# Supplementary material for: Diurnal retinal and choroidal gene expression patterns support a role for circadian biology in myopia pathogenesis
Source: Sci Rep. 2024 Jan 4;14:533. doi: 10.1038/s41598-023-50684-2 (PMC10767138; doi:10.1038/s41598-023-50684-2)
Supplement: Supplementary file 4 — Supplementary Table S1. [file 41598_2023_50684_MOESM4_ESM.xlsx]

## Sheet: S1A. Retina_occluded eyes
ensembl_gene_id	gene_name	description	baseMean	p-value	p-adj
ENSGALG00000001035		nuclear receptor subfamily 1, group D, member 1	2845.73	0	0
ENSGALG00000006236	TPH1	tryptophan hydroxylase 1	1618.61	2.82023e-281	2.1376e-277
ENSGALG00000036964			3198.52	4.83719e-261	2.44423e-257
ENSGALG00000010793	SLC24A4	solute carrier family 24 member 4	2812.43	5.68138e-236	2.1531e-232
ENSGALG00000023933	G0S2	G0/G1 switch 2	2236.76	5.05429e-193	1.53236e-189
ENSGALG00000005146	PDP2	pyruvate dehyrogenase phosphatase catalytic subunit 2	1380.54	2.64652e-187	6.68644e-184
ENSGALG00000005378	ARNTL	aryl hydrocarbon receptor nuclear translocator like	1691.91	2.36358e-184	5.11851e-181
ENSGALG00000006608		cytosolic 5'-nucleotidase 1A-like	533.896	5.9437e-182	1.12626e-178
ENSGALG00000039826	CNGA3	cyclic nucleotide gated channel alpha 3	3042.19	1.55006e-180	2.61081e-177
ENSGALG00000013007			3212.04	3.12041e-175	4.73023e-172
ENSGALG00000007771	FAM210B	family with sequence similarity 210 member B	1396.03	4.45356e-174	6.13741e-171
ENSGALG00000009595	TWF1	twinfilin actin binding protein 1	4889.09	3.30215e-173	4.17145e-170
ENSGALG00000031301	TULP1	tubby like protein 1	4546.81	5.41269e-165	6.31162e-162
ENSGALG00000004675	RGS9BP	regulator of G-protein signaling 9 binding protein	18252.7	4.57561e-161	4.95441e-158
ENSGALG00000015388	PRDM1	PR/SET domain 1	862.983	2.91179e-160	2.94266e-157
ENSGALG00000037556	SLC1A2	solute carrier family 1 member 2	2925.24	1.60106e-158	1.51691e-155
ENSGALG00000004251	ARR3	arrestin 3	39363.5	5.85761e-155	5.22327e-152
ENSGALG00000015352			1902.51	7.12698e-151	6.00211e-148
ENSGALG00000006626	PDE6C	phosphodiesterase 6C	16423.8	4.626e-148	3.69082e-145
ENSGALG00000011524	PPEF2	protein phosphatase with EF-hand domain 2	1092.37	1.6342e-145	1.23864e-142
ENSGALG00000010854		histone deacetylase 9	3496.11	1.64103e-144	1.18459e-141
ENSGALG00000029521		SKI family transcriptional corepressor 1	476.478	2.28596e-143	1.57513e-140
ENSGALG00000003677	NTNG2	netrin G2	3849.64	1.85434e-136	1.22217e-133
ENSGALG00000024047	MYCL	v-myc avian myelocytomatosis viral oncogene lung carcinoma derived homolog	521.585	1.7838e-129	1.12669e-126
ENSGALG00000013187	CLPTM1L	CLPTM1 like	3919.96	3.75181e-129	2.27495e-126
ENSGALG00000002093	NR2E3	nuclear receptor subfamily 2 group E member 3	465.56	1.11168e-121	6.48154e-119
ENSGALG00000055023		inhibin beta E subunit	55.2828	4.39281e-121	2.46632e-118
ENSGALG00000038217	CD82	CD82 molecule	5769.79	4.9319e-119	2.6701e-116
ENSGALG00000003758	MREG	melanoregulin	3184.96	1.81856e-118	9.50605e-116
ENSGALG00000015144	ZFAND5	zinc finger AN1-type containing 5	3585.98	7.48364e-116	3.78148e-113
ENSGALG00000012464	SOUL	SOUL protein	64983.8	9.20658e-116	4.50202e-113
ENSGALG00000015096	SH3GL2	SH3 domain containing GRB2 like 2, endophilin A1	9980.17	4.35176e-115	2.06151e-112
ENSGALG00000040418	DGAT2	diacylglycerol O-acyltransferase 2	4729.07	3.14858e-113	1.44634e-110
ENSGALG00000011704	HACD2	3-hydroxyacyl-CoA dehydratase 2	2617.12	1.78827e-111	7.97307e-109
ENSGALG00000050470	OPN1LW	opsin 1 (cone pigments), long-wave-sensitive (color blindness, protan)	114196	2.2378e-111	9.69223e-109
ENSGALG00000042647			2106.5	1.26288e-110	5.31779e-108
ENSGALG00000002800	GRK7	G protein-coupled receptor kinase 7	4530.72	2.18344e-107	8.94561e-105
ENSGALG00000015373	PDE6B	phosphodiesterase 6B	3352.19	6.5623e-107	2.61784e-104
ENSGALG00000041337	OTUD6A	OTU deubiquitinase 6A	2033.98	6.73946e-106	2.61958e-103
ENSGALG00000015209	NFIL3	nuclear factor, interleukin 3 regulated	1929.22	3.11335e-105	1.17988e-102
ENSGALG00000015080	SLC24A2	solute carrier family 24 member 2	3819.32	8.05951e-105	2.97986e-102
ENSGALG00000016774	NPAS2	neuronal PAS domain protein 2	1607.27	1.83836e-104	6.63518e-102
ENSGALG00000001606	INPP5B	inositol polyphosphate-5-phosphatase B	3351.16	3.72209e-104	1.31217e-101
ENSGALG00000015897	IMPG1	interphotoreceptor matrix proteoglycan 1	15438.6	3.88814e-102	1.33955e-99
ENSGALG00000016017	SLC4A11	solute carrier family 4 member 11	514.935	5.98187e-102	2.01509e-99
ENSGALG00000026214	LRTM2	leucine rich repeats and transmembrane domains 2	1140.86	2.95951e-101	9.75288e-99
ENSGALG00000025743	CDR2	cerebellar degeneration related protein 2	2533.89	3.44633e-101	1.11155e-98
ENSGALG00000015374	RBP4	retinol binding protein 4	89215.2	1.93551e-100	6.11258e-98
ENSGALG00000012638	CRY1	cryptochrome circadian regulator 1	4502.34	8.19544e-99	2.5354e-96
ENSGALG00000039541	SH3GLB2	SH3 domain containing GRB2 like endophilin B2	2825.41	1.78352e-98	5.40729e-96
ENSGALG00000029392	GABRB3	gamma-aminobutyric acid type A receptor beta3 subunit	3885.13	1.01518e-97	3.01746e-95
ENSGALG00000049684		sperm associated antigen 1	700.54	2.34042e-96	6.82276e-94
ENSGALG00000011291	NR1D2	nuclear receptor subfamily 1 group D member 2	8424.33	7.15155e-95	2.04548e-92
ENSGALG00000010127	GLO1	glyoxalase I	10963.6	2.6794e-94	7.52166e-92
ENSGALG00000015904	TMEM30A	transmembrane protein 30A	7200.37	5.3521e-94	1.47514e-91
ENSGALG00000012311	UBE2D3	ubiquitin conjugating enzyme E2 D3	4660.45	8.09375e-93	2.19095e-90
ENSGALG00000004571	PPP1CC	protein phosphatase 1 catalytic subunit gamma	9650.49	1.11828e-92	2.97402e-90
ENSGALG00000005521	PER2	period circadian clock 2	5149.63	6.79792e-92	1.77672e-89
ENSGALG00000003059	HLF	HLF, PAR bZIP transcription factor	11829	2.97276e-90	7.63797e-88
ENSGALG00000027262	CAB39	calcium binding protein 39	3436.24	9.25492e-89	2.33826e-86
ENSGALG00000007227	MSI1	musashi RNA binding protein 1	7208.76	1.77932e-88	4.42175e-86
ENSGALG00000001270	PRKCZ	protein kinase C zeta	2069.3	6.19076e-88	1.51364e-85
ENSGALG00000004107	ITM2A	integral membrane protein 2A	35468.3	5.58901e-87	1.34482e-84
ENSGALG00000041775	ESRRB	estrogen related receptor beta	812.71	2.42605e-86	5.74632e-84
ENSGALG00000031693	KCNB2	potassium voltage-gated channel subfamily B member 2	1519.38	6.58441e-86	1.53559e-83
ENSGALG00000003248	SUB1	SUB1 homolog, transcriptional regulator	6360.3	1.38582e-85	3.18297e-83
ENSGALG00000030810		protein phosphatase 4 regulatory subunit 3B	4306.64	1.92277e-85	4.35034e-83
ENSGALG00000012809	ECI2	enoyl-CoA delta isomerase 2	1129.42	2.39818e-85	5.34617e-83
ENSGALG00000027240	TSPAN13	tetraspanin 13	3517.93	4.68484e-85	1.02924e-82
ENSGALG00000009698	SLC38A1	solute carrier family 38 member 1	2175.59	1.76504e-83	3.82233e-81
ENSGALG00000009836	ELMOD2	ELMO domain containing 2	1618.11	1.00666e-82	2.1493e-80
ENSGALG00000014807	MTX3	metaxin 3	1478.59	7.30749e-81	1.53853e-78
ENSGALG00000016014	RCAN1	regulator of calcineurin 1	5916.04	1.95432e-80	4.0583e-78
ENSGALG00000039983	EEPD1	endonuclease/exonuclease/phosphatase family domain containing 1	1038.79	3.41922e-80	7.00431e-78
ENSGALG00000016791	SLC9A2	solute carrier family 9 member A2	89.8877	5.56901e-80	1.12561e-77
ENSGALG00000028501	DCK	deoxycytidine kinase	1008.92	7.65777e-80	1.52742e-77
ENSGALG00000047269	TMEM135	transmembrane protein 135	2240.34	2.05719e-79	4.05e-77
ENSGALG00000014103	FRYL	FRY like transcription coactivator	5589.35	2.37098e-79	4.60792e-77
ENSGALG00000017370	ARPP19	cAMP regulated phosphoprotein 19	7335.35	2.52231e-79	4.83996e-77
ENSGALG00000003880	STX10	syntaxin 10	1999.32	6.61995e-79	1.2544e-76
ENSGALG00000012350	TDRD7	tudor domain containing 7	1147.04	9.20603e-79	1.72289e-76
ENSGALG00000043831	LRRC73	leucine rich repeat containing 73	5513.47	1.17718e-78	2.1762e-76
ENSGALG00000013892	MAP3K5	mitogen-activated protein kinase kinase kinase 5	1184.3	1.31311e-78	2.39825e-76
ENSGALG00000016444	ODC1	ornithine decarboxylase 1	3192.12	1.47481e-77	2.66151e-75
ENSGALG00000015590	MANEA	mannosidase endo-alpha	995.983	3.39455e-77	6.05387e-75
ENSGALG00000029095	PDZD8	PDZ domain containing 8	3694.29	3.60521e-77	6.35482e-75
ENSGALG00000019087	RFXAP	regulatory factor X associated protein	3537.02	6.04955e-77	1.05408e-74
ENSGALG00000010570	BTF3L4	basic transcription factor 3 like 4	4124.67	8.65879e-77	1.49157e-74
ENSGALG00000053281	PKIA	protein kinase (cAMP-dependent, catalytic) inhibitor alpha	3588.24	5.7889e-76	9.85999e-74
ENSGALG00000004122	PNRC2	proline rich nuclear receptor coactivator 2	5620.18	1.02689e-75	1.72962e-73
ENSGALG00000012007	ST13P5	suppression of tumorigenicity 13 (colon carcinoma) (Hsp70 interacting protein) pseudogene 5	8000.64	1.26107e-75	2.10072e-73
ENSGALG00000027096	LGALSL	galectin like	4599.86	1.55707e-75	2.56561e-73
ENSGALG00000000573	PER3	period circadian clock 3	2250.49	1.67503e-75	2.7303e-73
ENSGALG00000009961	ABCE1	ATP binding cassette subfamily E member 1	2770.22	2.72734e-75	4.39827e-73
ENSGALG00000006795	ABCG4	ATP binding cassette subfamily G member 4	2523.48	2.97987e-75	4.75493e-73
ENSGALG00000031519	KHDRBS3	KH RNA binding domain containing, signal transduction associated 3	3996.22	4.94149e-74	7.80291e-72
ENSGALG00000001695	GABRA6	gamma-aminobutyric acid type A receptor alpha6 subunit	9897.41	2.77839e-73	4.34202e-71
ENSGALG00000015580	UFL1	UFM1 specific ligase 1	2062.44	6.91011e-73	1.06888e-70
ENSGALG00000028658	KBTBD3	kelch repeat and BTB domain containing 3	873.132	8.02812e-73	1.22928e-70
ENSGALG00000012697	SLC41A2	solute carrier family 41 member 2	740.256	8.67042e-73	1.31435e-70
ENSGALG00000013932	NAPG	NSF attachment protein gamma	4347.09	1.0059e-72	1.50975e-70
ENSGALG00000035946	GUCY1A1	guanylate cyclase 1 soluble subunit alpha	2404.73	1.39729e-72	2.07661e-70
ENSGALG00000000678	CITED4	Cbp/p300 interacting transactivator with Glu/Asp rich carboxy-terminal domain 4	7661.08	2.73944e-72	4.03177e-70
ENSGALG00000042396	SLC12A7	solute carrier family 12 member 7	6633.04	3.52814e-72	5.1426e-70
ENSGALG00000011248	PLCL2	phospholipase C like 2	1244.02	5.85954e-72	8.4595e-70
ENSGALG00000040038	MLC1	megalencephalic leukoencephalopathy with subcortical cysts 1	3236.27	7.97632e-72	1.14069e-69
ENSGALG00000004514	PDE6G	phosphodiesterase 6G	7649.05	9.71621e-72	1.37652e-69
ENSGALG00000009492	DNAJB9	DnaJ heat shock protein family (Hsp40) member B9	1125.41	1.54178e-71	2.16406e-69
ENSGALG00000038426	CPLX4	complexin 4	967.103	2.74656e-71	3.81974e-69
ENSGALG00000016323	PDK3	pyruvate dehydrogenase kinase 3	4523.3	3.02527e-71	4.1691e-69
ENSGALG00000008092	NXT2	nuclear transport factor 2 like export factor 2	826.326	3.86339e-71	5.27613e-69
ENSGALG00000006596	SNRPD3	small nuclear ribonucleoprotein D3 polypeptide	3947.75	1.26427e-70	1.71116e-68
ENSGALG00000007687	MAP2K1	mitogen-activated protein kinase kinase 1	5051.05	2.37783e-70	3.18987e-68
ENSGALG00000039455	VAPA	VAMP associated protein A	3941.2	3.10758e-70	4.13226e-68
ENSGALG00000001441	UBE2G1	ubiquitin conjugating enzyme E2 G1	2361.3	3.17511e-70	4.18535e-68
ENSGALG00000003562	NPTX2	neuronal pentraxin 2	8231.54	4.09607e-70	5.35279e-68
ENSGALG00000041112	TRAM1L1	translocation associated membrane protein 1-like 1	1930.33	4.43394e-70	5.74479e-68
ENSGALG00000015682	UGCG	UDP-glucose ceramide glucosyltransferase	648.894	4.7921e-70	6.15623e-68
ENSGALG00000001474	RAB14	RAB14, member RAS oncogene family	8515.69	6.19543e-70	7.89214e-68
ENSGALG00000016259	DYNLT3	dynein light chain Tctex-type 3	1199.88	1.23312e-69	1.55773e-67
ENSGALG00000014861	NIM1K	NIM1 serine/threonine protein kinase	1054.03	1.40365e-69	1.75851e-67
ENSGALG00000042814	MCRIP1	MAPK regulated corepressor interacting protein 1	3284.54	1.81427e-69	2.25431e-67
ENSGALG00000004170	ADA	adenosine deaminase	371.545	2.76652e-69	3.40957e-67
ENSGALG00000041619	MTPN	myotrophin	10199.3	3.9712e-69	4.85479e-67
ENSGALG00000010576	GTF2A1	general transcription factor IIA subunit 1	3926.51	7.16277e-69	8.68644e-67
ENSGALG00000035752	PEX2	peroxisomal biogenesis factor 2	1158.41	1.65003e-68	1.98514e-66
ENSGALG00000020479	SLC43A3	solute carrier family 43 member 3	1210.76	2.41097e-68	2.87779e-66
ENSGALG00000029743	MED6	mediator complex subunit 6	2296.46	8.16919e-68	9.67475e-66
ENSGALG00000011272	RAB5A	RAB5A, member RAS oncogene family	3453.53	1.08663e-67	1.27691e-65
ENSGALG00000054783	NDRG1	N-myc downstream regulated 1	19193.1	2.30885e-67	2.6923e-65
ENSGALG00000015368	TMEM175	transmembrane protein 175	1934.36	4.44919e-67	5.1485e-65
ENSGALG00000027891	NREP	neuronal regeneration related protein	16270.7	6.41007e-66	7.36139e-64
ENSGALG00000026364	ASAH1	N-acylsphingosine amidohydrolase (acid ceramidase) 1	5395.5	1.14037e-65	1.29977e-63
ENSGALG00000043329		prothymosin, alpha	6149.72	1.93837e-65	2.19282e-63
ENSGALG00000001726	NUDCD2	NudC domain containing 2	1556.94	2.45006e-65	2.75115e-63
ENSGALG00000008136	C7H2ORF69	chromosome 7 open reading frame, human C2orf69	1585.37	8.02324e-65	8.94296e-63
ENSGALG00000015364	GUCA1C	guanylate cyclase activator 1C	2461.95	1.52497e-64	1.68737e-62
ENSGALG00000031448	MAPK4	mitogen-activated protein kinase 4	15607.4	1.97082e-64	2.1649e-62
ENSGALG00000005700	GID8	GID complex subunit 8 homolog	2668.02	2.66668e-64	2.90822e-62
ENSGALG00000038904	ARL6IP5	ADP ribosylation factor like GTPase 6 interacting protein 5	10622.6	4.1123e-64	4.45274e-62
ENSGALG00000005534	TM9SF3	transmembrane 9 superfamily member 3	4982.05	6.62555e-64	7.12317e-62
ENSGALG00000026445	CALM1	calmodulin 1 (phosphorylase kinase, delta)	38601.7	1.14837e-63	1.22593e-61
ENSGALG00000028133	UBE2V2	ubiquitin conjugating enzyme E2 V2	1582.17	2.14033e-63	2.2689e-61
ENSGALG00000012606	ISCA1	iron-sulfur cluster assembly 1	1678.8	2.80057e-63	2.94819e-61
ENSGALG00000013968	SGCB	sarcoglycan beta	4617.12	5.29863e-63	5.50999e-61
ENSGALG00000009003	SNAP25	synaptosome associated protein 25	45778.1	5.30681e-63	5.50999e-61
ENSGALG00000002913	BRI3BP	BRI3 binding protein	2052.33	7.13747e-63	7.36033e-61
ENSGALG00000002904	REEP3	receptor accessory protein 3	2096.14	8.16105e-63	8.35901e-61
ENSGALG00000011865	SMTN	smoothelin	2495.48	1.17416e-62	1.19457e-60
ENSGALG00000012778	SLC35B3	solute carrier family 35 member B3	653.275	1.81755e-62	1.83681e-60
ENSGALG00000017165	CUL5	cullin 5	1635.34	2.14415e-62	2.15253e-60
ENSGALG00000037401	IDH3A	isocitrate dehydrogenase 3 (NAD(+)) alpha	4271.8	2.23425e-62	2.22823e-60
ENSGALG00000001362	CLK3	CDC like kinase 3	834.523	2.67884e-62	2.65415e-60
ENSGALG00000001501	MAPK3	mitogen-activated protein kinase 3	4830.36	4.02918e-62	3.96613e-60
ENSGALG00000004798	MPRIP	myosin phosphatase Rho interacting protein	4916.57	4.82296e-62	4.71685e-60
ENSGALG00000037644	CNGB3	cyclic nucleotide gated channel beta 3	4071.88	7.71295e-62	7.49492e-60
ENSGALG00000006410	HTATSF1	HIV-1 Tat specific factor 1	1874.33	8.69862e-62	8.39887e-60
ENSGALG00000042029	SERINC4	serine incorporator 4	370.538	9.39986e-62	9.01851e-60
ENSGALG00000026971	RRAGD	Ras-related GTP binding D	1692.01	1.11919e-61	1.06704e-59
ENSGALG00000012105	EXOC5	exocyst complex component 5	2273.53	1.30062e-61	1.23226e-59
ENSGALG00000015876	ELOVL4	ELOVL fatty acid elongase 4	1728.76	2.72197e-61	2.56288e-59
ENSGALG00000010014	CRIPT	CXXC repeat containing interactor of PDZ3 domain	3320.36	2.83055e-61	2.64866e-59
ENSGALG00000007362	ZDHHC5	zinc finger DHHC-type containing 5	2196.75	6.84626e-61	6.36703e-59
ENSGALG00000016853	ABHD13	abhydrolase domain containing 13	778.644	9.80451e-61	9.06259e-59
ENSGALG00000053917	CD164	CD164 molecule	3920.06	1.11157e-60	1.02123e-58
ENSGALG00000003650	NOL11	nucleolar protein 11	996.472	1.33227e-60	1.21662e-58
ENSGALG00000003345		1-phosphatidylinositol-4,5-bisphosphate phosphodiesterase delta-4-like	3461.15	1.85276e-60	1.68179e-58
ENSGALG00000014768	SGTB	small glutamine rich tetratricopeptide repeat containing beta	3532.33	5.26548e-60	4.75116e-58
ENSGALG00000017366	DPM1	dolichyl-phosphate mannosyltransferase subunit 1, catalytic	1335.89	5.80944e-60	5.21097e-58
ENSGALG00000007349	RASL12	RAS like family 12	65.2439	6.20963e-60	5.53716e-58
ENSGALG00000009065	VMA21	VMA21 vacuolar H+-ATPase homolog (S. cerevisiae)	2507.05	1.00559e-59	8.91448e-58
ENSGALG00000032319		retinol dehydrogenase 8 (all-trans)	3587.36	3.50829e-59	3.09198e-57
ENSGALG00000016499			2161.72	6.42278e-59	5.62792e-57
ENSGALG00000047662	NR1D1	nuclear receptor subfamily 1 group D member 1	1028.69	6.77233e-59	5.9001e-57
ENSGALG00000043480	GPM6A	glycoprotein M6A	8492.85	7.00672e-59	6.06942e-57
ENSGALG00000017010	SPRYD7	SPRY domain containing 7	1998.61	1.13861e-58	9.80693e-57
ENSGALG00000025780	ITPRIP	inositol 1,4,5-trisphosphate receptor interacting protein	234.32	1.89345e-58	1.62163e-56
ENSGALG00000040097	UBE2W	ubiquitin conjugating enzyme E2 W (putative)	906.04	2.2051e-58	1.87793e-56
ENSGALG00000027757	ARL4A	ADP ribosylation factor like GTPase 4A	5219.97	2.40036e-58	2.0328e-56
ENSGALG00000005421		testis expressed 2-like	1625.72	2.93196e-58	2.4692e-56
ENSGALG00000032282	CALB1	calbindin 1	5672.83	3.07094e-58	2.57195e-56
ENSGALG00000008318	SLK	STE20 like kinase	6361.75	3.39117e-58	2.82455e-56
ENSGALG00000041857	ZC3H15	zinc finger CCCH-type containing 15	2684.63	4.16336e-58	3.44876e-56
ENSGALG00000031893	RALA	RAS like proto-oncogene A	1537.38	6.54466e-58	5.39188e-56
ENSGALG00000007439	PRELID3B	PRELI domain containing 3B	2131.74	6.83293e-58	5.59894e-56
ENSGALG00000009047	YPEL5	yippee like 5	3717.44	1.20545e-57	9.82442e-56
ENSGALG00000007435	RAB18	RAB18, member RAS oncogene family	4467.25	2.06445e-57	1.67353e-55
ENSGALG00000004875	PEMT	phosphatidylethanolamine N-methyltransferase	2118.27	2.36769e-57	1.90914e-55
ENSGALG00000001604		galactosidase beta 1 like 2	5805.83	5.98365e-57	4.79927e-55
ENSGALG00000014078	DCUN1D4	defective in cullin neddylation 1 domain containing 4	2252.78	6.75156e-57	5.38668e-55
ENSGALG00000015763	GABPA	GA binding protein transcription factor alpha subunit	1971.56	8.47491e-56	6.72624e-54
ENSGALG00000034453	SAMD11	sterile alpha motif domain containing 11	1813.15	8.79708e-56	6.94557e-54
ENSGALG00000007758	OSBP2	oxysterol binding protein 2	4274.15	9.19329e-56	7.22078e-54
ENSGALG00000006670	PPP1R3C	protein phosphatase 1 regulatory subunit 3C	673.724	9.53342e-56	7.44934e-54
ENSGALG00000043421		zinc finger MYM-type containing 2	570.282	1.07941e-55	8.39116e-54
ENSGALG00000034487	IMPA1	inositol monophosphatase 1	1694.45	2.03749e-55	1.57583e-53
ENSGALG00000013757	TMX3	thioredoxin related transmembrane protein 3	2556.18	4.01429e-55	3.08897e-53
ENSGALG00000035140	TMEM106B	transmembrane protein 106B	2431.68	6.67591e-55	5.11112e-53
ENSGALG00000010019	TMEM184C	transmembrane protein 184C	1531.23	1.37113e-54	1.04447e-52
ENSGALG00000009470	SERPINI1	serpin family I member 1	7965.06	1.42118e-54	1.07718e-52
ENSGALG00000006908	DLG1	discs large MAGUK scaffold protein 1	4996.88	3.24509e-54	2.44738e-52
ENSGALG00000006474	SKP1	S-phase kinase-associated protein 1	18083	4.47961e-54	3.3617e-52
ENSGALG00000020260	PGRMC1	progesterone receptor membrane component 1	8520.1	5.89421e-54	4.4015e-52
ENSGALG00000028267		golgi phosphoprotein 3	1685.79	7.43699e-54	5.52634e-52
ENSGALG00000010783	CPSF2	cleavage and polyadenylation specific factor 2	1591.2	7.71631e-54	5.70593e-52
ENSGALG00000004559	DPY19L3	dpy-19 like 3 (C. elegans)	339.918	8.67134e-54	6.38101e-52
ENSGALG00000053875			326.365	9.98234e-54	7.31026e-52
ENSGALG00000009653	CASD1	CAS1 domain containing 1	2221.09	2.22521e-53	1.62173e-51
ENSGALG00000031130	GGH	gamma-glutamyl hydrolase	1267.93	2.26795e-53	1.64497e-51
ENSGALG00000016174	LMBRD1	LMBR1 domain containing 1	1344.5	2.4996e-53	1.80436e-51
ENSGALG00000038420	HSF2	heat shock transcription factor 2	1914.98	2.7067e-53	1.94459e-51
ENSGALG00000020922	C1orf21	chromosome 8 open reading frame, human C1orf21	1604.58	3.68155e-53	2.63249e-51
ENSGALG00000028046	INSIG2	insulin induced gene 2	2261.71	4.32068e-53	3.07498e-51
ENSGALG00000026687	PLCD4	phospholipase C delta 4	2126.62	4.3806e-53	3.10306e-51
ENSGALG00000016878	TM9SF2	transmembrane 9 superfamily member 2	2916.88	4.75069e-53	3.34957e-51
ENSGALG00000013810	VTA1	vesicle trafficking 1	1491.97	9.41315e-53	6.6062e-51
ENSGALG00000045305			7641.96	1.28627e-52	8.98548e-51
ENSGALG00000030401	MED31	mediator complex subunit 31	729.008	1.29812e-52	9.02667e-51
ENSGALG00000010120	KIF2C	kinesin family member 2C	1227.9	1.67668e-52	1.16058e-50
ENSGALG00000053194			2717.72	2.92446e-52	2.01508e-50
ENSGALG00000043572	FAM89A	family with sequence similarity 89 member A	1943.6	3.02767e-52	2.07676e-50
ENSGALG00000038733	TRAK1	trafficking kinesin protein 1	5607.63	3.10482e-52	2.12009e-50
ENSGALG00000017084	UBL3	ubiquitin like 3	3483.91	3.4466e-52	2.33484e-50
ENSGALG00000012425	FERMT2	fermitin family member 2	1572.13	3.45012e-52	2.33484e-50
ENSGALG00000031869		retinitis pigmentosa 1 (autosomal dominant)	564.623	3.57485e-52	2.4085e-50
ENSGALG00000042422	GLI1	GLI family zinc finger 1	193.547	3.77424e-52	2.53158e-50
ENSGALG00000015010	NSG1	neuron specific gene family member 1	6947.94	4.11725e-52	2.74949e-50
ENSGALG00000038042	GABRG2	gamma-aminobutyric acid type A receptor gamma2 subunit	6526.48	4.97626e-52	3.30856e-50
ENSGALG00000051466	NDFIP2	Nedd4 family interacting protein 2	1731.81	5.13279e-52	3.39773e-50
ENSGALG00000005314	APPBP2	amyloid beta precursor protein binding protein 2	1434.68	5.89339e-52	3.88426e-50
ENSGALG00000040128	SNAP29	synaptosome associated protein 29	1439.99	6.22389e-52	4.08433e-50
ENSGALG00000031397	NT5C3A	5'-nucleotidase, cytosolic IIIA	1722.66	7.01928e-52	4.58643e-50
ENSGALG00000039163	ARHGEF11	Rho guanine nucleotide exchange factor 11	11791.9	8.70803e-52	5.66545e-50
ENSGALG00000009759	SLC16A7	solute carrier family 16 member 7	339.396	9.64545e-52	6.24852e-50
ENSGALG00000042116	FUT9	fucosyltransferase 9	2862.66	1.2095e-51	7.80203e-50
ENSGALG00000027476	PLEKHG5	pleckstrin homology and RhoGEF domain containing G5	4725.9	4.32496e-51	2.77805e-49
ENSGALG00000005807	IPO7	importin 7	2908.46	4.68476e-51	2.99647e-49
ENSGALG00000010678	DESI2	desumoylating isopeptidase 2	1112.8	7.53682e-51	4.80045e-49
ENSGALG00000032850	STK3	serine/threonine kinase 3	626.803	8.11878e-51	5.14948e-49
ENSGALG00000031582	RAB1B	RAB1B, member RAS oncogene family	8095.09	1.92254e-50	1.21433e-48
ENSGALG00000026896		cyclin-dependent kinase inhibitor 1-like	1062.46	2.33016e-50	1.46568e-48
ENSGALG00000008026	SPATA2	spermatogenesis associated 2	987.817	2.36252e-50	1.47989e-48
ENSGALG00000053526	NTF3	neurotrophin 3	455.859	3.95957e-50	2.47008e-48
ENSGALG00000003113	RGS14	regulator of G-protein signaling 14	1826.86	4.48815e-50	2.78836e-48
ENSGALG00000021213	UBE2D1	ubiquitin conjugating enzyme E2 D1	842.518	5.71074e-50	3.53343e-48
ENSGALG00000003851	TRIT1	tRNA isopentenyltransferase 1	580.552	9.46109e-50	5.83011e-48
ENSGALG00000008930	B3GNT2	UDP-GlcNAc:betaGal beta-1,3-N-acetylglucosaminyltransferase 2	2798.46	9.59958e-50	5.8915e-48
ENSGALG00000001607	CYBC1	chromosome 18 C17orf62 homolog	1841.06	1.58287e-49	9.67529e-48
ENSGALG00000013778	EXOC1	exocyst complex component 1	1882.3	1.87815e-49	1.14341e-47
ENSGALG00000006147	NUCB2	nucleobindin 2	6574.72	1.9859e-49	1.20417e-47
ENSGALG00000021683	RER1	retention in endoplasmic reticulum sorting receptor 1	1577.65	2.32506e-49	1.40421e-47
ENSGALG00000005571	HCCS	holocytochrome c synthase	1529.49	2.59812e-49	1.56289e-47
ENSGALG00000036252	SAP30	Sin3A associated protein 30	733.96	4.49516e-49	2.69337e-47
ENSGALG00000016932	MZT1	mitotic spindle organizing protein 1	1027.34	5.82824e-49	3.47836e-47
ENSGALG00000017042	UFM1	ubiquitin fold modifier 1	996.372	7.89465e-49	4.69314e-47
ENSGALG00000033889	NAA50	N(alpha)-acetyltransferase 50, NatE catalytic subunit	2082.1	1.45443e-48	8.6124e-47
ENSGALG00000008572	LAMP2	lysosomal associated membrane protein 2	3887.25	1.85163e-48	1.09218e-46
ENSGALG00000008352	CKMT1B	creatine kinase, mitochondrial 1B	14004.6	1.87578e-48	1.10213e-46
ENSGALG00000030185	PTDSS1	phosphatidylserine synthase 1	2754.87	2.17349e-48	1.27212e-46
ENSGALG00000002774	TSPAN3	tetraspanin 3	13780.1	2.79636e-48	1.63038e-46
ENSGALG00000007128	SH3BGRL	SH3 domain binding glutamate rich protein like	4622.89	2.86646e-48	1.66485e-46
ENSGALG00000009835	XPOT	exportin for tRNA	3310.87	2.91131e-48	1.68445e-46
ENSGALG00000003807	GPN3	GPN-loop GTPase 3	801.335	3.13051e-48	1.80439e-46
ENSGALG00000007314	DSCAML1	DS cell adhesion molecule like 1	3464.46	3.22473e-48	1.85166e-46
ENSGALG00000003033	STXBP4	syntaxin binding protein 4	4251.05	3.566e-48	2.03989e-46
ENSGALG00000028568	DNAL1	dynein axonemal light chain 1	1142.18	4.0178e-48	2.28969e-46
ENSGALG00000002588	PPARD	peroxisome proliferator activated receptor delta	1609.15	4.14189e-48	2.35157e-46
ENSGALG00000036543	ZBTB38	zinc finger and BTB domain containing 38	4092.78	5.44937e-48	3.08235e-46
ENSGALG00000008744	MCF2L2	MCF.2 cell line derived transforming sequence-like 2	5571.93	7.09604e-48	3.99884e-46
ENSGALG00000008314	ARL8B	ADP ribosylation factor like GTPase 8B	3024.56	7.70868e-48	4.32604e-46
ENSGALG00000012525	FMNL2	formin like 2	1098.32	7.73374e-48	4.32604e-46
ENSGALG00000032090	TXNDC9	thioredoxin domain containing 9	977.325	8.33738e-48	4.64656e-46
ENSGALG00000009135	PLEKHA3	pleckstrin homology domain containing A3	1153.43	8.59166e-48	4.77073e-46
ENSGALG00000036925	CADM3	cell adhesion molecule 3	8935.15	8.87126e-48	4.90801e-46
ENSGALG00000034316	CNOT6	CCR4-NOT transcription complex subunit 6	2422.41	1.29161e-47	7.11982e-46
ENSGALG00000005904	TMED5	transmembrane p24 trafficking protein 5	3371.43	1.58328e-47	8.69598e-46
ENSGALG00000011688	TCP11L1	t-complex 11 like 1	2056.54	1.68954e-47	9.24612e-46
ENSGALG00000035417	TCEB1	transcription elongation factor B subunit 1	2877.15	2.482e-47	1.3534e-45
ENSGALG00000013649	CNOT7	CCR4-NOT transcription complex subunit 7	2300.85	2.70463e-47	1.46952e-45
ENSGALG00000000726	ELAVL1	ELAV like RNA binding protein 1	3070.43	2.7201e-47	1.47264e-45
ENSGALG00000005647	ABCD3	ATP binding cassette subfamily D member 3	1821.58	3.04591e-47	1.64317e-45
ENSGALG00000034003	ARID4B	AT-rich interaction domain 4B	3238.88	3.66372e-47	1.96944e-45
ENSGALG00000037723		zinc finger protein 280D	1467.96	3.79081e-47	2.03056e-45
ENSGALG00000001617	CAMKK1	calcium/calmodulin dependent protein kinase kinase 1	781.905	4.1256e-47	2.20211e-45
ENSGALG00000043929		heterogeneous nuclear ribonucleoprotein L-like	2098.77	4.56247e-47	2.41888e-45
ENSGALG00000014645	MEF2C	myocyte enhancer factor 2C	832.526	4.56363e-47	2.41888e-45
ENSGALG00000010173	KCNV2	potassium voltage-gated channel modifier subfamily V member 2	1385.99	6.9187e-47	3.65438e-45
ENSGALG00000005846	MPDZ	multiple PDZ domain protein	8388.81	7.2813e-47	3.83254e-45
ENSGALG00000026426			550.306	7.34036e-47	3.85026e-45
ENSGALG00000008791	NMT2	N-myristoyltransferase 2	1072.81	8.5385e-47	4.46328e-45
ENSGALG00000008199	CTDSPL2	CTD small phosphatase like 2	1423.21	1.01225e-46	5.27311e-45
ENSGALG00000010182	SLC29A1	solute carrier family 29 member 1 (Augustine blood group)	1273.2	1.03475e-46	5.37185e-45
ENSGALG00000029673	TBC1D19	TBC1 domain family member 19	716.038	1.3416e-46	6.94105e-45
ENSGALG00000029610	RGS9	regulator of G-protein signaling 9	5363.58	1.59277e-46	8.21253e-45
ENSGALG00000005622	ARF4	ADP ribosylation factor 4	4404.87	1.70192e-46	8.74556e-45
ENSGALG00000047483	C1QTNF6	C1q and tumor necrosis factor related protein 6	752.473	1.77961e-46	9.11391e-45
ENSGALG00000002638		serine racemase-like	8438.21	1.83846e-46	9.38357e-45
ENSGALG00000043569	NME5	NME/NM23 family member 5	633.397	1.97661e-46	1.00548e-44
ENSGALG00000000430	SPPL2C	signal peptide peptidase like 2C	1622.56	2.02227e-46	1.02527e-44
ENSGALG00000040272	ALG10	ALG10, alpha-1,2-glucosyltransferase	415.954	3.23139e-46	1.63282e-44
ENSGALG00000014992	TMEM128	transmembrane protein 128	465.011	3.50035e-46	1.76285e-44
ENSGALG00000011569	SCYL2	SCY1 like pseudokinase 2	989.728	4.39508e-46	2.20612e-44
ENSGALG00000027643	RD3L	retinal degeneration 3-like	4969.2	4.51869e-46	2.26069e-44
ENSGALG00000004212	ADAM10	ADAM metallopeptidase domain 10	2516.65	4.69017e-46	2.33876e-44
ENSGALG00000047664			4220.75	5.5448e-46	2.75586e-44
ENSGALG00000010190	TBC1D15	TBC1 domain family member 15	979.517	7.02697e-46	3.48111e-44
ENSGALG00000006309	SMAD5	SMAD family member 5	2148.34	7.55368e-46	3.72984e-44
ENSGALG00000006049	STK26	serine/threonine protein kinase 26	2204.99	9.40928e-46	4.63102e-44
ENSGALG00000007284	SYP	synaptophysin	39766.3	1.15618e-45	5.67199e-44
ENSGALG00000041257	ACVR1C	activin A receptor type 1C	293.899	1.20393e-45	5.88723e-44
ENSGALG00000008797	WASL	Wiskott-Aldrich syndrome like	6231.41	1.64931e-45	8.03919e-44
ENSGALG00000006505	ZFAND6	zinc finger AN1-type containing 6	2725.44	2.68631e-45	1.30519e-43
ENSGALG00000010046	FAM177A1	family with sequence similarity 177 member A1	1488.9	2.74932e-45	1.33153e-43
ENSGALG00000010481	CMPK1	cytidine/uridine monophosphate kinase 1	2422.38	3.13047e-45	1.5113e-43
ENSGALG00000009020	JAG1	jagged 1	1320.81	3.21181e-45	1.54564e-43
ENSGALG00000010221	ZSWIM5	zinc finger SWIM-type containing 5	1928.62	3.56969e-45	1.71243e-43
ENSGALG00000010674	DCTD	dCMP deaminase	465.833	6.42214e-45	3.07108e-43
ENSGALG00000013506	MED24	mediator complex subunit 24	1364.39	7.04154e-45	3.35669e-43
ENSGALG00000008763	SSX2IP	SSX family member 2 interacting protein	2065.7	8.40538e-45	3.99427e-43
ENSGALG00000014210	GNPDA2	glucosamine-6-phosphate deaminase 2	831.386	8.50141e-45	4.02728e-43
ENSGALG00000009549	KPNA4	karyopherin subunit alpha 4	5448.65	1.10992e-44	5.24151e-43
ENSGALG00000047475	HS3ST2	heparan sulfate-glucosamine 3-sulfotransferase 2	3176.85	1.14494e-44	5.39009e-43
ENSGALG00000016412	MBOAT2	membrane bound O-acyltransferase domain containing 2	507.926	1.22499e-44	5.74911e-43
ENSGALG00000026188	PGAP6	transmembrane protein 8A	1311.27	1.25388e-44	5.86654e-43
ENSGALG00000012473	MMADHC	methylmalonic aciduria and homocystinuria, cblD type	1718.44	1.54723e-44	7.21674e-43
ENSGALG00000033938	ARHGAP26	Rho GTPase activating protein 26	1408.95	2.14045e-44	9.95311e-43
ENSGALG00000006780	ARL6IP1	ADP ribosylation factor like GTPase 6 interacting protein 1	8847.6	2.74443e-44	1.27226e-42
ENSGALG00000005158	WDFY1	WD repeat and FYVE domain containing 1	3968.57	3.34897e-44	1.54777e-42
ENSGALG00000015322	IMPG2	interphotoreceptor matrix proteoglycan 2	4460.33	3.81502e-44	1.75781e-42
ENSGALG00000040087	ZNF609	zinc finger protein 609	8209.94	4.13071e-44	1.8975e-42
ENSGALG00000014810	TENT2	poly(A) RNA polymerase D4, non-canonical	979.527	4.25297e-44	1.94776e-42
ENSGALG00000024053	ICMT	isoprenylcysteine carboxyl methyltransferase	1863.75	4.82416e-44	2.2027e-42
ENSGALG00000014787	SLC30A5	solute carrier family 30 member 5	2552.66	5.75e-44	2.61153e-42
ENSGALG00000009028	BTBD3	BTB domain containing 3	4252.36	5.75401e-44	2.61153e-42
ENSGALG00000012013	SLC25A17	solute carrier family 25 member 17	2108.04	5.79679e-44	2.62309e-42
ENSGALG00000015435			1680.68	9.28028e-44	4.1869e-42
ENSGALG00000019201	HSPA13	heat shock protein family A (Hsp70) member 13	690.598	1.03104e-43	4.63785e-42
ENSGALG00000052223	YPEL1	yippee like 1	1437.11	1.03796e-43	4.65515e-42
ENSGALG00000001376	ARID3B	AT-rich interaction domain 3B	403.143	1.11529e-43	4.98721e-42
ENSGALG00000032664	UBE2B	ubiquitin conjugating enzyme E2 B	773.152	1.14542e-43	5.1069e-42
ENSGALG00000015273	TBC1D23	TBC1 domain family member 23	2310.95	1.21749e-43	5.41229e-42
ENSGALG00000036219	STK35	serine/threonine kinase 35	2123.3	1.27344e-43	5.64448e-42
ENSGALG00000004550	PPTC7	PTC7 protein phosphatase homolog	845.384	1.61516e-43	7.13824e-42
ENSGALG00000002014	SMU1	DNA replication regulator and spliceosomal factor	3267.41	1.72277e-43	7.59169e-42
ENSGALG00000030552		gamma-glutamylcyclotransferase	1045.69	1.82722e-43	8.02865e-42
ENSGALG00000015151	B4GALT6	beta-1,4-galactosyltransferase 6	2134.89	2.01753e-43	8.83924e-42
ENSGALG00000001568	NFS1	NFS1, cysteine desulfurase	1474.23	4.86841e-43	2.12681e-41
ENSGALG00000017169	ELMOD1	ELMO domain containing 1	8254.67	4.99978e-43	2.17792e-41
ENSGALG00000040017	THRA	thyroid hormone receptor, alpha	1799.1	5.24788e-43	2.27944e-41
ENSGALG00000014206	GABRA2	gamma-aminobutyric acid type A receptor alpha2 subunit	2178.64	5.51923e-43	2.39046e-41
ENSGALG00000022739	AKAP11	A-kinase anchoring protein 11	2128.3	6.0084e-43	2.59491e-41
ENSGALG00000042762	ZBTB26	zinc finger and BTB domain containing 26	526.609	7.40071e-43	3.18714e-41
ENSGALG00000009992	ARHGAP5	Rho GTPase activating protein 5	4731.07	1.01106e-42	4.34184e-41
ENSGALG00000003439	PLEKHM2	pleckstrin homology and RUN domain containing M2	3727.03	1.22197e-42	5.23273e-41
ENSGALG00000001054	C20H20ORF24	chromosome 20 open reading frame, human C20orf24	2402.06	1.3335e-42	5.69425e-41
ENSGALG00000010052	PPP2R3C	protein phosphatase 2 regulatory subunit B''gamma	508.335	1.79103e-42	7.62646e-41
ENSGALG00000009821	NENF	neudesin neurotrophic factor	1327.49	1.84734e-42	7.84423e-41
ENSGALG00000011224	SLC4A3	solute carrier family 4 member 3	3868.86	2.03431e-42	8.614e-41
ENSGALG00000043744	NDFIP1	Nedd4 family interacting protein 1	13602.1	2.33164e-42	9.84548e-41
ENSGALG00000003282	STAT5A	signal transducer and activator of transcription 5A	2177.48	2.42415e-42	1.02077e-40
ENSGALG00000017019	WDFY2	WD repeat and FYVE domain containing 2	1162.99	2.61253e-42	1.09705e-40
ENSGALG00000049204	BLOC1S6	biogenesis of lysosomal organelles complex 1 subunit 6	370.987	2.69142e-42	1.12705e-40
ENSGALG00000014867	PAIP1	poly(A) binding protein interacting protein 1	2981.06	3.12554e-42	1.30524e-40
ENSGALG00000031511	HIP1R	huntingtin interacting protein 1 related	1050.32	3.34598e-42	1.39345e-40
ENSGALG00000007495	SLC24A1	solute carrier family 24 member 1	2044.64	3.62934e-42	1.50732e-40
ENSGALG00000013069	BPGM	bisphosphoglycerate mutase	5581.1	3.85055e-42	1.59482e-40
ENSGALG00000009078	GALNT14	polypeptide N-acetylgalactosaminyltransferase 14	838.857	4.42394e-42	1.82731e-40
ENSGALG00000014858	ADCYAP1	adenylate cyclase activating polypeptide 1	594.293	4.54082e-42	1.8705e-40
ENSGALG00000015540	RAD23B	RAD23 homolog B, nucleotide excision repair protein	2197.11	4.66321e-42	1.91571e-40
ENSGALG00000028602	HMP19	HMP19 protein	27493.6	4.95835e-42	2.03145e-40
ENSGALG00000028484	TMED7	transmembrane p24 trafficking protein 7	3729.4	6.57124e-42	2.685e-40
ENSGALG00000011021			43.993	6.87757e-42	2.80261e-40
ENSGALG00000041433	MSL3	male-specific lethal 3 homolog (Drosophila)	1154.14	8.72872e-42	3.54742e-40
ENSGALG00000001900	PHF24	PHD finger protein 24	2887.3	8.8694e-42	3.59495e-40
ENSGALG00000008686	TRDMT1	tRNA aspartic acid methyltransferase 1	768.34	9.39606e-42	3.79826e-40
ENSGALG00000008432	AP2M1	adaptor related protein complex 2 mu 1 subunit	41768.1	9.54599e-42	3.84861e-40
ENSGALG00000008795	GPAM	glycerol-3-phosphate acyltransferase, mitochondrial	881.123	1.10371e-41	4.43797e-40
ENSGALG00000009743	RPAP3	RNA polymerase II associated protein 3	1362.37	1.16673e-41	4.67898e-40
ENSGALG00000017644	COTL1	coactosin like F-actin binding protein 1	5256.38	1.21609e-41	4.86405e-40
ENSGALG00000010547	YIPF4	Yip1 domain family member 4	2933.28	1.4568e-41	5.81148e-40
ENSGALG00000007492	YME1L1	YME1 like 1 ATPase	6240.06	1.65252e-41	6.57495e-40
ENSGALG00000006461	UBE3C	ubiquitin protein ligase E3C	1569.2	1.90093e-41	7.54349e-40
ENSGALG00000016433	YWHAQ	tyrosine 3-monooxygenase/tryptophan 5-monooxygenase activation protein theta	28618.4	2.41687e-41	9.56587e-40
ENSGALG00000005340	SLC35A3	solute carrier family 35 member A3	375.562	2.56134e-41	1.01113e-39
ENSGALG00000033106	TMTC3	transmembrane and tetratricopeptide repeat containing 3	1515.54	2.63199e-41	1.03632e-39
ENSGALG00000006763	EXOC6	exocyst complex component 6	890.064	3.07386e-41	1.20717e-39
ENSGALG00000011079	GLRX5	glutaredoxin 5	804.15	3.44662e-41	1.35006e-39
ENSGALG00000021314	PLA2G10	phospholipase A2 group X	70.1369	4.07238e-41	1.59106e-39
ENSGALG00000006487	TM9SF2L	transmembrane 9 superfamily member 2-like	3547	4.78549e-41	1.86486e-39
ENSGALG00000007474	PCYT1A	phosphate cytidylyltransferase 1, choline, alpha	4752.41	5.51274e-41	2.14276e-39
ENSGALG00000037479	IGSF21	immunoglobin superfamily member 21	6121.11	6.20731e-41	2.40656e-39
ENSGALG00000008757	CNRIP1	cannabinoid receptor interacting protein 1	3862.36	6.24913e-41	2.4166e-39
ENSGALG00000026902	P2RX6	purinergic receptor P2X 6	479.549	6.55276e-41	2.52757e-39
ENSGALG00000008539	ALG12	ALG12, alpha-1,6-mannosyltransferase	1414.61	6.65768e-41	2.56152e-39
ENSGALG00000007326	PMM2	phosphomannomutase 2	1223.47	6.82557e-41	2.61946e-39
ENSGALG00000005858	DR1	down-regulator of transcription 1	1697.5	7.10858e-41	2.72119e-39
ENSGALG00000053597	MBNL3	muscleblind like splicing regulator 3	3453.95	8.07696e-41	3.06601e-39
ENSGALG00000049798	HDGFL3	hepatoma-derived growth factor, related protein 3	3676.2	8.07841e-41	3.06601e-39
ENSGALG00000002790	ABLIM3	actin binding LIM protein family member 3	2850.06	8.08074e-41	3.06601e-39
ENSGALG00000012170	LIN7C	lin-7 homolog C, crumbs cell polarity complex component	4211.99	8.09026e-41	3.06601e-39
ENSGALG00000004387	CCPG1	cell cycle progression 1	6285.11	8.161e-41	3.0851e-39
ENSGALG00000005703	SLC30A4	solute carrier family 30 member 4	2040.24	8.25135e-41	3.1115e-39
ENSGALG00000002841	RFNG	RFNG O-fucosylpeptide 3-beta-N-acetylglucosaminyltransferase	1961.34	8.55558e-41	3.21822e-39
ENSGALG00000003550	ARHGAP40	Rho GTPase activating protein 40	1590.37	1.42619e-40	5.3514e-39
ENSGALG00000006719	GNAZ	G protein subunit alpha z	1925.46	1.473e-40	5.51339e-39
ENSGALG00000023648	PPP3R1	protein phosphatase 3 regulatory subunit B, alpha	8039.79	1.55744e-40	5.81508e-39
ENSGALG00000007093	CYTH1	cytohesin 1	6052.77	1.96954e-40	7.33568e-39
ENSGALG00000008807	DCUN1D1	defective in cullin neddylation 1 domain containing 1	1388.54	2.09023e-40	7.76614e-39
ENSGALG00000033077	TRMT1L	tRNA methyltransferase 1 like	1189.32	3.53849e-40	1.31149e-38
ENSGALG00000036359	RUVBL2	ruvB-like 2	1171.69	4.88501e-40	1.80614e-38
ENSGALG00000000235	PPP2R2A	protein phosphatase 2 regulatory subunit Balpha	2135.89	5.281e-40	1.9478e-38
ENSGALG00000047477			62.3384	5.37111e-40	1.97623e-38
ENSGALG00000002341	AP3S1	adaptor related protein complex 3 sigma 1 subunit	1387.2	6.86823e-40	2.52095e-38
ENSGALG00000037371	TMEM65	transmembrane protein 65	1679.39	7.64424e-40	2.79901e-38
ENSGALG00000017271	ANO2	anoctamin 2	482.818	7.93466e-40	2.89835e-38
ENSGALG00000032659	ZBED4	zinc finger BED-type containing 4	603.488	9.58214e-40	3.49172e-38
ENSGALG00000009544	ZCRB1	zinc finger CCHC-type and RNA binding motif containing 1	1416.07	1.00231e-39	3.64365e-38
ENSGALG00000041732	NOL4L	chromosome 20 open reading frame, human C20orf112	1614.54	1.07328e-39	3.8923e-38
ENSGALG00000032413	NADK	NAD kinase	1974.33	1.10025e-39	3.9806e-38
ENSGALG00000033855	GOLT1B	golgi transport 1B	990.921	1.13493e-39	4.09629e-38
ENSGALG00000016578	TRAPPC2	trafficking protein particle complex 2	1429.62	1.28142e-39	4.61404e-38
ENSGALG00000009494	THAP5	THAP domain containing 5	962.723	1.37319e-39	4.93273e-38
ENSGALG00000005208	S1PR1	sphingosine-1-phosphate receptor 1	1676.46	1.53901e-39	5.51532e-38
ENSGALG00000016410	EIF1AX	eukaryotic translation initiation factor 1A, X-linked	3348.58	1.60199e-39	5.72748e-38
ENSGALG00000038421	RWDD3	RWD domain containing 3	647.295	1.83496e-39	6.54497e-38
ENSGALG00000029261	RTN4	reticulon 4	30715.5	2.32143e-39	8.26068e-38
ENSGALG00000038704	KBTBD2	kelch repeat and BTB domain containing 2	1833.89	2.69325e-39	9.56135e-38
ENSGALG00000015301	LNPEP	leucyl and cystinyl aminopeptidase	1205.08	2.96853e-39	1.0514e-37
ENSGALG00000005815	TMEM41B	transmembrane protein 41B	1032.08	3.28585e-39	1.16108e-37
ENSGALG00000003434	C17orf75	chromosome 18 C17orf75 homolog	1816.67	3.88476e-39	1.36951e-37
ENSGALG00000020143	GABRG1	gamma-aminobutyric acid type A receptor gamma1 subunit	579.177	3.96405e-39	1.39422e-37
ENSGALG00000000625	MAPT	microtubule associated protein tau	5513.95	4.21865e-39	1.48034e-37
ENSGALG00000037975	CA3B	carbonic anhydrase 3B	349.772	4.68664e-39	1.64076e-37
ENSGALG00000008947	PAK5	p21 (RAC1) activated kinase 5	1328.43	4.75878e-39	1.66218e-37
ENSGALG00000008691	SNX5	sorting nexin 5	531.341	5.00821e-39	1.74528e-37
ENSGALG00000007695	SNAPC5	small nuclear RNA activating complex polypeptide 5	1903.97	5.38328e-39	1.87168e-37
ENSGALG00000014209	GPR155	G protein-coupled receptor 155	1515.27	5.81046e-39	2.01558e-37
ENSGALG00000009500	VPS50	VPS50, EARP/GARPII complex subunit	2200.91	6.20861e-39	2.14878e-37
ENSGALG00000001860	RSBN1	round spermatid basic protein 1	1268.58	6.35119e-39	2.19311e-37
ENSGALG00000013733	GTF2H5	general transcription factor IIH subunit 5	2430.72	6.61287e-39	2.27495e-37
ENSGALG00000036587	LHX4	LIM homeobox 4	743.389	6.61821e-39	2.27495e-37
ENSGALG00000009309	EIF5A2	eukaryotic translation initiation factor 5A	1504.13	6.82891e-39	2.34207e-37
ENSGALG00000002848	OPN1MSW	opsin, green sensitive (rhodopsin-like)	15353.9	6.9409e-39	2.3751e-37
ENSGALG00000034944	UBE3A	ubiquitin protein ligase E3A	2236.4	7.622e-39	2.6023e-37
ENSGALG00000010183	RAB21	RAB21, member RAS oncogene family	2357.82	8.19125e-39	2.79036e-37
ENSGALG00000007565	PPP2R2B	protein phosphatase 2 regulatory subunit Bbeta	4416.53	8.78257e-39	2.98509e-37
ENSGALG00000026600	C1orf198	chromosome 3 open reading frame, human C1orf198	754.247	8.93126e-39	3.02884e-37
ENSGALG00000031843	ARHGAP18	Rho GTPase activating protein 18	3036.43	1.79442e-38	6.07177e-37
ENSGALG00000000404	COPS2	COP9 signalosome subunit 2	2026.28	1.90068e-38	6.41701e-37
ENSGALG00000000438	ERMP1	endoplasmic reticulum metallopeptidase 1	211.691	1.97264e-38	6.64516e-37
ENSGALG00000036300	SEC61A2	Sec61 translocon alpha 2 subunit	1880.24	2.03035e-38	6.8244e-37
ENSGALG00000000808		guanylate cyclase 2D, retinal	929.712	2.78058e-38	9.32542e-37
ENSGALG00000003907	N4BP1	NEDD4 binding protein 1	1308.76	3.08127e-38	1.0311e-36
ENSGALG00000003799	USP4	ubiquitin specific peptidase 4	2348.7	3.31716e-38	1.1076e-36
ENSGALG00000041140	HTRA1	HtrA serine peptidase 1	14263.7	3.37234e-38	1.12355e-36
ENSGALG00000023135	SRP54	signal recognition particle 54	2382.35	3.39048e-38	1.12711e-36
ENSGALG00000041413	PPP3CC	serine/threonine-protein phosphatase 2B catalytic subunit gamma isoform-like	2435.94	3.55456e-38	1.17907e-36
ENSGALG00000003307	TMED2	transmembrane p24 trafficking protein 2	5278.13	3.87221e-38	1.28163e-36
ENSGALG00000001981	PARP6	poly(ADP-ribose) polymerase family member 6	2500.36	3.92882e-38	1.29754e-36
ENSGALG00000014651	LYSMD3	LysM domain containing 3	422.579	3.95014e-38	1.30174e-36
ENSGALG00000038885	FEZ1	fasciculation and elongation protein zeta 1	13892.7	3.96552e-38	1.30398e-36
ENSGALG00000011511	CKB	creatine kinase B	78757.1	4.08341e-38	1.33983e-36
ENSGALG00000009052	LBH	limb bud and heart development	19364	4.22785e-38	1.38423e-36
ENSGALG00000010746	TMEM59	transmembrane protein 59	13487.8	5.06245e-38	1.65392e-36
ENSGALG00000001163	NDEL1	nudE neurodevelopment protein 1-like 1	2929.57	5.48257e-38	1.78732e-36
ENSGALG00000012577	FRMD3	FERM domain containing 3	2084.2	5.87692e-38	1.91176e-36
ENSGALG00000003573	HPCA	hippocalcin	9025.8	5.89429e-38	1.91331e-36
ENSGALG00000000903	TERF2IP	TERF2 interacting protein	1043.72	6.99447e-38	2.26558e-36
ENSGALG00000033079	RRAGC	Ras related GTP binding C	1448.65	8.85293e-38	2.86144e-36
ENSGALG00000050907			37.8693	9.78815e-38	3.15699e-36
ENSGALG00000030585	UBXN2B	UBX domain protein 2B	1839.63	1.04895e-37	3.37601e-36
ENSGALG00000000184	SLC27A6	solute carrier family 27 (fatty acid transporter), member 6	544.619	1.05118e-37	3.37603e-36
ENSGALG00000017034	FOXO1	forkhead box O1	420.396	1.52477e-37	4.88669e-36
ENSGALG00000005673	DTWD1	DTW domain containing 1	566.598	1.60073e-37	5.11928e-36
ENSGALG00000016329	AGPAT5	1-acylglycerol-3-phosphate O-acyltransferase 5	3008.59	1.606e-37	5.12534e-36
ENSGALG00000016965	DNAJC15	DnaJ heat shock protein family (Hsp40) member C15	1323.21	1.62157e-37	5.16415e-36
ENSGALG00000005393	ARF1	ADP ribosylation factor 1	11340.3	1.94256e-37	6.17344e-36
ENSGALG00000031896	GSE1	Gse1 coiled-coil protein	1780.55	2.58005e-37	8.1822e-36
ENSGALG00000034216	TK2	thymidine kinase 2, mitochondrial	2938.14	2.71528e-37	8.5931e-36
ENSGALG00000001547	CAPZA1	capping actin protein of muscle Z-line alpha subunit 1	4011.58	2.80675e-37	8.86407e-36
ENSGALG00000015252	ST3GAL6	ST3 beta-galactoside alpha-2,3-sialyltransferase 6	1100.76	2.85599e-37	9.00084e-36
ENSGALG00000002695	SLC15A4	solute carrier family 15 member 4	831.178	2.86869e-37	9.0221e-36
ENSGALG00000005241	DYNC1LI2	dynein cytoplasmic 1 light intermediate chain 2	1941.02	2.89869e-37	9.09756e-36
ENSGALG00000031720	LGI1	leucine rich glioma inactivated 1	1129.45	3.10231e-37	9.7165e-36
ENSGALG00000011088	GSKIP	GSK3B interacting protein	528.82	3.93531e-37	1.23001e-35
ENSGALG00000003369	KAT2A	lysine acetyltransferase 2A	796.616	4.20801e-37	1.31254e-35
ENSGALG00000000253	SLC25A46	solute carrier family 25 member 46	1052.71	4.41823e-37	1.37527e-35
ENSGALG00000016535	RAB10	RAB10, member RAS oncogene family	5158.99	4.53973e-37	1.4102e-35
ENSGALG00000046811	STIP1	stress induced phosphoprotein 1	3016.95	4.59479e-37	1.42439e-35
ENSGALG00000008998	FAM179A	family with sequence similarity 179 member A	4258.04	4.97253e-37	1.53834e-35
ENSGALG00000039575	AMD1	adenosylmethionine decarboxylase 1	1981.06	5.44756e-37	1.68187e-35
ENSGALG00000030417	PDC	phosducin	28164.3	5.62989e-37	1.73463e-35
ENSGALG00000029276	PPP1R9B	neurabin-2-like	3853.52	7.28528e-37	2.24011e-35
ENSGALG00000033630	LRP12	LDL receptor related protein 12	4731	8.0978e-37	2.48491e-35
ENSGALG00000040426	CREG1	cellular repressor of E1A stimulated genes 1	1229.01	9.24288e-37	2.83056e-35
ENSGALG00000047125			605.347	1.01942e-36	3.11559e-35
ENSGALG00000009488	LRRN3	leucine rich repeat neuronal 3	827.157	1.06436e-36	3.2464e-35
ENSGALG00000031726	MAPRE3	microtubule associated protein RP/EB family member 3	4140.5	1.10358e-36	3.35927e-35
ENSGALG00000026741	CETN2	centrin 2	1383.57	1.22822e-36	3.73117e-35
ENSGALG00000005243	PPP3CB	protein phosphatase 3 catalytic subunit beta	3314.99	1.32843e-36	4.02755e-35
ENSGALG00000003091	PARN	poly(A)-specific ribonuclease	757.899	1.50234e-36	4.5457e-35
ENSGALG00000000521	SPIRE2	spire-type actin nucleation factor 2	1563.97	1.59172e-36	4.80655e-35
ENSGALG00000019867	WDCP	WD repeat and coiled coil containing	2241.37	1.93047e-36	5.81789e-35
ENSGALG00000001334	GNB1	G protein subunit beta 1	32727.9	2.07159e-36	6.2308e-35
ENSGALG00000015128	AQP4	aquaporin 4	4809.8	2.23341e-36	6.70421e-35
ENSGALG00000039533	EFR3A	EFR3 homolog A	6203.07	2.498e-36	7.48364e-35
ENSGALG00000051922			2016.09	2.57092e-36	7.68689e-35
ENSGALG00000009453	MARC1	mitochondrial amidoxime reducing component 1	3555.15	3.04384e-36	9.08299e-35
ENSGALG00000034708	USP12	ubiquitin specific peptidase 12	248.273	3.3175e-36	9.88015e-35
ENSGALG00000033568	TMEM70	transmembrane protein 70	566.389	3.53416e-36	1.05048e-34
ENSGALG00000006167	LRRC8B	uncharacterized LOC107056693	2208.44	3.62242e-36	1.0746e-34
ENSGALG00000000217	PPFIA4	PTPRF interacting protein alpha 4	4850.02	4.07551e-36	1.20665e-34
ENSGALG00000026958	FPGT	fucose-1-phosphate guanylyltransferase	1032.89	4.13056e-36	1.22057e-34
ENSGALG00000053706	C14orf2	chromosome 14 open reading frame 2	1379.54	4.26303e-36	1.25726e-34
ENSGALG00000000722		excitatory amino acid transporter 5-like	605.072	4.9102e-36	1.44532e-34
ENSGALG00000012513	STAM2	signal transducing adaptor molecule 2	2432.84	5.46711e-36	1.60502e-34
ENSGALG00000054253			163.509	5.47393e-36	1.60502e-34
ENSGALG00000035099	LRRN1	leucine rich repeat neuronal 1	2277.93	5.60172e-36	1.63931e-34
ENSGALG00000016831	PCID2	PCI domain containing 2	1423.69	6.11894e-36	1.78723e-34
ENSGALG00000002000	GRAMD2A	GRAM domain containing 2A	825.494	6.44088e-36	1.87764e-34
ENSGALG00000012618	FANCC	Fanconi anemia complementation group C	565.265	7.31028e-36	2.127e-34
ENSGALG00000003759	RORA	RAR related orphan receptor A	1000.42	7.47693e-36	2.17132e-34
ENSGALG00000007554	RAB22A	RAB22A, member RAS oncogene family	741.78	7.54406e-36	2.18662e-34
ENSGALG00000001531	FN3K	fructosamine 3 kinase	1575.85	8.28188e-36	2.3959e-34
ENSGALG00000034396	TMEM50B	transmembrane protein 50B	2063.26	8.72868e-36	2.52035e-34
ENSGALG00000005894	USP8	ubiquitin specific peptidase 8	3306.34	9.18511e-36	2.64709e-34
ENSGALG00000009532	GXYLT1	glucoside xylosyltransferase 1	341.698	1.09212e-35	3.14144e-34
ENSGALG00000036502	CDIP1	cell death-inducing p53 target 1	1420.48	1.14705e-35	3.2932e-34
ENSGALG00000026253	TMEM144	transmembrane protein 144	915.984	1.18398e-35	3.3928e-34
ENSGALG00000016575	GPM6B	glycoprotein M6B	35831.8	1.19759e-35	3.42535e-34
ENSGALG00000038128		ubiquitin conjugating enzyme E2 D2	4442.17	1.22224e-35	3.48926e-34
ENSGALG00000016571	GLRA2	glycine receptor alpha 2	1596.12	1.34199e-35	3.82393e-34
ENSGALG00000031158	OAT	ornithine aminotransferase	3696.2	1.35422e-35	3.85152e-34
ENSGALG00000017120	SACS	sacsin molecular chaperone	3089.49	1.45386e-35	4.12716e-34
ENSGALG00000013887	FAM210A	family with sequence similarity 210 member A	1013.4	1.5251e-35	4.32129e-34
ENSGALG00000034973	FZD7	frizzled class receptor 7	292.069	1.56271e-35	4.41961e-34
ENSGALG00000037067	EIF3E	eukaryotic translation initiation factor 3 subunit E	4638.95	1.81637e-35	5.12744e-34
ENSGALG00000039606	CLN8	ceroid-lipofuscinosis, neuronal 8	1693.17	2.03667e-35	5.73864e-34
ENSGALG00000010411	RNF13	ring finger protein 13	7608.98	2.28827e-35	6.4356e-34
ENSGALG00000037353	TMEM131	transmembrane protein 131	2352.84	2.4454e-35	6.86479e-34
ENSGALG00000003959	AP1M1	adaptor related protein complex 1 mu 1 subunit	2534.72	2.48785e-35	6.97103e-34
ENSGALG00000027872	STBD1	starch binding domain 1	6504.17	3.05762e-35	8.55174e-34
ENSGALG00000004701	SET	SET nuclear proto-oncogene	7672.8	3.39327e-35	9.47305e-34
ENSGALG00000016792	MFSD9	major facilitator superfamily domain containing 9	491.808	3.62799e-35	1.01097e-33
ENSGALG00000032558	INSC	inscuteable homolog (Drosophila)	92.466	3.68207e-35	1.02415e-33
ENSGALG00000052842	ANKRD11	ankyrin repeat domain 11	7603.79	3.70866e-35	1.02966e-33
ENSGALG00000042371	ANO10	anoctamin 10	882.64	3.92639e-35	1.08812e-33
ENSGALG00000009538		retinol dehydrogenase 11 (all-trans/9-cis/11-cis)	17655.5	4.05774e-35	1.12247e-33
ENSGALG00000008716	FLRT3	fibronectin leucine rich transmembrane protein 3	941.554	4.37622e-35	1.20836e-33
ENSGALG00000032029	SRF	serum response factor	705.965	4.67251e-35	1.28783e-33
ENSGALG00000007549	VAPB	VAMP associated protein B and C	3724.6	4.7773e-35	1.31432e-33
ENSGALG00000028979	FN3KRP	fructosamine 3 kinase related protein	3879.47	5.06124e-35	1.38992e-33
ENSGALG00000043039	HSBP1	heat shock factor binding protein 1	3988.92	5.2837e-35	1.44838e-33
ENSGALG00000004143	YWHAB	tyrosine 3-monooxygenase/tryptophan 5-monooxygenase activation protein beta	21286.8	5.4294e-35	1.48564e-33
ENSGALG00000038924	IDE	insulin degrading enzyme	1384.98	5.51007e-35	1.50499e-33
ENSGALG00000003950	CNOT8	CCR4-NOT transcription complex subunit 8	2144.09	6.19519e-35	1.68908e-33
ENSGALG00000041821	NAA25	N(alpha)-acetyltransferase 25, NatB auxiliary subunit	1478.51	8.02108e-35	2.18297e-33
ENSGALG00000035016	ID2	inhibitor of DNA binding 2, HLH protein	2741.45	8.5187e-35	2.31425e-33
ENSGALG00000003532	DDX5	DEAD-box helicase 5	20836.6	9.13167e-35	2.47633e-33
ENSGALG00000038488	GMEB1	glucocorticoid modulatory element binding protein 1	579.814	1.02043e-34	2.76227e-33
ENSGALG00000005128	PTPDC1	protein tyrosine phosphatase domain containing 1	830.199	1.03064e-34	2.78494e-33
ENSGALG00000029863	PHYHIPL	phytanoyl-CoA 2-hydroxylase interacting protein like	9348.74	1.11131e-34	2.99758e-33
ENSGALG00000039307	GNB5	G protein subunit beta 5	14654.3	1.19221e-34	3.21007e-33
ENSGALG00000037946		RNA-binding protein 4B-like	2638.27	1.34116e-34	3.60474e-33
ENSGALG00000016993	SUCLA2	succinate-CoA ligase ADP-forming beta subunit	2369.54	1.38275e-34	3.70992e-33
ENSGALG00000016062	PSMG1	proteasome assembly chaperone 1	699.947	1.40656e-34	3.76716e-33
ENSGALG00000014737	KIF2A	kinesin heavy chain member 2A	5181.18	1.45428e-34	3.88808e-33
ENSGALG00000032386	DCLK2	doublecortin like kinase 2	6878.51	1.72275e-34	4.59775e-33
ENSGALG00000006979	SPPL3	signal peptide peptidase like 3	2503.96	1.84779e-34	4.92279e-33
ENSGALG00000004052	GPR107	G protein-coupled receptor 107	2740.44	2.01837e-34	5.3678e-33
ENSGALG00000004648	PDCD5	programmed cell death 5	1376.72	2.03471e-34	5.40178e-33
ENSGALG00000010651	TFB2M	transcription factor B2, mitochondrial	832.89	2.14314e-34	5.67969e-33
ENSGALG00000007832	PEX13	peroxisomal biogenesis factor 13	1135.42	2.15155e-34	5.69203e-33
ENSGALG00000002119	VPS35L	chromosome 14 C16orf62 homolog	2473.92	2.2098e-34	5.83596e-33
ENSGALG00000010745	HMGB2	high mobility group box 2	2430.57	2.22615e-34	5.86889e-33
ENSGALG00000029571	TMEM55A	transmembrane protein 55A	2143.94	2.34426e-34	6.16955e-33
ENSGALG00000015804	LTN1	listerin E3 ubiquitin protein ligase 1	2497.61	2.38171e-34	6.25725e-33
ENSGALG00000009379	SEC62	SEC62 homolog, preprotein translocation factor	5359.4	2.51327e-34	6.59147e-33
ENSGALG00000010641	SCCPDH	saccharopine dehydrogenase (putative)	3166.69	3.08301e-34	8.07173e-33
ENSGALG00000001319	CAMK1G	calcium/calmodulin-dependent protein kinase IG	2951.44	3.11108e-34	8.13119e-33
ENSGALG00000006922			2369.87	3.24201e-34	8.4588e-33
ENSGALG00000009013	MKKS	McKusick-Kaufman syndrome	1907.64	3.34991e-34	8.72532e-33
ENSGALG00000002616	LZIC	leucine zipper and CTNNBIP1 domain containing	1710.95	3.70353e-34	9.62982e-33
ENSGALG00000042858	FAM8A1	family with sequence similarity 8 member A1	1146.57	3.97616e-34	1.0305e-32
ENSGALG00000009927	RAP1B	RAP1B, member of RAS oncogene family	1770.85	3.97678e-34	1.0305e-32
ENSGALG00000010238	NAP1L1	nucleosome assembly protein 1 like 1	4681.09	4.26488e-34	1.10327e-32
ENSGALG00000017153	RDX	radixin	7120.77	5.18324e-34	1.33855e-32
ENSGALG00000000855	ZMPSTE24	zinc metallopeptidase STE24	1747.21	5.19981e-34	1.34054e-32
ENSGALG00000039222	DPY19L4	dpy-19 like 4 (C. elegans)	479.641	6.06248e-34	1.56029e-32
ENSGALG00000010025	SNX32	sorting nexin 32	2352.87	6.24291e-34	1.60401e-32
ENSGALG00000029476	XPO1	exportin 1	4947.86	6.83025e-34	1.75194e-32
ENSGALG00000006446	NAP1L4	nucleosome assembly protein 1 like 4	4593.38	6.93125e-34	1.77485e-32
ENSGALG00000007131		high mobility group nucleosome binding domain 5	4907.58	7.05235e-34	1.80281e-32
ENSGALG00000010299	RSPH9	radial spoke head 9 homolog	229.284	8.2813e-34	2.1134e-32
ENSGALG00000015664	ADD1	adducin 1	13964.5	8.53869e-34	2.17543e-32
ENSGALG00000038599	PMM1	phosphomannomutase 1	5492.67	9.23587e-34	2.3491e-32
ENSGALG00000012227	TSPAN5	tetraspanin 17	822.815	1.03585e-33	2.63023e-32
ENSGALG00000015177	GNAQ	G protein subunit alpha q	688.883	1.11993e-33	2.83897e-32
ENSGALG00000014194	SAMM50	SAMM50 sorting and assembly machinery component	3142.07	1.31327e-33	3.32353e-32
ENSGALG00000047990	SCRG1	stimulator of chondrogenesis 1	1122.46	1.42264e-33	3.5943e-32
ENSGALG00000014066		transmembrane protein 126A	312.716	1.42504e-33	3.59436e-32
ENSGALG00000005944	ZNF639	zinc finger protein 639	1026.43	1.49568e-33	3.76628e-32
ENSGALG00000034337	RHPN1	rhophilin Rho GTPase binding protein 1	4304.31	1.50305e-33	3.77856e-32
ENSGALG00000030419	GLS2	glutaminase 2	4000.52	1.51751e-33	3.80861e-32
ENSGALG00000001750	MAT2B	methionine adenosyltransferase 2B	4118.26	1.71067e-33	4.28629e-32
ENSGALG00000003913	MCEE	methylmalonyl-CoA epimerase	304.152	1.79093e-33	4.47999e-32
ENSGALG00000043405	BNIP3L	BCL2 interacting protein 3 like	15938.8	2.70679e-33	6.75984e-32
ENSGALG00000043545	PNPT1	polyribonucleotide nucleotidyltransferase 1	800.311	2.83427e-33	7.06657e-32
ENSGALG00000006966	ZNF518A	zinc finger protein 518A	511.224	2.87794e-33	7.16365e-32
ENSGALG00000003861		HECT and RLD domain containing E3 ubiquitin protein ligase 4	1754.13	2.93281e-33	7.28827e-32
ENSGALG00000009373	CTSO	cathepsin O	467.266	3.05351e-33	7.5758e-32
ENSGALG00000028283	CCDC92B	coiled-coil domain containing 92B	654.213	3.06125e-33	7.58259e-32
ENSGALG00000040369	PFKFB3	6-phosphofructo-2-kinase/fructose-2,6-biphosphatase 3	1833.82	3.07535e-33	7.60509e-32
ENSGALG00000035699	MARCHF6	membrane associated ring-CH-type finger 6	3276.7	3.99318e-33	9.85873e-32
ENSGALG00000009443	TMEM168	transmembrane protein 168	538.376	4.18171e-33	1.03074e-31
ENSGALG00000010016	SOCS5	suppressor of cytokine signaling 5	1785.77	4.33914e-33	1.06781e-31
ENSGALG00000016070	WRB	tryptophan rich basic protein	1969.31	4.46613e-33	1.09728e-31
ENSGALG00000054686	PFN2	profilin 2	10034.8	5.67012e-33	1.39083e-31
ENSGALG00000051021			2438.96	5.94474e-33	1.45584e-31
ENSGALG00000012190	TMEM163	transmembrane protein 163	2058.44	6.45976e-33	1.57941e-31
ENSGALG00000053100	FITM2	uncharacterized LOC107057318	640.748	6.54358e-33	1.59733e-31
ENSGALG00000019397	CERK	ceramide kinase	2048.21	8.16065e-33	1.98886e-31
ENSGALG00000015877	SH3BGRL2	SH3 domain binding glutamate rich protein like 2	3901.38	8.25677e-33	2.00906e-31
ENSGALG00000004425	SCAMP1	secretory carrier membrane protein 1	3354.22	8.31129e-33	2.01908e-31
ENSGALG00000001289		SHC (Src homology 2 domain containing) transforming protein 2	1172.59	9.64197e-33	2.3386e-31
ENSGALG00000002750	NCKAP1	NCK associated protein 1	6916.46	9.7099e-33	2.35132e-31
ENSGALG00000002524	UCHL5	ubiquitin C-terminal hydrolase L5	1609.64	1.20878e-32	2.92247e-31
ENSGALG00000028423	HS2ST1	heparan sulfate 2-O-sulfotransferase 1	1215.06	1.29268e-32	3.12035e-31
ENSGALG00000000273	FER	fer (fps/fes related) tyrosine kinase	796.752	1.48457e-32	3.57784e-31
ENSGALG00000004412	DIABLO	diablo IAP-binding mitochondrial protein	1352.16	1.70605e-32	4.10507e-31
ENSGALG00000013397	EXOC3	exocyst complex component 3	1881.59	1.74096e-32	4.18245e-31
ENSGALG00000004174	VPS26A	VPS26, retromer complex component A	1215.37	1.79915e-32	4.31539e-31
ENSGALG00000013981	TBPL1	TATA-box binding protein like 1	504.095	1.8078e-32	4.3293e-31
ENSGALG00000014826	TTC33	tetratricopeptide repeat domain 33	887.896	1.95901e-32	4.68402e-31
ENSGALG00000012882	KDSR	3-ketodihydrosphingosine reductase	1077.23	2.03877e-32	4.86705e-31
ENSGALG00000000934	ZBTB43	zinc finger and BTB domain containing 43	541.341	2.61514e-32	6.23317e-31
ENSGALG00000019921	NDUFAF4	NADH:ubiquinone oxidoreductase complex assembly factor 4	594.028	2.66108e-32	6.33269e-31
ENSGALG00000010734	PPP4R3A	protein phosphatase 4 regulatory subunit 3A	1161.71	2.89147e-32	6.87019e-31
ENSGALG00000031983	MPHOSPH6	M-phase phosphoprotein 6	734.21	2.90391e-32	6.88896e-31
ENSGALG00000040720	GRID2IP	Grid2 interacting protein	1470.12	2.99395e-32	7.09146e-31
ENSGALG00000042555	STAMBP	STAM binding protein	987.257	3.02754e-32	7.15982e-31
ENSGALG00000037299	LYRM7	LYR motif containing 7	377.175	3.06169e-32	7.22931e-31
ENSGALG00000010902	CERS6	ceramide synthase 6	813.966	3.4429e-32	8.11678e-31
ENSGALG00000007095	CUL2	cullin 2	1072.48	3.47234e-32	8.17348e-31
ENSGALG00000037781	GSR	glutathione-disulfide reductase	2375.16	3.59597e-32	8.45136e-31
ENSGALG00000003165	CCDC6	coiled-coil domain containing 6	1490.41	3.71646e-32	8.72101e-31
ENSGALG00000003605		Nipped-B homolog-like	2852.52	3.73732e-32	8.75642e-31
ENSGALG00000009395	GLRB	glycine receptor beta	1881.55	3.74899e-32	8.77021e-31
ENSGALG00000017321	PLEKHB1	pleckstrin homology domain containing B1	27388.9	3.7767e-32	8.82141e-31
ENSGALG00000028744	TMEM18	transmembrane protein 18	268.611	4.10027e-32	9.56245e-31
ENSGALG00000010471	PPP2R2D	protein phosphatase 2 regulatory subunit Bdelta	1881.54	4.22714e-32	9.84321e-31
ENSGALG00000008482	STAG2	stromal antigen 2	3104.35	4.92098e-32	1.14413e-30
ENSGALG00000003916	SIAH1	siah E3 ubiquitin protein ligase 1	896.036	4.96017e-32	1.15147e-30
ENSGALG00000000708	NUCKS1	nuclear casein kinase and cyclin dependent kinase substrate 1	3933.48	5.324e-32	1.23404e-30
ENSGALG00000034340	ATP2C1	ATPase secretory pathway Ca2+ transporting 1	3805.34	5.58445e-32	1.29244e-30
ENSGALG00000014911	ARL15	ADP ribosylation factor like GTPase 15	1135.74	6.17206e-32	1.42625e-30
ENSGALG00000036017	NCOA2	nuclear receptor coactivator 2	2285.27	6.29395e-32	1.45221e-30
ENSGALG00000003154	TXNDC11	thioredoxin domain containing 11	891.865	6.60087e-32	1.52071e-30
ENSGALG00000017070	PDS5B	PDS5 cohesin associated factor B	2561.65	6.69886e-32	1.54094e-30
ENSGALG00000031813	CASC3	cancer susceptibility candidate 3	2889.84	7.28978e-32	1.67433e-30
ENSGALG00000030908		ATPase plasma membrane Ca2+ transporting 2	3106.57	7.39307e-32	1.69549e-30
ENSGALG00000054057			876.729	7.47683e-32	1.7121e-30
ENSGALG00000035952	KIAA1143	KIAA1143	941.258	7.78883e-32	1.78086e-30
ENSGALG00000011423	CEP43	FGFR1 oncogene partner	571.716	8.14579e-32	1.85967e-30
ENSGALG00000010681	CPT2	carnitine palmitoyltransferase 2	557.854	8.53323e-32	1.94519e-30
ENSGALG00000013410	UBA3	ubiquitin like modifier activating enzyme 3	3701.03	9.06051e-32	2.06229e-30
ENSGALG00000002764	ATP1B3	ATPase Na+/K+ transporting subunit beta 3	14912.8	1.14116e-31	2.59353e-30
ENSGALG00000011176	SCRN1	secernin 1	4680.26	1.23531e-31	2.80329e-30
ENSGALG00000001076	LIMK1	LIM domain kinase 1	884.334	1.27331e-31	2.88521e-30
ENSGALG00000050119	LAMTOR1	late endosomal/lysosomal adaptor, MAPK and MTOR activator 1	967.695	1.33254e-31	3.01492e-30
ENSGALG00000003243	RAD54L2	RAD54-like 2 (S. cerevisiae)	2501.61	1.35946e-31	3.07124e-30
ENSGALG00000011548	PPP1R13B	protein phosphatase 1 regulatory subunit 13B	4049.68	1.42637e-31	3.21762e-30
ENSGALG00000012569	FBXO7	F-box protein 7	1671.68	1.45124e-31	3.26886e-30
ENSGALG00000042773	VOPP1	vesicular, overexpressed in cancer, prosurvival protein 1	1741.88	1.49579e-31	3.3642e-30
ENSGALG00000033385	COPS8	COP9 signalosome subunit 8	4032.34	1.59976e-31	3.59271e-30
ENSGALG00000026653	ARL9	ADP ribosylation factor like GTPase 9	1516.85	1.60435e-31	3.59768e-30
ENSGALG00000028587	TMX4	thioredoxin related transmembrane protein 4	2490.18	1.68714e-31	3.77774e-30
ENSGALG00000014711	PLPP1	phospholipid phosphatase 1	1751.85	1.7563e-31	3.9268e-30
ENSGALG00000034889	OTX2	orthodenticle homeobox 2	5899.6	1.87952e-31	4.19612e-30
ENSGALG00000008486	CACNA2D1	calcium voltage-gated channel auxiliary subunit alpha2delta 1	2692.38	1.9669e-31	4.38474e-30
ENSGALG00000042088	ATG2B	autophagy related 2A	2061.05	2.01222e-31	4.47917e-30
ENSGALG00000026328	MIEN1	migration and invasion enhancer 1	1834.23	2.52947e-31	5.62233e-30
ENSGALG00000036288	OAZ2	ornithine decarboxylase antizyme 2	5533.03	2.58975e-31	5.74787e-30
ENSGALG00000039500	GSPT2	G1 to S phase transition 2	2507.61	2.65556e-31	5.88533e-30
ENSGALG00000003397	RHOT1	ras homolog family member T1	1431.34	2.7846e-31	6.1623e-30
ENSGALG00000013737	TMEM181	transmembrane protein 181	3454.76	2.9506e-31	6.52014e-30
ENSGALG00000004071	NETO2	neuropilin and tolloid like 2	2426.27	3.02215e-31	6.66852e-30
ENSGALG00000020505	KCNJ11	potassium inwardly rectifying channel subfamily J member 11	334.019	3.14987e-31	6.94025e-30
ENSGALG00000034939			1094.65	3.57696e-31	7.86982e-30
ENSGALG00000012724	PAK1IP1	PAK1 interacting protein 1	685.522	3.657e-31	8.03426e-30
ENSGALG00000014758	ARHGAP28	Rho GTPase activating protein 28	854.675	3.81777e-31	8.37534e-30
ENSGALG00000026443	RNF44	ring finger protein 44	1043.18	4.40232e-31	9.64376e-30
ENSGALG00000007007		kinase non-catalytic C-lobe domain containing 1	1391.17	4.82581e-31	1.05562e-29
ENSGALG00000009652	USH2A	usherin	1548.32	5.283e-31	1.15396e-29
ENSGALG00000007299	THOC7	THO complex 7	1596.67	5.80987e-31	1.26722e-29
ENSGALG00000024482	LEPROTL1	leptin receptor overlapping transcript like 1	2304.94	6.07119e-31	1.32232e-29
ENSGALG00000009276	LRAT	lecithin retinol acyltransferase (phosphatidylcholine--retinol O-acyltransferase)	1825.51	6.29183e-31	1.3684e-29
ENSGALG00000030324	ELAPOR2	KIAA1324 like	3982.35	6.31486e-31	1.37145e-29
ENSGALG00000009063		PAS domain containing 1	1534.72	6.55553e-31	1.42168e-29
ENSGALG00000013102	COBL	cordon-bleu WH2 repeat protein	2643.63	6.7661e-31	1.46525e-29
ENSGALG00000006575	VIPR2	vasoactive intestinal peptide receptor 2	440.184	7.32245e-31	1.58347e-29
ENSGALG00000051844	SKOR2	SKI family transcriptional corepressor 2	258.271	8.40624e-31	1.81524e-29
ENSGALG00000041969	MTSS1	MTSS1, I-BAR domain containing	4085.76	8.60097e-31	1.85465e-29
ENSGALG00000040902	SACM1L	SAC1 suppressor of actin mutations 1-like (yeast)	2059.96	8.64074e-31	1.86058e-29
ENSGALG00000009096	MTM1	myotubularin 1	921.412	8.84013e-31	1.90082e-29
ENSGALG00000037944	LNPK	lunapark, ER junction formation factor	1367.19	1.11331e-30	2.38858e-29
ENSGALG00000010643	ZYG11A	zyg-11 family member A, cell cycle regulator	2767.85	1.11401e-30	2.38858e-29
ENSGALG00000014236	ATP8A1	ATPase phospholipid transporting 8A1	1672.53	1.47847e-30	3.16556e-29
ENSGALG00000049427	RELT	RELT tumor necrosis factor receptor	1328.7	1.54059e-30	3.2939e-29
ENSGALG00000043797	DBR1	debranching RNA lariats 1	2204.67	1.55395e-30	3.3178e-29
ENSGALG00000008855	UGP2	UDP-glucose pyrophosphorylase 2	3061.72	1.67414e-30	3.56938e-29
ENSGALG00000002024	COMT	catechol-O-methyltransferase	3107.46	1.70521e-30	3.63053e-29
ENSGALG00000034253	ZNF644	zinc finger protein 644	2952.33	1.75924e-30	3.7403e-29
ENSGALG00000013085	PTPRO	protein tyrosine phosphatase, receptor type O	4746.25	1.83949e-30	3.90543e-29
ENSGALG00000008389	VBP1	LOC772071	1438.55	1.96161e-30	4.15889e-29
ENSGALG00000027199	MMGT1	membrane magnesium transporter 1	2389.64	2.01803e-30	4.27253e-29
ENSGALG00000029996	PPP2R5C	protein phosphatase 2 regulatory subunit B'gamma	1610.35	2.08273e-30	4.40143e-29
ENSGALG00000038097	EI24	EI24, autophagy associated transmembrane protein	3887.31	2.08472e-30	4.40143e-29
ENSGALG00000000755	ACER3	alkaline ceramidase 3	539.957	2.4599e-30	5.18351e-29
ENSGALG00000011686	SEMA5B	semaphorin 5B	2440.06	2.46199e-30	5.18351e-29
ENSGALG00000008787	CEP68	centrosomal protein 68	703.324	2.49034e-30	5.23593e-29
ENSGALG00000011573	MOB1B	MOB kinase activator 1B	1075.82	2.5722e-30	5.40056e-29
ENSGALG00000013867	PTPN2	protein tyrosine phosphatase, non-receptor type 2	1051.64	2.74276e-30	5.7507e-29
ENSGALG00000001955	AANAT	aralkylamine N-acetyltransferase	3128.91	3.03518e-30	6.355e-29
ENSGALG00000021047	KIFAP3	kinesin associated protein 3	4400.89	3.05535e-30	6.38842e-29
ENSGALG00000020793	UBE2E3	ubiquitin conjugating enzyme E2 E3	3035.63	3.49391e-30	7.29534e-29
ENSGALG00000005752	ABCA4	ATP binding cassette subfamily A member 4	5566.2	3.71384e-30	7.74389e-29
ENSGALG00000008097	CELF1	CUGBP Elav-like family member 1	1465.64	4.15059e-30	8.6427e-29
ENSGALG00000025842	TPM2	tropomyosin 2	3089.86	4.18575e-30	8.70395e-29
ENSGALG00000027983		tyrosine kinase non receptor 2	3688	4.35649e-30	9.04658e-29
ENSGALG00000038299	NUDCD3	NudC domain containing 3	2020.76	4.5625e-30	9.46142e-29
ENSGALG00000007956	PLXDC2	plexin domain containing 2	1721.52	4.79157e-30	9.92287e-29
ENSGALG00000015961	SUCLG1	succinate-CoA ligase alpha subunit	3382.41	6.07198e-30	1.25573e-28
ENSGALG00000015014	TNPO1	transportin 1	1449.7	6.42403e-30	1.32673e-28
ENSGALG00000001620		cutA divalent cation tolerance homolog	833.283	6.51201e-30	1.34307e-28
ENSGALG00000050054			1010.59	6.90648e-30	1.42249e-28
ENSGALG00000014902		golgi associated PDZ and coiled-coil motif containing	2272.48	7.30566e-30	1.50267e-28
ENSGALG00000032734	RNF139	ring finger protein 139	2135.68	7.57263e-30	1.55547e-28
ENSGALG00000046616	CHGB	chromogranin B	2225.84	7.84704e-30	1.60965e-28
ENSGALG00000008491	BIRC8	baculoviral IAP repeat containing 8	2919.04	8.53494e-30	1.74839e-28
ENSGALG00000011692	CDCA4	cell division cycle associated 4	1020.33	9.85087e-30	2.01524e-28
ENSGALG00000007307	USP7	ubiquitin specific peptidase 7	5329.8	1.11406e-29	2.27601e-28
ENSGALG00000015898	MYO6	myosin VI	1585.02	1.17622e-29	2.39977e-28
ENSGALG00000000847	GARNL3	GTPase activating Rap/RanGAP domain like 3	2452.67	1.26986e-29	2.58734e-28
ENSGALG00000004598	CUX2	cut like homeobox 2	1405.72	1.3201e-29	2.68609e-28
ENSGALG00000050882			94.3842	1.36152e-29	2.76665e-28
ENSGALG00000041644	ATP11A	ATPase phospholipid transporting 11A	8147.49	1.40747e-29	2.8562e-28
ENSGALG00000005699	NLK	nemo like kinase	1788.75	1.42599e-29	2.88993e-28
ENSGALG00000004758	KCNB1	potassium voltage-gated channel subfamily B member 1	3108.86	1.49084e-29	3.0173e-28
ENSGALG00000003427	USP3	ubiquitin specific peptidase 3	748.46	1.63911e-29	3.31297e-28
ENSGALG00000016454	E2F6	E2F transcription factor 6	1314.16	1.69812e-29	3.42767e-28
ENSGALG00000010347	CCNG2	cyclin G2	1999.07	1.71855e-29	3.46429e-28
ENSGALG00000016497	UBXN2A	UBX domain protein 2A	1415.68	1.88245e-29	3.78964e-28
ENSGALG00000009995	AKAP6	A-kinase anchoring protein 6	1839.86	1.94416e-29	3.90869e-28
ENSGALG00000006427	CARS	cysteinyl-tRNA synthetase	1424.8	1.94909e-29	3.91341e-28
ENSGALG00000007040	ACAP2	ArfGAP with coiled-coil, ankyrin repeat and PH domains 2	1703.02	2.04035e-29	4.09122e-28
ENSGALG00000006751	THY1	Thy-1 cell surface antigen	19509.6	2.04856e-29	4.10226e-28
ENSGALG00000015836	CEP162	centrosomal protein 162	1282.5	2.09567e-29	4.19106e-28
ENSGALG00000051438	EXTL2	exostosin like glycosyltransferase 2	463.731	2.14913e-29	4.29232e-28
ENSGALG00000030148	AUP1	ancient ubiquitous protein 1	924.185	2.43027e-29	4.84743e-28
ENSGALG00000031260			78.4249	2.46711e-29	4.91444e-28
ENSGALG00000043576	AGAP3	ArfGAP with GTPase domain, ankyrin repeat and PH domain 3	2308.63	2.69001e-29	5.35143e-28
ENSGALG00000011373	TECPR2	tectonin beta-propeller repeat containing 2	2892.66	2.70256e-29	5.36935e-28
ENSGALG00000006052	WDR48	WD repeat domain 48	2572.29	2.9144e-29	5.78263e-28
ENSGALG00000008107	IRS4	insulin receptor substrate 4	1592.35	2.94408e-29	5.8339e-28
ENSGALG00000031699	NEDD1	neural precursor cell expressed, developmentally down-regulated 1	889.866	3.03976e-29	6.01168e-28
ENSGALG00000000972	PBX3	PBX homeobox 3	2501.98	3.04173e-29	6.01168e-28
ENSGALG00000009668	HPF1	histone PARylation factor 1	1631.96	3.16739e-29	6.25188e-28
ENSGALG00000002347	DIPK2A	chromosome 9 C3orf58 homolog	1770.59	3.17437e-29	6.25751e-28
ENSGALG00000026009	SRP9	signal recognition particle 9	2052.66	3.25427e-29	6.40669e-28
ENSGALG00000043198		SPEG complex locus	2354.41	3.27253e-29	6.43427e-28
ENSGALG00000011570	ILF2	interleukin enhancer binding factor 2	3659.75	3.35063e-29	6.5793e-28
ENSGALG00000040648	RGS11	regulator of G-protein signaling 11	1476.08	3.42171e-29	6.71019e-28
ENSGALG00000033608	RAB12	RAB12, member RAS oncogene family	1738.35	3.49097e-29	6.83716e-28
ENSGALG00000036028	GNA13	G protein subunit alpha 13	658.653	3.5336e-29	6.91172e-28
ENSGALG00000031262			368.524	3.64179e-29	7.11417e-28
ENSGALG00000051831			710.634	4.4956e-29	8.77075e-28
ENSGALG00000002646	FAM171B	family with sequence similarity 171 member B	5047.03	4.57789e-29	8.91982e-28
ENSGALG00000015349		phosphatidylinositol glycan anchor biosynthesis class G	1573.56	4.59059e-29	8.93308e-28
ENSGALG00000005007		dual specificity phosphatase 13-like	214.141	4.70698e-29	9.14784e-28
ENSGALG00000001812	ATCAY	ATCAY, caytaxin	4820.05	5.113e-29	9.92419e-28
ENSGALG00000004294	CGNL1	cingulin like 1	1693.73	5.18823e-29	1.00573e-27
ENSGALG00000008974	USP33	ubiquitin specific peptidase 33	2949.82	5.46722e-29	1.05846e-27
ENSGALG00000001258	NUMA1	nuclear mitotic apparatus protein 1	5538.62	6.28002e-29	1.21427e-27
ENSGALG00000008435	SUMO1	small ubiquitin-like modifier 1	2645.59	6.90718e-29	1.33224e-27
ENSGALG00000012109	EIF3M	eukaryotic translation initiation factor 3 subunit M	2266.95	6.9077e-29	1.33224e-27
ENSGALG00000010178	PUM3	pumilio RNA binding family member 3	656.095	6.92635e-29	1.33414e-27
ENSGALG00000014347		zinc finger CCCH-type containing, antiviral 1 like	412.583	7.1803e-29	1.3813e-27
ENSGALG00000010186	CAPN11	calpain 11	3534.21	7.25914e-29	1.39469e-27
ENSGALG00000009845	GJD2	gap junction protein delta 2	2128.33	7.41784e-29	1.42338e-27
ENSGALG00000042810			5662.93	8.19835e-29	1.57116e-27
ENSGALG00000002661	YWHAE	tyrosine 3-monooxygenase/tryptophan 5-monooxygenase activation protein epsilon	16855.4	8.51526e-29	1.62983e-27
ENSGALG00000041078	MID1IP1	MID1 interacting protein 1	2139.07	9.4196e-29	1.80065e-27
ENSGALG00000001872	SDF4	stromal cell derived factor 4	4003.11	9.94647e-29	1.89897e-27
ENSGALG00000008839	ATP11B	ATPase phospholipid transporting 11B (putative)	9175.28	1.05993e-28	2.02107e-27
ENSGALG00000042415	BBS2	Bardet-Biedl syndrome 2	1511.03	1.0735e-28	2.04437e-27
ENSGALG00000005579	GFER	growth factor, augmenter of liver regeneration	1170.02	1.21232e-28	2.30584e-27
ENSGALG00000005929		mastermind like transcriptional coactivator 1	385.643	1.23805e-28	2.35182e-27
ENSGALG00000042063	EPDR1	ependymin related 1	3118.15	1.4377e-28	2.72768e-27
ENSGALG00000009185	ROM1	retinal outer segment membrane protein 1	3932.75	1.46063e-28	2.76771e-27
ENSGALG00000016685	ASMT	acetylserotonin O-methyltransferase	1901.82	1.58863e-28	3.0065e-27
ENSGALG00000052162	PPM1L	protein phosphatase, Mg2+/Mn2+ dependent 1L	650.578	1.60534e-28	3.03433e-27
ENSGALG00000054420		tubulin, beta 2A class IIa	15546.4	1.71418e-28	3.23603e-27
ENSGALG00000009438	SLC39A9	solute carrier family 39 member 9	2061.46	1.73689e-28	3.27482e-27
ENSGALG00000003928	LHX3	LIM homeobox 3	1437.86	1.77471e-28	3.34196e-27
ENSGALG00000004190	RNF34	ring finger protein 34	1604.03	1.80596e-28	3.39659e-27
ENSGALG00000041533	SLC11A2	solute carrier family 11 (proton-coupled divalent metal ion transporters), member 2	956.36	1.82418e-28	3.42662e-27
ENSGALG00000002888	CASZ1	castor zinc finger 1	1925.03	1.83745e-28	3.44727e-27
ENSGALG00000012367	TRIM9	tripartite motif containing 9	2888.1	2.07359e-28	3.88548e-27
ENSGALG00000001364	CSNK1A1	casein kinase 1 alpha 1	8333.66	2.12183e-28	3.97097e-27
ENSGALG00000009505	PNPLA8	patatin like phospholipase domain containing 8	1566.18	2.29908e-28	4.29737e-27
ENSGALG00000036497	SOX4	SRY-box 4	189.896	2.42417e-28	4.52561e-27
ENSGALG00000016868	NALCN	sodium leak channel, non-selective	1054.37	2.66932e-28	4.97714e-27
ENSGALG00000043437	CAPZA2	capping actin protein of muscle Z-line alpha subunit 2	3848.32	2.78564e-28	5.18765e-27
ENSGALG00000016828	GRTP1	growth hormone regulated TBC protein 1	3422.21	2.86507e-28	5.32902e-27
ENSGALG00000011164		chimerin 2	4571.72	2.94207e-28	5.46554e-27
ENSGALG00000038772	RNF19A	ring finger protein 19A, RBR E3 ubiquitin protein ligase	700.277	3.1825e-28	5.90495e-27
ENSGALG00000028290	C1H21ORF91	chromosome 1 open reading frame, human C21orf91	589.932	3.37316e-28	6.25107e-27
ENSGALG00000030068	RAB3A	RAB3A, member RAS oncogene family	12287.4	3.43114e-28	6.35074e-27
ENSGALG00000005138	KCTD10	potassium channel tetramerization domain containing 10	3493.33	3.52577e-28	6.51794e-27
ENSGALG00000038143		farnesyltransferase, CAAX box, beta	1006.05	3.5408e-28	6.53775e-27
ENSGALG00000024112		proteasome 26S subunit, non-ATPase 11	3281.07	3.66566e-28	6.76007e-27
ENSGALG00000042771	GBE1	1,4-alpha-glucan branching enzyme 1	1184.6	3.81269e-28	7.02267e-27
ENSGALG00000016883	DOCK9	dedicator of cytokinesis 9	2424.71	3.9633e-28	7.29122e-27
ENSGALG00000012244	KLHDC2	kelch domain containing 2	6176.02	3.99841e-28	7.3469e-27
ENSGALG00000037633	WIPF2	WAS/WASL interacting protein family member 2	647.48	4.3784e-28	8.03537e-27
ENSGALG00000000516	FANCA	Fanconi anemia complementation group A	191.806	4.44956e-28	8.1561e-27
ENSGALG00000006503	VDAC1	voltage dependent anion channel 1	15850.6	4.47557e-28	8.19385e-27
ENSGALG00000006840		A-kinase anchoring protein 13	742.609	4.48207e-28	8.19587e-27
ENSGALG00000040877	UBALD2	UBA like domain containing 2	541.252	4.51837e-28	8.25228e-27
ENSGALG00000002458	VAC14	Vac14, PIKFYVE complex component	1659.43	4.62257e-28	8.43244e-27
ENSGALG00000029066		discoidin, CUB and LCCL domain-containing protein 1-like	1432.87	4.64091e-28	8.45571e-27
ENSGALG00000034281	TMCC2	transmembrane and coiled-coil domain family 2	7021.72	5.04667e-28	9.18397e-27
ENSGALG00000012426	DDHD1	DDHD domain containing 1	1019.1	5.35142e-28	9.72688e-27
ENSGALG00000017155	C11orf87	chromosome 1 open reading frame, human C11orf87	723.847	5.49121e-28	9.969e-27
ENSGALG00000007037	PPP6R3	protein phosphatase 6 regulatory subunit 3	3685.12	5.83471e-28	1.05799e-26
ENSGALG00000009856	GNS	glucosamine (N-acetyl)-6-sulfatase	6929.76	5.87755e-28	1.06449e-26
ENSGALG00000051415	TM2D1	TM2 domain containing 1	739.192	6.6621e-28	1.20514e-26
ENSGALG00000009439	GPR85	G protein-coupled receptor 85	2048.1	6.84543e-28	1.23683e-26
ENSGALG00000031518		DNA damage inducible transcript 3	214.203	6.90376e-28	1.24588e-26
ENSGALG00000003794	SLC35E1	solute carrier family 35 member E1	1893.25	7.05124e-28	1.27098e-26
ENSGALG00000011228	WARS1	tryptophanyl-tRNA synthetase	1652.25	7.70874e-28	1.38785e-26
ENSGALG00000009841	FASTKD1	FAST kinase domains 1	576.683	7.9405e-28	1.42788e-26
ENSGALG00000008609	PTK7	protein tyrosine kinase 7 (inactive)	3925.26	8.95411e-28	1.60824e-26
ENSGALG00000016271	PTP4A1	protein tyrosine phosphatase type IVA, member 1	14045.1	9.14011e-28	1.6397e-26
ENSGALG00000012885	BCL2	BCL2, apoptosis regulator	624.061	9.30613e-28	1.66751e-26
ENSGALG00000027864	NFKBIA	NFKB inhibitor alpha	804.446	9.46896e-28	1.69469e-26
ENSGALG00000002469	CDC73	cell division cycle 73	1893.55	9.57998e-28	1.71253e-26
ENSGALG00000001311	ARHGAP44	Rho GTPase activating protein 44	2200.7	9.59239e-28	1.71273e-26
ENSGALG00000027658	TESK1	testis-specific kinase 1	642.106	1.0225e-27	1.82354e-26
ENSGALG00000002307	LRIT2	leucine rich repeat, Ig-like and transmembrane domains 2	6242.63	1.05217e-27	1.87425e-26
ENSGALG00000010992	SLC6A15	solute carrier family 6 member 15	1279.68	1.08536e-27	1.9311e-26
ENSGALG00000031482	Pou5f3	POU domain class 5 transcription factor 3	5208.1	1.08958e-27	1.93633e-26
ENSGALG00000015387	ATG5	autophagy related 5	822.247	1.21246e-27	2.15219e-26
ENSGALG00000002893	STC2	stanniocalcin 2	359.526	1.25807e-27	2.23054e-26
ENSGALG00000027472	TMEM38B	transmembrane protein 38B	858.728	1.29323e-27	2.29019e-26
ENSGALG00000006697	TOLLIP	toll interacting protein	4883.08	1.42407e-27	2.51896e-26
ENSGALG00000000751	ARNT	aryl hydrocarbon receptor nuclear translocator	1812.81	1.43118e-27	2.52858e-26
ENSGALG00000039989	GPR160	G protein-coupled receptor 160	35.4566	1.4688e-27	2.59202e-26
ENSGALG00000007555	CCND1	cyclin D1	716.873	1.47396e-27	2.59811e-26
ENSGALG00000007332	PRICKLE2	prickle planar cell polarity protein 2	639.563	1.54932e-27	2.72777e-26
ENSGALG00000041861	TCTN1	tectonic family member 1	794.556	1.64031e-27	2.88463e-26
ENSGALG00000044225		zinc finger protein 132-like	59.0048	1.75245e-27	3.07825e-26
ENSGALG00000000883	MAPKAPK2	mitogen-activated protein kinase-activated protein kinase 2	2732.36	1.99872e-27	3.50678e-26
ENSGALG00000034621	KCNIP4	potassium voltage-gated channel interacting protein 4	883.543	2.10591e-27	3.69058e-26
ENSGALG00000027868	AMER2	APC membrane recruitment protein 2	3450.37	2.11199e-27	3.69695e-26
ENSGALG00000004707	CSE1L	chromosome segregation 1 like	2286.36	2.16288e-27	3.78166e-26
ENSGALG00000016245	BCOR	BCL6 corepressor	2211.39	2.25525e-27	3.93863e-26
ENSGALG00000005061	PPM1E	protein phosphatase, Mg2+/Mn2+ dependent 1E	2241.36	2.26183e-27	3.94558e-26
ENSGALG00000025941	RGS20	regulator of G-protein signaling 20	676.363	2.32267e-27	4.04706e-26
ENSGALG00000009440	BMT2	base methyltransferase of 25S rRNA 2 homolog	565.599	2.35064e-27	4.09109e-26
ENSGALG00000008335	PHTF2	putative homeodomain transcription factor 2	1361.88	2.83001e-27	4.91975e-26
ENSGALG00000051383			186.611	2.84203e-27	4.93498e-26
ENSGALG00000010594	FEZ2	fasciculation and elongation protein zeta 2	1966.04	2.9989e-27	5.20141e-26
ENSGALG00000002591	POLR2E	RNA polymerase II subunit E	1507.31	3.01865e-27	5.22969e-26
ENSGALG00000008015	UBE2V1	ubiquitin conjugating enzyme E2 V1	1923.95	3.20616e-27	5.54819e-26
ENSGALG00000050288	DCP1B	decapping mRNA 1B	913.881	3.30808e-27	5.71803e-26
ENSGALG00000003672	UBLCP1	ubiquitin like domain containing CTD phosphatase 1	2033.43	3.38322e-27	5.84126e-26
ENSGALG00000028876	SNN	stannin	1251.43	3.42224e-27	5.9019e-26
ENSGALG00000017005	CAB39L	calcium binding protein 39 like	6362.76	3.45235e-27	5.94707e-26
ENSGALG00000017394	INSIG1	insulin induced gene 1	3812.96	3.45644e-27	5.94735e-26
ENSGALG00000016579	RAB9A	RAB9A, member RAS oncogene family	1462.3	3.47839e-27	5.97833e-26
ENSGALG00000032975	UBE2QL1	ubiquitin conjugating enzyme E2 Q family like 1	2142.77	3.60166e-27	6.1832e-26
ENSGALG00000027440	COX20	COX20, cytochrome c oxidase assembly factor	770.057	3.79296e-27	6.50424e-26
ENSGALG00000047566		deoxyguanosine kinase	455.366	4.15094e-27	7.11007e-26
ENSGALG00000006788	RPRD1B	regulation of nuclear pre-mRNA domain containing 1B	4691.11	4.20218e-27	7.18972e-26
ENSGALG00000041790	SAMD4A	sterile alpha motif domain containing 4A	1577.56	4.2681e-27	7.29427e-26
ENSGALG00000003977	TWF2	twinfilin actin binding protein 2	3072.8	4.45084e-27	7.59801e-26
ENSGALG00000006843	NCBP2	nuclear cap binding protein subunit 2, 20kDa	2237.93	4.53962e-27	7.74085e-26
ENSGALG00000005683	ARHGAP29	Rho GTPase activating protein 29	1821.01	5.44844e-27	9.2801e-26
ENSGALG00000004834	COPS3	COP9 signalosome subunit 3	1838.14	5.52419e-27	9.39856e-26
ENSGALG00000037656	NECAP1	NECAP endocytosis associated 1	11830.8	5.60966e-27	9.53327e-26
ENSGALG00000042853	GGPS1	geranylgeranyl diphosphate synthase 1	563.422	6.21253e-27	1.0546e-25
ENSGALG00000042112	EIF4E	eukaryotic translation initiation factor 4E	1844.02	6.90034e-27	1.17005e-25
ENSGALG00000011413		cytochrome P450, family 2, subfamily J, polypeptide 19	3493.42	7.21996e-27	1.22288e-25
ENSGALG00000026553		cardiomyopathy associated 5	192.886	7.46144e-27	1.26237e-25
ENSGALG00000045676	NELFE	negative elongation factor complex member E	862.748	7.60945e-27	1.28597e-25
ENSGALG00000015030	NPC1	NPC intracellular cholesterol transporter 1	2965.15	8.27203e-27	1.39639e-25
ENSGALG00000039161		RUN and FYVE domain containing 2	514.749	9.04457e-27	1.5251e-25
ENSGALG00000028851	RAB8A	RAB8A, member RAS oncogene family	2434.61	9.47667e-27	1.59619e-25
ENSGALG00000009528	TMEM192	transmembrane protein 192	625.259	1.035e-26	1.74135e-25
ENSGALG00000012024	MRTFA	megakaryoblastic leukemia (translocation) 1	1031.97	1.04512e-26	1.75643e-25
ENSGALG00000003919	MRPL22	mitochondrial ribosomal protein L22	811.648	1.07337e-26	1.80191e-25
ENSGALG00000009837	DTL	denticleless E3 ubiquitin protein ligase homolog	378.935	1.14126e-26	1.91376e-25
ENSGALG00000010842	UBR7	ubiquitin protein ligase E3 component n-recognin 7 (putative)	3774.06	1.15617e-26	1.93661e-25
ENSGALG00000016067	HMGN1	high mobility group nucleosome binding domain 1	3008.37	1.20328e-26	2.01331e-25
ENSGALG00000012760	WASHC3	coiled-coil domain containing 53	764.113	1.23016e-26	2.05602e-25
ENSGALG00000032028	SERTM1	serine rich and transmembrane domain containing 1	314.723	1.23415e-26	2.0604e-25
ENSGALG00000014136	CNGA1	cyclic nucleotide gated channel alpha 1	873.986	1.25943e-26	2.1003e-25
ENSGALG00000042784	TPPP	tubulin polymerization promoting protein	1108.76	1.47534e-26	2.45765e-25
ENSGALG00000023443	SMIM15	small integral membrane protein 15	1521.83	1.47789e-26	2.4592e-25
ENSGALG00000011840	PPP2R5E	protein phosphatase 2 regulatory subunit B'epsilon	1533.68	1.49026e-26	2.47707e-25
ENSGALG00000010189		melanoma inhibitory activity 2	1570.66	1.54598e-26	2.56687e-25
ENSGALG00000003135	ANK3	ankyrin 3	14207.6	1.54891e-26	2.56891e-25
ENSGALG00000038957	NAE1	NEDD8 activating enzyme E1 subunit 1	1061.58	1.61236e-26	2.67123e-25
ENSGALG00000000510	DCAF7	DDB1 and CUL4 associated factor 7	1619.27	1.67521e-26	2.77233e-25
ENSGALG00000003106	TOX2	TOX high mobility group box family member 2	1241.21	1.72582e-26	2.85297e-25
ENSGALG00000028037	FOS	Fos proto-oncogene, AP-1 transcription factor subunit	807.343	1.9057e-26	3.14689e-25
ENSGALG00000002467	MTSS2	MTSS1L, I-BAR domain containing	5863.81	1.92437e-26	3.17426e-25
ENSGALG00000034473	PARP4	poly(ADP-ribose) polymerase family member 4	449.398	1.99951e-26	3.29462e-25
ENSGALG00000027886	TMEM165	transmembrane protein 165	1879.2	2.02476e-26	3.3326e-25
ENSGALG00000050405			579.227	2.19902e-26	3.61279e-25
ENSGALG00000040713		vacuolar protein sorting 4 homolog A	2992.26	2.19975e-26	3.61279e-25
ENSGALG00000004542	ZMYND8	zinc finger MYND-type containing 8	3076.8	2.59503e-26	4.25736e-25
ENSGALG00000002003	BMPR1A	bone morphogenetic protein receptor type 1A	589.665	2.67847e-26	4.3895e-25
ENSGALG00000007025	CPNE8	copine 8	691.789	2.70264e-26	4.42434e-25
ENSGALG00000009846	BBS5	Bardet-Biedl syndrome 5	1463.91	2.98612e-26	4.88312e-25
ENSGALG00000053225			2503.15	3.03199e-26	4.95279e-25
ENSGALG00000004350	WDR41	WD repeat domain 41	401.745	3.63078e-26	5.92454e-25
ENSGALG00000034992	FRMD4A	FERM domain containing 4A	1213.76	3.66315e-26	5.97093e-25
ENSGALG00000028204	GPX1	glutathione peroxidase 1	658.102	3.68315e-26	5.99709e-25
ENSGALG00000048205		3-beta-hydroxysteroid-Delta(8),Delta(7)-isomerase-like	571.715	3.86128e-26	6.28038e-25
ENSGALG00000039648		transmembrane protein 216	145.148	3.93453e-26	6.39266e-25
ENSGALG00000001093	TCF3	transcription factor 3	1076.2	4.07285e-26	6.61031e-25
ENSGALG00000013265	GYS2	glycogen synthase 2	2709.15	4.14863e-26	6.7261e-25
ENSGALG00000002147	SIKE1	suppressor of IKBKE 1	1359	4.24973e-26	6.88266e-25
ENSGALG00000008951	MIGA1	mitoguardin 1	781.479	4.32158e-26	6.99156e-25
ENSGALG00000038399	PLEKHA6	pleckstrin homology domain containing A6	3893.49	4.32806e-26	6.99457e-25
ENSGALG00000001262	CLIC4	chloride intracellular channel 4	2409.69	4.38881e-26	7.08519e-25
ENSGALG00000009887	DIEXF	digestive organ expansion factor homolog (zebrafish)	1164.46	4.54977e-26	7.33722e-25
ENSGALG00000001374	SLC35E2B	solute carrier family 35 member E2B	1064	4.57092e-26	7.36351e-25
ENSGALG00000031929		potassium calcium-activated channel subfamily M regulatory beta subunit 2	465.719	4.63399e-26	7.45717e-25
ENSGALG00000000966	NPHP4	nephrocystin 4	995.886	4.64729e-26	7.47066e-25
ENSGALG00000001698	GABRA1	gamma-aminobutyric acid type A receptor alpha1 subunit	9874.91	4.97053e-26	7.9818e-25
ENSGALG00000012159	ACTR3	ARP3 actin related protein 3 homolog	1903.99	5.03474e-26	8.07637e-25
ENSGALG00000017627	C10orf2	chromosome 10 open reading frame 2	725.573	5.34573e-26	8.56617e-25
ENSGALG00000041989	RRN3	RRN3 homolog, RNA polymerase I transcription factor	1065.79	5.40871e-26	8.65793e-25
ENSGALG00000004225	KDM2B	lysine demethylase 2B	786.826	5.54811e-26	8.8717e-25
ENSGALG00000031729	MOB3A	MOB kinase activator 3A	757.657	6.0193e-26	9.61502e-25
ENSGALG00000037968	API5	apoptosis inhibitor 5	3838.71	6.0428e-26	9.6424e-25
ENSGALG00000001777	MFSD11	major facilitator superfamily domain containing 11	1181.62	6.08506e-26	9.69962e-25
ENSGALG00000015471	CCNC	cyclin C	919.956	6.31743e-26	1.00594e-24
ENSGALG00000048042		RAB GTPase activating protein 1 like	1101.37	6.72133e-26	1.06914e-24
ENSGALG00000037097	GRK3	G protein-coupled receptor kinase 3	11289.3	7.15783e-26	1.13738e-24
ENSGALG00000007702	XYLT2	xylosyltransferase 2	1726.68	7.19416e-26	1.14195e-24
ENSGALG00000005966	SEC61A1	Sec61 translocon alpha 1 subunit	3853.2	7.34033e-26	1.16393e-24
ENSGALG00000040956	CHIC1	cysteine rich hydrophobic domain 1	301.89	7.7863e-26	1.23336e-24
ENSGALG00000010795	CRPPA	isoprenoid synthase domain containing	182.029	7.91741e-26	1.25282e-24
ENSGALG00000026507	FDX1	ferredoxin 1	812.545	8.07225e-26	1.27599e-24
ENSGALG00000001603	NARF	nuclear prelamin A recognition factor	2800.3	8.24553e-26	1.30202e-24
ENSGALG00000016897	GPR180	G protein-coupled receptor 180	467.992	8.36459e-26	1.31945e-24
ENSGALG00000009886	USP38	ubiquitin specific peptidase 38	893.618	8.7206e-26	1.37417e-24
ENSGALG00000003245	LSM1	LSM1 homolog, mRNA degradation associated	359.283	9.102e-26	1.43278e-24
ENSGALG00000009139	TMEM185A	transmembrane protein 185B	1948.69	9.14772e-26	1.43849e-24
ENSGALG00000003879	MFSD2A	major facilitator superfamily domain containing 2A	440.471	9.32066e-26	1.46416e-24
ENSGALG00000035580	MPP2	membrane palmitoylated protein 2	2238.5	9.4676e-26	1.48571e-24
ENSGALG00000030550	ATP2B1	ATPase plasma membrane Ca2+ transporting 1	13322.5	1.05773e-25	1.65813e-24
ENSGALG00000012137	KTN1	kinectin 1	6685.79	1.14997e-25	1.80086e-24
ENSGALG00000054178	CLDN12	claudin 12	1229.2	1.16641e-25	1.82473e-24
ENSGALG00000001964	INPP5E	inositol polyphosphate-5-phosphatase E	1737.18	1.1932e-25	1.86472e-24
ENSGALG00000048930	CDC37	cell division cycle 37	3015.02	1.29221e-25	2.01737e-24
ENSGALG00000037497	CABP2	calcium binding protein 2	716.001	1.34433e-25	2.09657e-24
ENSGALG00000032628	SRCIN1	SRC kinase signaling inhibitor 1	2926.95	1.45766e-25	2.27098e-24
ENSGALG00000012378	KATNA1	katanin catalytic subunit A1	287.352	1.47248e-25	2.29171e-24
ENSGALG00000003985	TARSL2	threonyl-tRNA synthetase like 2	1376.77	1.52127e-25	2.36522e-24
ENSGALG00000049065	ZFPM1	zinc finger protein, FOG family member 1	502.483	1.55248e-25	2.41128e-24
ENSGALG00000040348	EHBP1	EH domain binding protein 1	4988.15	1.57728e-25	2.44662e-24
ENSGALG00000008319	PLBD2	phospholipase B domain containing 2	1138.08	1.57846e-25	2.44662e-24
ENSGALG00000007731	DPCD	deleted in primary ciliary dyskinesia homolog (mouse)	462.683	1.60104e-25	2.47908e-24
ENSGALG00000015336	CHRNA8	neuronal acetylcholine receptor subunit alpha-7-like	3645.29	1.7408e-25	2.69273e-24
ENSGALG00000003273	HSDL1	hydroxysteroid dehydrogenase like 1	856.29	1.89127e-25	2.9225e-24
ENSGALG00000005031	DRP2	dystrophin related protein 2	1354.66	1.9853e-25	3.06468e-24
ENSGALG00000033653		hyperpolarization activated cyclic nucleotide gated potassium channel 3	617.454	2.35909e-25	3.63799e-24
ENSGALG00000031415	SLC30A9	solute carrier family 30 member 9	3574.25	2.42455e-25	3.73514e-24
ENSGALG00000028935	BCL10	B-cell CLL/lymphoma 10	287.332	2.44473e-25	3.7624e-24
ENSGALG00000040474	ITCH	itchy E3 ubiquitin protein ligase	2266.4	2.46582e-25	3.79101e-24
ENSGALG00000010259	COL28A1	collagen type XXVIII alpha 1 chain	62.9865	2.50182e-25	3.84246e-24
ENSGALG00000033919		SH3 and multiple ankyrin repeat domains 3	1407.04	2.55099e-25	3.91401e-24
ENSGALG00000014674	CLSTN3	calsyntenin 3	10798.3	2.59619e-25	3.97934e-24
ENSGALG00000011113	SGIP1	SH3 domain GRB2 like endophilin interacting protein 1	3755.34	2.72623e-25	4.17444e-24
ENSGALG00000005973	LCMT1	leucine carboxyl methyltransferase 1	811.386	3.02426e-25	4.62611e-24
ENSGALG00000039549	SEL1L3	SEL1L family member 3	2030.24	3.03503e-25	4.6379e-24
ENSGALG00000014953	RWDD1	RWD domain containing 1	910.746	3.08876e-25	4.71526e-24
ENSGALG00000023847		huntingtin associated protein 1	6381.69	3.22074e-25	4.91179e-24
ENSGALG00000009229	ATP6V0C	ATPase H+ transporting V0 subunit c	18095.4	3.46548e-25	5.27972e-24
ENSGALG00000015330	PCNP	PEST proteolytic signal containing nuclear protein	4106.65	3.48768e-25	5.30821e-24
ENSGALG00000001207	PLCH2	phospholipase C eta 2	3666.85	3.51e-25	5.33682e-24
ENSGALG00000001214	PARD6A	par-6 partitioning defective 6 homolog alpha (C. elegans)	301.433	3.6e-25	5.46818e-24
ENSGALG00000002087	NCBP1	nuclear cap binding protein subunit 1	1570.62	3.95251e-25	5.99761e-24
ENSGALG00000007685	BCL9L	B-cell CLL/lymphoma 9-like	1317.96	4.00634e-25	6.07322e-24
ENSGALG00000043727	NR4A1	nuclear receptor subfamily 4 group A member 1	817.67	4.14946e-25	6.28388e-24
ENSGALG00000011491	DYNC1LI1	dynein cytoplasmic 1 light intermediate chain 1	4108.19	4.34005e-25	6.56595e-24
ENSGALG00000009015	PIGK	phosphatidylinositol glycan anchor biosynthesis class K	2805.73	4.3986e-25	6.64789e-24
ENSGALG00000028324			1050.21	4.69866e-25	7.09433e-24
ENSGALG00000014934	HS3ST1	heparan sulfate-glucosamine 3-sulfotransferase 1	562.82	5.09958e-25	7.692e-24
ENSGALG00000013377	LMBRD2	LMBR1 domain containing 2	1290.33	5.29373e-25	7.97691e-24
ENSGALG00000006842	ACOT8	acyl-CoA thioesterase 8	582.061	5.34688e-25	8.049e-24
ENSGALG00000014337	NWD2	NACHT and WD repeat domain containing 2	1998.2	5.50456e-25	8.27813e-24
ENSGALG00000013624		family with sequence similarity 65, member B	4991.98	5.56332e-25	8.35821e-24
ENSGALG00000013431	RAX2	retina and anterior neural fold homeobox 2	768.988	5.64034e-25	8.46554e-24
ENSGALG00000005002	VDAC2	voltage dependent anion channel 2	13752	5.83597e-25	8.7505e-24
ENSGALG00000005918	DIPK1A	family with sequence similarity 69 member A	829.531	6.1833e-25	9.26212e-24
ENSGALG00000042215	FAAP100	Fanconi anemia core complex associated protein 100	625.298	6.48083e-25	9.69822e-24
ENSGALG00000035800	CAMKMT	calmodulin-lysine N-methyltransferase	252.317	6.54693e-25	9.78747e-24
ENSGALG00000033695	CYP26A1	cytochrome P450 family 26 subfamily A member 1	155.597	6.99623e-25	1.04489e-23
ENSGALG00000032057		nuclear RNA export factor 1	1721.52	7.40152e-25	1.10433e-23
ENSGALG00000009205		ankyrin repeat and fibronectin type-III domain-containing 1-like	841.564	7.41848e-25	1.10577e-23
ENSGALG00000041445	ANKRD46	ankyrin repeat domain 46	3619.52	7.5942e-25	1.13085e-23
ENSGALG00000035673	ADAM11	ADAM metallopeptidase domain 11	997.375	7.68708e-25	1.14356e-23
ENSGALG00000010638	CASP3	caspase 3	796.276	7.93398e-25	1.17913e-23
ENSGALG00000026658	LACTBL1	lactamase beta like 1	5922.8	8.53577e-25	1.26732e-23
ENSGALG00000009540	YAF2	YY1 associated factor 2	986.751	8.69381e-25	1.28953e-23
ENSGALG00000040493	PTN	pleiotrophin	30376.1	8.83384e-25	1.30902e-23
ENSGALG00000045544			136.13	8.86617e-25	1.31252e-23
ENSGALG00000011695	HIPK3	homeodomain interacting protein kinase 3	1373.42	8.89762e-25	1.31589e-23
ENSGALG00000016880	UBAC2	UBA domain containing 2	1380.48	8.99922e-25	1.32962e-23
ENSGALG00000037496	USP46	ubiquitin specific peptidase 46	2360.35	9.13597e-25	1.34851e-23
ENSGALG00000013725	LONRF1	LON peptidase N-terminal domain and ring finger 1	633.873	9.35581e-25	1.37962e-23
ENSGALG00000013940	LNX1	ligand of numb-protein X 1	3420.3	9.4526e-25	1.39254e-23
ENSGALG00000005747		serine protease 23-like	466.539	9.47003e-25	1.39375e-23
ENSGALG00000017089	SLC46A3	solute carrier family 46 member 3	463.984	9.51671e-25	1.39926e-23
ENSGALG00000011270	KERA	keratocan	244.688	9.75095e-25	1.43231e-23
ENSGALG00000048239		CDC42 small effector protein 2-C-like	1175.14	1.07797e-24	1.58189e-23
ENSGALG00000038543	KCNH7	potassium voltage-gated channel subfamily H member 7	862.763	1.08596e-24	1.59208e-23
ENSGALG00000014554			3134.08	1.08986e-24	1.59624e-23
ENSGALG00000002312	TMEM132E	transmembrane protein 132E	3537.72	1.10763e-24	1.61987e-23
ENSGALG00000017289	C12orf4	chromosome 1 open reading frame, human C12orf4	617.369	1.10812e-24	1.61987e-23
ENSGALG00000032316	CDV3	CDV3 homolog	1300.09	1.13339e-24	1.65521e-23
ENSGALG00000035482	SEC24B	SEC24 homolog B, COPII coat complex component	1735	1.17888e-24	1.71998e-23
ENSGALG00000011225	SLC25A47	solute carrier family 25 member 47	348.436	1.18608e-24	1.72882e-23
ENSGALG00000015170	VPS13A	vacuolar protein sorting 13 homolog A	1164.69	1.20079e-24	1.74859e-23
ENSGALG00000026638	RELL2	RELT like 2	695.232	1.26945e-24	1.84679e-23
ENSGALG00000031786	BLVRA	biliverdin reductase A	916.491	1.28157e-24	1.86263e-23
ENSGALG00000033862		thioredoxin like 1	1195.84	1.32286e-24	1.92056e-23
ENSGALG00000006283	THAP4	THAP domain containing 4	1048.55	1.32396e-24	1.92056e-23
ENSGALG00000009700	PDK4	pyruvate dehydrogenase kinase 4	2268.71	1.35608e-24	1.96528e-23
ENSGALG00000047359	MAF1	MAF1 homolog, negative regulator of RNA polymerase III	5626.51	1.36295e-24	1.97335e-23
ENSGALG00000009001	CWC22	CWC22 spliceosome associated protein homolog	1554.44	1.38209e-24	1.99915e-23
ENSGALG00000008076	TMEM164	transmembrane protein 164	812.669	1.51431e-24	2.18831e-23
ENSGALG00000037136	RPS6KA1	ribosomal protein S6 kinase A1	4913.62	1.52546e-24	2.20233e-23
ENSGALG00000000723	STX12	syntaxin 12	4537.37	1.53584e-24	2.2152e-23
ENSGALG00000051676	INA	internexin neuronal intermediate filament protein alpha	1750.9	1.64825e-24	2.37508e-23
ENSGALG00000016501	SF3B6	splicing factor 3b subunit 6	1227.56	1.79332e-24	2.58166e-23
ENSGALG00000048301			99.1179	1.84092e-24	2.64768e-23
ENSGALG00000031404	FHIP2A	family with sequence similarity 160 member B1	1495.8	1.88199e-24	2.70417e-23
ENSGALG00000002311	GALK1	galactokinase 1	314.774	1.99922e-24	2.8699e-23
ENSGALG00000042503		HSPA (Hsp70) binding protein 1	1752.54	2.01976e-24	2.89665e-23
ENSGALG00000007615	RAB11A	RAB11A, member RAS oncogene family	3752.26	2.06964e-24	2.96538e-23
ENSGALG00000033061	CAMK2B	calcium/calmodulin dependent protein kinase II beta	2658.97	2.08041e-24	2.97799e-23
ENSGALG00000014486	TAPT1	transmembrane anterior posterior transformation 1	828.945	2.11685e-24	3.02729e-23
ENSGALG00000046805	LMAN2L	lectin, mannose binding 2 like	606.026	2.2675e-24	3.23968e-23
ENSGALG00000009581	MPP5	membrane palmitoylated protein 5	3513	2.32251e-24	3.31516e-23
ENSGALG00000015004	RIOK3	RIO kinase 3	1592.84	2.46658e-24	3.51749e-23
ENSGALG00000015849	ME1	malic enzyme 1	5421.81	2.48911e-24	3.54628e-23
ENSGALG00000037595	USF1	upstream transcription factor 1	1576.01	2.50851e-24	3.56985e-23
ENSGALG00000049455			2538.81	2.51037e-24	3.56985e-23
ENSGALG00000047357			7691.94	2.69127e-24	3.82352e-23
ENSGALG00000006077	C5H11orf58	chromosome 5 C11orf58 homolog	3370.22	2.75422e-24	3.90929e-23
ENSGALG00000013493	SPTLC1	serine palmitoyltransferase long chain base subunit 1	2069.06	2.78231e-24	3.94547e-23
ENSGALG00000009813	SCOC	short coiled-coil protein	6850.22	2.86191e-24	4.05455e-23
ENSGALG00000028682	CBLN2	cerebellin 2 precursor	1297.62	2.91305e-24	4.12315e-23
ENSGALG00000017336		F-box/WD repeat-containing protein 7-like	822.625	3.00211e-24	4.24524e-23
ENSGALG00000005315	RPUSD1	RNA pseudouridylate synthase domain containing 1	3065.71	3.03792e-24	4.29188e-23
ENSGALG00000030101	CSDC2	cold shock domain containing C2, RNA binding	4776.49	3.07221e-24	4.33627e-23
ENSGALG00000012703	DTNBP1	dystrobrevin binding protein 1	4109.2	3.0764e-24	4.33816e-23
ENSGALG00000008860	LONRF3	LON peptidase N-terminal domain and ring finger 3	1955.96	3.07932e-24	4.33824e-23
ENSGALG00000030363	IFNAR1	interferon alpha and beta receptor subunit 1	339.484	3.1704e-24	4.46241e-23
ENSGALG00000038532			3504.43	3.26681e-24	4.59383e-23
ENSGALG00000050742		Wolf-Hirschhorn syndrome candidate 1	2516.43	3.28762e-24	4.61882e-23
ENSGALG00000025729			1036	3.32941e-24	4.6732e-23
ENSGALG00000011286	UBE2E1	ubiquitin conjugating enzyme E2 E1	1528.32	3.37248e-24	4.72928e-23
ENSGALG00000030821	CBLN3	cerebellin 3 precursor	302.597	3.42658e-24	4.80069e-23
ENSGALG00000012166	SLC35F5	solute carrier family 35 member F5	500.451	3.42988e-24	4.80089e-23
ENSGALG00000003082	DPH1	diphthamide biosynthesis 1	552.197	3.52597e-24	4.93082e-23
ENSGALG00000008341	FURIN	furin, paired basic amino acid cleaving enzyme	1483.47	3.89336e-24	5.43958e-23
ENSGALG00000037787	MEF2D	myocyte enhancer factor 2D	5628.09	3.93572e-24	5.49371e-23
ENSGALG00000014868	SERINC1	serine incorporator 1	26626.2	4.03203e-24	5.62296e-23
ENSGALG00000002527		transmembrane protein 201	1286	4.23468e-24	5.90014e-23
ENSGALG00000008163	PSME4	proteasome activator subunit 4	2914.54	4.28022e-24	5.95812e-23
ENSGALG00000011426	RNASET2	ribonuclease T2	411.889	4.39373e-24	6.11051e-23
ENSGALG00000008934	PIK3CA	phosphatidylinositol-4,5-bisphosphate 3-kinase catalytic subunit alpha	1058.34	4.50195e-24	6.25528e-23
ENSGALG00000004630			2306.31	4.8918e-24	6.79073e-23
ENSGALG00000016379	SMS	spermine synthase	3684.61	5.3957e-24	7.48339e-23
ENSGALG00000006418	PDPK1	3-phosphoinositide dependent protein kinase 1	4407.3	5.44324e-24	7.54242e-23
ENSGALG00000000606	ARL8A	ADP ribosylation factor like GTPase 8A	3703.59	5.62589e-24	7.78839e-23
ENSGALG00000003358	UBIAD1	UbiA prenyltransferase domain containing 1	1858.08	5.65096e-24	7.81596e-23
ENSGALG00000006020	BTBD1	BTB domain containing 1	1013.37	5.9973e-24	8.28743e-23
ENSGALG00000002854	PDZD2	PDZ domain containing 2	2836.02	6.33561e-24	8.74696e-23
ENSGALG00000007666	KCNIP2	potassium voltage-gated channel interacting protein 2	5430.13	6.73184e-24	9.28552e-23
ENSGALG00000036443	FUT8	fucosyltransferase 8	1462.64	6.88934e-24	9.49414e-23
ENSGALG00000008187	EIF3J	eukaryotic translation initiation factor 3 subunit J	2088.79	6.90911e-24	9.51274e-23
ENSGALG00000038102	TBRG4	transforming growth factor beta regulator 4	1286.11	7.07713e-24	9.73523e-23
ENSGALG00000026322	ARMT1	acidic residue methyltransferase 1	466.607	7.13575e-24	9.80697e-23
ENSGALG00000025735	PDE6H	phosphodiesterase 6H	19525.8	7.45611e-24	1.0238e-22
ENSGALG00000008517	MCTS1	MCTS1, re-initiation and release factor	907.65	7.46672e-24	1.02433e-22
ENSGALG00000015706	LETM1	leucine zipper and EF-hand containing transmembrane protein 1	1220.76	7.47666e-24	1.02476e-22
ENSGALG00000009250	HNRNPA3	heterogeneous nuclear ribonucleoprotein A3 homolog 1-like	15974.9	7.62785e-24	1.04454e-22
ENSGALG00000005487	CCDC12	coiled-coil domain containing 12	1435.44	7.81964e-24	1.06984e-22
ENSGALG00000015656	PALM2AKAP2	PALM2-AKAP2 fusion	4002.15	8.47776e-24	1.15883e-22
ENSGALG00000012821	TUBB2B	tubulin beta 2B class IIb	15134.6	8.86444e-24	1.20958e-22
ENSGALG00000039880	RHEB	Ras homolog enriched in brain	2420.51	8.86498e-24	1.20958e-22
ENSGALG00000015916	SLC17A5	solute carrier family 17 member 5	430.51	9.72388e-24	1.32551e-22
ENSGALG00000008975	FAM3C	family with sequence similarity 3, member C	5369.18	9.73214e-24	1.32551e-22
ENSGALG00000015382	CHRNA6	cholinergic receptor nicotinic alpha 6 subunit	2810.08	1.04107e-23	1.41666e-22
ENSGALG00000010279	TMEM69	transmembrane protein 69	804.797	1.05386e-23	1.43278e-22
ENSGALG00000004282	RCAN3	RCAN family member 3	2933.53	1.06483e-23	1.4464e-22
ENSGALG00000032234	MARCH5	membrane associated ring-CH-type finger 5	1677.85	1.07122e-23	1.45377e-22
ENSGALG00000007642	CTBPL	C-terminal binding protein-like	3391.76	1.09467e-23	1.48427e-22
ENSGALG00000043074		nucleoporin 160	1465.02	1.21788e-23	1.64985e-22
ENSGALG00000012206	CGRRF1	cell growth regulator with ring finger domain 1	685.735	1.22725e-23	1.66106e-22
ENSGALG00000031387	YWHAZ	tyrosine 3-monooxygenase/tryptophan 5-monooxygenase activation protein zeta	12932.7	1.28812e-23	1.74189e-22
ENSGALG00000002445	KIAA0319L	KIAA0319 like	9143.87	1.30968e-23	1.76947e-22
ENSGALG00000042005		uridine-cytidine kinase-like 1-like	1289.8	1.31135e-23	1.77015e-22
ENSGALG00000037867	MRPL53	mitochondrial ribosomal protein L53	823.476	1.37058e-23	1.84846e-22
ENSGALG00000030003	TUBG1	tubulin gamma 1	2192.23	1.41937e-23	1.91255e-22
ENSGALG00000013235	PDK1	pyruvate dehydrogenase kinase 1	1615.8	1.58294e-23	2.13107e-22
ENSGALG00000031835	TMEM68	transmembrane protein 68	395.379	1.69298e-23	2.27719e-22
ENSGALG00000016796	C1H2ORF49	chromosome 1 open reading frame, human C2orf49	987.465	1.72238e-23	2.31467e-22
ENSGALG00000010976	CCDC126	coiled-coil domain containing 126	791.634	1.80586e-23	2.42472e-22
ENSGALG00000035352	ZBTB17	zinc finger and BTB domain containing 17	833.1	1.85172e-23	2.48408e-22
ENSGALG00000020805	LRRC8D	leucine rich repeat containing 8 family member D	1623.89	1.86522e-23	2.49998e-22
ENSGALG00000035994		probable acyl coa dehydrogenase 6-like	5186.81	1.8865e-23	2.52628e-22
ENSGALG00000014964	NT5DC1	5'-nucleotidase domain containing 1	767.289	2.03437e-23	2.72189e-22
ENSGALG00000026271	TM2D3	TM2 domain containing 3	1494.27	2.05306e-23	2.74448e-22
ENSGALG00000052296	MEX3D	mex-3 RNA binding family member D	208.489	2.12236e-23	2.83461e-22
ENSGALG00000014846	OXCT1	3-oxoacid CoA-transferase 1	2255.23	2.1477e-23	2.86594e-22
ENSGALG00000015027	JAK2	Janus kinase 2	1119.99	2.32733e-23	3.1029e-22
ENSGALG00000003357	FKBP8	FK506 binding protein 8	2904.55	2.46375e-23	3.2819e-22
ENSGALG00000016764	EIF5B	eukaryotic translation initiation factor 5B	2808.2	2.72904e-23	3.63209e-22
ENSGALG00000041783	TMEM19	transmembrane protein 19	1648.51	2.74946e-23	3.65606e-22
ENSGALG00000009214	CRLS1	cardiolipin synthase 1	640.497	2.77439e-23	3.68598e-22
ENSGALG00000030548	OSBP	oxysterol binding protein	1652.11	2.79076e-23	3.70447e-22
ENSGALG00000004496	TNIP1	TNFAIP3 interacting protein 1	7212.1	2.85141e-23	3.78168e-22
ENSGALG00000054131	TAL2	T-cell acute lymphocytic leukemia 2	1533.82	2.93254e-23	3.88587e-22
ENSGALG00000010820	CHGA	chromogranin A	36920.7	3.03884e-23	4.02321e-22
ENSGALG00000000856	EIF2D	eukaryotic translation initiation factor 2D	1193.27	3.1302e-23	4.14055e-22
ENSGALG00000010763	TRIP11	thyroid hormone receptor interactor 11	1408.53	3.45836e-23	4.57064e-22
ENSGALG00000045529	RAB15	RAB15, member RAS oncogene family	738.067	3.58632e-23	4.73562e-22
ENSGALG00000010094	B4GALT2	beta-1,4-galactosyltransferase 2	1657.08	3.58971e-23	4.73598e-22
ENSGALG00000037186		Uncharacterized protein	598.223	3.74754e-23	4.93991e-22
ENSGALG00000038515	LFNG	LFNG O-fucosylpeptide 3-beta-N-acetylglucosaminyltransferase	1281.76	3.79253e-23	4.99487e-22
ENSGALG00000006826	KLHL25	kelch like family member 25	414.507	3.8249e-23	5.03313e-22
ENSGALG00000002485	PHKG1	phosphorylase kinase catalytic subunit gamma 1	1833.47	3.86437e-23	5.08065e-22
ENSGALG00000008648	UBE2A	ubiquitin conjugating enzyme E2 A	4901.06	3.99342e-23	5.24578e-22
ENSGALG00000013628	C6orf62	chromosome 2 open reading frame, human C6orf62	5250.61	4.10208e-23	5.38385e-22
ENSGALG00000010614	SLC25A4	solute carrier family 25 member 4	284.843	4.37058e-23	5.73128e-22
ENSGALG00000029319	UQCRB	ubiquinol-cytochrome c reductase binding protein	2083.09	4.39103e-23	5.75312e-22
ENSGALG00000014152	KMT5B	lysine methyltransferase 5B	1875.61	4.40006e-23	5.75998e-22
ENSGALG00000005108	CUL3	cullin 3	4456.18	4.53236e-23	5.92804e-22
ENSGALG00000047517		zinc finger protein 653	543.471	4.64209e-23	6.06633e-22
ENSGALG00000001473	MIB2	mindbomb E3 ubiquitin protein ligase 2	4836.54	4.83419e-23	6.31176e-22
ENSGALG00000055069			568.233	4.83822e-23	6.31176e-22
ENSGALG00000030871	BCL2L10	BCL2 like 10	2214.59	4.95868e-23	6.46334e-22
ENSGALG00000011262	KCNH8	potassium voltage-gated channel subfamily H member 8	640.738	4.99113e-23	6.50005e-22
ENSGALG00000044213	METTL3	methyltransferase like 3	962.61	5.65784e-23	7.36199e-22
ENSGALG00000030024	USP15	ubiquitin specific peptidase 15	2123.84	5.66528e-23	7.36534e-22
ENSGALG00000016568	MOSPD2	motile sperm domain containing 2	814.806	5.68988e-23	7.391e-22
ENSGALG00000049811			1213.46	5.78557e-23	7.50885e-22
ENSGALG00000012277	MAFF	MAF bZIP transcription factor F	818.893	5.85232e-23	7.589e-22
ENSGALG00000015491	GPR89A	G protein-coupled receptor 89A	1048.67	5.91209e-23	7.65994e-22
ENSGALG00000016281	DMD	dystrophin	7349.44	5.95072e-23	7.70342e-22
ENSGALG00000034688	TIMELESS	timeless circadian clock	1515.49	5.99401e-23	7.75284e-22
ENSGALG00000015611	CASP8AP2	caspase 8 associated protein 2	897.643	6.36855e-23	8.23025e-22
ENSGALG00000001051	LDLRAP1	low density lipoprotein receptor adaptor protein 1	800.281	6.50473e-23	8.39908e-22
ENSGALG00000034099	ATP6V1C1	ATPase H+ transporting V1 subunit C1	5967.75	6.52394e-23	8.41672e-22
ENSGALG00000015598	RASGRF2	Ras protein specific guanine nucleotide releasing factor 2	2023.06	6.78328e-23	8.74386e-22
ENSGALG00000046867	GET3	arsA arsenite transporter, ATP-binding, homolog 1 (bacterial)	1493.73	7.25e-23	9.33753e-22
ENSGALG00000015326	CLTA	clathrin light chain A	9425.53	7.47551e-23	9.6198e-22
ENSGALG00000017090	POMP	proteasome maturation protein	1507.41	7.75206e-23	9.96722e-22
ENSGALG00000026028	SREK1IP1	SREK1 interacting protein 1	283.724	8.07527e-23	1.0374e-21
ENSGALG00000047242	MAST1	microtubule associated serine/threonine kinase 1	1816.17	8.15134e-23	1.04628e-21
ENSGALG00000034903		zinc finger protein 777-like	298.602	8.20644e-23	1.05246e-21
ENSGALG00000003288	TARS	threonyl-tRNA synthetase	1989.83	9.49285e-23	1.21642e-21
ENSGALG00000011697	SEC22A	SEC22 homolog A, vesicle trafficking protein	815.709	9.76948e-23	1.25081e-21
ENSGALG00000016769	CHST10	carbohydrate sulfotransferase 10	2424.04	1.0636e-22	1.3606e-21
ENSGALG00000010811	LGMN	legumain	4993.75	1.07171e-22	1.36982e-21
ENSGALG00000004442	PPA1	pyrophosphatase (inorganic) 1	7794.72	1.08347e-22	1.38369e-21
ENSGALG00000030858	FRMD5	FERM domain containing 5	2588.42	1.08684e-22	1.38682e-21
ENSGALG00000025950	PRKCA	protein kinase C alpha	6796.4	1.1619e-22	1.48135e-21
ENSGALG00000000669	ETV3	ETS variant 3	559.073	1.17686e-22	1.49916e-21
ENSGALG00000009021	ST6GALNAC5	ST6 N-acetylgalactosaminide alpha-2,6-sialyltransferase 5	3004.56	1.21738e-22	1.54947e-21
ENSGALG00000009107	NRXN1	neurexin 1	9088.46	1.27173e-22	1.61729e-21
ENSGALG00000034297	TBX2	T-box 2	1429.96	1.31544e-22	1.67148e-21
ENSGALG00000010200	TRHDE	thyrotropin releasing hormone degrading enzyme	1592.62	1.35487e-22	1.72014e-21
ENSGALG00000045052	MAB21L1	mab-21 like 1	3786.3	1.36096e-22	1.72643e-21
ENSGALG00000051597		suppressor of SWI4 1 homolog	203.518	1.42208e-22	1.80246e-21
ENSGALG00000009725	SCG5	secretogranin V	3415.88	1.57088e-22	1.98939e-21
ENSGALG00000031122	NTNG1	netrin G1	1982.23	1.574e-22	1.99168e-21
ENSGALG00000048565	PRKCSH	uncharacterized LOC107050604	887.355	1.61026e-22	2.03585e-21
ENSGALG00000010618	SLC30A6	solute carrier family 30 member 6	680.807	1.62068e-22	2.04732e-21
ENSGALG00000001389		tubulin tyrosine ligase like 11	2007.11	1.65117e-22	2.0841e-21
ENSGALG00000006356	MKLN1	muskelin 1	1906.63	1.71562e-22	2.16365e-21
ENSGALG00000003147	TRPC4AP	transient receptor potential cation channel subfamily C member 4 associated protein	3500.61	1.78914e-22	2.2545e-21
ENSGALG00000016806	GCC2	GRIP and coiled-coil domain containing 2	1294.92	1.84043e-22	2.3172e-21
ENSGALG00000048873	C3orf14	chromosome 12 C3orf14 homolog	228.671	1.8597e-22	2.33952e-21
ENSGALG00000035461	CHORDC1	cysteine and histidine rich domain containing 1	899.602	1.98025e-22	2.4891e-21
ENSGALG00000005702	TMEM97	transmembrane protein 97	666.754	2.12887e-22	2.6737e-21
ENSGALG00000034083			88.8455	2.17496e-22	2.72933e-21
ENSGALG00000023601		D-beta-hydroxybutyrate dehydrogenase, mitochondrial-like	2347.68	2.19568e-22	2.75305e-21
ENSGALG00000049399	DCAF15	DDB1 and CUL4 associated factor 15	453.229	2.19827e-22	2.75401e-21
ENSGALG00000008128	MOB4	MOB family member 4, phocein	2883.84	2.26023e-22	2.82931e-21
ENSGALG00000005070	AP3M1	adaptor related protein complex 3 mu 1 subunit	1690.51	2.29376e-22	2.86891e-21
ENSGALG00000051479	CDK5	cyclin dependent kinase 5	1276.92	2.35243e-22	2.93986e-21
ENSGALG00000009098	MAMLD1	mastermind like domain containing 1	1396.41	2.49718e-22	3.11818e-21
ENSGALG00000047792	SELENOM	selenoprotein M	508.627	2.56473e-22	3.1999e-21
ENSGALG00000009428	SUSD6	sushi domain containing 6	2025.35	2.64911e-22	3.30245e-21
ENSGALG00000032440	QPCT	glutaminyl-peptide cyclotransferase	3828.83	2.66081e-22	3.31432e-21
ENSGALG00000049285			1026.62	2.80401e-22	3.48982e-21
ENSGALG00000014159	PACSIN2	protein kinase C and casein kinase substrate in neurons 2	3205.88	2.91898e-22	3.62993e-21
ENSGALG00000020741	HPS6	HPS6, biogenesis of lysosomal organelles complex 2 subunit 3	705.54	2.92809e-22	3.63827e-21
ENSGALG00000003748	ANO5	anoctamin 5	978.373	3.00334e-22	3.72871e-21
ENSGALG00000026055	PALM	paralemmin	7179.26	3.15426e-22	3.91289e-21
ENSGALG00000036883	MET	MET proto-oncogene, receptor tyrosine kinase	959.857	3.22393e-22	3.99604e-21
ENSGALG00000002762	UHRF1BP1	UHRF1 binding protein 1	1014.63	3.41812e-22	4.23328e-21
ENSGALG00000014937	KPNA5	karyopherin subunit alpha 5	963.212	3.57581e-22	4.42495e-21
ENSGALG00000009802	ANGEL2	angel homolog 2	1154.3	3.60191e-22	4.45362e-21
ENSGALG00000013780	AIG1	androgen induced 1	642.383	3.70522e-22	4.57763e-21
ENSGALG00000031035	PCMTD1	protein-L-isoaspartate (D-aspartate) O-methyltransferase domain containing 1	1838.93	3.73404e-22	4.60947e-21
ENSGALG00000011009	SCN2A	sodium voltage-gated channel alpha subunit 2	5190.81	3.78653e-22	4.67046e-21
ENSGALG00000008870	ZDHHC6	zinc finger DHHC-type containing 6	815.937	3.82046e-22	4.70849e-21
ENSGALG00000035260	RBM14	RNA binding motif protein 14	924.599	3.92636e-22	4.83507e-21
ENSGALG00000035696	RRP1B	ribosomal RNA processing 1B	1569.29	3.98719e-22	4.90599e-21
ENSGALG00000054306	SRXN1	sulfiredoxin 1	323.155	4.30585e-22	5.29379e-21
ENSGALG00000008032		G protein-coupled receptor 22	1001.76	4.80546e-22	5.90323e-21
ENSGALG00000006013	ZNF512B	zinc finger protein 512B	2879.87	5.10974e-22	6.27195e-21
ENSGALG00000016538	RAI2	retinoic acid induced 2	3377.56	5.23619e-22	6.42196e-21
ENSGALG00000006205	GTF2B	general transcription factor IIB	1752.64	6.18814e-22	7.58335e-21
ENSGALG00000002529	MCCC2	methylcrotonoyl-CoA carboxylase 2	690.335	6.19405e-22	7.58445e-21
ENSGALG00000013512	BTF3	basic transcription factor 3	1727.8	6.34874e-22	7.7676e-21
ENSGALG00000007291	C16orf72	chromosome 16 open reading frame 72	1599.1	6.35747e-22	7.77201e-21
ENSGALG00000050058	REEP1	receptor accessory protein 1	5625.62	6.5664e-22	8.02096e-21
ENSGALG00000015542	PLPPR1	phospholipid phosphatase related 1	3476.82	6.7003e-22	8.17792e-21
ENSGALG00000009981	PREPL	prolyl endopeptidase-like	159.985	6.77897e-22	8.26728e-21
ENSGALG00000039315	MARS	methionyl-tRNA synthetase	2641.97	6.83399e-22	8.32769e-21
ENSGALG00000009413	BROX	BRO1 domain and CAAX motif containing	1856.51	6.85002e-22	8.34052e-21
ENSGALG00000014589		AN1-type zinc finger protein 5-like	5068.48	7.72477e-22	9.39805e-21
ENSGALG00000003845	MKNK2	MAP kinase interacting serine/threonine kinase 2	1852.97	7.75754e-22	9.43036e-21
ENSGALG00000013889	RNMT	RNA guanine-7 methyltransferase	2049.86	7.82158e-22	9.50059e-21
ENSGALG00000010999	DICER1	dicer 1, ribonuclease III	1310.93	7.88059e-22	9.5646e-21
ENSGALG00000002706	XRN1	5'-3' exoribonuclease 1	1203.95	8.00583e-22	9.70883e-21
ENSGALG00000007843	ATRX	alpha thalassemia/mental retardation syndrome X-linked	4153.32	8.39985e-22	1.01785e-20
ENSGALG00000016036	DOP1B	DOP1 leucine zipper like protein B	1885.72	8.45534e-22	1.02376e-20
ENSGALG00000009967	LRPPRC	leucine rich pentatricopeptide repeat containing	3482.62	8.50756e-22	1.02926e-20
ENSGALG00000031735	CD5	CD5 molecule	148.381	8.6097e-22	1.04079e-20
ENSGALG00000042400	CASK	calcium/calmodulin dependent serine protein kinase	6412.83	8.88148e-22	1.07278e-20
ENSGALG00000011207	DUSP6	dual specificity phosphatase 6	1422.87	9.2484e-22	1.11621e-20
ENSGALG00000020754	ATP6V0E2	ATPase H+ transporting V0 subunit e2	4714.34	9.34227e-22	1.12665e-20
ENSGALG00000015009	ZBTB49	zinc finger and BTB domain containing 49	561.438	9.70697e-22	1.1697e-20
ENSGALG00000030843	COPS5	COP9 signalosome subunit 5	1652.13	9.77339e-22	1.17677e-20
ENSGALG00000005782	GCLM	glutamate-cysteine ligase modifier subunit	3312.19	9.85418e-22	1.18555e-20
ENSGALG00000047516		coiled-coil domain containing 107	1047.87	1.04129e-21	1.25178e-20
ENSGALG00000005014		aryl hydrocarbon receptor interacting protein like 1	6566.74	1.1235e-21	1.3491e-20
ENSGALG00000029220	PCSK7	proprotein convertase subtilisin/kexin type 7	904.026	1.12403e-21	1.3491e-20
ENSGALG00000027192	NTS	neurotensin	4540.35	1.12996e-21	1.35514e-20
ENSGALG00000000336	PPP1R12B	protein phosphatase 1 regulatory subunit 12B	1987.89	1.17076e-21	1.40297e-20
ENSGALG00000009017	STEAP2	STEAP2 metalloreductase	612.875	1.1755e-21	1.40754e-20
ENSGALG00000009782	NAA15	N(alpha)-acetyltransferase 15, NatA auxiliary subunit	1437.29	1.24004e-21	1.48365e-20
ENSGALG00000005398	HAGH	hydroxyacylglutathione hydrolase	5812.6	1.2858e-21	1.53717e-20
ENSGALG00000037065	SC5D	sterol-C5-desaturase	3235.87	1.33006e-21	1.58884e-20
ENSGALG00000017133	EEF1AKMT1	eukaryotic translation elongation factor 1 alpha lysine methyltransferase 1	520.75	1.33215e-21	1.59008e-20
ENSGALG00000005361		hypoxanthine-guanine phosphoribosyltransferase-like	1119.54	1.36365e-21	1.6264e-20
ENSGALG00000014081	OCIAD1	OCIA domain containing 2	1097.94	1.40326e-21	1.67232e-20
ENSGALG00000011068	COBLL1	cordon-bleu WH2 repeat protein like 1	2682.04	1.48714e-21	1.7709e-20
ENSGALG00000040925	RNF215	ring finger protein 215	942.435	1.57441e-21	1.87335e-20
ENSGALG00000029528	KIRREL1	kin of IRRE like (Drosophila)	3381.55	1.59053e-21	1.89105e-20
ENSGALG00000033058	FASTK	Fas activated serine/threonine kinase	1666.44	1.59957e-21	1.90031e-20
ENSGALG00000041736	FSTL5	follistatin like 5	7388.24	1.63336e-21	1.93893e-20
ENSGALG00000006506	C13H5orf15	chromosome 13 C5orf15 homolog	3948.07	1.63857e-21	1.94359e-20
ENSGALG00000014163	TTLL1	tubulin tyrosine ligase like 1	374.364	1.64123e-21	1.94522e-20
ENSGALG00000036263			165.112	1.66939e-21	1.97705e-20
ENSGALG00000039532	PHC2	polyhomeotic homolog 2	766.555	1.67224e-21	1.97889e-20
ENSGALG00000032925	STK40	serine/threonine kinase 40	1465.32	1.70017e-21	2.01037e-20
ENSGALG00000017291	FAR2	fatty acyl-CoA reductase 2	1630.24	1.76657e-21	2.08726e-20
ENSGALG00000033196	EIF2S2	eukaryotic translation initiation factor 2 subunit beta	2155.11	1.79062e-21	2.11402e-20
ENSGALG00000033569			558.599	1.79476e-21	2.11726e-20
ENSGALG00000015304	SNX3	sorting nexin 3	1683.06	1.80509e-21	2.12778e-20
ENSGALG00000006399	TLNRD1	mesoderm development candidate 1	296.737	1.8278e-21	2.15288e-20
ENSGALG00000010551	CDC42EP3	CDC42 effector protein 3	527.621	1.82942e-21	2.15312e-20
ENSGALG00000004215	WIPI1	WD repeat domain, phosphoinositide interacting 1	2671.8	1.83108e-21	2.1534e-20
ENSGALG00000028360	MGAT4C	MGAT4 family member C	227.598	1.84606e-21	2.16934e-20
ENSGALG00000030515	UBE2N	ubiquitin conjugating enzyme E2 N	7621.94	1.84824e-21	2.17022e-20
ENSGALG00000029674		POM121 transmembrane nucleoporin C	846.601	1.88618e-21	2.21305e-20
ENSGALG00000002172	FAM168B	family with sequence similarity 168 member B	3952.2	1.94024e-21	2.27471e-20
ENSGALG00000033185	TAFAZZIN	tafazzin	870.023	1.98654e-21	2.32719e-20
ENSGALG00000023725	IER5	immediate early response 5	57.8564	1.98913e-21	2.32843e-20
ENSGALG00000013189	LPCAT1	lysophosphatidylcholine acyltransferase 1	1667.99	2.00141e-21	2.341e-20
ENSGALG00000015379	TAGLN3	transgelin 3	9221.04	2.00993e-21	2.34915e-20
ENSGALG00000052002	RNASEH2A	ribonuclease H2 subunit A-like	564.463	2.01224e-21	2.35004e-20
ENSGALG00000034955	DCTN2	dynactin subunit 2	4347.53	2.04636e-21	2.38804e-20
ENSGALG00000008475	ARRDC1	arrestin domain containing 1	1164.3	2.2329e-21	2.60374e-20
ENSGALG00000011685	CSTF3	cleavage stimulation factor subunit 3	825.46	2.23815e-21	2.60785e-20
ENSGALG00000002501	VKORC1L1	vitamin K epoxide reductase complex subunit 1 like 1	667.294	2.24178e-21	2.61007e-20
ENSGALG00000032320	CEND1	cell cycle exit and neuronal differentiation 1	1835.34	2.39775e-21	2.78953e-20
ENSGALG00000016479	LAPTM4A	lysosomal protein transmembrane 4 alpha	3239.63	2.4718e-21	2.87346e-20
ENSGALG00000006121	PIK3C2A	phosphatidylinositol-4-phosphate 3-kinase catalytic subunit type 2 alpha	2298.87	2.47977e-21	2.88053e-20
ENSGALG00000002450	WDR24	WD repeat domain 24	1082.25	2.52638e-21	2.93242e-20
ENSGALG00000002666	RAB11FIP3	RAB11 family interacting protein 3	1517.49	2.57022e-21	2.98103e-20
ENSGALG00000016737	NIPA2	non imprinted in Prader-Willi/Angelman syndrome 2	1149.43	2.57793e-21	2.98767e-20
ENSGALG00000034042	PIAS3	E3 SUMO-protein ligase PIAS3-like	314.875	2.58351e-21	2.99186e-20
ENSGALG00000040771		ficolin 2	843.169	2.6079e-21	3.0178e-20
ENSGALG00000034615	ANO8	anoctamin 8	1226.95	2.66026e-21	3.07604e-20
ENSGALG00000035453		retinitis pigmentosa 9 (autosomal dominant)	609.044	2.93318e-21	3.38903e-20
ENSGALG00000016665	FDFT1	farnesyl-diphosphate farnesyltransferase 1	7164.04	2.95319e-21	3.40955e-20
ENSGALG00000004796	CDC42	cell division cycle 42	8299.85	3.13213e-21	3.61065e-20
ENSGALG00000006743	YWHAH	tyrosine 3-monooxygenase/tryptophan 5-monooxygenase activation protein eta	8223.11	3.13214e-21	3.61065e-20
ENSGALG00000016548	SYAP1	synapse associated protein 1	1099.56	3.16709e-21	3.64817e-20
ENSGALG00000015538	KIAA0232	KIAA0232	3998.97	3.22207e-21	3.70868e-20
ENSGALG00000010804	ANKMY2	ankyrin repeat and MYND domain containing 2	2143.06	3.22975e-21	3.71471e-20
ENSGALG00000008070	ZMAT5	zinc finger matrin-type 5	691.303	3.23806e-21	3.72144e-20
ENSGALG00000006760	CSTF2	cleavage stimulation factor subunit 2	1294.18	3.34676e-21	3.84345e-20
ENSGALG00000034628	CCDC127	coiled-coil domain containing 127	1810.4	3.4356e-21	3.94249e-20
ENSGALG00000033790	MAN2A2	mannosidase alpha class 2A member 2	5260.81	3.47698e-21	3.98695e-20
ENSGALG00000013160	CHMP5	charged multivesicular body protein 5	2320.97	3.81113e-21	4.36682e-20
ENSGALG00000004049	ITFG1	integrin alpha FG-GAP repeat containing 1	5288.91	3.86568e-21	4.42597e-20
ENSGALG00000016889	RAP2A	RAP2A, member of RAS oncogene family	718.903	3.90512e-21	4.46775e-20
ENSGALG00000014956	POLK	DNA polymerase kappa	510.707	3.9438e-21	4.50861e-20
ENSGALG00000009305	LBR	lamin B receptor	1148.87	4.07283e-21	4.6526e-20
ENSGALG00000021611			1546.97	4.09063e-21	4.6662e-20
ENSGALG00000007403	PEBP1	phosphatidylethanolamine binding protein 1	14563.5	4.09089e-21	4.6662e-20
ENSGALG00000006755	USP2	ubiquitin specific peptidase 2	636.71	4.52119e-21	5.15313e-20
ENSGALG00000004366	BAP1	BRCA1 associated protein 1	2307.04	4.61119e-21	5.25177e-20
ENSGALG00000007606	PGAM1	phosphoglycerate mutase 1	63123.6	4.80778e-21	5.47155e-20
ENSGALG00000010157	TRAPPC6A	trafficking protein particle complex 6A	418.543	4.85889e-21	5.52558e-20
ENSGALG00000013002	DAP	death associated protein	715.868	4.88529e-21	5.55143e-20
ENSGALG00000002046		synaptotagmin 15	452.665	5.3661e-21	6.08956e-20
ENSGALG00000036297	ABHD8	abhydrolase domain containing 8	2731.9	5.36688e-21	6.08956e-20
ENSGALG00000051789			168.399	5.38563e-21	6.10627e-20
ENSGALG00000002974	SPHKAP	SPHK1 interactor, AKAP domain containing	3208.54	5.53653e-21	6.27266e-20
ENSGALG00000012595	AGTPBP1	ATP/GTP binding protein 1	1112.18	5.58102e-21	6.31835e-20
ENSGALG00000014991	HDAC2	histone deacetylase 2	2013.24	5.66912e-21	6.4133e-20
ENSGALG00000007720	AIFM3	apoptosis inducing factor, mitochondria associated 3	3198.45	5.85299e-21	6.61637e-20
ENSGALG00000008759	LAMP3	lysosomal associated membrane protein 3	326.586	5.87782e-21	6.63948e-20
ENSGALG00000030076	PCSK6	proprotein convertase subtilisin/kexin type 6	305.119	5.96337e-21	6.7311e-20
ENSGALG00000052573	UBE2S	ubiquitin conjugating enzyme E2 S	1405.07	6.08626e-21	6.8647e-20
ENSGALG00000004578	RABGAP1L	RAB GTPase activating protein 1 like	1423.68	6.11557e-21	6.89263e-20
ENSGALG00000000835	PLEKHJ1	pleckstrin homology domain containing J1	2072.3	6.1677e-21	6.94622e-20
ENSGALG00000014712	SLC38A9	solute carrier family 38 member 9	225.24	6.46033e-21	7.27039e-20
ENSGALG00000036666	ZCCHC10	zinc finger CCHC-type containing 10	475.903	6.47308e-21	7.27933e-20
ENSGALG00000053363	CTNNBIP1	catenin beta interacting protein 1	2117.71	6.72167e-21	7.55329e-20
ENSGALG00000032465	ATP8	ATP synthase F0 subunit 8	3951.27	6.7926e-21	7.62733e-20
ENSGALG00000015086	OSBPL1A	oxysterol binding protein like 1A	5477.13	6.83478e-21	7.66902e-20
ENSGALG00000007810	PPP4R2	protein phosphatase 4 regulatory subunit 2	2953.74	6.92281e-21	7.76204e-20
ENSGALG00000006424	JADE2	jade family PHD finger 2	1236.91	7.60331e-21	8.51874e-20
ENSGALG00000043208	TRAFD1	TRAF-type zinc finger domain containing 1	1003.05	7.73745e-21	8.66263e-20
ENSGALG00000033051	CAMK1D	calcium/calmodulin dependent protein kinase ID	1140.66	7.87473e-21	8.80982e-20
ENSGALG00000003108	SMG6	SMG6, nonsense mediated mRNA decay factor	2327.49	7.90346e-21	8.83544e-20
ENSGALG00000008739	MINDY3	family with sequence similarity 188 member A	1904.58	8.40341e-21	9.38742e-20
ENSGALG00000010840	SNX13	sorting nexin 13	2092.34	8.42289e-21	9.40225e-20
ENSGALG00000002519	SLC25A33	solute carrier family 25 member 33	2033.05	8.81807e-21	9.83614e-20
ENSGALG00000032259	SIX3	SIX homeobox 3	7799.8	9.18098e-21	1.02334e-19
ENSGALG00000013777		peroxisomal biogenesis factor 3	693.207	9.71746e-21	1.08234e-19
ENSGALG00000046448	ZNF385A	zinc finger protein 385A	1003.37	9.90142e-21	1.10202e-19
ENSGALG00000001201	GFOD2	glucose-fructose oxidoreductase domain containing 2	2993.14	9.91527e-21	1.10276e-19
ENSGALG00000013092	STRAP	serine/threonine kinase receptor associated protein	1891.93	1.00009e-20	1.11147e-19
ENSGALG00000006989		heparan sulfate glucosamine 3-O-sulfotransferase 1-like	263.69	1.06814e-20	1.18622e-19
ENSGALG00000028499	MINDY1	family with sequence similarity 63 member A	775.197	1.10311e-20	1.22416e-19
ENSGALG00000041200	ZNF706	zinc finger protein 706	5631.23	1.12566e-20	1.24827e-19
ENSGALG00000004205	SOAT1	sterol O-acyltransferase 1	474.497	1.15899e-20	1.28429e-19
ENSGALG00000004917	DOC2B	double C2 domain beta	2171.54	1.18568e-20	1.31291e-19
ENSGALG00000008671	ST8SIA6	ST8 alpha-N-acetyl-neuraminide alpha-2,8-sialyltransferase 6	2458.85	1.20685e-20	1.33538e-19
ENSGALG00000020879	SLC30A7	solute carrier family 30 member 7	469.205	1.21548e-20	1.34394e-19
ENSGALG00000002952	NRG4	neuregulin 4	1000.54	1.2874e-20	1.42243e-19
ENSGALG00000007481	HACD3	3-hydroxyacyl-CoA dehydratase 3	4350.48	1.34105e-20	1.48063e-19
ENSGALG00000038292	TMEM258	transmembrane protein 258	733.087	1.37263e-20	1.51439e-19
ENSGALG00000034317	SYNJ1	synaptojanin 1	4906.78	1.38e-20	1.52141e-19
ENSGALG00000035156	DCTN1	dynactin subunit 1	6571.53	1.39152e-20	1.533e-19
ENSGALG00000016523	RS1	retinoschisin 1	7361.67	1.39412e-20	1.53475e-19
ENSGALG00000028530		protein kinase cAMP-activated catalytic subunit beta	6029.53	1.40469e-20	1.54526e-19
ENSGALG00000042614	NBAS	neuroblastoma amplified sequence	1707.31	1.4461e-20	1.58966e-19
ENSGALG00000015959	SMAP1	small ArfGAP 1	2709.24	1.46209e-20	1.60607e-19
ENSGALG00000016514		E3 ubiquitin-protein ligase RNF19A-like	1610.16	1.47318e-20	1.61708e-19
ENSGALG00000014664	KIAA0825	KIAA0825	558.423	1.47928e-20	1.6226e-19
ENSGALG00000036111	ITM2C	integral membrane protein 2C	5168.16	1.49101e-20	1.63429e-19
ENSGALG00000000168	ADORA1	adenosine A1 receptor	397.159	1.58193e-20	1.73269e-19
ENSGALG00000001313	EIF4H	eukaryotic translation initiation factor 4H	10080.8	1.60226e-20	1.7537e-19
ENSGALG00000010630	AHCTF1	AT-hook containing transcription factor 1	2482.5	1.63921e-20	1.79284e-19
ENSGALG00000012964	ANKH	ANKH inorganic pyrophosphate transport regulator	2343.49	1.64554e-20	1.79846e-19
ENSGALG00000007520	SSRP1	structure specific recognition protein 1	2428.84	1.65991e-20	1.81286e-19
ENSGALG00000047058			1793.43	1.78196e-20	1.94476e-19
ENSGALG00000009946	HECTD1	HECT domain E3 ubiquitin protein ligase 1	3950.23	1.79673e-20	1.95946e-19
ENSGALG00000037029		phosphodiesterase 4C	1301.04	1.79936e-20	1.96093e-19
ENSGALG00000001864	C9orf72	chromosome Z C9orf72 homolog	823.604	1.82598e-20	1.98851e-19
ENSGALG00000006417	SEC24A	SEC24 homolog A, COPII coat complex component	2056.65	1.94579e-20	2.11746e-19
ENSGALG00000001418	GUCA1B	guanylate cyclase activator 1B	12152.9	2.01572e-20	2.19198e-19
ENSGALG00000009990	SRBD1	S1 RNA binding domain 1	646.136	2.04021e-20	2.21703e-19
ENSGALG00000027918	PAFAH1B2	platelet activating factor acetylhydrolase 1b catalytic subunit 2	9035.36	2.20453e-20	2.39387e-19
ENSGALG00000042297	ANKRD13D	ankyrin repeat domain 13D	1153.46	2.23909e-20	2.42966e-19
ENSGALG00000002262	ETF1	eukaryotic translation termination factor 1	2276.17	2.45501e-20	2.66205e-19
ENSGALG00000007848	PTS	6-pyruvoyltetrahydropterin synthase	618.885	2.48833e-20	2.69625e-19
ENSGALG00000007709	RTFDC1	replication termination factor 2 domain containing 1	2885.39	2.53801e-20	2.74671e-19
ENSGALG00000010349	POLR1C	RNA polymerase I subunit C	427.424	2.53852e-20	2.74671e-19
ENSGALG00000032146	SLC4A5	solute carrier family 4 member 5	4555.59	2.80361e-20	3.03137e-19
ENSGALG00000032287	ATP2A2	ATPase sarcoplasmic/endoplasmic reticulum Ca2+ transporting 2	13856.1	2.84358e-20	3.0724e-19
ENSGALG00000040260	TUBA1C	tubulin alpha-1C chain-like	7277.26	2.97983e-20	3.21733e-19
ENSGALG00000034224	VXN	chromosome 2 open reading frame, human C8orf46	1677.19	3.09139e-20	3.3354e-19
ENSGALG00000037714	BBIP1	BBSome interacting protein 1	749.94	3.11373e-20	3.35711e-19
ENSGALG00000002250	DTWD2	DTW domain containing 2	262.031	3.23383e-20	3.48412e-19
ENSGALG00000012658	TCP11X2	t-complex 11 family, X-linked 2	2726.8	3.27569e-20	3.52665e-19
ENSGALG00000029450	UBE2Q1	ubiquitin conjugating enzyme E2 Q1	3893.91	3.27796e-20	3.52665e-19
ENSGALG00000007351	MTPAP	mitochondrial poly(A) polymerase	1615.38	3.28948e-20	3.53654e-19
ENSGALG00000034354		chromosome 5 C14orf1 homolog	1370.6	3.35625e-20	3.60577e-19
ENSGALG00000042626	SYT4	synaptotagmin 4	1927.77	3.60297e-20	3.86809e-19
ENSGALG00000036854	R3HCC1	R3H domain and coiled-coil containing 1	1793.73	3.7552e-20	4.02867e-19
ENSGALG00000009454	ZNF277	zinc finger protein 277	428.875	3.82599e-20	4.10171e-19
ENSGALG00000002797	PGD	phosphogluconate dehydrogenase	3475.46	3.89517e-20	4.17293e-19
ENSGALG00000012731	TBC1D7	TBC1 domain family member 7	591.92	3.99154e-20	4.27315e-19
ENSGALG00000009300	NUMB	NUMB, endocytic adaptor protein	2032.99	4.02674e-20	4.30779e-19
ENSGALG00000029152	IMP4	IMP4 homolog, U3 small nucleolar ribonucleoprotein	542.321	4.07846e-20	4.36004e-19
ENSGALG00000050887	CACNB3	serine/arginine repetitive matrix protein 1-like	2184.51	4.15205e-20	4.43559e-19
ENSGALG00000010652	SCP2	sterol carrier protein 2	3988.26	4.24864e-20	4.53557e-19
ENSGALG00000008480	ABCF3	ATP binding cassette subfamily F member 3	1285.88	4.2816e-20	4.56755e-19
ENSGALG00000040828		DNA polymerase beta	1138.89	4.29073e-20	4.57407e-19
ENSGALG00000022850	TMEM214	transmembrane protein 214	1114.64	4.42982e-20	4.71902e-19
ENSGALG00000003634	PTEN	phosphatase and tensin homolog	2878.09	4.65032e-20	4.95044e-19
ENSGALG00000008445	SLC24A3	solute carrier family 24 member 3	5436.58	5.3187e-20	5.65798e-19
ENSGALG00000033696	RALY	RALY heterogeneous nuclear ribonucleoprotein	9067.8	5.34221e-20	5.679e-19
ENSGALG00000003362	ACSS2	acyl-CoA synthetase short-chain family member 2	1920.36	5.63503e-20	5.98608e-19
ENSGALG00000007267	MVD	mevalonate diphosphate decarboxylase	357.24	5.7524e-20	6.10648e-19
ENSGALG00000006431	PANK1	pantothenate kinase 1	1158.57	5.7944e-20	6.14677e-19
ENSGALG00000010564	TBCK	TBC1 domain containing kinase	586.898	5.92935e-20	6.28553e-19
ENSGALG00000009004	ZNF804B	zinc finger protein 804B	1655.34	6.10407e-20	6.46621e-19
ENSGALG00000010050	LRFN2	leucine rich repeat and fibronectin type III domain containing 2	2040.02	6.12902e-20	6.48811e-19
ENSGALG00000008009	BCAP29	B-cell receptor associated protein 29	1419.94	6.18327e-20	6.54098e-19
ENSGALG00000012118	TMEM260	transmembrane protein 260	492.188	6.39665e-20	6.76198e-19
ENSGALG00000003855	SRC	SRC proto-oncogene, non-receptor tyrosine kinase	1635.14	6.91379e-20	7.30357e-19
ENSGALG00000043363	KATNIP	KIAA0556	2714.54	7.0928e-20	7.48744e-19
ENSGALG00000015155	CARNMT1	carnosine N-methyltransferase 1	665.275	7.13295e-20	7.52459e-19
ENSGALG00000031281			264.333	7.50373e-20	7.91023e-19
ENSGALG00000048879		sterile alpha motif domain containing 13	123.034	7.9936e-20	8.42077e-19
ENSGALG00000014448	CDC37L1	cell division cycle 37 like 1	488.763	8.02097e-20	8.44374e-19
ENSGALG00000013061	PAPD7	poly(A) RNA polymerase D7, non-canonical	576.512	8.20351e-20	8.62991e-19
ENSGALG00000013081	VWC2	von Willebrand factor C domain containing 2	2520.14	8.57029e-20	9.0095e-19
ENSGALG00000005978	RBP3	retinol binding protein 3	16367	8.86978e-20	9.31788e-19
ENSGALG00000003446	PRLR	prolactin receptor	778.698	8.97183e-20	9.41855e-19
ENSGALG00000008529	FASTKD2	FAST kinase domains 2	659.511	9.0834e-20	9.52909e-19
ENSGALG00000017049	ALG5	ALG5, dolichyl-phosphate beta-glucosyltransferase	376.838	9.18752e-20	9.63165e-19
ENSGALG00000050046			59.9484	9.20596e-20	9.64431e-19
ENSGALG00000014773	ERBIN	erbb2 interacting protein	1477.82	9.22384e-20	9.65637e-19
ENSGALG00000014963		dermatan sulfate epimerase	249.914	9.36612e-20	9.79856e-19
ENSGALG00000002305	ZBTB41	zinc finger and BTB domain containing 41	699.472	9.62894e-20	1.00666e-18
ENSGALG00000033575	EIF2B4	eukaryotic translation initiation factor 2B subunit delta	788.366	9.75803e-20	1.01945e-18
ENSGALG00000009427	TIAL1	TIA1 cytotoxic granule associated RNA binding protein like 1	1688.35	9.84591e-20	1.02792e-18
ENSGALG00000030943	KRAS	KRAS proto-oncogene, GTPase	692.58	1.00273e-19	1.04614e-18
ENSGALG00000054713		GRIP1 associated protein 1	860.46	1.02385e-19	1.06744e-18
ENSGALG00000004935	LSM14A	LSM14A, mRNA processing body assembly factor	4110.42	1.04485e-19	1.08858e-18
ENSGALG00000017384	ERH	enhancer of rudimentary homolog (Drosophila)	2741.89	1.04848e-19	1.09162e-18
ENSGALG00000041183	SGPP1	sphingosine-1-phosphate phosphatase 1	436.885	1.08671e-19	1.13064e-18
ENSGALG00000009477	PDCD10	programmed cell death 10	861.864	1.1249e-19	1.16957e-18
ENSGALG00000012156	DPP10	dipeptidyl peptidase like 10	3770.1	1.14924e-19	1.19406e-18
ENSGALG00000037437	EGR3	early growth response 3	135.423	1.16143e-19	1.20589e-18
ENSGALG00000017358	YWHAG	tyrosine 3-monooxygenase/tryptophan 5-monooxygenase activation protein gamma	27180.9	1.17993e-19	1.22427e-18
ENSGALG00000014222	NUP50	nucleoporin 50	1921.37	1.18551e-19	1.22922e-18
ENSGALG00000032257	CSNK1E	casein kinase 1 epsilon	2045.1	1.18796e-19	1.23092e-18
ENSGALG00000012866	SERPINB6	serpin peptidase inhibitor, clade B (ovalbumin), member 6	637.751	1.19687e-19	1.2393e-18
ENSGALG00000027122	APPL2	adaptor protein, phosphotyrosine interacting with PH domain and leucine zipper 2	2339.1	1.44603e-19	1.49627e-18
ENSGALG00000045093		chromosome 1 C12orf50 homolog	294.686	1.44749e-19	1.49676e-18
ENSGALG00000008888	IL1RAPL2	interleukin 1 receptor accessory protein like 2	1143.36	1.47194e-19	1.52101e-18
ENSGALG00000000142	CEPT1	choline/ethanolamine phosphotransferase 1	1796.95	1.4806e-19	1.52891e-18
ENSGALG00000010325	PPP1R12A	protein phosphatase 1 regulatory subunit 12A	1920.59	1.68852e-19	1.74243e-18
ENSGALG00000016816	CDC16	cell division cycle 16	492.851	1.70384e-19	1.75704e-18
ENSGALG00000036556	MORC4	MORC family CW-type zinc finger 4	1925.77	1.72613e-19	1.77882e-18
ENSGALG00000006300	LDHA	lactate dehydrogenase A	92287.8	1.75209e-19	1.80435e-18
ENSGALG00000040807	DMTN	dematin actin binding protein	2029.51	1.79024e-19	1.84238e-18
ENSGALG00000046674	CTU2	cytosolic thiouridylase subunit 2	335.709	1.81022e-19	1.86167e-18
ENSGALG00000040008	STK11	serine/threonine kinase 11	1637.91	1.82842e-19	1.87912e-18
ENSGALG00000002412	GBA2	glucosylceramidase beta 2	1176.28	1.83993e-19	1.88967e-18
ENSGALG00000026215		coiled-coil domain containing 177	1238.49	1.86777e-19	1.91696e-18
ENSGALG00000008586	TUBB4B	tubulin beta 4B class IVb	34483.5	1.90136e-19	1.95011e-18
ENSGALG00000013018	TPRKB	TP53RK binding protein	448.708	1.95168e-19	2.00038e-18
ENSGALG00000035023	CNIH1	cornichon family AMPA receptor auxiliary protein 1	3939.8	1.95787e-19	2.00536e-18
ENSGALG00000042733		cytochrome b5 domain-containing protein 1-like	181.7	2.00498e-19	2.05222e-18
ENSGALG00000013642	KAZN	kazrin, periplakin interacting protein	280.367	2.06755e-19	2.11485e-18
ENSGALG00000003885		KIAA1614	398.745	2.09407e-19	2.14052e-18
ENSGALG00000041238		carboxyl-terminal PDZ ligand of neuronal nitric oxide synthase protein-like	2304.56	2.16362e-19	2.21013e-18
ENSGALG00000033656	DQX1	DEAQ-box RNA dependent ATPase 1	1305.81	2.17353e-19	2.21876e-18
ENSGALG00000040787	FAM193B	family with sequence similarity 193 member B	909.442	2.1774e-19	2.22122e-18
ENSGALG00000051534			1153.72	2.21136e-19	2.25434e-18
ENSGALG00000014954	ZNF518B	zinc finger protein 518B	1338.72	2.32185e-19	2.36538e-18
ENSGALG00000051187	YJU2B	coiled-coil domain containing 130	288.998	2.37218e-19	2.41445e-18
ENSGALG00000008555	MXI1	MAX interactor 1, dimerization protein	4741.15	2.3732e-19	2.41445e-18
ENSGALG00000022871	HHLA2	HERV-H LTR-associating 2	1611.73	2.4172e-19	2.45757e-18
ENSGALG00000040506	NARS	asparaginyl-tRNA synthetase	4934.72	2.4228e-19	2.46161e-18
ENSGALG00000017112	MTMR6	myotubularin related protein 6	1391.53	2.445e-19	2.4825e-18
ENSGALG00000042505	DSEL	dermatan sulfate epimerase like	287.304	2.51832e-19	2.55523e-18
ENSGALG00000039958		uncharacterized LOC418927	1959.65	2.58955e-19	2.62575e-18
ENSGALG00000012684	DEK	DEK proto-oncogene	2585.14	2.59618e-19	2.63072e-18
ENSGALG00000007878	SDHD	succinate dehydrogenase complex subunit D	1863.57	2.89013e-19	2.92662e-18
ENSGALG00000012692	SIRT5	sirtuin 5	1392.06	2.92309e-19	2.95801e-18
ENSGALG00000037241	KCNAB2	potassium voltage-gated channel subfamily A regulatory beta subunit 2	4331.92	2.96528e-19	2.99871e-18
ENSGALG00000012200	GCH1	GTP cyclohydrolase 1	196.925	3.23257e-19	3.26683e-18
ENSGALG00000039170	LHFPL5	lipoma HMGIC fusion partner-like 5	1222.33	3.47211e-19	3.50658e-18
ENSGALG00000039658	GGA1	golgi associated, gamma adaptin ear containing, ARF binding protein 1	1676.68	3.55831e-19	3.59124e-18
ENSGALG00000008151	WSB2	WD repeat and SOCS box containing 2	3438.78	3.77777e-19	3.8102e-18
ENSGALG00000004833	P3H1	prolyl 3-hydroxylase 1	508.198	3.79234e-19	3.82235e-18
ENSGALG00000034020	RHOBTB2	Rho-related BTB domain containing 2	1747.04	3.9593e-19	3.98798e-18
ENSGALG00000010493	INPP5A	inositol polyphosphate-5-phosphatase A	1317.49	4.03223e-19	4.0582e-18
ENSGALG00000038541	VPS37C	VPS37C, ESCRT-I subunit	1325.85	4.03437e-19	4.0582e-18
ENSGALG00000027035	RPL21	ribosomal protein L21	11963.6	4.10391e-19	4.12541e-18
ENSGALG00000001431	GUCA1A	guanylate cyclase activator 1A	13356.2	4.10687e-19	4.12565e-18
ENSGALG00000005004	SAMD8	sterile alpha motif domain containing 8	1180.19	4.11091e-19	4.12697e-18
ENSGALG00000032289	IKZF5	IKAROS family zinc finger 5	1150.01	4.17831e-19	4.19186e-18
ENSGALG00000049422	ATF3	activating transcription factor 3	383.047	4.19247e-19	4.20328e-18
ENSGALG00000040298	TPK1	thiamin pyrophosphokinase 1	469.012	4.22875e-19	4.23686e-18
ENSGALG00000003005	CHRNB4	cholinergic receptor nicotinic beta 4 subunit	928.273	4.27319e-19	4.27856e-18
ENSGALG00000008667	DSTN	destrin, actin depolymerizing factor	24166.7	4.39218e-19	4.39479e-18
ENSGALG00000006127	FAM122A	family with sequence similarity 122A	2082.25	4.44451e-19	4.44421e-18
ENSGALG00000007075	ATP13A3	ATPase 13A3	2833.5	4.46612e-19	4.46096e-18
ENSGALG00000040999	EIF3B	eukaryotic translation initiation factor 3 subunit B	2786.27	4.46714e-19	4.46096e-18
ENSGALG00000017139		zinc finger MYM-type containing 2	856.189	4.72402e-19	4.71438e-18
ENSGALG00000023279	EPN3	epsin 3	2514.27	4.81535e-19	4.80197e-18
ENSGALG00000048686			266.707	4.81812e-19	4.80197e-18
ENSGALG00000014096	ARNTL2	aryl hydrocarbon receptor nuclear translocator-like 2	1241.75	4.91526e-19	4.89556e-18
ENSGALG00000008837	PELI3	pellino E3 ubiquitin protein ligase family member 3	1732.52	4.94e-19	4.91697e-18
ENSGALG00000008220	BZW1	basic leucine zipper and W2 domains 1	9159.79	5.07614e-19	5.04917e-18
ENSGALG00000039334		chromosome 5 C15orf52 homolog	623.348	5.17501e-19	5.14413e-18
ENSGALG00000034747	NAPA	NSF attachment protein alpha	6052.77	5.3021e-19	5.26701e-18
ENSGALG00000025948		Src like adaptor 2	69.607	5.39177e-19	5.35257e-18
ENSGALG00000006403	MESDC2	mesoderm development candidate 2	2086.7	5.46646e-19	5.42317e-18
ENSGALG00000049379		insulin receptor substrate 2	718.734	5.52473e-19	5.4774e-18
ENSGALG00000043034	KIFC3	kinesin family member C2	503.654	5.64146e-19	5.58947e-18
ENSGALG00000011557	UHRF1BP1L	UHRF1 binding protein 1 like	2450.53	5.67636e-19	5.62038e-18
ENSGALG00000011343	CNPPD1	cyclin Pas1/PHO80 domain containing 1	1402.2	5.79891e-19	5.73797e-18
ENSGALG00000032149	OSBPL7	oxysterol binding protein like 7	210.157	5.90414e-19	5.83828e-18
ENSGALG00000003096	CBFA2T2	CBFA2/RUNX1 translocation partner 2	559.825	6.02971e-19	5.95857e-18
ENSGALG00000007404	YIPF5	Yip1 domain family member 5	2132.48	6.08984e-19	6.01406e-18
ENSGALG00000008613	NDUFA1	NADH:ubiquinone oxidoreductase subunit A1	1185.27	6.09849e-19	6.01869e-18
ENSGALG00000006428	UBE2I	ubiquitin conjugating enzyme E2 I	1513.01	6.16726e-19	6.0826e-18
ENSGALG00000015808	SLC35A1	solute carrier family 35 member A1	519.649	6.47207e-19	6.37907e-18
ENSGALG00000054458	AKT2	uncharacterized LOC101750560	1593.37	6.5975e-19	6.49847e-18
ENSGALG00000001429	TTC1	tetratricopeptide repeat domain 1	1157.89	6.75178e-19	6.64612e-18
ENSGALG00000008765	C1D	C1D nuclear receptor corepressor	472.398	6.95565e-19	6.84235e-18
ENSGALG00000039450	SOS1	SOS Ras/Rac guanine nucleotide exchange factor 1	1423.88	7.11984e-19	6.99933e-18
ENSGALG00000035362			242.356	7.24305e-19	7.11584e-18
ENSGALG00000015951	OGFRL1	opioid growth factor receptor like 1	359.901	7.28296e-19	7.15042e-18
ENSGALG00000000528	DBNDD1	dysbindin (dystrobrevin binding protein 1) domain containing 1	1238.29	7.5995e-19	7.45637e-18
ENSGALG00000012763	GNPTAB	N-acetylglucosamine-1-phosphate transferase alpha and beta subunits	1452.37	7.7654e-19	7.61421e-18
ENSGALG00000017611	NTMT1	N-terminal Xaa-Pro-Lys N-methyltransferase 1	997.524	7.97588e-19	7.81553e-18
ENSGALG00000028866	COASY	Coenzyme A synthase	444.561	8.03972e-19	7.87301e-18
ENSGALG00000052867	CABP4	calcium binding protein 4	3239.95	8.16466e-19	7.9902e-18
ENSGALG00000034509	DYNLRB1	dynein light chain roadblock-type 1	2064.06	8.24077e-19	8.05947e-18
ENSGALG00000028505	PSMD4	proteasome 26S subunit, non-ATPase 4	2785.39	8.41189e-19	8.22152e-18
ENSGALG00000006950	LIMK2	LIM domain kinase 2	1118.67	8.48483e-19	8.28747e-18
ENSGALG00000054106		protein capicua homolog	844.183	8.59063e-19	8.38541e-18
ENSGALG00000042538	BAIAP2	BAI1 associated protein 2	2673.68	9.14685e-19	8.92259e-18
ENSGALG00000024378	ZNF414	zinc finger protein 414	572.4	9.21115e-19	8.97954e-18
ENSGALG00000042122	LARP4	La ribonucleoprotein domain family member 4	2342.69	9.46779e-19	9.22379e-18
ENSGALG00000048716	FBXL3	F-box and leucine rich repeat protein 3	2352.7	9.60702e-19	9.35342e-18
ENSGALG00000000419	LAMTOR5	late endosomal/lysosomal adaptor, MAPK and MTOR activator 5	807.871	9.63046e-19	9.37023e-18
ENSGALG00000005701	IP6K2	inositol hexakisphosphate kinase 2	2866.01	9.67029e-19	9.40295e-18
ENSGALG00000016047	HLCS	holocarboxylase synthetase	426.408	1.00246e-18	9.74123e-18
ENSGALG00000041907	CDK5R1	cyclin dependent kinase 5 regulatory subunit 1	2250.62	1.02197e-18	9.92446e-18
ENSGALG00000033517	VSX2	visual system homeobox 2	7541.79	1.04887e-18	1.01791e-17
ENSGALG00000008382	GNAI1	G protein subunit alpha i1	1260.85	1.09692e-18	1.06386e-17
ENSGALG00000017103	WASF3	WAS protein family member 3	2237.44	1.1186e-18	1.0842e-17
ENSGALG00000051672	NHLRC3	NHL repeat containing 3	481.482	1.12921e-18	1.09378e-17
ENSGALG00000042804	SAMD4B	sterile alpha motif domain containing 4B	799.581	1.16357e-18	1.12635e-17
ENSGALG00000039920	SNRK	SNF related kinase	4861.79	1.167e-18	1.12895e-17
ENSGALG00000029304	SMARCD2	SWI/SNF related, matrix associated, actin dependent regulator of chromatin, subfamily d, member 2	2787.77	1.17956e-18	1.14037e-17
ENSGALG00000028537	NDUFB1	NADH:ubiquinone oxidoreductase subunit B1	2601.88	1.19157e-18	1.15124e-17
ENSGALG00000003976	BCORL1	BCL6 corepressor-like 1	877.547	1.19275e-18	1.15165e-17
ENSGALG00000007531	ZFYVE27	zinc finger FYVE-type containing 27	1393.34	1.24513e-18	1.20146e-17
ENSGALG00000012139	ARL14EP	ADP ribosylation factor like GTPase 14 effector protein	976.851	1.25142e-18	1.20676e-17
ENSGALG00000046098		ubiquitin-conjugating enzyme E2L 6	92.5562	1.32288e-18	1.27486e-17
ENSGALG00000014832	PRKAA1	protein kinase AMP-activated catalytic subunit alpha 1	803.18	1.33671e-18	1.28737e-17
ENSGALG00000030576		ankyrin repeat domain 34C	129.7	1.41175e-18	1.35877e-17
ENSGALG00000026558	ZNF362	zinc finger protein 362	1123.05	1.529e-18	1.47069e-17
ENSGALG00000013971	SGK1	serum/glucocorticoid regulated kinase 1	6466.15	1.64824e-18	1.58438e-17
ENSGALG00000015225	BLZF1	basic leucine zipper nuclear factor 1	3341.97	1.6701e-18	1.60438e-17
ENSGALG00000010246	OSBPL8	oxysterol binding protein like 8	1384.79	1.74378e-18	1.6741e-17
ENSGALG00000012769	CHPT1	choline phosphotransferase 1	1571.88	1.78694e-18	1.71445e-17
ENSGALG00000001741	NPTN	neuroplastin	12035.2	1.81358e-18	1.7389e-17
ENSGALG00000016461	DDX1	DEAD-box helicase 1	3742.57	1.84829e-18	1.77106e-17
ENSGALG00000010654	TRAPPC11	trafficking protein particle complex 11	2168.33	1.91878e-18	1.83744e-17
ENSGALG00000023881	PLXDC1	plexin domain containing 1	239.508	1.94502e-18	1.8614e-17
ENSGALG00000010399	SELENOT	selenoprotein T	4431.65	2.08568e-18	1.99475e-17
ENSGALG00000015375	PLCXD2	phosphatidylinositol specific phospholipase C X domain containing 2	5857.89	2.22596e-18	2.12757e-17
ENSGALG00000028471	CNPY3	canopy FGF signaling regulator 3	1194.72	2.2809e-18	2.17871e-17
ENSGALG00000018998	UNC5A	unc-5 netrin receptor A	975.1	2.28943e-18	2.18549e-17
ENSGALG00000011040	SCN3A	sodium voltage-gated channel alpha subunit 3	1524.94	2.33781e-18	2.23026e-17
ENSGALG00000013505	SYNE1	spectrin repeat containing, nuclear envelope 1	20450.6	2.34303e-18	2.23384e-17
ENSGALG00000010569	TXNDC12	thioredoxin domain containing 12	852.969	2.36195e-18	2.25046e-17
ENSGALG00000033293	ACAP3	ArfGAP with coiled-coil, ankyrin repeat and PH domains 3	5411.62	2.36752e-18	2.25435e-17
ENSGALG00000031642	ILK	integrin linked kinase	1365.38	2.37797e-18	2.26288e-17
ENSGALG00000004669	ASPA	aspartoacylase	1009.45	2.38096e-18	2.2643e-17
ENSGALG00000016551	AP1S2	adaptor related protein complex 1 sigma 2 subunit	8364.69	2.40011e-18	2.28108e-17
ENSGALG00000050995	LRRC47	leucine rich repeat containing 47	518.292	2.41606e-18	2.2948e-17
ENSGALG00000051412	PEA15	astrocytic phosphoprotein PEA-15-like	2468.72	2.46632e-18	2.34107e-17
ENSGALG00000007581	FYTTD1	forty-two-three domain containing 1	1823.18	2.50906e-18	2.38016e-17
ENSGALG00000037326	MAP3K9	mitogen-activated protein kinase kinase kinase 9	1675.48	2.57786e-18	2.44389e-17
ENSGALG00000035734	IKZF4	IKAROS family zinc finger 4	738.477	2.58825e-18	2.45221e-17
ENSGALG00000041764	VSTM2A	V-set and transmembrane domain containing 2A	2037.83	2.64762e-18	2.50689e-17
ENSGALG00000029324			177.756	2.67503e-18	2.53126e-17
ENSGALG00000014724		GC-rich promoter binding protein 1	979.097	2.70482e-18	2.55785e-17
ENSGALG00000011227	CDS1	CDP-diacylglycerol synthase 1	128.184	2.74575e-18	2.59494e-17
ENSGALG00000030253	RBM12	RNA binding motif protein 12	3327.32	2.82946e-18	2.67238e-17
ENSGALG00000004156	KIF1BP	KIF1 binding protein	2434.71	2.91786e-18	2.75417e-17
ENSGALG00000005316	SRFBP1	serum response factor binding protein 1	488.547	2.96389e-18	2.79587e-17
ENSGALG00000033888	IDH3B	isocitrate dehydrogenase 3 (NAD(+)) beta	2457.37	2.97248e-18	2.80223e-17
ENSGALG00000051206	RBMX2	RNA binding motif protein, X-linked 2	800.039	3.19817e-18	3.01312e-17
ENSGALG00000038054	FAM175B	family with sequence similarity 175 member B	494.678	3.20803e-18	3.02053e-17
ENSGALG00000006219	PRKAG2	protein kinase AMP-activated non-catalytic subunit gamma 2	631.668	3.32347e-18	3.12728e-17
ENSGALG00000033772	UPF2	UPF2 regulator of nonsense transcripts homolog (yeast)	2301.17	3.42025e-18	3.21635e-17
ENSGALG00000005587	EIF4G2	eukaryotic translation initiation factor 4 gamma 2	34674.2	3.42299e-18	3.21693e-17
ENSGALG00000021572	SSH2	slingshot protein phosphatase 2	1097.43	3.48291e-18	3.27121e-17
ENSGALG00000011326		serine/threonine kinase 16	570.665	3.52707e-18	3.31064e-17
ENSGALG00000006462	PPP2CA	protein phosphatase 2 catalytic subunit alpha	5973.59	3.57814e-18	3.3565e-17
ENSGALG00000050386			774.933	3.58901e-18	3.36462e-17
ENSGALG00000003838		protein FAM49A-like	1156.44	3.60863e-18	3.38092e-17
ENSGALG00000026594	HS3ST5	heparan sulfate-glucosamine 3-sulfotransferase 5	819.054	3.77438e-18	3.53402e-17
ENSGALG00000006799	AP2A2	adaptor related protein complex 2 alpha 2 subunit	14549.4	3.97796e-18	3.72234e-17
ENSGALG00000034029	FBXO3	F-box protein 3	1421.37	4.13682e-18	3.86861e-17
ENSGALG00000039720	MAP4K3	mitogen-activated protein kinase kinase kinase kinase 3	1142.11	4.23774e-18	3.96053e-17
ENSGALG00000015546	TBC1D14	TBC1 domain family member 14	823.677	4.42299e-18	4.13112e-17
ENSGALG00000032366	MEF2A	myocyte enhancer factor 2A	2704.26	4.4685e-18	4.17106e-17
ENSGALG00000006477	DNAJB6	DnaJ heat shock protein family (Hsp40) member B6	3732.46	4.61591e-18	4.306e-17
ENSGALG00000003705	VPS13C	vacuolar protein sorting 13 homolog C	1486.42	4.6251e-18	4.31192e-17
ENSGALG00000036683	PNPO	pyridoxamine 5'-phosphate oxidase	647.737	4.66675e-18	4.34808e-17
ENSGALG00000040834	LGR4	leucine rich repeat containing G protein-coupled receptor 4	1691.82	5.01269e-18	4.66753e-17
ENSGALG00000020688	CYP4A22	cytochrome P450 family 4 subfamily A member 22	871.438	5.044e-18	4.6938e-17
ENSGALG00000030599	TYK2	tyrosine kinase 2	697.331	5.15963e-18	4.79845e-17
ENSGALG00000033500	PDCD6IP	programmed cell death 6 interacting protein	3228.55	5.21581e-18	4.84773e-17
ENSGALG00000034264		KIAA0391	332.135	5.33374e-18	4.9543e-17
ENSGALG00000035050			371.226	5.35338e-18	4.9695e-17
ENSGALG00000031205	GNGT2	G protein subunit gamma transducin 2	63872.7	5.46241e-18	5.0676e-17
ENSGALG00000008828	AFTPH	aftiphilin	2520.57	5.50909e-18	5.10778e-17
ENSGALG00000015778	GABRR1	gamma-aminobutyric acid type A receptor rho1 subunit	764.896	5.52682e-18	5.12109e-17
ENSGALG00000014727	PDE4D	phosphodiesterase 4D	3152.04	5.61721e-18	5.20166e-17
ENSGALG00000009817	ZNF770	aquarius intron-binding spliceosomal factor	456.731	5.75867e-18	5.3294e-17
ENSGALG00000032223		coiled-coil domain containing 97	896.228	5.77267e-18	5.3391e-17
ENSGALG00000014084	FGFR1OP2	FGFR1 oncogene partner 2	2289.61	5.85021e-18	5.40752e-17
ENSGALG00000051404			1789.75	5.87369e-18	5.42592e-17
ENSGALG00000005122	MYO1H	myosin IH	93.0999	6.0221e-18	5.55962e-17
ENSGALG00000018946	LMOD3	leiomodin 3	216.312	6.11981e-18	5.6464e-17
ENSGALG00000043662	NDRG4	NDRG family member 4	40283.4	6.13296e-18	5.65508e-17
ENSGALG00000015451	ZNF462	zinc finger protein 462	3124.13	6.29443e-18	5.80044e-17
ENSGALG00000047289	TNFAIP8L3	TNF alpha induced protein 8 like 3	127.196	6.367e-18	5.86376e-17
ENSGALG00000039190	CDK2AP2	cyclin dependent kinase 2 associated protein 2	173.153	6.60468e-18	6.07895e-17
ENSGALG00000009152	ATRNL1	attractin like 1	3685.87	6.62408e-18	6.09311e-17
ENSGALG00000008497	SLC38A2	solute carrier family 38 member 2	7057.79	6.63567e-18	6.10007e-17
ENSGALG00000016904	SLITRK6	SLIT and NTRK like family member 6	990.618	6.7032e-18	6.15841e-17
ENSGALG00000036971	FGF12	fibroblast growth factor 12	3909.28	6.77219e-18	6.21802e-17
ENSGALG00000016342	MYOM2	myomesin 2	82.9566	6.98261e-18	6.40735e-17
ENSGALG00000006611	KIF7	kinesin family member 7	826.031	7.48822e-18	6.86715e-17
ENSGALG00000012748	ELOVL2	ELOVL fatty acid elongase 2	1670.39	7.78747e-18	7.13726e-17
ENSGALG00000049794	CC2D1A	coiled-coil and C2 domain containing 1A	344.379	7.89947e-18	7.23553e-17
ENSGALG00000035185		septin 4	7756.87	7.9657e-18	7.29179e-17
ENSGALG00000014920	USP14	ubiquitin specific peptidase 14	1601.43	8.19571e-18	7.49781e-17
ENSGALG00000041456	SLC35G1	solute carrier family 35 member G1	95.4148	8.25544e-18	7.5479e-17
ENSGALG00000005696	ABHD6	abhydrolase domain containing 6	2116.56	8.37292e-18	7.6507e-17
ENSGALG00000040908	HIP1	huntingtin interacting protein 1	1939.9	8.39799e-18	7.66898e-17
ENSGALG00000004529	VPS29	VPS29, retromer complex component	1838.58	8.81077e-18	8.04109e-17
ENSGALG00000042641	PATL1	PAT1 homolog 1, processing body mRNA decay factor	554.019	8.87561e-18	8.09539e-17
ENSGALG00000041102			595.222	8.99964e-18	8.20358e-17
ENSGALG00000014907	DCBLD1	discoidin, CUB and LCCL domain containing 1	474.657	9.22827e-18	8.40693e-17
ENSGALG00000032420	DPAGT1	dolichyl-phosphate N-acetylglucosaminephosphotransferase 1	1989.86	9.43357e-18	8.5888e-17
ENSGALG00000027462	P3H4	prolyl 3-hydroxylase family member 4 (non-enzymatic)	958.483	9.55528e-18	8.69439e-17
ENSGALG00000010291	RBPMS	RNA binding protein, mRNA processing factor	184.242	9.8648e-18	8.97064e-17
ENSGALG00000016937	DIAPH3	diaphanous related formin 3	639.962	9.93692e-18	9.0308e-17
ENSGALG00000037269		pleckstrin homology, MyTH4 and FERM domain containing H3	226.7	9.95202e-18	9.03911e-17
ENSGALG00000011696	JAG2	jagged 2	720.376	1.00878e-17	9.15695e-17
ENSGALG00000009800	SETD7	SET domain containing lysine methyltransferase 7	3841.74	1.01071e-17	9.16897e-17
ENSGALG00000042275		transducin-like enhancer protein 1-like	678.398	1.02774e-17	9.31792e-17
ENSGALG00000013920	SUV39H2	suppressor of variegation 3-9 homolog 2	1402.91	1.0465e-17	9.48234e-17
ENSGALG00000037913	KLF10	Kruppel-like factor 10	208.616	1.06296e-17	9.62567e-17
ENSGALG00000010243	PRDX1	peroxiredoxin 1	8012.25	1.07053e-17	9.68846e-17
ENSGALG00000002863	ERGIC1	endoplasmic reticulum-golgi intermediate compartment 1	2989.58	1.07739e-17	9.74474e-17
ENSGALG00000036196	MTCH2	mitochondrial carrier 2	1313.15	1.08308e-17	9.79031e-17
ENSGALG00000010896	TMEM161B	transmembrane protein 161B	391.567	1.10204e-17	9.95581e-17
ENSGALG00000031193	IGSF9	immunoglobulin superfamily member 9	1674.42	1.1047e-17	9.97386e-17
ENSGALG00000011798	HEBP1	heme binding protein 1	2208.01	1.10944e-17	1.00107e-16
ENSGALG00000007954		TBC1 domain family member 10A	1647.52	1.12655e-17	1.0159e-16
ENSGALG00000040687	SNX27	sorting nexin family member 27	2752.3	1.13618e-17	1.02398e-16
ENSGALG00000030280	PABPC1	poly(A) binding protein cytoplasmic 1	9263.65	1.17132e-17	1.05502e-16
ENSGALG00000052302		phosphodiesterase 4D interacting protein	4595.43	1.28777e-17	1.15923e-16
ENSGALG00000030481	RAB40C	RAB40C, member RAS oncogene family	450.627	1.29346e-17	1.16365e-16
ENSGALG00000016251		tetraspanin 7	21653.8	1.29737e-17	1.16648e-16
ENSGALG00000003114	NOG	noggin	344.685	1.31592e-17	1.18246e-16
ENSGALG00000010931	B3GALT1	beta-1,3-galactosyltransferase 1	268.258	1.32612e-17	1.19091e-16
ENSGALG00000015628	MSANTD1	Myb/SANT DNA binding domain containing 1	160.794	1.3624e-17	1.22277e-16
ENSGALG00000037274	SNPH	syntaphilin	675.444	1.38743e-17	1.2445e-16
ENSGALG00000014756	PPWD1	peptidylprolyl isomerase domain and WD repeat containing 1	518.557	1.41763e-17	1.27083e-16
ENSGALG00000003254	BAG4	BCL2 associated athanogene 4	1176.34	1.43228e-17	1.28281e-16
ENSGALG00000016817	RASA3	RAS p21 protein activator 3	3058.25	1.43325e-17	1.28281e-16
ENSGALG00000003174	RIMS3	regulating synaptic membrane exocytosis 3	447.699	1.43352e-17	1.28281e-16
ENSGALG00000043736		R3H domain containing 2	2024.62	1.45108e-17	1.29775e-16
ENSGALG00000010663	TTC8	tetratricopeptide repeat domain 8	4240.92	1.47963e-17	1.3225e-16
ENSGALG00000035768	SCAP	SREBF chaperone	4196	1.58838e-17	1.41887e-16
ENSGALG00000041034	MIA3	MIA family member 3, ER export factor	2666.53	1.6037e-17	1.43171e-16
ENSGALG00000034500	CIDEA	cell death-inducing DFFA-like effector a	631.868	1.62294e-17	1.44804e-16
ENSGALG00000015180	PSAT1	phosphoserine aminotransferase 1	495.907	1.67638e-17	1.49484e-16
ENSGALG00000013094	DDC	dopa decarboxylase	789.164	1.69336e-17	1.50909e-16
ENSGALG00000054759	B3GALNT1	beta-1,3-N-acetylgalactosaminyltransferase 1 (globoside blood group)	500.392	1.69784e-17	1.51219e-16
ENSGALG00000032501		RNA polymerase III subunit D	437.326	1.73812e-17	1.54716e-16
ENSGALG00000016053	DYRK1A	dual specificity tyrosine phosphorylation regulated kinase 1A	1234.26	1.74371e-17	1.55122e-16
ENSGALG00000000699	WWP2	WW domain containing E3 ubiquitin protein ligase 2	1164.28	1.75709e-17	1.56221e-16
ENSGALG00000009525	HAT1	histone acetyltransferase 1	720.606	1.81908e-17	1.61638e-16
ENSGALG00000005321	LAMA5	laminin subunit alpha 5	1161.72	1.82213e-17	1.61814e-16
ENSGALG00000015688	MXD4	MAX dimerization protein 4	1144.26	1.85858e-17	1.64955e-16
ENSGALG00000006132	MOSPD1	motile sperm domain containing 1	911.198	1.88603e-17	1.67293e-16
ENSGALG00000014496	PROM1	prominin 1	10496.2	1.91692e-17	1.69933e-16
ENSGALG00000038657	ZNF777	zinc finger protein 398-like	457.415	1.9643e-17	1.74032e-16
ENSGALG00000036459	THAP7	THAP domain containing 8	591.803	2.00373e-17	1.77421e-16
ENSGALG00000013661	MICU3	mitochondrial calcium uptake family member 3	1654.98	2.04143e-17	1.806e-16
ENSGALG00000033857	NAT8B	N-acetyltransferase 8B (GCN5-related, putative, gene/pseudogene)	711.016	2.04201e-17	1.806e-16
ENSGALG00000002210	PPIB	peptidylprolyl isomerase B (cyclophilin B)	4904.88	2.04436e-17	1.80702e-16
ENSGALG00000033064	DDX6	DEAD-box helicase 6	3403.3	2.05807e-17	1.81808e-16
ENSGALG00000048866	MARK2	microtubule affinity regulating kinase 2	1178.59	2.06685e-17	1.82478e-16
ENSGALG00000015846	SNAP91	synaptosome associated protein 91	12479.9	2.09639e-17	1.84977e-16
ENSGALG00000010083	ST3GAL3	ST3 beta-galactoside alpha-2,3-sialyltransferase 3	2256.06	2.10726e-17	1.85829e-16
ENSGALG00000048365	GPATCH4	G-patch domain containing 4	462.056	2.16083e-17	1.90442e-16
ENSGALG00000019768	ACSF2	acyl-CoA synthetase family member 2	486.571	2.1969e-17	1.93509e-16
ENSGALG00000051980			1075	2.2635e-17	1.99259e-16
ENSGALG00000005716	SBF2	SET binding factor 2	1751.16	2.26808e-17	1.99546e-16
ENSGALG00000006910	IMPDH2	inosine monophosphate dehydrogenase 2	3108.08	2.28188e-17	2.00644e-16
ENSGALG00000050750	NRN1L	neuritin 1 like	1345.09	2.30621e-17	2.02666e-16
ENSGALG00000011457	CCNI	cyclin I	29022.2	2.50907e-17	2.20365e-16
ENSGALG00000042246		branched chain keto acid dehydrogenase E1, alpha polypeptide	1405	2.52498e-17	2.21634e-16
ENSGALG00000010298	DCTN6	dynactin subunit 6	1809.53	2.58043e-17	2.2637e-16
ENSGALG00000038753	SAR1B	secretion associated Ras related GTPase 1B	1032.96	2.60541e-17	2.28429e-16
ENSGALG00000010010	RHOQ	ras homolog family member Q	492.148	2.61495e-17	2.29133e-16
ENSGALG00000005794	BLOC1S2	biogenesis of lysosomal organelles complex 1 subunit 2	516.962	2.63638e-17	2.30878e-16
ENSGALG00000009519	ARG2	arginase 2	4058.86	2.67658e-17	2.34263e-16
ENSGALG00000042741	GRK2	G protein-coupled receptor kinase 2	1043.34	2.68468e-17	2.34836e-16
ENSGALG00000015091	HAUS6	HAUS augmin like complex subunit 6	512.427	2.68882e-17	2.35063e-16
ENSGALG00000007694	PRTFDC1	phosphoribosyl transferase domain containing 1	217.644	2.69684e-17	2.35628e-16
ENSGALG00000031615	FAIM2	Fas apoptotic inhibitory molecule 2	8966.59	2.74689e-17	2.39862e-16
ENSGALG00000037712	FCHO1	FCH domain only protein 1-like	3639.04	2.75677e-17	2.40586e-16
ENSGALG00000040016	PPP1CA	protein phosphatase 1 catalytic subunit alpha	4499.06	2.81186e-17	2.45253e-16
ENSGALG00000048034		chaperonin containing TCP1 subunit 3	5586.08	2.94308e-17	2.5655e-16
ENSGALG00000000564	CCDC47	coiled-coil domain containing 47	2266.95	2.96806e-17	2.58579e-16
ENSGALG00000011181	FKBP14	FK506 binding protein 14	477.716	2.98299e-17	2.59731e-16
ENSGALG00000001837	ORAI3	ORAI calcium release-activated calcium modulator 3	700.709	3.01673e-17	2.62517e-16
ENSGALG00000012098	NAA30	N(alpha)-acetyltransferase 30, NatC catalytic subunit	682.484	3.04412e-17	2.64749e-16
ENSGALG00000014365	RBPJ	recombination signal binding protein for immunoglobulin kappa J region	351.45	3.15639e-17	2.74356e-16
ENSGALG00000010497	SLC29A4	solute carrier family 29 member 4	607.291	3.20571e-17	2.78484e-16
ENSGALG00000007936	PGK2	phosphoglycerate kinase 2	63395.6	3.2098e-17	2.78679e-16
ENSGALG00000010716	AGA	aspartylglucosaminidase	652.061	3.24849e-17	2.81877e-16
ENSGALG00000005549	CUEDC1	CUE domain containing 1	724.151	3.2558e-17	2.82349e-16
ENSGALG00000014860	YES1	YES proto-oncogene 1, Src family tyrosine kinase	4025.54	3.26852e-17	2.83291e-16
ENSGALG00000021542	SNCB	synuclein beta	34101.5	3.28426e-17	2.84492e-16
ENSGALG00000011620	AKT1	AKT serine/threonine kinase 1	1254.81	3.37307e-17	2.92018e-16
ENSGALG00000002229	FBXW11	F-box and WD repeat domain containing 11	3549.51	3.39437e-17	2.93694e-16
ENSGALG00000045136	POLG	DNA polymerase gamma, catalytic subunit	642.548	3.45016e-17	2.98351e-16
ENSGALG00000025822	CYP1B1	cytochrome P450 family 1 subfamily B member 1	1699.63	3.53567e-17	3.05571e-16
ENSGALG00000034004	TRIM3	tripartite motif containing 3	3583.49	3.53888e-17	3.05675e-16
ENSGALG00000005522	DYNLL2	dynein light chain LC8-type 2	8304.74	3.59836e-17	3.10635e-16
ENSGALG00000005283	SLC25A36	solute carrier family 25 member 36	2012.04	3.60278e-17	3.1084e-16
ENSGALG00000021552	RASL10A	RAS-like, family 10, member A	1557.05	3.60904e-17	3.11203e-16
ENSGALG00000023621	SFXN3	sideroflexin 3	5308.6	3.70624e-17	3.19403e-16
ENSGALG00000038926		uncharacterized LOC101749138	1118.92	3.7992e-17	3.27228e-16
ENSGALG00000001107	GOSR2	golgi SNAP receptor complex member 2	1357.32	3.87248e-17	3.3335e-16
ENSGALG00000006009		podocalyxin like 2	11901.2	4.20917e-17	3.62127e-16
ENSGALG00000010624	MEMO1	mediator of cell motility 1	1325.18	4.24046e-17	3.64612e-16
ENSGALG00000009424	FOXP2	forkhead box P2	410.817	4.27096e-17	3.67027e-16
ENSGALG00000016292			107.189	4.36275e-17	3.74702e-16
ENSGALG00000011046	SNX10	sorting nexin 10	1383.07	4.40974e-17	3.78524e-16
ENSGALG00000023335	RCHY1	ring finger and CHY zinc finger domain containing 1	1072.52	4.44121e-17	3.81009e-16
ENSGALG00000033246	ZNF740	zinc finger protein 740	452.356	4.66743e-17	4.0019e-16
ENSGALG00000002362	MANF	mesencephalic astrocyte derived neurotrophic factor	936.069	4.71953e-17	4.04428e-16
ENSGALG00000034251	SLC9A1	solute carrier family 9 member A1	1737.95	4.73451e-17	4.05482e-16
ENSGALG00000011116	VRK1	vaccinia related kinase 1	363.664	4.74258e-17	4.05945e-16
ENSGALG00000011327	NR2C1	nuclear receptor subfamily 2, group C, member 1	750.993	5.2163e-17	4.46241e-16
ENSGALG00000050943	RNF19B	ring finger protein 19B	554.608	5.23887e-17	4.47919e-16
ENSGALG00000004047	GALE	UDP-galactose-4-epimerase	1105.43	5.2902e-17	4.52053e-16
ENSGALG00000010006	SLC10A7	solute carrier family 10 member 7	862.603	5.38137e-17	4.59584e-16
ENSGALG00000007383	HSPB8	heat shock protein family B (small) member 8	178.549	5.59261e-17	4.77356e-16
ENSGALG00000016388	KLHL34	kelch like family member 34	16.0414	5.63486e-17	4.80691e-16
ENSGALG00000030580	RPS6KA5	ribosomal protein S6 kinase A5	1344.42	5.67196e-17	4.83584e-16
ENSGALG00000026973	KIF3C	kinesin family member 3C	1891.37	5.71319e-17	4.86825e-16
ENSGALG00000005460	SLCO4A1	solute carrier organic anion transporter family member 4A1	964.673	6.04091e-17	5.14462e-16
ENSGALG00000047273	DRAP1	uncharacterized LOC107050177	1082.61	6.10784e-17	5.1987e-16
ENSGALG00000005505	PIK3CB	phosphatidylinositol-4,5-bisphosphate 3-kinase catalytic subunit beta	582.152	6.26414e-17	5.32874e-16
ENSGALG00000017323	FAM168A	family with sequence similarity 168 member A	1262.83	6.32085e-17	5.37396e-16
ENSGALG00000040464	STRN3	striatin 3	1736.4	6.34957e-17	5.39535e-16
ENSGALG00000004523	MFN2	mitofusin 2	4880.25	6.36178e-17	5.4027e-16
ENSGALG00000041263	DCLK1	doublecortin like kinase 1	3399.12	6.44304e-17	5.46865e-16
ENSGALG00000008086	ACTR1A	ARP1 actin-related protein 1 homolog A, centractin alpha	7865.84	6.45974e-17	5.47976e-16
ENSGALG00000012952	BASP1	brain abundant membrane attached signal protein 1	11622.5	6.61249e-17	5.60619e-16
ENSGALG00000033432	NHLH2	nescient helix-loop-helix 2	71.5701	6.62368e-17	5.61254e-16
ENSGALG00000001716	C10H15ORF59	chromosome 10 open reading frame, human C15orf59	1317.07	6.82113e-17	5.77662e-16
ENSGALG00000038745	LACTB2	lactamase beta 2	726.19	6.99318e-17	5.91902e-16
ENSGALG00000017365	REEP2	receptor accessory protein 2	1616.85	7.07412e-17	5.98419e-16
ENSGALG00000039120	NBEAL2	neurobeachin like 2	918.097	7.1669e-17	6.05929e-16
ENSGALG00000034070	GAD1	glutamate decarboxylase 1	19982.4	7.29055e-17	6.15977e-16
ENSGALG00000007989	ADNP	activity dependent neuroprotector homeobox	7031.77	7.29388e-17	6.15977e-16
ENSGALG00000009840	TBK1	TANK binding kinase 1	1370.6	7.34112e-17	6.19622e-16
ENSGALG00000001019	BTBD2	BTB domain containing 2	1360.95	7.34808e-17	6.19864e-16
ENSGALG00000016768	LONRF2	LON peptidase N-terminal domain and ring finger 2	657.885	7.57837e-17	6.38935e-16
ENSGALG00000055117			329.653	7.67239e-17	6.46502e-16
ENSGALG00000001171	SEMA6B	semaphorin 6B	1160.87	7.68772e-17	6.47434e-16
ENSGALG00000047233			597.252	7.73157e-17	6.50766e-16
ENSGALG00000030899	ATXN7L3	ataxin 7 like 3	2167.98	8.00526e-17	6.73428e-16
ENSGALG00000040492	LONP1	lon peptidase 1, mitochondrial	2104.89	8.03924e-17	6.75912e-16
ENSGALG00000011918	CCDC134	coiled-coil domain containing 134	664.27	8.22422e-17	6.91081e-16
ENSGALG00000017064	RFC3	replication factor C subunit 3	422.867	8.25602e-17	6.93368e-16
ENSGALG00000038155	AP3M2	adaptor related protein complex 3 mu 2 subunit	3562.85	8.37252e-17	7.02763e-16
ENSGALG00000009082	COQ8A	coenzyme Q8A	3810.33	8.6254e-17	7.23588e-16
ENSGALG00000007557	RUBCN	RUN and cysteine rich domain containing beclin 1 interacting protein	696.105	8.79204e-17	7.3716e-16
ENSGALG00000040665	METTL6	methyltransferase like 6	604.553	8.81326e-17	7.38531e-16
ENSGALG00000009112	LRRC57	leucine rich repeat containing 57	959.974	8.95712e-17	7.50171e-16
ENSGALG00000007490	DDX54	DEAD-box helicase 54	1039.55	9.25456e-17	7.74654e-16
ENSGALG00000032595	NDUFB2	NADH:ubiquinone oxidoreductase subunit B2	1077.72	9.42317e-17	7.88333e-16
ENSGALG00000009330	DEGS1	delta 4-desaturase, sphingolipid 1	3016.65	9.43523e-17	7.88906e-16
ENSGALG00000047043		dynein axonemal heavy chain 17	823.767	9.73186e-17	8.13259e-16
ENSGALG00000044146		purine nucleoside phosphorylase	506.828	9.74683e-17	8.14061e-16
ENSGALG00000038278	TRIM7.2	Gallus gallus tripartite motif containing 7.2 (TRIM7.2), mRNA.	2619.68	1.033e-16	8.62295e-16
ENSGALG00000051144	EVI5L	ecotropic viral integration site 5 like	4485.65	1.05016e-16	8.76135e-16
ENSGALG00000016823	TFDP1	transcription factor Dp family member 3	515.944	1.06713e-16	8.89804e-16
ENSGALG00000000584		protein tyrosine phosphatase, receptor type, V, pseudogene	414.189	1.07145e-16	8.92916e-16
ENSGALG00000020561		FRAS1 related extracellular matrix 3	309.971	1.08393e-16	9.02822e-16
ENSGALG00000012798	SSR1	signal sequence receptor subunit 1	4113.21	1.12683e-16	9.38038e-16
ENSGALG00000034171	EPB41L1	erythrocyte membrane protein band 4.1 like 1	5137.04	1.14925e-16	9.56176e-16
ENSGALG00000034590	CELF2	CUGBP Elav-like family member 2	1239.6	1.1702e-16	9.73073e-16
ENSGALG00000024034	PI4KB	phosphatidylinositol 4-kinase beta	3073.44	1.17476e-16	9.76326e-16
ENSGALG00000034971	SLC45A4	solute carrier family 45 member 4	1324.48	1.22514e-16	1.01764e-15
ENSGALG00000039865	HAX1	HCLS1 associated protein X-1	712.962	1.22995e-16	1.02108e-15
ENSGALG00000009433	BAG3	BCL2 associated athanogene 3	1292.34	1.30229e-16	1.08054e-15
ENSGALG00000012929	DNM1L	dynamin 1 like	4650.83	1.32093e-16	1.0954e-15
ENSGALG00000028084	FAAH2	fatty acid amide hydrolase 2	1676.41	1.32338e-16	1.09684e-15
ENSGALG00000007080			795.461	1.34662e-16	1.11549e-15
ENSGALG00000041604	NPTXR	neuronal pentraxin receptor	1325.35	1.35203e-16	1.11936e-15
ENSGALG00000034501	ATP8B2	aquaporin 10	1883.98	1.36068e-16	1.12591e-15
ENSGALG00000034374	STX7	syntaxin 7	904.247	1.36666e-16	1.13024e-15
ENSGALG00000007045	ADGRA1	adhesion G protein-coupled receptor A1	3131.11	1.37597e-16	1.13731e-15
ENSGALG00000026891	NINJ1	ninjurin 1	1514.92	1.3947e-16	1.15216e-15
ENSGALG00000015737	NCAM2	neural cell adhesion molecule 2	1240.6	1.50872e-16	1.24568e-15
ENSGALG00000053274	PPP1R14B	protein phosphatase 1 regulatory subunit 14C-like	233.462	1.52371e-16	1.25738e-15
ENSGALG00000046464	RUSC1	RUN and SH3 domain containing 1	2371.33	1.55201e-16	1.28003e-15
ENSGALG00000054205			480.309	1.55879e-16	1.28492e-15
ENSGALG00000010903	RASGEF1B	RasGEF domain family member 1B	2333.55	1.57346e-16	1.29631e-15
ENSGALG00000011174	PSMB1	proteasome subunit beta 1	2418.79	1.60476e-16	1.32138e-15
ENSGALG00000004472	ASTN1	astrotactin 1	3049.73	1.60803e-16	1.32335e-15
ENSGALG00000005540	MICAL2	microtubule associated monooxygenase, calponin and LIM domain containing 2	315.154	1.61302e-16	1.32674e-15
ENSGALG00000032830	SEPT7	septin 7	8971.45	1.63625e-16	1.34512e-15
ENSGALG00000004198	PDZD11	PDZ domain containing 11	1908.15	1.6624e-16	1.36587e-15
ENSGALG00000004244	TTPAL	alpha tocopherol transfer protein like	655.13	1.67489e-16	1.37539e-15
ENSGALG00000033391	ISL2	ISL LIM homeobox 2	244.101	1.719e-16	1.41085e-15
ENSGALG00000003349	PLEKHA2	pleckstrin homology domain containing A2	2034.56	1.72037e-16	1.4112e-15
ENSGALG00000015157	TRAPPC8	trafficking protein particle complex 8	1909.41	1.72666e-16	1.4156e-15
ENSGALG00000029198	YDJC	YdjC homolog (bacterial)	190.992	1.74738e-16	1.43181e-15
ENSGALG00000005502	KCNG4	potassium voltage-gated channel modifier subfamily G member 4	841.118	1.76131e-16	1.44245e-15
ENSGALG00000017026	VPS36	vacuolar protein sorting 36 homolog	1185.87	1.76487e-16	1.44436e-15
ENSGALG00000031635	VPS41	VPS41, HOPS complex subunit	3743.06	1.76555e-16	1.44436e-15
ENSGALG00000000949	HBEGF	heparin binding EGF like growth factor	206.918	1.76935e-16	1.44669e-15
ENSGALG00000014790	CDK7	cyclin dependent kinase 7	641.115	1.78506e-16	1.4581e-15
ENSGALG00000008007	ITGA11	integrin subunit alpha 11	647.313	1.78523e-16	1.4581e-15
ENSGALG00000011878	TCF20	transcription factor 20	2211.35	1.82112e-16	1.48661e-15
ENSGALG00000004074	KCNS1	potassium voltage-gated channel modifier subfamily S member 1	1909.33	1.8623e-16	1.51941e-15
ENSGALG00000006906	CHM	CHM, Rab escort protein 1	1539.24	1.88413e-16	1.53639e-15
ENSGALG00000010169		transmembrane protein 151B	715.891	1.91073e-16	1.55725e-15
ENSGALG00000033300	CORO1B	coronin-1B-like	1226.42	1.95413e-16	1.59176e-15
ENSGALG00000000838	THAP12	THAP domain containing 12	314.379	1.97618e-16	1.60885e-15
ENSGALG00000033207	HIBADH	3-hydroxyisobutyrate dehydrogenase	1332.52	1.97947e-16	1.61067e-15
ENSGALG00000006045	SH3GL3	SH3 domain containing GRB2 like 3, endophilin A3	497.167	2.07832e-16	1.69019e-15
ENSGALG00000015402	C3orf38	chromosome 1 open reading frame, human C3orf38	500.285	2.12477e-16	1.72705e-15
ENSGALG00000052202		exosome component 5	293.523	2.12714e-16	1.72804e-15
ENSGALG00000053990		SET domain and mariner transposase fusion gene	248.086	2.19054e-16	1.7786e-15
ENSGALG00000028345	RHBDL1	rhomboid like 1	871.517	2.23757e-16	1.81581e-15
ENSGALG00000010601	UFSP2	UFM1 specific peptidase 2	1367.15	2.25973e-16	1.83281e-15
ENSGALG00000037576	VSX1	visual system homeobox 1	3101.18	2.29406e-16	1.85966e-15
ENSGALG00000006507	CLMP	CXADR like membrane protein	2929.54	2.30185e-16	1.86498e-15
ENSGALG00000012814	PXDC1	PX domain containing 1	1430.42	2.38795e-16	1.9337e-15
ENSGALG00000011875	TRPC3	transient receptor potential cation channel subfamily C member 3	324.635	2.40287e-16	1.94475e-15
ENSGALG00000009410	PEX1	peroxisomal biogenesis factor 1	891.924	2.5259e-16	2.04323e-15
ENSGALG00000040724	AKAP9	A-kinase anchoring protein 9	3876.84	2.54168e-16	2.05489e-15
ENSGALG00000033753	PDHX	pyruvate dehydrogenase complex component X	811.021	2.57153e-16	2.07792e-15
ENSGALG00000034137			197.167	2.57419e-16	2.07897e-15
ENSGALG00000002002	BCAS2	breast carcinoma amplified sequence 2	726.476	2.59936e-16	2.09818e-15
ENSGALG00000012974	WASH1	WAS protein family homolog 1	1001.43	2.60962e-16	2.10533e-15
ENSGALG00000031440	PTPRU	protein tyrosine phosphatase, receptor type U	2599.96	2.62984e-16	2.12052e-15
ENSGALG00000003065	NECAB3	N-terminal EF-hand calcium binding protein 3	2003.88	2.6451e-16	2.13169e-15
ENSGALG00000016289	DST	dystonin	9471.72	2.72764e-16	2.19704e-15
ENSGALG00000052326	IRF2BP2	interferon regulatory factor 2 binding protein 2	573.968	2.73564e-16	2.20231e-15
ENSGALG00000044098		zinc finger protein 746	345.111	2.74696e-16	2.21025e-15
ENSGALG00000014346	TSPAN9	tetraspanin 9	1048.67	2.76524e-16	2.22378e-15
ENSGALG00000013602	PCM1	pericentriolar material 1	4209.79	2.78653e-16	2.23972e-15
ENSGALG00000015355	CD47	CD47 molecule	3372.43	2.81003e-16	2.25741e-15
ENSGALG00000018534		aquaporin 7	4.62746	2.8127e-16	2.25835e-15
ENSGALG00000005800	DCAF12L2	DDB1 and CUL4 associated factor 12 like 2	1807.74	2.8212e-16	2.26398e-15
ENSGALG00000036941	CUL1	cullin 1	2487.86	2.83486e-16	2.27374e-15
ENSGALG00000029295	AZIN1	antizyme inhibitor 1	8933.07	2.85625e-16	2.28968e-15
ENSGALG00000029308	PNPLA3	patatin like phospholipase domain containing 3	3099.72	2.86303e-16	2.29391e-15
ENSGALG00000044210	QPCTL	glutaminyl-peptide cyclotransferase like	619.035	2.97247e-16	2.38033e-15
ENSGALG00000014026	DNAJB14	DnaJ heat shock protein family (Hsp40) member B14	4179.25	2.97926e-16	2.38451e-15
ENSGALG00000012177		NCK associated protein 5	3646.06	2.98653e-16	2.38907e-15
ENSGALG00000043628	UBE2M	ubiquitin conjugating enzyme E2 M	1261.99	3.00375e-16	2.40157e-15
ENSGALG00000032732	WASHC5	KIAA0196	1361.67	3.02246e-16	2.41526e-15
ENSGALG00000032468	SNX17	sorting nexin 17	2180.5	3.02787e-16	2.41831e-15
ENSGALG00000016894	DNAJC3	DnaJ heat shock protein family (Hsp40) member C3	3927.2	3.042e-16	2.42831e-15
ENSGALG00000034917	GCDH	glutaryl-CoA dehydrogenase	295.321	3.06361e-16	2.44428e-15
ENSGALG00000009748	ASNS	asparagine synthetase (glutamine-hydrolyzing)	622.373	3.07903e-16	2.45529e-15
ENSGALG00000015000	LYAR	Ly1 antibody reactive	832.6	3.08464e-16	2.45847e-15
ENSGALG00000034009	AMPD2	adenosine monophosphate deaminase 2	3185.08	3.20652e-16	2.55427e-15
ENSGALG00000016804	SLC5A7	solute carrier family 5 member 7	589.477	3.234e-16	2.5748e-15
ENSGALG00000002725	UAP1	UDP-N-acetylglucosamine pyrophosphorylase 1	552.167	3.32758e-16	2.64792e-15
ENSGALG00000054505			555.441	3.33802e-16	2.65483e-15
ENSGALG00000006354	GAL3ST2	galactose-3-O-sulfotransferase 2	260.201	3.34149e-16	2.65619e-15
ENSGALG00000009654		myeloid leukemia factor 1	5030.84	3.37145e-16	2.6786e-15
ENSGALG00000002276	EME2	essential meiotic structure-specific endonuclease subunit 2	328.281	3.39657e-16	2.69715e-15
ENSGALG00000039408	PNPLA6	patatin like phospholipase domain containing 6	1226.61	3.40496e-16	2.70239e-15
ENSGALG00000009633	KATNBL1	katanin regulatory subunit B1 like 1	622.584	3.54149e-16	2.80928e-15
ENSGALG00000008085	NEFH	neurofilament heavy polypeptide	3487.54	3.58954e-16	2.84591e-15
ENSGALG00000012640	TMEM263	transmembrane protein 263	1706.64	3.61995e-16	2.86852e-15
ENSGALG00000026957	SEMA4G	semaphorin 4G	650.945	3.70645e-16	2.93553e-15
ENSGALG00000005414	MSRB1	methionine sulfoxide reductase B1	379.397	3.8395e-16	3.03932e-15
ENSGALG00000053881		neuralized-like protein 4	692.195	3.85015e-16	3.04616e-15
ENSGALG00000011104	GCG	glucagon	608.119	3.96853e-16	3.13818e-15
ENSGALG00000027068	HDGFRP2	hepatoma-derived growth factor-related protein 2	4102.24	4.04577e-16	3.19759e-15
ENSGALG00000005280	DBT	dihydrolipoamide branched chain transacylase E2	669.994	4.08929e-16	3.2303e-15
ENSGALG00000011020	CYCS	cytochrome c, somatic	2089.07	4.1001e-16	3.23716e-15
ENSGALG00000044536	WDR13	WD repeat domain 13	312.832	4.11079e-16	3.24391e-15
ENSGALG00000042548	LRRC6	leucine rich repeat containing 6	137.771	4.15099e-16	3.27392e-15
ENSGALG00000034050		metadherin	1727.78	4.40988e-16	3.47631e-15
ENSGALG00000014975	DRD5	dopamine receptor D5	567.431	4.55188e-16	3.58638e-15
ENSGALG00000009475	FAM133B	family with sequence similarity 133 member B	2224.61	4.70528e-16	3.70532e-15
ENSGALG00000036873	SIK2	salt inducible kinase 2	2124.17	4.75276e-16	3.74077e-15
ENSGALG00000031450	MYO7A	myosin VIIA	3666.62	4.76359e-16	3.74734e-15
ENSGALG00000001690	GABRB2	gamma-aminobutyric acid type A receptor beta2 subunit	2782.54	4.77777e-16	3.75655e-15
ENSGALG00000048775	TXLNA	taxilin alpha	954.485	4.85168e-16	3.81268e-15
ENSGALG00000003353	RAI14	retinoic acid induced 14	951.995	4.87798e-16	3.83136e-15
ENSGALG00000039775	SHC1	SHC adaptor protein 1	565.218	4.92866e-16	3.86917e-15
ENSGALG00000033811	PTPRN	protein tyrosine phosphatase, receptor type N	2649.64	4.99168e-16	3.91661e-15
ENSGALG00000000693	NOB1	NIN1/PSMD8 binding protein 1 homolog	498.093	5.0777e-16	3.98204e-15
ENSGALG00000028119	CDC42SE1	CDC42 small effector 1	1203.93	5.17014e-16	4.05243e-15
ENSGALG00000011564	RUFY3	RUN and FYVE domain containing 3	8177.96	5.26926e-16	4.128e-15
ENSGALG00000000795	MFSD12	major facilitator superfamily domain containing 12	616.092	5.30277e-16	4.1521e-15
ENSGALG00000026231	ARID3A	AT-rich interaction domain 3A	455.236	5.32764e-16	4.16942e-15
ENSGALG00000054176			105.679	5.48441e-16	4.28989e-15
ENSGALG00000033062	PDE6D	phosphodiesterase 6D	4170.4	5.53378e-16	4.32628e-15
ENSGALG00000001740	MGAT5B	alpha-1,6-mannosylglycoprotein 6-beta-N-acetylglucosaminyltransferase B	1270.44	5.5754e-16	4.35528e-15
ENSGALG00000003333	GHDC	GH3 domain containing	329.721	5.57662e-16	4.35528e-15
ENSGALG00000010187	SLC1A1	solute carrier family 1 member 1	832.242	5.5854e-16	4.35989e-15
ENSGALG00000041361	ARFIP1	ADP ribosylation factor interacting protein 1	737.843	5.60141e-16	4.37014e-15
ENSGALG00000014186	MPPED1	metallophosphoesterase domain containing 1	917.467	5.63679e-16	4.39548e-15
ENSGALG00000038978		dpy-19 like 1	1314.67	5.71834e-16	4.45678e-15
ENSGALG00000009560	MSMO1	methylsterol monooxygenase 1	4180.72	5.81654e-16	4.53044e-15
ENSGALG00000006439	ARHGEF6	Rac/Cdc42 guanine nucleotide exchange factor 6	2605.11	5.81884e-16	4.53044e-15
ENSGALG00000031572			226.937	5.83518e-16	4.54083e-15
ENSGALG00000016655	GYG2	glycogenin 2	290.795	5.8941e-16	4.58434e-15
ENSGALG00000036955	NEDD8	neural precursor cell expressed, developmentally down-regulated 8	765.694	5.96707e-16	4.63871e-15
ENSGALG00000036067	RBFA	ribosome binding factor A (putative)	300.328	6.04057e-16	4.69344e-15
ENSGALG00000002285	SPSB3	splA/ryanodine receptor domain and SOCS box containing 3	1081.68	6.22479e-16	4.83409e-15
ENSGALG00000023066	DNAJA1	DnaJ heat shock protein family (Hsp40) member A1	3558.34	6.26336e-16	4.86156e-15
ENSGALG00000009795	MON2	MON2 homolog, regulator of endosome-to-Golgi trafficking	1740.05	6.38193e-16	4.95106e-15
ENSGALG00000011762	UBA6	ubiquitin like modifier activating enzyme 6	815.334	6.48026e-16	5.02477e-15
ENSGALG00000050897	TNIK	TRAF2 and NCK interacting kinase	2940.13	6.80748e-16	5.27579e-15
ENSGALG00000014324	SLC2A14	solute carrier family 2 member 14	7494.58	6.8168e-16	5.28032e-15
ENSGALG00000054125		polynucleotide kinase 3'-phosphatase	265.663	6.98826e-16	5.40829e-15
ENSGALG00000001948		scaffold attachment factor B2	3154.11	6.98914e-16	5.40829e-15
ENSGALG00000012239	METAP1	methionyl aminopeptidase 1	888.132	7.07147e-16	5.4692e-15
ENSGALG00000020590	SGF29	SAGA complex associated factor 29	1818.37	7.10499e-16	5.49233e-15
ENSGALG00000005417	JMJD4	jumonji domain containing 4	1814.95	7.18105e-16	5.54829e-15
ENSGALG00000003021	CHRNA5	cholinergic receptor nicotinic alpha 5 subunit	810.841	7.25095e-16	5.59945e-15
ENSGALG00000010294	RPS6KL1	ribosomal protein S6 kinase like 1	1226.21	7.25471e-16	5.5995e-15
ENSGALG00000012127	ELP4	elongator acetyltransferase complex subunit 4	295.565	7.50511e-16	5.78982e-15
ENSGALG00000005064	PRPSAP2	phosphoribosyl pyrophosphate synthetase associated protein 2	1780.78	7.64966e-16	5.89833e-15
ENSGALG00000000613	RAB11B	RAB11B, member RAS oncogene family	14094.6	7.79308e-16	6.00586e-15
ENSGALG00000028801	YPEL2	yippee like 2	9052.56	7.85592e-16	6.05121e-15
ENSGALG00000014978	IQGAP2	IQ motif containing GTPase activating protein 2	1678.14	7.88252e-16	6.06862e-15
ENSGALG00000002853	CFDP1	craniofacial development protein 1	1417.31	7.95652e-16	6.12248e-15
ENSGALG00000004096	CHRNA7	cholinergic receptor nicotinic alpha 7 subunit	1292.28	8.22148e-16	6.32315e-15
ENSGALG00000015246	TIPRL	TOR signaling pathway regulator	1036.35	8.23075e-16	6.32708e-15
ENSGALG00000026661	MSRB3	methionine sulfoxide reductase B3	1101.62	8.35404e-16	6.4186e-15
ENSGALG00000040368	CALR	calreticulin	12915.4	8.3727e-16	6.42967e-15
ENSGALG00000003731	FBXO42	F-box protein 42	912.062	8.37804e-16	6.43052e-15
ENSGALG00000011276	BTG1	BTG anti-proliferation factor 1	5075.1	8.58231e-16	6.58397e-15
ENSGALG00000031274	SLC4A8	solute carrier family 4 member 8	2685.5	8.79897e-16	6.74677e-15
ENSGALG00000030384		kinesin light chain 2	7236.34	8.81415e-16	6.75499e-15
ENSGALG00000003447	FRS3	fibroblast growth factor receptor substrate 3	381.337	9.0023e-16	6.89297e-15
ENSGALG00000004809	PPIF	peptidylprolyl isomerase F	1239.92	9.00328e-16	6.89297e-15
ENSGALG00000003409	SOGA1	suppressor of glucose, autophagy associated 1	2353.81	9.09957e-16	6.96317e-15
ENSGALG00000015285	TOMM70	translocase of outer mitochondrial membrane 70	1730.4	9.16864e-16	7.01249e-15
ENSGALG00000011300	TOP2B	DNA topoisomerase 2-beta	4754.12	9.20605e-16	7.03754e-15
ENSGALG00000003416	FHIP1B	family with sequence similarity 160, member A2	1148.16	9.32403e-16	7.12414e-15
ENSGALG00000028565	PCDHGC3	Gallus gallus protocadherin gamma subfamily A, 2 (PCDHGA2), mRNA.	14068.1	9.36899e-16	7.15489e-15
ENSGALG00000006929	ZNF711	zinc finger protein 711	3086.76	9.71727e-16	7.41712e-15
ENSGALG00000030147	AFF4	AF4/FMR2 family member 4	2512.55	1.01514e-15	7.74462e-15
ENSGALG00000038666	FBXL12	F-box and leucine rich repeat protein 12	314.909	1.04161e-15	7.94256e-15
ENSGALG00000034395	NUDT7	nudix hydrolase 7	293.532	1.0744e-15	8.18845e-15
ENSGALG00000002705	CISD1	CDGSH iron sulfur domain 1	4158.13	1.08398e-15	8.25728e-15
ENSGALG00000033997	ZNF800	zinc finger protein 800	291.564	1.08617e-15	8.26985e-15
ENSGALG00000047908	ZFAND3	zinc finger AN1-type containing 3	2811.87	1.09914e-15	8.36442e-15
ENSGALG00000015791	AKIRIN2	akirin 2	2181.45	1.10574e-15	8.41036e-15
ENSGALG00000038776	SYDE2	synapse defective Rho GTPase homolog 2	652.483	1.10836e-15	8.42606e-15
ENSGALG00000006141	POFUT2	protein O-fucosyltransferase 2	589.897	1.11523e-15	8.47404e-15
ENSGALG00000005648		sestrin 2	563.394	1.12448e-15	8.54008e-15
ENSGALG00000031243	ABCB8	ATP binding cassette subfamily B member 8	688.012	1.12709e-15	8.55565e-15
ENSGALG00000052837		G protein subunit alpha 12	687.921	1.14594e-15	8.69432e-15
ENSGALG00000001654	C1QBP	complement C1q binding protein	2099.72	1.18274e-15	8.96908e-15
[truncated: 13,160 more rows]

## Sheet: S1B. Retina_open eyes
ensembl_gene_id	gene_name	description	baseMean	p-value	p-adj
ENSGALG00000005378	ARNTL	aryl hydrocarbon receptor nuclear translocator like	1703.19	1.62839e-291	2.46538e-287
ENSGALG00000001035		nuclear receptor subfamily 1, group D, member 1	3115.96	1.93092e-249	1.46171e-245
ENSGALG00000036964			3098.02	8.4581e-241	4.26852e-237
ENSGALG00000055023		inhibin beta E subunit	63.2005	2.71984e-225	1.02946e-221
ENSGALG00000006236	TPH1	tryptophan hydroxylase 1	1443.02	1.17851e-217	3.56852e-214
ENSGALG00000013007			3201.83	5.20763e-210	1.31406e-206
ENSGALG00000011291	NR1D2	nuclear receptor subfamily 1 group D member 2	8910.16	1.93444e-202	4.18392e-199
ENSGALG00000015388	PRDM1	PR/SET domain 1	958.78	8.36527e-202	1.58313e-198
ENSGALG00000024047	MYCL	v-myc avian myelocytomatosis viral oncogene lung carcinoma derived homolog	479.363	6.43546e-199	1.08259e-195
ENSGALG00000003677	NTNG2	netrin G2	3938.91	2.64277e-194	4.00115e-191
ENSGALG00000012638	CRY1	cryptochrome circadian regulator 1	4542.89	1.62317e-174	2.23407e-171
ENSGALG00000023933	G0S2	G0/G1 switch 2	1854.08	6.71242e-173	8.46884e-170
ENSGALG00000016774	NPAS2	neuronal PAS domain protein 2	1789.26	1.19094e-171	1.38698e-168
ENSGALG00000005521	PER2	period circadian clock 2	5680.17	1.71785e-167	1.85773e-164
ENSGALG00000006608		cytosolic 5'-nucleotidase 1A-like	551.212	1.55477e-165	1.56928e-162
ENSGALG00000002093	NR2E3	nuclear receptor subfamily 2 group E member 3	432.535	6.23822e-153	5.90292e-150
ENSGALG00000007227	MSI1	musashi RNA binding protein 1	7400.49	6.18863e-141	5.51152e-138
ENSGALG00000015209	NFIL3	nuclear factor, interleukin 3 regulated	2046.56	1.78186e-138	1.49874e-135
ENSGALG00000012464	SOUL	SOUL protein	60323.7	5.15813e-138	4.11021e-135
ENSGALG00000015352			1877.66	2.98585e-135	2.26029e-132
ENSGALG00000039826	CNGA3	cyclic nucleotide gated channel alpha 3	3502.1	2.4655e-131	1.77751e-128
ENSGALG00000000573	PER3	period circadian clock 3	2274.11	8.39955e-131	5.78042e-128
ENSGALG00000016017	SLC4A11	solute carrier family 4 member 11	510.194	2.84281e-129	1.87131e-126
ENSGALG00000038217	CD82	CD82 molecule	5539.44	1.67376e-123	1.05586e-120
ENSGALG00000001606	INPP5B	inositol polyphosphate-5-phosphatase B	3352.89	6.28989e-119	3.80916e-116
ENSGALG00000039983	EEPD1	endonuclease/exonuclease/phosphatase family domain containing 1	1079.04	5.38103e-117	3.13341e-114
ENSGALG00000006795	ABCG4	ATP binding cassette subfamily G member 4	2539.79	3.75594e-112	2.10611e-109
ENSGALG00000010793	SLC24A4	solute carrier family 24 member 4	3058.65	1.56543e-108	8.46449e-106
ENSGALG00000031301	TULP1	tubby like protein 1	4782.39	1.31649e-105	6.87298e-103
ENSGALG00000015374	RBP4	retinol binding protein 4	94093.9	3.96e-105	1.99848e-102
ENSGALG00000007349	RASL12	RAS like family 12	61.5178	4.77515e-102	2.33212e-99
ENSGALG00000042647			2040.39	1.17185e-100	5.54429e-98
ENSGALG00000002800	GRK7	G protein-coupled receptor kinase 7	4747.88	4.23345e-100	1.94225e-97
ENSGALG00000043329		prothymosin, alpha	6306.83	1.4759e-96	6.57211e-94
ENSGALG00000050470	OPN1LW	opsin 1 (cone pigments), long-wave-sensitive (color blindness, protan)	114848	2.49524e-95	1.07937e-92
ENSGALG00000005146	PDP2	pyruvate dehyrogenase phosphatase catalytic subunit 2	1486.34	1.96305e-94	8.25571e-92
ENSGALG00000009063		PAS domain containing 1	1831.47	5.65952e-93	2.31581e-90
ENSGALG00000011524	PPEF2	protein phosphatase with EF-hand domain 2	1079.88	6.58112e-93	2.62206e-90
ENSGALG00000025743	CDR2	cerebellar degeneration related protein 2	2628.86	1.63972e-91	6.36549e-89
ENSGALG00000047662	NR1D1	nuclear receptor subfamily 1 group D member 1	1054.9	2.86599e-90	1.08478e-87
ENSGALG00000032413	NADK	NAD kinase	2095.59	8.69934e-89	3.21239e-86
ENSGALG00000003758	MREG	melanoregulin	3213.72	3.96768e-88	1.43025e-85
ENSGALG00000016444	ODC1	ornithine decarboxylase 1	3398.46	2.86508e-86	1.00877e-83
ENSGALG00000004251	ARR3	arrestin 3	43675.6	6.35835e-86	2.18785e-83
ENSGALG00000040418	DGAT2	diacylglycerol O-acyltransferase 2	4738.69	1.46078e-83	4.91471e-81
ENSGALG00000017644	COTL1	coactosin like F-actin binding protein 1	5188.92	4.98738e-81	1.6415e-78
ENSGALG00000041775	ESRRB	estrogen related receptor beta	803.557	3.63184e-80	1.16992e-77
ENSGALG00000010854		histone deacetylase 9	3864.88	5.58848e-79	1.7627e-76
ENSGALG00000037556	SLC1A2	solute carrier family 1 member 2	3101.87	2.59821e-76	8.02794e-74
ENSGALG00000001362	CLK3	CDC like kinase 3	819.784	5.0472e-75	1.52829e-72
ENSGALG00000006626	PDE6C	phosphodiesterase 6C	17688	4.27984e-74	1.27053e-71
ENSGALG00000039541	SH3GLB2	SH3 domain containing GRB2 like endophilin B2	2828.83	7.91555e-74	2.30464e-71
ENSGALG00000004675	RGS9BP	regulator of G-protein signaling 9 binding protein	19021.1	9.35868e-74	2.6734e-71
ENSGALG00000002638		serine racemase-like	8406.8	1.15764e-73	3.24567e-71
ENSGALG00000000722		excitatory amino acid transporter 5-like	564.924	1.87216e-73	5.15354e-71
ENSGALG00000011865	SMTN	smoothelin	2252.25	9.12187e-73	2.46616e-70
ENSGALG00000012007	ST13P5	suppression of tumorigenicity 13 (colon carcinoma) (Hsp70 interacting protein) pseudogene 5	7937.01	1.52043e-72	4.03848e-70
ENSGALG00000032319		retinol dehydrogenase 8 (all-trans)	2973.02	5.79621e-72	1.51301e-69
ENSGALG00000031511	HIP1R	huntingtin interacting protein 1 related	1052.39	5.75351e-71	1.47641e-68
ENSGALG00000027864	NFKBIA	NFKB inhibitor alpha	823.207	1.99603e-70	5.03665e-68
ENSGALG00000040493	PTN	pleiotrophin	29358.5	7.15047e-70	1.77472e-67
ENSGALG00000007771	FAM210B	family with sequence similarity 210 member B	1366.03	9.30628e-70	2.27253e-67
ENSGALG00000054783	NDRG1	N-myc downstream regulated 1	17281	6.01596e-69	1.44574e-66
ENSGALG00000026214	LRTM2	leucine rich repeats and transmembrane domains 2	1247.77	8.10674e-68	1.91775e-65
ENSGALG00000015096	SH3GL2	SH3 domain containing GRB2 like 2, endophilin A1	10731.8	4.53791e-67	1.05698e-64
ENSGALG00000000184	SLC27A6	solute carrier family 27 (fatty acid transporter), member 6	597.343	5.07469e-67	1.1641e-64
ENSGALG00000031448	MAPK4	mitogen-activated protein kinase 4	16698.4	2.76883e-66	6.25674e-64
ENSGALG00000013725	LONRF1	LON peptidase N-terminal domain and ring finger 1	750.058	3.1891e-66	7.10044e-64
ENSGALG00000015897	IMPG1	interphotoreceptor matrix proteoglycan 1	16515.3	1.04659e-65	2.29643e-63
ENSGALG00000042422	GLI1	GLI family zinc finger 1	217.149	2.6914e-64	5.82111e-62
ENSGALG00000003243	RAD54L2	RAD54-like 2 (S. cerevisiae)	2942.88	5.7844e-64	1.23346e-61
ENSGALG00000012425	FERMT2	fermitin family member 2	1554.46	1.20903e-63	2.54232e-61
ENSGALG00000015373	PDE6B	phosphodiesterase 6B	3261.13	3.55138e-63	7.36546e-61
ENSGALG00000016014	RCAN1	regulator of calcineurin 1	6200.9	4.98754e-63	1.02042e-60
ENSGALG00000038426	CPLX4	complexin 4	1021.7	6.6604e-63	1.34451e-60
ENSGALG00000001270	PRKCZ	protein kinase C zeta	2113.45	1.29987e-62	2.58947e-60
ENSGALG00000038420	HSF2	heat shock transcription factor 2	1993.36	1.72672e-61	3.39514e-59
ENSGALG00000000949	HBEGF	heparin binding EGF like growth factor	187.242	1.97873e-61	3.84077e-59
ENSGALG00000026687	PLCD4	phospholipase C delta 4	2058.26	4.10865e-61	7.87405e-59
ENSGALG00000047269	TMEM135	transmembrane protein 135	2244.07	1.89173e-60	3.5801e-58
ENSGALG00000016259	DYNLT3	dynein light chain Tctex-type 3	1215.85	1.02119e-59	1.90875e-57
ENSGALG00000012525	FMNL2	formin like 2	1079.61	1.83524e-59	3.38848e-57
ENSGALG00000020479	SLC43A3	solute carrier family 43 member 3	1183.89	2.99338e-58	5.46022e-56
ENSGALG00000008860	LONRF3	LON peptidase N-terminal domain and ring finger 3	2350.52	1.37248e-57	2.47373e-55
ENSGALG00000014861	NIM1K	NIM1 serine/threonine protein kinase	1127.96	1.59692e-57	2.84439e-55
ENSGALG00000008716	FLRT3	fibronectin leucine rich transmembrane protein 3	973.621	6.84405e-57	1.20487e-54
ENSGALG00000002848	OPN1MSW	opsin, green sensitive (rhodopsin-like)	16763.1	1.65516e-56	2.88036e-54
ENSGALG00000003345		1-phosphatidylinositol-4,5-bisphosphate phosphodiesterase delta-4-like	3424.11	1.69598e-56	2.91786e-54
ENSGALG00000036252	SAP30	Sin3A associated protein 30	811.469	4.86924e-56	8.28319e-54
ENSGALG00000003059	HLF	HLF, PAR bZIP transcription factor	11765.5	9.39602e-55	1.58062e-52
ENSGALG00000027476	PLEKHG5	pleckstrin homology and RhoGEF domain containing G5	4737.09	1.15698e-54	1.92491e-52
ENSGALG00000038488	GMEB1	glucocorticoid modulatory element binding protein 1	588.911	1.87224e-54	3.08106e-52
ENSGALG00000015144	ZFAND5	zinc finger AN1-type containing 5	3583.81	2.2061e-54	3.59143e-52
ENSGALG00000012350	TDRD7	tudor domain containing 7	1168.68	2.64044e-53	4.25279e-51
ENSGALG00000026896		cyclin-dependent kinase inhibitor 1-like	1056.46	5.0456e-53	8.0411e-51
ENSGALG00000004571	PPP1CC	protein phosphatase 1 catalytic subunit gamma	9638.76	9.54832e-53	1.50585e-50
ENSGALG00000007362	ZDHHC5	zinc finger DHHC-type containing 5	2172.28	1.18703e-52	1.85275e-50
ENSGALG00000036497	SOX4	SRY-box 4	184.407	2.09864e-52	3.24219e-50
ENSGALG00000029743	MED6	mediator complex subunit 6	2327.61	2.15858e-52	3.3011e-50
ENSGALG00000038733	TRAK1	trafficking kinesin protein 1	6130.62	4.97294e-52	7.47544e-50
ENSGALG00000005421		testis expressed 2-like	1687.79	4.98692e-52	7.47544e-50
ENSGALG00000008352	CKMT1B	creatine kinase, mitochondrial 1B	13481.2	1.44739e-51	2.14838e-49
ENSGALG00000000678	CITED4	Cbp/p300 interacting transactivator with Glu/Asp rich carboxy-terminal domain 4	7604.78	3.51335e-51	5.16428e-49
ENSGALG00000015080	SLC24A2	solute carrier family 24 member 2	3988.38	1.35788e-50	1.97676e-48
ENSGALG00000029521		SKI family transcriptional corepressor 1	514.114	2.826e-50	4.07482e-48
ENSGALG00000021314	PLA2G10	phospholipase A2 group X	73.9825	3.26557e-50	4.66422e-48
ENSGALG00000003033	STXBP4	syntaxin binding protein 4	4498.38	7.42808e-50	1.05104e-47
ENSGALG00000026902	P2RX6	purinergic receptor P2X 6	456.285	8.19366e-50	1.14863e-47
ENSGALG00000001604		galactosidase beta 1 like 2	6083.84	3.01357e-47	4.18582e-45
ENSGALG00000041257	ACVR1C	activin A receptor type 1C	266.317	8.06992e-47	1.11071e-44
ENSGALG00000026364	ASAH1	N-acylsphingosine amidohydrolase (acid ceramidase) 1	5435.66	5.61186e-46	7.65437e-44
ENSGALG00000035016	ID2	inhibitor of DNA binding 2, HLH protein	2793.81	1.08055e-45	1.46067e-43
ENSGALG00000042396	SLC12A7	solute carrier family 12 member 7	7265.04	1.46427e-45	1.96186e-43
ENSGALG00000016499			2298.98	1.59958e-45	2.12436e-43
ENSGALG00000041619	MTPN	myotrophin	10328.9	2.62663e-45	3.45801e-43
ENSGALG00000049684		sperm associated antigen 1	705.051	4.47593e-45	5.84185e-43
ENSGALG00000003851	TRIT1	tRNA isopentenyltransferase 1	564.783	5.61545e-45	7.26649e-43
ENSGALG00000005128	PTPDC1	protein tyrosine phosphatase domain containing 1	867.238	9.792e-45	1.25636e-42
ENSGALG00000007687	MAP2K1	mitogen-activated protein kinase kinase 1	4873.73	2.37571e-44	3.02254e-42
ENSGALG00000002046		synaptotagmin 15	488.07	1.02913e-43	1.29842e-41
ENSGALG00000041078	MID1IP1	MID1 interacting protein 1	1958.68	1.39494e-43	1.7454e-41
ENSGALG00000006670	PPP1R3C	protein phosphatase 1 regulatory subunit 3C	646.797	4.03247e-43	5.00423e-41
ENSGALG00000039163	ARHGEF11	Rho guanine nucleotide exchange factor 11	12365.5	4.73137e-43	5.82381e-41
ENSGALG00000001207	PLCH2	phospholipase C eta 2	3757.64	2.40796e-42	2.94005e-40
ENSGALG00000040369	PFKFB3	6-phosphofructo-2-kinase/fructose-2,6-biphosphatase 3	1891.82	2.81202e-42	3.40591e-40
ENSGALG00000004798	MPRIP	myosin phosphatase Rho interacting protein	5284.75	3.39718e-42	4.082e-40
ENSGALG00000032282	CALB1	calbindin 1	5814.63	4.20939e-42	5.01812e-40
ENSGALG00000012809	ECI2	enoyl-CoA delta isomerase 2	1111.49	4.99738e-42	5.91096e-40
ENSGALG00000014858	ADCYAP1	adenylate cyclase activating polypeptide 1	702.705	1.99109e-41	2.33683e-39
ENSGALG00000031896	GSE1	Gse1 coiled-coil protein	1669.11	2.25995e-41	2.63197e-39
ENSGALG00000036219	STK35	serine/threonine kinase 35	2158.93	4.065e-41	4.69803e-39
ENSGALG00000014681	PCSK1	proprotein convertase subtilisin/kexin type 1	550.254	4.56933e-41	5.24089e-39
ENSGALG00000047043		dynein axonemal heavy chain 17	854.598	4.81251e-41	5.4783e-39
ENSGALG00000037644	CNGB3	cyclic nucleotide gated channel beta 3	4241.14	6.2125e-41	7.0192e-39
ENSGALG00000031519	KHDRBS3	KH RNA binding domain containing, signal transduction associated 3	4032.76	2.83386e-40	3.17812e-38
ENSGALG00000005699	NLK	nemo like kinase	1815.33	3.6493e-40	4.06253e-38
ENSGALG00000012277	MAFF	MAF bZIP transcription factor F	1001.79	4.85235e-40	5.36238e-38
ENSGALG00000015364	GUCA1C	guanylate cyclase activator 1C	2937.87	1.15845e-39	1.27094e-37
ENSGALG00000026426			540.047	1.76839e-39	1.92615e-37
ENSGALG00000013892	MAP3K5	mitogen-activated protein kinase kinase kinase 5	1268.36	1.829e-39	1.97793e-37
ENSGALG00000013085	PTPRO	protein tyrosine phosphatase, receptor type O	4863.44	3.3296e-39	3.57519e-37
ENSGALG00000034453	SAMD11	sterile alpha motif domain containing 11	1690.38	4.18236e-39	4.45922e-37
ENSGALG00000003282	STAT5A	signal transducer and activator of transcription 5A	2118.17	7.6444e-39	8.09344e-37
ENSGALG00000001620		cutA divalent cation tolerance homolog	808.856	1.73801e-38	1.82732e-36
ENSGALG00000003880	STX10	syntaxin 10	2050.74	1.78867e-38	1.86761e-36
ENSGALG00000008763	SSX2IP	SSX family member 2 interacting protein	2124.08	2.11748e-38	2.1958e-36
ENSGALG00000001981	PARP6	poly(ADP-ribose) polymerase family member 6	2528.45	3.92678e-38	4.04432e-36
ENSGALG00000050907			35.0878	4.56897e-38	4.67393e-36
ENSGALG00000023847		huntingtin associated protein 1	6084.19	4.69296e-38	4.76855e-36
ENSGALG00000009078	GALNT14	polypeptide N-acetylgalactosaminyltransferase 14	899.373	5.88091e-38	5.9358e-36
ENSGALG00000009519	ARG2	arginase 2	3958.49	7.13695e-38	7.13639e-36
ENSGALG00000020922	C1orf21	chromosome 8 open reading frame, human C1orf21	1679.88	7.16467e-38	7.13639e-36
ENSGALG00000008744	MCF2L2	MCF.2 cell line derived transforming sequence-like 2	5636.16	1.62365e-37	1.60667e-35
ENSGALG00000011225	SLC25A47	solute carrier family 25 member 47	350.654	2.03646e-37	2.00208e-35
ENSGALG00000028283	CCDC92B	coiled-coil domain containing 92B	623.8	2.17505e-37	2.12454e-35
ENSGALG00000005007		dual specificity phosphatase 13-like	224.822	2.47507e-37	2.40209e-35
ENSGALG00000042555	STAMBP	STAM binding protein	1007.38	2.50082e-37	2.41162e-35
ENSGALG00000016281	DMD	dystrophin	7681.07	2.89941e-37	2.77829e-35
ENSGALG00000048539	BHLHE41	basic helix-loop-helix family member e41	556.669	6.2443e-37	5.94583e-35
ENSGALG00000041140	HTRA1	HtrA serine peptidase 1	15143.2	1.1124e-36	1.05261e-34
ENSGALG00000027643	RD3L	retinal degeneration 3-like	4804.7	2.22305e-36	2.0905e-34
ENSGALG00000037067	EIF3E	eukaryotic translation initiation factor 3 subunit E	4618.07	2.66741e-36	2.49287e-34
ENSGALG00000008318	SLK	STE20 like kinase	6227.87	3.10901e-36	2.88775e-34
ENSGALG00000010783	CPSF2	cleavage and polyadenylation specific factor 2	1601.29	3.71504e-36	3.42961e-34
ENSGALG00000006908	DLG1	discs large MAGUK scaffold protein 1	5168.27	3.75896e-36	3.44913e-34
ENSGALG00000001964	INPP5E	inositol polyphosphate-5-phosphatase E	1754.41	5.0116e-36	4.57082e-34
ENSGALG00000017019	WDFY2	WD repeat and FYVE domain containing 2	1119.74	5.52051e-36	5.00482e-34
ENSGALG00000010820	CHGA	chromogranin A	37951.6	5.61317e-36	5.05854e-34
ENSGALG00000009428	SUSD6	sushi domain containing 6	2015.21	9.60556e-36	8.60521e-34
ENSGALG00000006826	KLHL25	kelch like family member 25	434.286	1.3033e-35	1.1607e-33
ENSGALG00000002952	NRG4	neuregulin 4	987.192	1.56965e-35	1.38974e-33
ENSGALG00000053194			2775.72	1.88285e-35	1.65735e-33
ENSGALG00000010182	SLC29A1	solute carrier family 29 member 1 (Augustine blood group)	1181.85	1.92907e-35	1.68822e-33
ENSGALG00000042029	SERINC4	serine incorporator 4	350.928	2.33416e-35	2.01974e-33
ENSGALG00000014645	MEF2C	myocyte enhancer factor 2C	845.901	2.33457e-35	2.01974e-33
ENSGALG00000048936			415.452	2.93319e-35	2.52321e-33
ENSGALG00000036587	LHX4	LIM homeobox 4	689.448	3.41631e-35	2.9222e-33
ENSGALG00000008795	GPAM	glycerol-3-phosphate acyltransferase, mitochondrial	855.24	5.10899e-35	4.34551e-33
ENSGALG00000043198		SPEG complex locus	2326.07	7.15806e-35	6.05436e-33
ENSGALG00000026188	PGAP6	transmembrane protein 8A	1238.96	8.78221e-35	7.38681e-33
ENSGALG00000015682	UGCG	UDP-glucose ceramide glucosyltransferase	664.56	1.29544e-34	1.08359e-32
ENSGALG00000023364	CDC42EP4	CDC42 effector protein 4	1440.35	1.44467e-34	1.20177e-32
ENSGALG00000035699	MARCHF6	membrane associated ring-CH-type finger 6	3343.5	1.48593e-34	1.22935e-32
ENSGALG00000043831	LRRC73	leucine rich repeat containing 73	5395.25	2.195e-34	1.8061e-32
ENSGALG00000005014		aryl hydrocarbon receptor interacting protein like 1	6955.12	3.33486e-34	2.72918e-32
ENSGALG00000011704	HACD2	3-hydroxyacyl-CoA dehydratase 2	2591.11	3.90831e-34	3.18128e-32
ENSGALG00000031693	KCNB2	potassium voltage-gated channel subfamily B member 2	1553.56	4.15263e-34	3.36208e-32
ENSGALG00000007222	UTS2B	urotensin 2B	235.92	4.18359e-34	3.36912e-32
ENSGALG00000047477			69.0114	5.43251e-34	4.35176e-32
ENSGALG00000034973	FZD7	frizzled class receptor 7	289.525	8.00564e-34	6.37923e-32
ENSGALG00000018946	LMOD3	leiomodin 3	228.207	8.88327e-34	7.04151e-32
ENSGALG00000005701	IP6K2	inositol hexakisphosphate kinase 2	2834.57	1.40046e-33	1.10432e-31
ENSGALG00000016174	LMBRD1	LMBR1 domain containing 1	1323.26	1.77236e-33	1.39034e-31
ENSGALG00000010189		melanoma inhibitory activity 2	1590.74	2.33018e-33	1.8185e-31
ENSGALG00000009538		retinol dehydrogenase 11 (all-trans/9-cis/11-cis)	17067.6	2.52275e-33	1.95869e-31
ENSGALG00000011419	DUSP4	dual specificity phosphatase 4	166.689	3.4676e-33	2.67855e-31
ENSGALG00000027891	NREP	neuronal regeneration related protein	15524.4	3.85896e-33	2.96572e-31
ENSGALG00000015904	TMEM30A	transmembrane protein 30A	7135.78	4.94899e-33	3.78423e-31
ENSGALG00000036263			153.367	5.26545e-33	4.00598e-31
ENSGALG00000001617	CAMKK1	calcium/calmodulin dependent protein kinase kinase 1	772.753	6.87292e-33	5.2028e-31
ENSGALG00000014964	NT5DC1	5'-nucleotidase domain containing 1	732.07	8.6432e-33	6.51035e-31
ENSGALG00000008947	PAK5	p21 (RAC1) activated kinase 5	1364.78	8.73784e-33	6.54905e-31
ENSGALG00000003562	NPTX2	neuronal pentraxin 2	8421.33	1.44396e-32	1.07693e-30
ENSGALG00000008759	LAMP3	lysosomal associated membrane protein 3	307.365	1.97474e-32	1.46556e-30
ENSGALG00000010674	DCTD	dCMP deaminase	482.38	3.89674e-32	2.87789e-30
ENSGALG00000012473	MMADHC	methylmalonic aciduria and homocystinuria, cblD type	1721.27	3.97798e-32	2.92362e-30
ENSGALG00000000856	EIF2D	eukaryotic translation initiation factor 2D	1192.81	4.51368e-32	3.30131e-30
ENSGALG00000003349	PLEKHA2	pleckstrin homology domain containing A2	2048.15	5.13477e-32	3.73752e-30
ENSGALG00000005502	KCNG4	potassium voltage-gated channel modifier subfamily G member 4	864.452	6.82436e-32	4.94358e-30
ENSGALG00000008623	TOR4A	torsin family 4 member A	380.525	7.8246e-32	5.64116e-30
ENSGALG00000001258	NUMA1	nuclear mitotic apparatus protein 1	5244.49	9.35302e-32	6.71113e-30
ENSGALG00000010681	CPT2	carnitine palmitoyltransferase 2	531.811	1.22306e-31	8.73451e-30
ENSGALG00000008930	B3GNT2	UDP-GlcNAc:betaGal beta-1,3-N-acetylglucosaminyltransferase 2	2769.59	1.61318e-31	1.14665e-29
ENSGALG00000034688	TIMELESS	timeless circadian clock	1604.28	1.89919e-31	1.34363e-29
ENSGALG00000027757	ARL4A	ADP ribosylation factor like GTPase 4A	5512.76	2.3587e-31	1.66096e-29
ENSGALG00000039533	EFR3A	EFR3 homolog A	6389.59	2.71361e-31	1.90204e-29
ENSGALG00000014907	DCBLD1	discoidin, CUB and LCCL domain containing 1	466.679	2.73409e-31	1.90756e-29
ENSGALG00000005752	ABCA4	ATP binding cassette subfamily A member 4	5506.83	3.12246e-31	2.16854e-29
ENSGALG00000005929		mastermind like transcriptional coactivator 1	393.294	3.31317e-31	2.29048e-29
ENSGALG00000040720	GRID2IP	Grid2 interacting protein	1411.33	3.34031e-31	2.29874e-29
ENSGALG00000026443	RNF44	ring finger protein 44	1012.06	4.65467e-31	3.18877e-29
ENSGALG00000007474	PCYT1A	phosphate cytidylyltransferase 1, choline, alpha	4746.13	4.76504e-31	3.24967e-29
ENSGALG00000007093	CYTH1	cytohesin 1	5992.04	6.85188e-31	4.65191e-29
ENSGALG00000010903	RASGEF1B	RasGEF domain family member 1B	2329.95	7.08461e-31	4.78844e-29
ENSGALG00000015368	TMEM175	transmembrane protein 175	1904.88	9.24714e-31	6.2223e-29
ENSGALG00000010120	KIF2C	kinesin family member 2C	1264.37	1.01433e-30	6.78819e-29
ENSGALG00000041337	OTUD6A	OTU deubiquitinase 6A	2025.13	1.01778e-30	6.78819e-29
ENSGALG00000003985	TARSL2	threonyl-tRNA synthetase like 2	1417.04	1.20496e-30	8.00137e-29
ENSGALG00000029095	PDZD8	PDZ domain containing 8	3757.21	1.25952e-30	8.32713e-29
ENSGALG00000031158	OAT	ornithine aminotransferase	3549.87	1.76278e-30	1.16037e-28
ENSGALG00000001319	CAMK1G	calcium/calmodulin-dependent protein kinase IG	3286.51	2.00136e-30	1.31171e-28
ENSGALG00000023725	IER5	immediate early response 5	50.1691	2.31125e-30	1.50829e-28
ENSGALG00000033889	NAA50	N(alpha)-acetyltransferase 50, NatE catalytic subunit	2075.91	3.33857e-30	2.16935e-28
ENSGALG00000009595	TWF1	twinfilin actin binding protein 1	4896.81	3.92128e-30	2.5371e-28
ENSGALG00000009020	JAG1	jagged 1	1305.1	4.40231e-30	2.83621e-28
ENSGALG00000013160	CHMP5	charged multivesicular body protein 5	2354.99	6.1089e-30	3.91901e-28
ENSGALG00000003550	ARHGAP40	Rho GTPase activating protein 40	1698.66	6.52012e-30	4.16517e-28
ENSGALG00000002014	SMU1	DNA replication regulator and spliceosomal factor	3249.44	7.1775e-30	4.56585e-28
ENSGALG00000052326	IRF2BP2	interferon regulatory factor 2 binding protein 2	534.178	1.05723e-29	6.69728e-28
ENSGALG00000001093	TCF3	transcription factor 3	1085.51	1.10121e-29	6.94679e-28
ENSGALG00000047125			602.475	1.17143e-29	7.3366e-28
ENSGALG00000042415	BBS2	Bardet-Biedl syndrome 2	1516.81	1.17269e-29	7.3366e-28
ENSGALG00000026653	ARL9	ADP ribosylation factor like GTPase 9	1519.33	1.25516e-29	7.82024e-28
ENSGALG00000007758	OSBP2	oxysterol binding protein 2	4217.05	1.26447e-29	7.84596e-28
ENSGALG00000008308	BHLHE40	basic helix-loop-helix family member e40	3765.68	1.33434e-29	8.24567e-28
ENSGALG00000034003	ARID4B	AT-rich interaction domain 4B	3571.78	1.56082e-29	9.60604e-28
ENSGALG00000028407	GDF9	growth differentiation factor 9	10.1538	1.81094e-29	1.11003e-27
ENSGALG00000005647	ABCD3	ATP binding cassette subfamily D member 3	1767.64	1.84199e-29	1.1245e-27
ENSGALG00000001163	NDEL1	nudE neurodevelopment protein 1-like 1	2976.56	2.29284e-29	1.39412e-27
ENSGALG00000006755	USP2	ubiquitin specific peptidase 2	637.906	2.3956e-29	1.45077e-27
ENSGALG00000038924	IDE	insulin degrading enzyme	1425.36	2.5296e-29	1.52582e-27
ENSGALG00000023066	DNAJA1	DnaJ heat shock protein family (Hsp40) member A1	3541.55	2.63333e-29	1.57666e-27
ENSGALG00000011164		chimerin 2	4920.87	2.64379e-29	1.57666e-27
ENSGALG00000037437	EGR3	early growth response 3	135.385	2.64512e-29	1.57666e-27
ENSGALG00000011511	CKB	creatine kinase B	78101.9	2.82908e-29	1.6797e-27
ENSGALG00000040097	UBE2W	ubiquitin conjugating enzyme E2 W (putative)	924.454	2.92771e-29	1.73146e-27
ENSGALG00000004190	RNF34	ring finger protein 34	1563.03	3.30874e-29	1.9492e-27
ENSGALG00000015435			1704.31	3.42287e-29	2.00861e-27
ENSGALG00000038399	PLEKHA6	pleckstrin homology domain containing A6	3954.32	4.19418e-29	2.45173e-27
ENSGALG00000002262	ETF1	eukaryotic translation termination factor 1	2304.64	4.53002e-29	2.63786e-27
ENSGALG00000016932	MZT1	mitotic spindle organizing protein 1	1000.53	5.00881e-29	2.90549e-27
ENSGALG00000010221	ZSWIM5	zinc finger SWIM-type containing 5	1885.24	5.84807e-29	3.37938e-27
ENSGALG00000009028	BTBD3	BTB domain containing 3	4280.25	6.82452e-29	3.92864e-27
ENSGALG00000003147	TRPC4AP	transient receptor potential cation channel subfamily C member 4 associated protein	3662	7.99293e-29	4.58383e-27
ENSGALG00000009052	LBH	limb bud and heart development	17048.3	9.34923e-29	5.34141e-27
ENSGALG00000040771		ficolin 2	860.19	9.95668e-29	5.66707e-27
ENSGALG00000001695	GABRA6	gamma-aminobutyric acid type A receptor alpha6 subunit	10824.3	1.01354e-28	5.74718e-27
ENSGALG00000001076	LIMK1	LIM domain kinase 1	901.43	1.15823e-28	6.54313e-27
ENSGALG00000051392		coiled-coil domain containing 142	115.517	1.41339e-28	7.95494e-27
ENSGALG00000011373	TECPR2	tectonin beta-propeller repeat containing 2	2911.57	1.58867e-28	8.90277e-27
ENSGALG00000025780	ITPRIP	inositol 1,4,5-trisphosphate receptor interacting protein	241.561	1.59356e-28	8.90277e-27
ENSGALG00000040908	HIP1	huntingtin interacting protein 1	1956.29	1.66311e-28	9.25716e-27
ENSGALG00000015876	ELOVL4	ELOVL fatty acid elongase 4	1753.48	1.69052e-28	9.37526e-27
ENSGALG00000014194	SAMM50	SAMM50 sorting and assembly machinery component	3170.75	1.76365e-28	9.74514e-27
ENSGALG00000016791	SLC9A2	solute carrier family 9 member A2	86.3325	1.80364e-28	9.92985e-27
ENSGALG00000004122	PNRC2	proline rich nuclear receptor coactivator 2	5689.16	1.88547e-28	1.03427e-26
ENSGALG00000026600	C1orf198	chromosome 3 open reading frame, human C1orf198	744.1	2.0166e-28	1.10221e-26
ENSGALG00000030810		protein phosphatase 4 regulatory subunit 3B	4436.73	2.31856e-28	1.2627e-26
ENSGALG00000016323	PDK3	pyruvate dehydrogenase kinase 3	4536.69	2.50177e-28	1.35759e-26
ENSGALG00000032501		RNA polymerase III subunit D	408.707	3.48092e-28	1.88218e-26
ENSGALG00000017133	EEF1AKMT1	eukaryotic translation elongation factor 1 alpha lysine methyltransferase 1	511.674	3.77004e-28	2.03126e-26
ENSGALG00000010570	BTF3L4	basic transcription factor 3 like 4	4113.91	5.20574e-28	2.79485e-26
ENSGALG00000040087	ZNF609	zinc finger protein 609	8250.73	5.91042e-28	3.16197e-26
ENSGALG00000032558	INSC	inscuteable homolog (Drosophila)	88.2665	6.77979e-28	3.6143e-26
ENSGALG00000004215	WIPI1	WD repeat domain, phosphoinositide interacting 1	2734.53	8.1946e-28	4.3532e-26
ENSGALG00000032465	ATP8	ATP synthase F0 subunit 8	3871.76	8.26182e-28	4.37357e-26
ENSGALG00000009305	LBR	lamin B receptor	1132.02	8.8694e-28	4.67884e-26
ENSGALG00000002000	GRAMD2A	GRAM domain containing 2A	779.277	9.35467e-28	4.9177e-26
ENSGALG00000007333	UBAP1L	ubiquitin associated protein 1 like	1791.45	9.75173e-28	5.10869e-26
ENSGALG00000041732	NOL4L	chromosome 20 open reading frame, human C20orf112	1657.94	9.85043e-28	5.1426e-26
ENSGALG00000006356	MKLN1	muskelin 1	1944.79	1.00795e-27	5.24414e-26
ENSGALG00000030401	MED31	mediator complex subunit 31	723.543	1.04125e-27	5.39882e-26
ENSGALG00000004917	DOC2B	double C2 domain beta	2210.51	1.13672e-27	5.87369e-26
ENSGALG00000051021			2718.5	1.32064e-27	6.80084e-26
ENSGALG00000014712	SLC38A9	solute carrier family 38 member 9	225.567	1.40871e-27	7.22981e-26
ENSGALG00000010133	PTCH2	patched 2	1006.17	1.57854e-27	8.07401e-26
ENSGALG00000006272		endothelin converting enzyme 2	688.413	1.71906e-27	8.76317e-26
ENSGALG00000013094	DDC	dopa decarboxylase	761.557	1.74459e-27	8.84238e-26
ENSGALG00000037633	WIPF2	WAS/WASL interacting protein family member 2	652.524	1.74628e-27	8.84238e-26
ENSGALG00000034992	FRMD4A	FERM domain containing 4A	1248.28	1.77412e-27	8.9534e-26
ENSGALG00000010363	HERC3	HECT and RLD domain containing E3 ubiquitin protein ligase 3	7451.96	1.94953e-27	9.80596e-26
ENSGALG00000033695	CYP26A1	cytochrome P450 family 26 subfamily A member 1	168.346	2.21368e-27	1.10977e-25
ENSGALG00000001749	ACSBG2	acyl-CoA synthetase bubblegum family member 2	2056.39	2.6747e-27	1.33647e-25
ENSGALG00000001501	MAPK3	mitogen-activated protein kinase 3	4740.48	3.50542e-27	1.74579e-25
ENSGALG00000033106	TMTC3	transmembrane and tetratricopeptide repeat containing 3	1561.81	4.08036e-27	2.02546e-25
ENSGALG00000013069	BPGM	bisphosphoglycerate mutase	5719.97	4.13428e-27	2.03911e-25
ENSGALG00000011620	AKT1	AKT serine/threonine kinase 1	1279.73	4.13478e-27	2.03911e-25
ENSGALG00000010643	ZYG11A	zyg-11 family member A, cell cycle regulator	2823.44	4.26561e-27	2.0968e-25
ENSGALG00000028037	FOS	Fos proto-oncogene, AP-1 transcription factor subunit	1072.97	4.55392e-27	2.23127e-25
ENSGALG00000000067	SPR	sepiapterin reductase (7,8-dihydrobiopterin:NADP+ oxidoreductase)	257.411	4.66216e-27	2.27694e-25
ENSGALG00000003977	TWF2	twinfilin actin binding protein 2	3102.34	4.84736e-27	2.35977e-25
ENSGALG00000011548	PPP1R13B	protein phosphatase 1 regulatory subunit 13B	4108.41	5.99288e-27	2.90808e-25
ENSGALG00000007492	YME1L1	YME1 like 1 ATPase	6256.14	6.06099e-27	2.93174e-25
ENSGALG00000041413	PPP3CC	serine/threonine-protein phosphatase 2B catalytic subunit gamma isoform-like	2551.11	6.23415e-27	3.00589e-25
ENSGALG00000033630	LRP12	LDL receptor related protein 12	4744.94	6.33734e-27	3.04594e-25
ENSGALG00000006052	WDR48	WD repeat domain 48	2617.94	6.71697e-27	3.21819e-25
ENSGALG00000004514	PDE6G	phosphodiesterase 6G	7414.62	7.11656e-27	3.39889e-25
ENSGALG00000004225	KDM2B	lysine demethylase 2B	793.527	8.64212e-27	4.11452e-25
ENSGALG00000002790	ABLIM3	actin binding LIM protein family member 3	2795.33	9.81638e-27	4.65894e-25
ENSGALG00000007695	SNAPC5	small nuclear RNA activating complex polypeptide 5	1820.76	1.10753e-26	5.23999e-25
ENSGALG00000000584		protein tyrosine phosphatase, receptor type, V, pseudogene	430.081	1.13569e-26	5.35647e-25
ENSGALG00000001955	AANAT	aralkylamine N-acetyltransferase	2701.82	1.19316e-26	5.61007e-25
ENSGALG00000017291	FAR2	fatty acyl-CoA reductase 2	1684.64	1.45359e-26	6.81343e-25
ENSGALG00000002774	TSPAN3	tetraspanin 3	13282	1.49711e-26	6.99577e-25
ENSGALG00000034889	OTX2	orthodenticle homeobox 2	5866.59	1.50677e-26	7.01921e-25
ENSGALG00000001932	SRRM3	mucin 12, cell surface associated	744.665	1.51888e-26	7.05395e-25
ENSGALG00000013187	CLPTM1L	CLPTM1 like	3907.26	1.73771e-26	8.04555e-25
ENSGALG00000037540	PLEKHO1	pleckstrin homology domain containing O1	2353.15	1.79113e-26	8.26759e-25
ENSGALG00000037787	MEF2D	myocyte enhancer factor 2D	5781.58	2.0243e-26	9.31546e-25
ENSGALG00000012697	SLC41A2	solute carrier family 41 member 2	713.265	2.06178e-26	9.4592e-25
ENSGALG00000009500	VPS50	VPS50, EARP/GARPII complex subunit	2195.48	2.54875e-26	1.16581e-24
ENSGALG00000002993	CA10	carbonic anhydrase 10	4555.84	3.12175e-26	1.4236e-24
ENSGALG00000008787	CEP68	centrosomal protein 68	687.542	3.21388e-26	1.4612e-24
ENSGALG00000015589	MSH3	mutS homolog 3	674.528	3.36356e-26	1.52468e-24
ENSGALG00000034939			1068.93	3.48981e-26	1.57719e-24
ENSGALG00000012426	DDHD1	DDHD domain containing 1	1003.56	3.6343e-26	1.6376e-24
ENSGALG00000014758	ARHGAP28	Rho GTPase activating protein 28	818.675	3.9973e-26	1.79582e-24
ENSGALG00000023584	TAFA5	family with sequence similarity 19 member A5, C-C motif chemokine like	804.98	4.04611e-26	1.81237e-24
ENSGALG00000038042	GABRG2	gamma-aminobutyric acid type A receptor gamma2 subunit	6652.47	4.2487e-26	1.8975e-24
ENSGALG00000014096	ARNTL2	aryl hydrocarbon receptor nuclear translocator-like 2	1216.84	4.67677e-26	2.08254e-24
ENSGALG00000040017	THRA	thyroid hormone receptor, alpha	1750.31	5.43885e-26	2.41479e-24
ENSGALG00000041205		uncharacterized LOC107056275	111.079	6.78336e-26	3.00293e-24
ENSGALG00000043421		zinc finger MYM-type containing 2	584.849	7.50481e-26	3.30606e-24
ENSGALG00000043727	NR4A1	nuclear receptor subfamily 4 group A member 1	896.606	7.51179e-26	3.30606e-24
ENSGALG00000029276	PPP1R9B	neurabin-2-like	3879.72	8.62915e-26	3.78682e-24
ENSGALG00000053875			324.129	8.85391e-26	3.87423e-24
ENSGALG00000005158	WDFY1	WD repeat and FYVE domain containing 1	3942.91	8.9405e-26	3.90084e-24
ENSGALG00000034337	RHPN1	rhophilin Rho GTPase binding protein 1	4197.77	9.96273e-26	4.33436e-24
ENSGALG00000050882			95.057	1.12198e-25	4.86726e-24
ENSGALG00000033012	SPRY4	sprouty RTK signaling antagonist 4	129.476	1.18359e-25	5.11986e-24
ENSGALG00000049065	ZFPM1	zinc finger protein, FOG family member 1	483.215	1.26826e-25	5.47049e-24
ENSGALG00000013900	MAP7	microtubule associated protein 7	11995.5	1.37302e-25	5.90553e-24
ENSGALG00000002904	REEP3	receptor accessory protein 3	1997.99	1.3833e-25	5.93289e-24
ENSGALG00000002841	RFNG	RFNG O-fucosylpeptide 3-beta-N-acetylglucosaminyltransferase	1917.21	1.39928e-25	5.9845e-24
ENSGALG00000044225		zinc finger protein 132-like	54.9875	1.42074e-25	6.05917e-24
ENSGALG00000026231	ARID3A	AT-rich interaction domain 3A	446.538	1.42512e-25	6.06076e-24
ENSGALG00000008793	SEC23B	Sec23 homolog B, coat complex II component	2973.4	1.60133e-25	6.79109e-24
ENSGALG00000027192	NTS	neurotensin	3770.78	1.61744e-25	6.84026e-24
ENSGALG00000001364	CSNK1A1	casein kinase 1 alpha 1	8248.15	1.65621e-25	6.98468e-24
ENSGALG00000009759	SLC16A7	solute carrier family 16 member 7	350.869	1.69952e-25	7.14743e-24
ENSGALG00000037576	VSX1	visual system homeobox 1	3267.5	1.75075e-25	7.34247e-24
ENSGALG00000003928	LHX3	LIM homeobox 3	1406.96	1.80624e-25	7.55429e-24
ENSGALG00000002750	NCKAP1	NCK associated protein 1	6950.01	1.8178e-25	7.58167e-24
ENSGALG00000043827	ZHX2	zinc fingers and homeoboxes 2	806.662	1.99057e-25	8.27947e-24
ENSGALG00000030548	OSBP	oxysterol binding protein	1566.95	2.01389e-25	8.3535e-24
ENSGALG00000021047	KIFAP3	kinesin associated protein 3	4568.37	2.1138e-25	8.74398e-24
ENSGALG00000033079	RRAGC	Ras related GTP binding C	1443.54	2.17887e-25	8.98857e-24
ENSGALG00000006719	GNAZ	G protein subunit alpha z	1923.09	2.47852e-25	1.0197e-23
ENSGALG00000004387	CCPG1	cell cycle progression 1	6444.83	2.65944e-25	1.09117e-23
ENSGALG00000005918	DIPK1A	family with sequence similarity 69 member A	798.241	3.38308e-25	1.38432e-23
ENSGALG00000035752	PEX2	peroxisomal biogenesis factor 2	1157.25	4.02599e-25	1.64295e-23
ENSGALG00000012105	EXOC5	exocyst complex component 5	2251.49	4.05579e-25	1.65066e-23
ENSGALG00000033789	HSP90B1	heat shock protein 90 beta family member 1	10977.1	4.16658e-25	1.69121e-23
ENSGALG00000017370	ARPP19	cAMP regulated phosphoprotein 19	7273.95	4.23347e-25	1.71376e-23
ENSGALG00000011688	TCP11L1	t-complex 11 like 1	2047.97	4.9288e-25	1.98992e-23
ENSGALG00000030580	RPS6KA5	ribosomal protein S6 kinase A5	1365.33	5.11535e-25	2.05975e-23
ENSGALG00000009698	SLC38A1	solute carrier family 38 member 1	2206.27	5.24981e-25	2.10828e-23
ENSGALG00000034264		KIAA0391	332.353	5.3464e-25	2.14139e-23
ENSGALG00000009015	PIGK	phosphatidylinositol glycan anchor biosynthesis class K	2647.29	5.44081e-25	2.17345e-23
ENSGALG00000026971	RRAGD	Ras-related GTP binding D	1677.3	5.65139e-25	2.25163e-23
ENSGALG00000007314	DSCAML1	DS cell adhesion molecule like 1	3483.41	6.06189e-25	2.40885e-23
ENSGALG00000042816	TP53BP2	tumor protein p53 binding protein 2	2802.4	6.3794e-25	2.52838e-23
ENSGALG00000033077	TRMT1L	tRNA methyltransferase 1 like	1187.16	6.41818e-25	2.53711e-23
ENSGALG00000014807	MTX3	metaxin 3	1482.73	6.43801e-25	2.53832e-23
ENSGALG00000009021	ST6GALNAC5	ST6 N-acetylgalactosaminide alpha-2,6-sialyltransferase 5	2886.81	6.685e-25	2.62886e-23
ENSGALG00000010183	RAB21	RAB21, member RAS oncogene family	2391.25	6.78419e-25	2.66095e-23
ENSGALG00000014843	TPD52L1	tumor protein D52-like 1	2168.1	7.10529e-25	2.77969e-23
ENSGALG00000029198	YDJC	YdjC homolog (bacterial)	190.833	8.16391e-25	3.18561e-23
ENSGALG00000030417	PDC	phosducin	27544.1	8.69482e-25	3.38405e-23
ENSGALG00000001837	ORAI3	ORAI calcium release-activated calcium modulator 3	709.439	8.96243e-25	3.47926e-23
ENSGALG00000033855	GOLT1B	golgi transport 1B	970.979	9.07452e-25	3.51377e-23
ENSGALG00000051844	SKOR2	SKI family transcriptional corepressor 2	256.364	9.32755e-25	3.60253e-23
ENSGALG00000010299	RSPH9	radial spoke head 9 homolog	212.513	9.72788e-25	3.74512e-23
ENSGALG00000024053	ICMT	isoprenylcysteine carboxyl methyltransferase	1857.64	9.74623e-25	3.74512e-23
ENSGALG00000030185	PTDSS1	phosphatidylserine synthase 1	2658.45	1.11246e-24	4.26395e-23
ENSGALG00000041112	TRAM1L1	translocation associated membrane protein 1-like 1	1981.57	1.11684e-24	4.26992e-23
ENSGALG00000001698	GABRA1	gamma-aminobutyric acid type A receptor alpha1 subunit	10422.4	1.2153e-24	4.63466e-23
ENSGALG00000010745	HMGB2	high mobility group box 2	2453.32	1.28647e-24	4.89375e-23
ENSGALG00000008951	MIGA1	mitoguardin 1	784.937	1.4443e-24	5.48039e-23
ENSGALG00000009024	CLIP4	CAP-Gly domain containing linker protein family member 4	1783.05	1.48289e-24	5.61274e-23
ENSGALG00000014867	PAIP1	poly(A) binding protein interacting protein 1	2950.01	1.52712e-24	5.76572e-23
ENSGALG00000049427	RELT	RELT tumor necrosis factor receptor	1457.03	1.59761e-24	6.01686e-23
ENSGALG00000037029		phosphodiesterase 4C	1398.57	1.6619e-24	6.24345e-23
ENSGALG00000010016	SOCS5	suppressor of cytokine signaling 5	1775.25	1.79709e-24	6.73464e-23
ENSGALG00000042371	ANO10	anoctamin 10	873.951	1.89171e-24	7.07174e-23
ENSGALG00000050054			997.15	1.94782e-24	7.26353e-23
ENSGALG00000011695	HIPK3	homeodomain interacting protein kinase 3	1437.85	2.01405e-24	7.49207e-23
ENSGALG00000010576	GTF2A1	general transcription factor IIA subunit 1	3957.13	2.14307e-24	7.95247e-23
ENSGALG00000000273	FER	fer (fps/fes related) tyrosine kinase	798.405	2.24964e-24	8.3275e-23
ENSGALG00000006611	KIF7	kinesin family member 7	833.873	2.62575e-24	9.69605e-23
ENSGALG00000005571	HCCS	holocytochrome c synthase	1506.93	2.68934e-24	9.90671e-23
ENSGALG00000029648	TH	tyrosine hydroxylase	77.3189	2.75921e-24	1.01394e-22
ENSGALG00000003916	SIAH1	siah E3 ubiquitin protein ligase 1	898.693	2.8149e-24	1.0319e-22
ENSGALG00000038995	GRIA4	glutamate ionotropic receptor AMPA type subunit 4	2415.28	2.84683e-24	1.04109e-22
ENSGALG00000025729			891.876	3.17874e-24	1.15967e-22
ENSGALG00000001726	NUDCD2	NudC domain containing 2	1523.47	3.21439e-24	1.16985e-22
ENSGALG00000003154	TXNDC11	thioredoxin domain containing 11	909.788	3.30955e-24	1.20074e-22
ENSGALG00000032149	OSBPL7	oxysterol binding protein like 7	196.392	3.31511e-24	1.20074e-22
ENSGALG00000029066		discoidin, CUB and LCCL domain-containing protein 1-like	1317	3.34304e-24	1.20796e-22
ENSGALG00000013867	PTPN2	protein tyrosine phosphatase, non-receptor type 2	1068.91	4.13166e-24	1.48936e-22
ENSGALG00000029392	GABRB3	gamma-aminobutyric acid type A receptor beta3 subunit	4102.37	4.17597e-24	1.50012e-22
ENSGALG00000002347	DIPK2A	chromosome 9 C3orf58 homolog	1790.79	4.18132e-24	1.50012e-22
ENSGALG00000004052	GPR107	G protein-coupled receptor 107	2772.08	4.36742e-24	1.56318e-22
ENSGALG00000014992	TMEM128	transmembrane protein 128	449.826	4.48515e-24	1.60154e-22
ENSGALG00000011088	GSKIP	GSK3B interacting protein	549.949	4.67963e-24	1.66705e-22
ENSGALG00000026445	CALM1	calmodulin 1 (phosphorylase kinase, delta)	38627.3	5.13163e-24	1.82378e-22
ENSGALG00000053100	FITM2	uncharacterized LOC107057318	598.783	5.27006e-24	1.86859e-22
ENSGALG00000033569			532.757	5.70504e-24	2.01809e-22
ENSGALG00000031130	GGH	gamma-glutamyl hydrolase	1206.51	5.78639e-24	2.0421e-22
ENSGALG00000008009	BCAP29	B-cell receptor associated protein 29	1304.07	6.31764e-24	2.2244e-22
ENSGALG00000010186	CAPN11	calpain 11	3723.56	6.96166e-24	2.44546e-22
ENSGALG00000036443	FUT8	fucosyltransferase 8	1443.82	7.27407e-24	2.54929e-22
ENSGALG00000009065	VMA21	VMA21 vacuolar H+-ATPase homolog (S. cerevisiae)	2552.6	7.42741e-24	2.59702e-22
ENSGALG00000009492	DNAJB9	DnaJ heat shock protein family (Hsp40) member B9	1103.11	7.91479e-24	2.76106e-22
ENSGALG00000009309	EIF5A2	eukaryotic translation initiation factor 5A	1534.3	8.54925e-24	2.97553e-22
ENSGALG00000006979	SPPL3	signal peptide peptidase like 3	2473.83	8.64088e-24	3.00052e-22
ENSGALG00000004630			2616.79	9.30786e-24	3.22474e-22
ENSGALG00000008475	ARRDC1	arrestin domain containing 1	1128.29	1.02345e-23	3.53767e-22
ENSGALG00000046811	STIP1	stress induced phosphoprotein 1	2856.87	1.08561e-23	3.74398e-22
ENSGALG00000005534	TM9SF3	transmembrane 9 superfamily member 3	4884.83	1.19667e-23	4.11765e-22
ENSGALG00000008539	ALG12	ALG12, alpha-1,6-mannosyltransferase	1393.02	1.20014e-23	4.12022e-22
ENSGALG00000001376	ARID3B	AT-rich interaction domain 3B	407.197	1.22643e-23	4.20095e-22
ENSGALG00000009961	ABCE1	ATP binding cassette subfamily E member 1	2723.52	1.56844e-23	5.3603e-22
ENSGALG00000003273	HSDL1	hydroxysteroid dehydrogenase like 1	820.187	1.74205e-23	5.94024e-22
ENSGALG00000034944	UBE3A	ubiquitin protein ligase E3A	2311.36	1.77324e-23	6.03301e-22
ENSGALG00000004058	GPR146	G protein-coupled receptor 146	921.888	1.91323e-23	6.49468e-22
ENSGALG00000013102	COBL	cordon-bleu WH2 repeat protein	2870.69	2.00016e-23	6.77459e-22
ENSGALG00000034487	IMPA1	inositol monophosphatase 1	1683.47	2.08613e-23	7.04999e-22
ENSGALG00000028501	DCK	deoxycytidine kinase	996.116	2.17273e-23	7.32633e-22
ENSGALG00000054562			105.444	2.18479e-23	7.3506e-22
ENSGALG00000025844	AMT	aminomethyltransferase	165.378	2.22651e-23	7.47435e-22
ENSGALG00000011272	RAB5A	RAB5A, member RAS oncogene family	3538.31	2.39647e-23	8.0149e-22
ENSGALG00000009135	PLEKHA3	pleckstrin homology domain containing A3	1183.6	2.39961e-23	8.0149e-22
ENSGALG00000012311	UBE2D3	ubiquitin conjugating enzyme E2 D3	4690.72	2.40341e-23	8.0149e-22
ENSGALG00000003950	CNOT8	CCR4-NOT transcription complex subunit 8	2128.82	2.51459e-23	8.36722e-22
ENSGALG00000020260	PGRMC1	progesterone receptor membrane component 1	8215.09	2.76784e-23	9.18973e-22
ENSGALG00000043744	NDFIP1	Nedd4 family interacting protein 1	13086.3	2.98467e-23	9.88793e-22
ENSGALG00000037051		outer dense fiber protein 3-like	2437.65	3.04774e-23	1.00749e-21
ENSGALG00000045574	CAMK2N2	calcium/calmodulin dependent protein kinase II inhibitor 2	479.8	3.07278e-23	1.01355e-21
ENSGALG00000013506	MED24	mediator complex subunit 24	1331.74	3.19899e-23	1.05289e-21
ENSGALG00000043930		tigger transposable element-derived protein 3-like	162.552	3.23938e-23	1.06387e-21
ENSGALG00000012778	SLC35B3	solute carrier family 35 member B3	664.056	3.5428e-23	1.161e-21
ENSGALG00000039773	AKAP8	A-kinase anchor protein 8-like	1144.12	3.62512e-23	1.1854e-21
ENSGALG00000007037	PPP6R3	protein phosphatase 6 regulatory subunit 3	3774.66	3.7308e-23	1.21733e-21
ENSGALG00000021683	RER1	retention in endoplasmic reticulum sorting receptor 1	1540.58	4.05333e-23	1.31973e-21
ENSGALG00000029610	RGS9	regulator of G-protein signaling 9	5644.86	4.07246e-23	1.32311e-21
ENSGALG00000023135	SRP54	signal recognition particle 54	2383.89	4.43873e-23	1.43902e-21
ENSGALG00000003885		KIAA1614	404.351	4.72646e-23	1.52903e-21
ENSGALG00000009214	CRLS1	cardiolipin synthase 1	598.559	4.77286e-23	1.54075e-21
ENSGALG00000000521	SPIRE2	spire-type actin nucleation factor 2	1563.41	4.84189e-23	1.55971e-21
ENSGALG00000000247	WDR36	WD repeat domain 36	888.367	5.06209e-23	1.62718e-21
ENSGALG00000011248	PLCL2	phospholipase C like 2	1241.48	5.23127e-23	1.678e-21
ENSGALG00000004212	ADAM10	ADAM metallopeptidase domain 10	2465.07	5.27813e-23	1.68945e-21
ENSGALG00000031869		retinitis pigmentosa 1 (autosomal dominant)	605.982	5.73001e-23	1.83022e-21
ENSGALG00000041969	MTSS1	MTSS1, I-BAR domain containing	3981.16	6.30549e-23	2.00979e-21
ENSGALG00000034289	SLC41A3	solute carrier family 41 member 3	364.105	6.66633e-23	2.12034e-21
ENSGALG00000048077			129.253	6.68805e-23	2.12279e-21
ENSGALG00000026507	FDX1	ferredoxin 1	827.868	7.69022e-23	2.43577e-21
ENSGALG00000043074		nucleoporin 160	1376.07	7.84545e-23	2.47975e-21
ENSGALG00000009544	ZCRB1	zinc finger CCHC-type and RNA binding motif containing 1	1415.74	7.99556e-23	2.52193e-21
ENSGALG00000004935	LSM14A	LSM14A, mRNA processing body assembly factor	4238.7	8.03067e-23	2.52774e-21
ENSGALG00000043929		heterogeneous nuclear ribonucleoprotein L-like	2035.83	8.6807e-23	2.72667e-21
ENSGALG00000039532	PHC2	polyhomeotic homolog 2	701.075	8.99682e-23	2.82012e-21
ENSGALG00000004174	VPS26A	VPS26, retromer complex component A	1192.39	9.24767e-23	2.89276e-21
ENSGALG00000051466	NDFIP2	Nedd4 family interacting protein 2	1715.56	9.30288e-23	2.90403e-21
ENSGALG00000011021			45.606	1.01757e-22	3.16997e-21
ENSGALG00000016342	MYOM2	myomesin 2	67.8428	1.06287e-22	3.30428e-21
ENSGALG00000029476	XPO1	exportin 1	4800.55	1.18763e-22	3.68457e-21
ENSGALG00000034224	VXN	chromosome 2 open reading frame, human C8orf46	1751.48	1.20812e-22	3.74048e-21
ENSGALG00000031813	CASC3	cancer susceptibility candidate 3	2940.38	1.39048e-22	4.2963e-21
ENSGALG00000028230	SUN2	Sad1 and UNC84 domain containing 2	2000.15	1.39783e-22	4.3102e-21
ENSGALG00000037867	MRPL53	mitochondrial ribosomal protein L53	823.228	1.45955e-22	4.49137e-21
ENSGALG00000037401	IDH3A	isocitrate dehydrogenase 3 (NAD(+)) alpha	4313.35	1.46968e-22	4.51337e-21
ENSGALG00000016501	SF3B6	splicing factor 3b subunit 6	1254.03	1.51104e-22	4.63099e-21
ENSGALG00000010019	TMEM184C	transmembrane protein 184C	1521.34	1.56891e-22	4.79865e-21
ENSGALG00000049455			2830.5	1.63521e-22	4.99136e-21
ENSGALG00000055069			527.366	1.69903e-22	5.17572e-21
ENSGALG00000007040	ACAP2	ArfGAP with coiled-coil, ankyrin repeat and PH domains 2	1702.37	1.72414e-22	5.24166e-21
ENSGALG00000037497	CABP2	calcium binding protein 2	682.846	1.7846e-22	5.41461e-21
ENSGALG00000037975	CA3B	carbonic anhydrase 3B	354.832	2.04872e-22	6.2016e-21
ENSGALG00000000863	DYRK3	dual specificity tyrosine phosphorylation regulated kinase 3	1152.75	2.05218e-22	6.2016e-21
ENSGALG00000041102			588.064	2.09962e-22	6.32552e-21
ENSGALG00000005549	CUEDC1	CUE domain containing 1	706.595	2.10154e-22	6.32552e-21
ENSGALG00000037946		RNA-binding protein 4B-like	2528.13	2.11989e-22	6.36808e-21
ENSGALG00000013431	RAX2	retina and anterior neural fold homeobox 2	733.271	2.12855e-22	6.38142e-21
ENSGALG00000004107	ITM2A	integral membrane protein 2A	34853	2.13422e-22	6.3858e-21
ENSGALG00000008855	UGP2	UDP-glucose pyrophosphorylase 2	3055.47	2.22522e-22	6.64494e-21
ENSGALG00000048448		PDZ domain containing 7	1568.73	2.24035e-22	6.67695e-21
ENSGALG00000019087	RFXAP	regulatory factor X associated protein	3525.61	2.50292e-22	7.44483e-21
ENSGALG00000020741	HPS6	HPS6, biogenesis of lysosomal organelles complex 2 subunit 3	672.947	2.57806e-22	7.6533e-21
ENSGALG00000009841	FASTKD1	FAST kinase domains 1	576.808	2.72305e-22	8.06791e-21
ENSGALG00000025948		Src like adaptor 2	68.1056	2.80976e-22	8.30854e-21
ENSGALG00000033772	UPF2	UPF2 regulator of nonsense transcripts homolog (yeast)	2372.88	3.23092e-22	9.53532e-21
ENSGALG00000012748	ELOVL2	ELOVL fatty acid elongase 2	1571.22	3.40364e-22	1.00255e-20
ENSGALG00000039878	TFEB	transcription factor EB	632.599	3.80436e-22	1.11841e-20
ENSGALG00000004523	MFN2	mitofusin 2	4851.81	4.25574e-22	1.24868e-20
ENSGALG00000010840	SNX13	sorting nexin 13	2075.17	4.61419e-22	1.35123e-20
ENSGALG00000042005		uridine-cytidine kinase-like 1-like	1215.08	5.02504e-22	1.46871e-20
ENSGALG00000010190	TBC1D15	TBC1 domain family member 15	1003.75	5.64174e-22	1.64578e-20
ENSGALG00000006427	CARS	cysteinyl-tRNA synthetase	1488.9	5.94606e-22	1.73122e-20
ENSGALG00000034083			88.7843	6.4195e-22	1.86547e-20
ENSGALG00000006147	NUCB2	nucleobindin 2	6583.95	6.46628e-22	1.87547e-20
ENSGALG00000004598	CUX2	cut like homeobox 2	1357.71	6.9231e-22	2.00412e-20
ENSGALG00000005031	DRP2	dystrophin related protein 2	1334.87	7.08777e-22	2.04788e-20
ENSGALG00000005448	MYL3	myosin, light chain 3, alkali; ventricular, skeletal, slow	26.9853	7.12297e-22	2.05413e-20
ENSGALG00000039775	SHC1	SHC adaptor protein 1	556.258	7.35713e-22	2.11762e-20
ENSGALG00000027472	TMEM38B	transmembrane protein 38B	808.348	7.50864e-22	2.15713e-20
ENSGALG00000005858	DR1	down-regulator of transcription 1	1713.75	7.86588e-22	2.25548e-20
ENSGALG00000013810	VTA1	vesicle trafficking 1	1467.74	8.28274e-22	2.37052e-20
ENSGALG00000036359	RUVBL2	ruvB-like 2	1136.88	8.55523e-22	2.44389e-20
ENSGALG00000009967	LRPPRC	leucine rich pentatricopeptide repeat containing	3548.07	8.66653e-22	2.47102e-20
ENSGALG00000041783	TMEM19	transmembrane protein 19	1588.29	8.79261e-22	2.50226e-20
ENSGALG00000009700	PDK4	pyruvate dehydrogenase kinase 4	2169.21	1.01462e-21	2.88206e-20
ENSGALG00000001607	CYBC1	chromosome 18 C17orf62 homolog	1815.19	1.04915e-21	2.96677e-20
ENSGALG00000017289	C12orf4	chromosome 1 open reading frame, human C12orf4	628.897	1.0494e-21	2.96677e-20
ENSGALG00000029927	STRBP	spermatid perinuclear RNA binding protein	1672.76	1.05032e-21	2.96677e-20
ENSGALG00000028565	PCDHGC3	Gallus gallus protocadherin gamma subfamily A, 2 (PCDHGA2), mRNA.	14121.5	1.05554e-21	2.97596e-20
ENSGALG00000007287		ZFP91 zinc finger protein	4360.35	1.06099e-21	2.98576e-20
ENSGALG00000011686	SEMA5B	semaphorin 5B	2374.54	1.10219e-21	3.09596e-20
ENSGALG00000031205	GNGT2	G protein subunit gamma transducin 2	64241.8	1.10798e-21	3.10645e-20
ENSGALG00000028324			1164.19	1.11189e-21	3.11166e-20
ENSGALG00000031893	RALA	RAS like proto-oncogene A	1523.18	1.18945e-21	3.32257e-20
ENSGALG00000036883	MET	MET proto-oncogene, receptor tyrosine kinase	903.317	1.23078e-21	3.43169e-20
ENSGALG00000036028	GNA13	G protein subunit alpha 13	651.893	1.37965e-21	3.8397e-20
ENSGALG00000005904	TMED5	transmembrane p24 trafficking protein 5	3291.58	1.39762e-21	3.88255e-20
ENSGALG00000037479	IGSF21	immunoglobin superfamily member 21	6044.65	1.4126e-21	3.91699e-20
ENSGALG00000009835	XPOT	exportin for tRNA	3274.43	1.55287e-21	4.29806e-20
ENSGALG00000010014	CRIPT	CXXC repeat containing interactor of PDZ3 domain	3315.42	1.72375e-21	4.76232e-20
ENSGALG00000015322	IMPG2	interphotoreceptor matrix proteoglycan 2	4864.21	1.73259e-21	4.77804e-20
ENSGALG00000005000	COMTD1	catechol-O-methyltransferase domain containing 1	227.431	1.85344e-21	5.10201e-20
ENSGALG00000038904	ARL6IP5	ADP ribosylation factor like GTPase 6 interacting protein 5	10435.9	2.08633e-21	5.73267e-20
ENSGALG00000006399	TLNRD1	mesoderm development candidate 1	284.338	2.19902e-21	6.03138e-20
ENSGALG00000034903		zinc finger protein 777-like	289.493	2.51131e-21	6.87544e-20
ENSGALG00000002311	GALK1	galactokinase 1	287.482	2.5582e-21	6.99119e-20
ENSGALG00000031929		potassium calcium-activated channel subfamily M regulatory beta subunit 2	438.551	2.56845e-21	7.00654e-20
ENSGALG00000015590	MANEA	mannosidase endo-alpha	1030.01	2.63536e-21	7.17613e-20
ENSGALG00000038421	RWDD3	RWD domain containing 3	610.17	2.68411e-21	7.29577e-20
ENSGALG00000015763	GABPA	GA binding protein transcription factor alpha subunit	1974.33	2.83049e-21	7.67985e-20
ENSGALG00000037944	LNPK	lunapark, ER junction formation factor	1327.88	2.91144e-21	7.88538e-20
ENSGALG00000029571	TMEM55A	transmembrane protein 55A	2105.77	2.91934e-21	7.89265e-20
ENSGALG00000037996	COX7A2L	cytochrome c oxidase subunit 7A2 like	1548.94	3.07516e-21	8.29909e-20
ENSGALG00000042771	GBE1	1,4-alpha-glucan branching enzyme 1	1166.9	3.21376e-21	8.6577e-20
ENSGALG00000003353	RAI14	retinoic acid induced 14	949.52	3.24098e-21	8.71554e-20
ENSGALG00000007956	PLXDC2	plexin domain containing 2	1667.27	3.26817e-21	8.77308e-20
ENSGALG00000040308	BAHCC1	BAH domain and coiled-coil containing 1	2878.56	3.65352e-21	9.79014e-20
ENSGALG00000008974	USP33	ubiquitin specific peptidase 33	3026.92	3.66868e-21	9.8134e-20
ENSGALG00000010811	LGMN	legumain	4865.98	3.89703e-21	1.04058e-19
ENSGALG00000016518	PHKA2	phosphorylase kinase regulatory subunit alpha 2	1180.05	4.26217e-21	1.13608e-19
ENSGALG00000032004	CSRNP2	cysteine and serine rich nuclear protein 2	168.795	4.39067e-21	1.16827e-19
ENSGALG00000015540	RAD23B	RAD23 homolog B, nucleotide excision repair protein	2232.63	4.6016e-21	1.22225e-19
ENSGALG00000008381	TMEM237	transmembrane protein 237	916.271	5.00796e-21	1.32785e-19
ENSGALG00000008797	WASL	Wiskott-Aldrich syndrome like	6469.06	5.54027e-21	1.46643e-19
ENSGALG00000009837	DTL	denticleless E3 ubiquitin protein ligase homolog	386.043	5.64979e-21	1.49281e-19
ENSGALG00000043569	NME5	NME/NM23 family member 5	638.745	5.69187e-21	1.50131e-19
ENSGALG00000023443	SMIM15	small integral membrane protein 15	1483.62	5.79724e-21	1.52644e-19
ENSGALG00000010734	PPP4R3A	protein phosphatase 4 regulatory subunit 3A	1211.08	6.08504e-21	1.59944e-19
ENSGALG00000042458	ACTN1	actinin, alpha 1	2597.85	6.36606e-21	1.6704e-19
ENSGALG00000005208	S1PR1	sphingosine-1-phosphate receptor 1	1650.04	6.59041e-21	1.72628e-19
ENSGALG00000016685	ASMT	acetylserotonin O-methyltransferase	1891.41	6.60419e-21	1.7269e-19
ENSGALG00000009228	PARP1	poly (ADP-ribose) polymerase 1	7427.85	6.67156e-21	1.74151e-19
ENSGALG00000012227	TSPAN5	tetraspanin 17	808.933	7.60486e-21	1.98171e-19
ENSGALG00000042733		cytochrome b5 domain-containing protein 1-like	160.976	7.86525e-21	2.04605e-19
ENSGALG00000033500	PDCD6IP	programmed cell death 6 interacting protein	3297.27	7.94985e-21	2.06277e-19
ENSGALG00000033568	TMEM70	transmembrane protein 70	575.56	7.95678e-21	2.06277e-19
ENSGALG00000031629	RPS6KB2	ribosomal protein S6 kinase B2	538.658	8.45857e-21	2.18911e-19
ENSGALG00000028204	GPX1	glutathione peroxidase 1	630.062	8.63546e-21	2.23107e-19
ENSGALG00000030076	PCSK6	proprotein convertase subtilisin/kexin type 6	275.66	8.92546e-21	2.30207e-19
ENSGALG00000006780	ARL6IP1	ADP ribosylation factor like GTPase 6 interacting protein 1	8633.11	1.0227e-20	2.63328e-19
ENSGALG00000031260			82.7743	1.05457e-20	2.71073e-19
ENSGALG00000027122	APPL2	adaptor protein, phosphotyrosine interacting with PH domain and leucine zipper 2	2298.9	1.12493e-20	2.88668e-19
ENSGALG00000016571	GLRA2	glycine receptor alpha 2	1710.27	1.17575e-20	3.01198e-19
ENSGALG00000009330	DEGS1	delta 4-desaturase, sphingolipid 1	2860.17	1.21224e-20	3.10021e-19
ENSGALG00000037773	ST3GAL1	ST3 beta-galactoside alpha-2,3-sialyltransferase 1	618.861	1.29587e-20	3.30852e-19
ENSGALG00000025735	PDE6H	phosphodiesterase 6H	19346.2	1.31983e-20	3.36402e-19
ENSGALG00000009836	ELMOD2	ELMO domain containing 2	1615.42	1.32635e-20	3.37495e-19
ENSGALG00000014768	SGTB	small glutamine rich tetratricopeptide repeat containing beta	3691.82	1.38671e-20	3.52262e-19
ENSGALG00000029261	RTN4	reticulon 4	30310.9	1.40785e-20	3.57033e-19
ENSGALG00000037723		zinc finger protein 280D	1473.23	1.4539e-20	3.68093e-19
ENSGALG00000001531	FN3K	fructosamine 3 kinase	1596.03	1.51958e-20	3.8408e-19
ENSGALG00000028940	NUDT14	nudix hydrolase 14	1030.55	1.5466e-20	3.90258e-19
ENSGALG00000012618	FANCC	Fanconi anemia complementation group C	556.63	1.58349e-20	3.98903e-19
ENSGALG00000039455	VAPA	VAMP associated protein A	3906.99	1.59338e-20	4.00728e-19
ENSGALG00000019867	WDCP	WD repeat and coiled coil containing	2181.61	1.62755e-20	4.08643e-19
ENSGALG00000043034	KIFC3	kinesin family member C2	430.317	1.65863e-20	4.15113e-19
ENSGALG00000011697	SEC22A	SEC22 homolog A, vesicle trafficking protein	795.829	1.65881e-20	4.15113e-19
ENSGALG00000038155	AP3M2	adaptor related protein complex 3 mu 2 subunit	3549.06	1.67589e-20	4.18696e-19
ENSGALG00000008908	NEUROD1	neuronal differentiation 1	1195.37	1.84216e-20	4.59477e-19
ENSGALG00000011957	TOB2	transducer of ERBB2, 2	2600.04	2.06241e-20	5.13567e-19
ENSGALG00000016880	UBAC2	UBA domain containing 2	1324.88	2.22667e-20	5.53559e-19
ENSGALG00000040787	FAM193B	family with sequence similarity 193 member B	892.52	2.25348e-20	5.59307e-19
ENSGALG00000027983		tyrosine kinase non receptor 2	3700.44	2.29664e-20	5.69087e-19
ENSGALG00000021213	UBE2D1	ubiquitin conjugating enzyme E2 D1	830.134	2.35601e-20	5.82843e-19
ENSGALG00000047566		deoxyguanosine kinase	410.101	2.44438e-20	6.03719e-19
ENSGALG00000005973	LCMT1	leucine carboxyl methyltransferase 1	797.502	2.50142e-20	6.168e-19
ENSGALG00000052296	MEX3D	mex-3 RNA binding family member D	198.953	2.62209e-20	6.45503e-19
ENSGALG00000009782	NAA15	N(alpha)-acetyltransferase 15, NatA auxiliary subunit	1451.35	2.69803e-20	6.63119e-19
ENSGALG00000009748	ASNS	asparagine synthetase (glutamine-hydrolyzing)	617.773	2.72605e-20	6.68717e-19
ENSGALG00000011485	HCRT	hypocretin neuropeptide precursor	11.1277	2.72964e-20	6.68717e-19
ENSGALG00000008445	SLC24A3	solute carrier family 24 member 3	5380.32	2.75692e-20	6.7431e-19
ENSGALG00000012109	EIF3M	eukaryotic translation initiation factor 3 subunit M	2190.89	2.76167e-20	6.74381e-19
ENSGALG00000040902	SACM1L	SAC1 suppressor of actin mutations 1-like (yeast)	2142.92	2.85884e-20	6.96986e-19
ENSGALG00000015128	AQP4	aquaporin 4	4590.3	2.86964e-20	6.98494e-19
ENSGALG00000013968	SGCB	sarcoglycan beta	4605.21	2.92305e-20	7.10354e-19
ENSGALG00000004442	PPA1	pyrophosphatase (inorganic) 1	7662.39	2.96006e-20	7.18195e-19
ENSGALG00000040038	MLC1	megalencephalic leukoencephalopathy with subcortical cysts 1	2831.37	3.00501e-20	7.27934e-19
ENSGALG00000017394	INSIG1	insulin induced gene 1	3674.96	3.26892e-20	7.90598e-19
ENSGALG00000052743	ARL4C	ADP ribosylation factor like GTPase 4C	1670.2	3.28696e-20	7.93694e-19
ENSGALG00000014674	CLSTN3	calsyntenin 3	10793.1	3.30397e-20	7.96131e-19
ENSGALG00000007495	SLC24A1	solute carrier family 24 member 1	1849.05	3.30757e-20	7.96131e-19
ENSGALG00000037595	USF1	upstream transcription factor 1	1511.7	3.32757e-20	7.99674e-19
ENSGALG00000050943	RNF19B	ring finger protein 19B	536.311	3.43942e-20	8.25243e-19
ENSGALG00000038543	KCNH7	potassium voltage-gated channel subfamily H member 7	877.469	3.61212e-20	8.65308e-19
ENSGALG00000042275		transducin-like enhancer protein 1-like	662.644	3.74304e-20	8.95255e-19
ENSGALG00000005061	PPM1E	protein phosphatase, Mg2+/Mn2+ dependent 1E	2382.8	3.86213e-20	9.22282e-19
ENSGALG00000002666	RAB11FIP3	RAB11 family interacting protein 3	1619.91	3.90032e-20	9.29935e-19
ENSGALG00000003532	DDX5	DEAD-box helicase 5	21600	3.91057e-20	9.30911e-19
ENSGALG00000035140	TMEM106B	transmembrane protein 106B	2476.06	3.95787e-20	9.40694e-19
ENSGALG00000005243	PPP3CB	protein phosphatase 3 catalytic subunit beta	3394.05	4.0371e-20	9.5802e-19
ENSGALG00000028290	C1H21ORF91	chromosome 1 open reading frame, human C21orf91	592.683	4.09382e-20	9.6996e-19
ENSGALG00000015836	CEP162	centrosomal protein 162	1361.77	4.18945e-20	9.91068e-19
ENSGALG00000042804	SAMD4B	sterile alpha motif domain containing 4B	761.63	4.30648e-20	1.01716e-18
ENSGALG00000012769	CHPT1	choline phosphotransferase 1	1486.85	4.40574e-20	1.03899e-18
ENSGALG00000016538	RAI2	retinoic acid induced 2	3163.47	4.43457e-20	1.04416e-18
ENSGALG00000008092	NXT2	nuclear transport factor 2 like export factor 2	832.831	4.48534e-20	1.05447e-18
ENSGALG00000014711	PLPP1	phospholipid phosphatase 1	1649.16	4.52944e-20	1.06319e-18
ENSGALG00000002467	MTSS2	MTSS1L, I-BAR domain containing	5699.96	4.63641e-20	1.08661e-18
ENSGALG00000039170	LHFPL5	lipoma HMGIC fusion partner-like 5	1213.07	4.6698e-20	1.09275e-18
ENSGALG00000012760	WASHC3	coiled-coil domain containing 53	767.94	4.70382e-20	1.09829e-18
ENSGALG00000008691	SNX5	sorting nexin 5	507.424	4.71346e-20	1.09829e-18
ENSGALG00000014486	TAPT1	transmembrane anterior posterior transformation 1	808.07	4.71523e-20	1.09829e-18
ENSGALG00000030055	RIPOR1	family with sequence similarity 65 member A	1134.06	4.79964e-20	1.11623e-18
ENSGALG00000001051	LDLRAP1	low density lipoprotein receptor adaptor protein 1	800.223	4.8744e-20	1.13188e-18
ENSGALG00000033058	FASTK	Fas activated serine/threonine kinase	1575.33	4.90331e-20	1.13685e-18
ENSGALG00000012606	ISCA1	iron-sulfur cluster assembly 1	1652.18	5.36154e-20	1.24119e-18
ENSGALG00000026499	TNFRSF25	TNF receptor superfamily member 25	33.3922	5.38248e-20	1.24413e-18
ENSGALG00000003799	USP4	ubiquitin specific peptidase 4	2418.78	5.47786e-20	1.26425e-18
ENSGALG00000007299	THOC7	THO complex 7	1600.44	5.49466e-20	1.2662e-18
ENSGALG00000005814		KIAA1161	235.387	5.85781e-20	1.34783e-18
ENSGALG00000002651	ST3GAL2	ST3 beta-galactoside alpha-2,3-sialyltransferase 2	857.282	6.08322e-20	1.39449e-18
ENSGALG00000043545	PNPT1	polyribonucleotide nucleotidyltransferase 1	791.917	6.08458e-20	1.39449e-18
ENSGALG00000011224	SLC4A3	solute carrier family 4 member 3	3810.66	6.08823e-20	1.39449e-18
ENSGALG00000013642	KAZN	kazrin, periplakin interacting protein	277.241	6.49667e-20	1.48579e-18
ENSGALG00000031067	TMEM132A	transmembrane protein 132A	586.726	6.56162e-20	1.49839e-18
ENSGALG00000038532			3435.38	6.6765e-20	1.52232e-18
ENSGALG00000012703	DTNBP1	dystrobrevin binding protein 1	4042.24	6.69293e-20	1.52377e-18
ENSGALG00000009013	MKKS	McKusick-Kaufman syndrome	1863.83	6.91157e-20	1.57119e-18
ENSGALG00000009802	ANGEL2	angel homolog 2	1164.37	7.14724e-20	1.62233e-18
ENSGALG00000011630	GLI2	GLI family zinc finger 2	308.702	7.24502e-20	1.64206e-18
ENSGALG00000001948		scaffold attachment factor B2	3203.28	7.33185e-20	1.65886e-18
ENSGALG00000001441	UBE2G1	ubiquitin conjugating enzyme E2 G1	2334.72	7.34991e-20	1.65886e-18
ENSGALG00000009494	THAP5	THAP domain containing 5	985.283	7.35202e-20	1.65886e-18
ENSGALG00000038299	NUDCD3	NudC domain containing 3	1933.89	7.69023e-20	1.73259e-18
ENSGALG00000017042	UFM1	ubiquitin fold modifier 1	1004.45	8.09014e-20	1.81998e-18
ENSGALG00000023601		D-beta-hydroxybutyrate dehydrogenase, mitochondrial-like	2405.1	8.20905e-20	1.84399e-18
ENSGALG00000002412	GBA2	glucosylceramidase beta 2	1135.26	8.36568e-20	1.87639e-18
ENSGALG00000018534		aquaporin 7	7.26177	8.6511e-20	1.93754e-18
ENSGALG00000003759	RORA	RAR related orphan receptor A	1033.59	8.90953e-20	1.99247e-18
ENSGALG00000016831	PCID2	PCI domain containing 2	1448.01	9.56991e-20	2.137e-18
ENSGALG00000036925	CADM3	cell adhesion molecule 3	8805.33	9.78161e-20	2.18105e-18
ENSGALG00000003307	TMED2	transmembrane p24 trafficking protein 2	5090.12	9.81294e-20	2.18482e-18
ENSGALG00000040368	CALR	calreticulin	12710.7	9.96687e-20	2.21584e-18
ENSGALG00000007435	RAB18	RAB18, member RAS oncogene family	4425.37	1.0142e-19	2.25147e-18
ENSGALG00000000217	PPFIA4	PTPRF interacting protein alpha 4	4685.98	1.01745e-19	2.25536e-18
ENSGALG00000038704	KBTBD2	kelch repeat and BTB domain containing 2	1908.61	1.08598e-19	2.40377e-18
ENSGALG00000008314	ARL8B	ADP ribosylation factor like GTPase 8B	3051.39	1.1202e-19	2.4759e-18
ENSGALG00000021442	CARMIL2	RGD motif, leucine rich repeats, tropomodulin domain and proline-rich containing	624.853	1.13752e-19	2.51051e-18
ENSGALG00000028046	INSIG2	insulin induced gene 2	2180.77	1.14032e-19	2.51301e-18
ENSGALG00000030324	ELAPOR2	KIAA1324 like	4048.39	1.19718e-19	2.6345e-18
ENSGALG00000046656	PMVK	phosphomevalonate kinase	234.188	1.20692e-19	2.65207e-18
ENSGALG00000013757	TMX3	thioredoxin related transmembrane protein 3	2599.7	1.22294e-19	2.68339e-18
ENSGALG00000040263		60S ribosomal protein L17	1798.27	1.22926e-19	2.69334e-18
ENSGALG00000014209	GPR155	G protein-coupled receptor 155	1523.68	1.27197e-19	2.78289e-18
ENSGALG00000005747		serine protease 23-like	434.836	1.30458e-19	2.85012e-18
ENSGALG00000008998	FAM179A	family with sequence similarity 179 member A	4485.97	1.43184e-19	3.12365e-18
ENSGALG00000037031		AT-hook transcription factor	439.505	1.44974e-19	3.15815e-18
ENSGALG00000001418	GUCA1B	guanylate cyclase activator 1B	12835.6	1.4754e-19	3.20941e-18
ENSGALG00000028979	FN3KRP	fructosamine 3 kinase related protein	3740.09	1.51811e-19	3.2976e-18
ENSGALG00000015151	B4GALT6	beta-1,4-galactosyltransferase 6	2168.57	1.52283e-19	3.30309e-18
ENSGALG00000014103	FRYL	FRY like transcription coactivator	5811.97	1.68063e-19	3.64017e-18
ENSGALG00000012118	TMEM260	transmembrane protein 260	490.433	1.73908e-19	3.76138e-18
ENSGALG00000029319	UQCRB	ubiquinol-cytochrome c reductase binding protein	2027.47	1.74831e-19	3.77595e-18
ENSGALG00000045305			7848.09	1.84735e-19	3.98417e-18
ENSGALG00000054131	TAL2	T-cell acute lymphocytic leukemia 2	1605.57	1.91193e-19	4.11759e-18
ENSGALG00000004707	CSE1L	chromosome segregation 1 like	2299.39	1.91728e-19	4.12325e-18
ENSGALG00000016828	GRTP1	growth hormone regulated TBC protein 1	3668.72	1.96072e-19	4.21067e-18
ENSGALG00000001289		SHC (Src homology 2 domain containing) transforming protein 2	1145.11	1.97357e-19	4.23228e-18
ENSGALG00000017070	PDS5B	PDS5 cohesin associated factor B	2637.24	2.04196e-19	4.37273e-18
ENSGALG00000052930		poly(A) binding protein nuclear 1	604.159	2.14665e-19	4.59044e-18
ENSGALG00000003039	SRM	spermidine synthase	1133.23	2.20024e-19	4.6984e-18
ENSGALG00000038054	FAM175B	family with sequence similarity 175 member B	495.006	2.21179e-19	4.71641e-18
ENSGALG00000006922			2287.04	2.25354e-19	4.79868e-18
ENSGALG00000046448	ZNF385A	zinc finger protein 385A	953.69	2.33454e-19	4.96417e-18
ENSGALG00000052768	LDLR	low density lipoprotein receptor	74.8243	2.44592e-19	5.19372e-18
ENSGALG00000020084	CAPN13	calpain 13	32.9953	2.47022e-19	5.23797e-18
ENSGALG00000002229	FBXW11	F-box and WD repeat domain containing 11	3484.36	2.52974e-19	5.35669e-18
ENSGALG00000001214	PARD6A	par-6 partitioning defective 6 homolog alpha (C. elegans)	294.978	2.56182e-19	5.41704e-18
ENSGALG00000010258	LTBP2	latent transforming growth factor beta binding protein 2	363.842	2.59566e-19	5.48093e-18
ENSGALG00000053706	C14orf2	chromosome 14 open reading frame 2	1329.32	2.61726e-19	5.51884e-18
ENSGALG00000002622	FCHSD1	FCH and double SH3 domains 1	354.626	2.68568e-19	5.65524e-18
ENSGALG00000040882	HSPA4	heat shock protein family A (Hsp70) member 4	3778.43	2.69398e-19	5.66484e-18
ENSGALG00000048866	MARK2	microtubule affinity regulating kinase 2	1149.19	2.82395e-19	5.92991e-18
ENSGALG00000053281	PKIA	protein kinase (cAMP-dependent, catalytic) inhibitor alpha	3613.14	2.8496e-19	5.97547e-18
ENSGALG00000016062	PSMG1	proteasome assembly chaperone 1	688.431	2.90673e-19	6.08684e-18
ENSGALG00000042773	VOPP1	vesicular, overexpressed in cancer, prosurvival protein 1	1753.68	2.95666e-19	6.18237e-18
ENSGALG00000001473	MIB2	mindbomb E3 ubiquitin protein ligase 2	4661.7	2.96051e-19	6.18237e-18
ENSGALG00000013397	EXOC3	exocyst complex component 3	1919.8	2.99511e-19	6.246e-18
ENSGALG00000009433	BAG3	BCL2 associated athanogene 3	1241.81	3.18524e-19	6.63336e-18
ENSGALG00000010349	POLR1C	RNA polymerase I subunit C	415.347	3.1903e-19	6.63478e-18
ENSGALG00000005884		mitogen-activated protein kinase kinase kinase 3-like	919.527	3.24172e-19	6.73247e-18
ENSGALG00000034004	TRIM3	tripartite motif containing 3	3297.18	3.25543e-19	6.75167e-18
ENSGALG00000001547	CAPZA1	capping actin protein of muscle Z-line alpha subunit 1	3911.39	3.44645e-19	7.13807e-18
ENSGALG00000011413		cytochrome P450, family 2, subfamily J, polypeptide 19	3939.91	3.60358e-19	7.4533e-18
ENSGALG00000023661		dihydrouridine synthase 4 like	287.688	3.62586e-19	7.48915e-18
ENSGALG00000040761	DRD4	dopamine receptor D4	9283.82	3.68272e-19	7.59625e-18
ENSGALG00000002087	NCBP1	nuclear cap binding protein subunit 1	1559.66	3.77913e-19	7.78449e-18
ENSGALG00000035461	CHORDC1	cysteine and histidine rich domain containing 1	916.973	3.88835e-19	7.9986e-18
ENSGALG00000000404	COPS2	COP9 signalosome subunit 2	2017.53	3.89742e-19	8.00636e-18
ENSGALG00000037136	RPS6KA1	ribosomal protein S6 kinase A1	5267.14	3.93434e-19	8.07126e-18
ENSGALG00000005417	JMJD4	jumonji domain containing 4	1807.2	3.96766e-19	8.1286e-18
ENSGALG00000005966	SEC61A1	Sec61 translocon alpha 1 subunit	3886.63	4.08363e-19	8.35488e-18
ENSGALG00000012882	KDSR	3-ketodihydrosphingosine reductase	1042.53	4.14679e-19	8.47265e-18
ENSGALG00000050831		fatty acyl-CoA hydrolase precursor, medium chain-like	621.915	4.25313e-19	8.67822e-18
ENSGALG00000031843	ARHGAP18	Rho GTPase activating protein 18	2965.26	4.38744e-19	8.94022e-18
ENSGALG00000016792	MFSD9	major facilitator superfamily domain containing 9	471.758	4.5505e-19	9.26001e-18
ENSGALG00000048873	C3orf14	chromosome 12 C3orf14 homolog	232.346	4.62811e-19	9.40531e-18
ENSGALG00000009821	NENF	neudesin neurotrophic factor	1322.1	4.6819e-19	9.50187e-18
ENSGALG00000034216	TK2	thymidine kinase 2, mitochondrial	2966.03	4.81735e-19	9.76369e-18
ENSGALG00000035417	TCEB1	transcription elongation factor B subunit 1	2904.8	4.98964e-19	1.00994e-17
ENSGALG00000030871	BCL2L10	BCL2 like 10	2110.04	5.10315e-19	1.03153e-17
ENSGALG00000008152	SPATS2L	spermatogenesis associated serine rich 2 like	1140	5.25585e-19	1.06098e-17
ENSGALG00000037968	API5	apoptosis inhibitor 5	3921.84	5.29896e-19	1.06778e-17
ENSGALG00000053112			1721.96	5.30363e-19	1.06778e-17
ENSGALG00000008163	PSME4	proteasome activator subunit 4	2896.85	5.34884e-19	1.07545e-17
ENSGALG00000012013	SLC25A17	solute carrier family 25 member 17	2026.15	6.10594e-19	1.22605e-17
ENSGALG00000016965	DNAJC15	DnaJ heat shock protein family (Hsp40) member C15	1305.46	6.13932e-19	1.23015e-17
ENSGALG00000009932	THADA	THADA, armadillo repeat containing	533.376	6.14264e-19	1.23015e-17
ENSGALG00000002119	VPS35L	chromosome 14 C16orf62 homolog	2442.78	6.17393e-19	1.23479e-17
ENSGALG00000009314	CACUL1	CDK2 associated cullin domain 1	413.523	6.18853e-19	1.23607e-17
ENSGALG00000031262			378.672	6.25323e-19	1.24735e-17
ENSGALG00000031699	NEDD1	neural precursor cell expressed, developmentally down-regulated 1	867.303	6.40455e-19	1.27585e-17
ENSGALG00000012964	ANKH	ANKH inorganic pyrophosphate transport regulator	2437.1	6.61628e-19	1.3163e-17
ENSGALG00000034340	ATP2C1	ATPase secretory pathway Ca2+ transporting 1	3758.56	6.71882e-19	1.33495e-17
ENSGALG00000039228	ZFP36L1	ZFP36 ring finger protein like 1	349.568	6.74052e-19	1.3375e-17
ENSGALG00000045403	R3HCC1L	R3H domain and coiled-coil containing 1 like	206.898	6.76531e-19	1.34065e-17
ENSGALG00000045544			137.091	6.77409e-19	1.34065e-17
ENSGALG00000007549	VAPB	VAMP associated protein B and C	3751.17	6.85883e-19	1.35565e-17
ENSGALG00000037496	USP46	ubiquitin specific peptidase 46	2323.07	6.98236e-19	1.37827e-17
ENSGALG00000008491	BIRC8	baculoviral IAP repeat containing 8	3228.39	7.27246e-19	1.43366e-17
ENSGALG00000010992	SLC6A15	solute carrier family 6 member 15	1274.7	7.29445e-19	1.43613e-17
ENSGALG00000016524		carbamoyl-phosphate synthetase 2, aspartate transcarbamylase, and dihydroorotase	889.763	7.31626e-19	1.43855e-17
ENSGALG00000014152	KMT5B	lysine methyltransferase 5B	1921.02	7.44243e-19	1.46146e-17
ENSGALG00000005807	IPO7	importin 7	2927.62	7.50377e-19	1.47159e-17
ENSGALG00000001716	C10H15ORF59	chromosome 10 open reading frame, human C15orf59	1307.14	7.78859e-19	1.52547e-17
ENSGALG00000016412	MBOAT2	membrane bound O-acyltransferase domain containing 2	502.057	7.90531e-19	1.54634e-17
ENSGALG00000009439	GPR85	G protein-coupled receptor 85	2090.26	7.97953e-19	1.55884e-17
ENSGALG00000048246		uncharacterized LOC107049018	88.9319	8.20592e-19	1.601e-17
ENSGALG00000006596	SNRPD3	small nuclear ribonucleoprotein D3 polypeptide	3883.63	8.47961e-19	1.65227e-17
ENSGALG00000005011		SHC adaptor protein 4	861.589	8.67784e-19	1.68872e-17
ENSGALG00000037269		pleckstrin homology, MyTH4 and FERM domain containing H3	209.954	8.88302e-19	1.72643e-17
ENSGALG00000028568	DNAL1	dynein axonemal light chain 1	1149.24	8.93869e-19	1.73502e-17
ENSGALG00000007326	PMM2	phosphomannomutase 2	1220.84	9.0795e-19	1.7601e-17
ENSGALG00000004049	ITFG1	integrin alpha FG-GAP repeat containing 1	5290.37	9.47267e-19	1.83397e-17
ENSGALG00000041459	DDIT4	DNA damage inducible transcript 4	168.495	9.7599e-19	1.88716e-17
ENSGALG00000030407	IL6R	interleukin 6 receptor	181.336	9.89341e-19	1.91054e-17
ENSGALG00000012684	DEK	DEK proto-oncogene	2826.14	1.02127e-18	1.96968e-17
ENSGALG00000028191	GLCE	glucuronic acid epimerase	913.93	1.1501e-18	2.21534e-17
ENSGALG00000002461			817.124	1.15445e-18	2.22088e-17
ENSGALG00000035260	RBM14	RNA binding motif protein 14	842.523	1.22542e-18	2.35443e-17
ENSGALG00000007439	PRELID3B	PRELI domain containing 3B	2177.46	1.2438e-18	2.38512e-17
ENSGALG00000015285	TOMM70	translocase of outer mitochondrial membrane 70	1774.43	1.24455e-18	2.38512e-17
ENSGALG00000017010	SPRYD7	SPRY domain containing 7	2012.34	1.26499e-18	2.42123e-17
ENSGALG00000017120	SACS	sacsin molecular chaperone	3024.94	1.34882e-18	2.57843e-17
ENSGALG00000045413	PRSS56	protease, serine 56	287.258	1.35343e-18	2.58398e-17
ENSGALG00000022739	AKAP11	A-kinase anchoring protein 11	2171.11	1.40904e-18	2.68676e-17
ENSGALG00000007118		sodium/hydrogen exchanger 2-like	793.868	1.42397e-18	2.71182e-17
ENSGALG00000021598		arylacetamide deacetylase like 3C	6420.08	1.49221e-18	2.83819e-17
ENSGALG00000016878	TM9SF2	transmembrane 9 superfamily member 2	2818.47	1.50764e-18	2.86055e-17
ENSGALG00000010870	JUN	Jun proto-oncogene, AP-1 transcription factor subunit	1225.29	1.50774e-18	2.86055e-17
ENSGALG00000005700	GID8	GID complex subunit 8 homolog	2675.77	1.53078e-18	2.90062e-17
ENSGALG00000032732	WASHC5	KIAA0196	1373.33	1.59563e-18	3.01972e-17
ENSGALG00000005241	DYNC1LI2	dynein cytoplasmic 1 light intermediate chain 2	1963.59	1.61057e-18	3.04421e-17
ENSGALG00000005340	SLC35A3	solute carrier family 35 member A3	372.019	1.6489e-18	3.11275e-17
ENSGALG00000038772	RNF19A	ring finger protein 19A, RBR E3 ubiquitin protein ligase	717.892	1.65468e-18	3.11978e-17
ENSGALG00000007476	VAMP7	vesicle associated membrane protein 7	3562.57	1.66196e-18	3.12602e-17
ENSGALG00000038926		uncharacterized LOC101749138	1068.48	1.66212e-18	3.12602e-17
ENSGALG00000011423	CEP43	FGFR1 oncogene partner	571.143	1.70724e-18	3.20691e-17
ENSGALG00000008828	AFTPH	aftiphilin	2568.35	1.71085e-18	3.2097e-17
ENSGALG00000003005	CHRNB4	cholinergic receptor nicotinic beta 4 subunit	921.694	1.71961e-18	3.22213e-17
ENSGALG00000039155	ZHX3	zinc fingers and homeoboxes 3	772.847	1.80505e-18	3.37805e-17
ENSGALG00000015030	NPC1	NPC intracellular cholesterol transporter 1	3036.51	1.84806e-18	3.45428e-17
ENSGALG00000034009	AMPD2	adenosine monophosphate deaminase 2	3216.01	1.85404e-18	3.46117e-17
ENSGALG00000031193	IGSF9	immunoglobulin superfamily member 9	1560.55	1.93906e-18	3.61544e-17
ENSGALG00000010364	AADAC	arylacetamide deacetylase	95.569	1.94788e-18	3.62741e-17
ENSGALG00000006410	HTATSF1	HIV-1 Tat specific factor 1	1951.62	2.1109e-18	3.92616e-17
ENSGALG00000033653		hyperpolarization activated cyclic nucleotide gated potassium channel 3	578.943	2.14822e-18	3.99069e-17
ENSGALG00000028267		golgi phosphoprotein 3	1735.56	2.22284e-18	4.12423e-17
ENSGALG00000013512	BTF3	basic transcription factor 3	1704.23	2.29555e-18	4.25394e-17
ENSGALG00000011084	CCSAP	centriole, cilia and spindle associated protein	371.59	2.52381e-18	4.67121e-17
ENSGALG00000029324			175.937	2.56423e-18	4.74022e-17
ENSGALG00000037186		Uncharacterized protein	574.138	2.5741e-18	4.75267e-17
ENSGALG00000024326	RPUSD4	RNA pseudouridylate synthase domain containing 4	262.052	2.58238e-18	4.76214e-17
ENSGALG00000009743	RPAP3	RNA polymerase II associated protein 3	1371.84	2.63462e-18	4.85257e-17
ENSGALG00000005002	VDAC2	voltage dependent anion channel 2	13681.4	2.75315e-18	5.06472e-17
ENSGALG00000038858	ZFP64	ZFP64 zinc finger protein	2075.11	2.81528e-18	5.17172e-17
ENSGALG00000013737	TMEM181	transmembrane protein 181	3398.18	2.81814e-18	5.17172e-17
ENSGALG00000016271	PTP4A1	protein tyrosine phosphatase type IVA, member 1	13462.5	2.8551e-18	5.2332e-17
ENSGALG00000016548	SYAP1	synapse associated protein 1	1096.08	2.86174e-18	5.23903e-17
ENSGALG00000010614	SLC25A4	solute carrier family 25 member 4	268.005	2.87921e-18	5.26464e-17
ENSGALG00000003288	TARS	threonyl-tRNA synthetase	2002.03	3.00529e-18	5.48855e-17
ENSGALG00000015287	LNP1	leukemia NUP98 fusion partner 1	6251.25	3.32568e-18	6.06636e-17
ENSGALG00000043480	GPM6A	glycoprotein M6A	8421.59	3.39562e-18	6.18649e-17
ENSGALG00000027240	TSPAN13	tetraspanin 13	3680.19	3.4405e-18	6.26072e-17
ENSGALG00000005782	GCLM	glutamate-cysteine ligase modifier subunit	3258.13	3.55547e-18	6.46217e-17
ENSGALG00000021572	SSH2	slingshot protein phosphatase 2	1071.68	3.63472e-18	6.59828e-17
ENSGALG00000012577	FRMD3	FERM domain containing 3	2094.92	3.84228e-18	6.96673e-17
ENSGALG00000001054	C20H20ORF24	chromosome 20 open reading frame, human C20orf24	2353.15	3.95864e-18	7.16279e-17
ENSGALG00000007899	CHRND	cholinergic receptor nicotinic delta subunit	27.3179	3.95988e-18	7.16279e-17
ENSGALG00000021647	NRTN	neurturin	343.771	4.15201e-18	7.50136e-17
ENSGALG00000034070	GAD1	glutamate decarboxylase 1	20958.5	4.19942e-18	7.57797e-17
ENSGALG00000043172	CLVS1	clavesin 1	1384.98	4.23464e-18	7.63243e-17
ENSGALG00000000438	ERMP1	endoplasmic reticulum metallopeptidase 1	210.172	4.2743e-18	7.69476e-17
ENSGALG00000020143	GABRG1	gamma-aminobutyric acid type A receptor gamma1 subunit	559.386	4.35583e-18	7.83221e-17
ENSGALG00000002893	STC2	stanniocalcin 2	356.057	4.37397e-18	7.85551e-17
ENSGALG00000038128		ubiquitin conjugating enzyme E2 D2	4494.09	4.40386e-18	7.89982e-17
ENSGALG00000032984	MEX3B	mex-3 RNA binding family member B	256.91	4.5985e-18	8.23921e-17
ENSGALG00000027096	LGALSL	galectin like	4653.81	4.62997e-18	8.28579e-17
ENSGALG00000000966	NPHP4	nephrocystin 4	932.156	4.67036e-18	8.3482e-17
ENSGALG00000016868	NALCN	sodium leak channel, non-selective	1086.44	4.73905e-18	8.46099e-17
ENSGALG00000013778	EXOC1	exocyst complex component 1	1932.9	4.88203e-18	8.706e-17
ENSGALG00000040426	CREG1	cellular repressor of E1A stimulated genes 1	1151.25	4.88926e-18	8.70863e-17
ENSGALG00000026958	FPGT	fucose-1-phosphate guanylyltransferase	1004.06	4.94683e-18	8.80082e-17
ENSGALG00000048343		carboxylesterase 1 like 2	624.59	5.04679e-18	8.96813e-17
ENSGALG00000003913	MCEE	methylmalonyl-CoA epimerase	303.054	5.06906e-18	8.99714e-17
ENSGALG00000042853	GGPS1	geranylgeranyl diphosphate synthase 1	558.423	5.42679e-18	9.6208e-17
ENSGALG00000006505	ZFAND6	zinc finger AN1-type containing 6	2703.4	5.51363e-18	9.76331e-17
ENSGALG00000003907	N4BP1	NEDD4 binding protein 1	1329.19	5.85115e-18	1.03489e-16
ENSGALG00000041433	MSL3	male-specific lethal 3 homolog (Drosophila)	1154.8	5.9961e-18	1.05929e-16
ENSGALG00000009453	MARC1	mitochondrial amidoxime reducing component 1	3429.47	6.24165e-18	1.10138e-16
ENSGALG00000032090	TXNDC9	thioredoxin domain containing 9	968.838	6.27551e-18	1.10607e-16
ENSGALG00000039190	CDK2AP2	cyclin dependent kinase 2 associated protein 2	157.1	6.29729e-18	1.10862e-16
ENSGALG00000014210	GNPDA2	glucosamine-6-phosphate deaminase 2	820.079	6.32182e-18	1.11164e-16
ENSGALG00000027262	CAB39	calcium binding protein 39	3438.23	6.35568e-18	1.1163e-16
ENSGALG00000012367	TRIM9	tripartite motif containing 9	2951.16	6.40479e-18	1.12362e-16
ENSGALG00000003845	MKNK2	MAP kinase interacting serine/threonine kinase 2	1851.81	6.4414e-18	1.12874e-16
ENSGALG00000036543	ZBTB38	zinc finger and BTB domain containing 38	4278.13	6.46133e-18	1.13092e-16
ENSGALG00000002307	LRIT2	leucine rich repeat, Ig-like and transmembrane domains 2	6975.75	6.50223e-18	1.13628e-16
ENSGALG00000015961	SUCLG1	succinate-CoA ligase alpha subunit	3345.91	6.50698e-18	1.13628e-16
ENSGALG00000008480	ABCF3	ATP binding cassette subfamily F member 3	1231.29	6.51639e-18	1.13662e-16
ENSGALG00000007868	BCO2	beta-carotene oxygenase 2	5666.22	6.52864e-18	1.13744e-16
ENSGALG00000040348	EHBP1	EH domain binding protein 1	5015.32	6.56541e-18	1.14253e-16
ENSGALG00000037913	KLF10	Kruppel-like factor 10	193.482	6.8571e-18	1.19192e-16
ENSGALG00000015375	PLCXD2	phosphatidylinositol specific phospholipase C X domain containing 2	6010.39	7.03068e-18	1.22069e-16
ENSGALG00000007007		kinase non-catalytic C-lobe domain containing 1	1347.44	7.20261e-18	1.24911e-16
ENSGALG00000031890	YBX3	Y-box binding protein 3	6772.98	7.58733e-18	1.31433e-16
ENSGALG00000002250	DTWD2	DTW domain containing 2	254.999	7.72363e-18	1.33641e-16
ENSGALG00000005648		sestrin 2	568.944	8.00748e-18	1.38394e-16
ENSGALG00000003082	DPH1	diphthamide biosynthesis 1	522.248	8.44364e-18	1.45766e-16
ENSGALG00000006760	CSTF2	cleavage stimulation factor subunit 2	1267.86	8.59845e-18	1.48269e-16
ENSGALG00000004559	DPY19L3	dpy-19 like 3 (C. elegans)	347.992	9.04814e-18	1.55846e-16
ENSGALG00000013649	CNOT7	CCR4-NOT transcription complex subunit 7	2317.98	9.32227e-18	1.60385e-16
ENSGALG00000002888	CASZ1	castor zinc finger 1	1947.42	9.3821e-18	1.61231e-16
ENSGALG00000009470	SERPINI1	serpin family I member 1	7899.4	1.0129e-17	1.73869e-16
ENSGALG00000039048	ZNF282	zinc finger protein 282-like	312.26	1.02559e-17	1.75848e-16
ENSGALG00000012731	TBC1D7	TBC1 domain family member 7	582.519	1.06294e-17	1.82047e-16
ENSGALG00000011840	PPP2R5E	protein phosphatase 2 regulatory subunit B'epsilon	1558.36	1.08548e-17	1.85697e-16
ENSGALG00000003113	RGS14	regulator of G-protein signaling 14	1821.17	1.1391e-17	1.94649e-16
ENSGALG00000003248	SUB1	SUB1 homolog, transcriptional regulator	6504.75	1.15344e-17	1.9677e-16
ENSGALG00000012569	FBXO7	F-box protein 7	1608.97	1.15411e-17	1.9677e-16
ENSGALG00000015664	ADD1	adducin 1	14122	1.15555e-17	1.96795e-16
ENSGALG00000008934	PIK3CA	phosphatidylinositol-4,5-bisphosphate 3-kinase catalytic subunit alpha	1067.12	1.1615e-17	1.97586e-16
ENSGALG00000004294	CGNL1	cingulin like 1	1679.8	1.22574e-17	2.0828e-16
ENSGALG00000053449			1277.1	1.2602e-17	2.13895e-16
ENSGALG00000015301	LNPEP	leucyl and cystinyl aminopeptidase	1233.7	1.30073e-17	2.20527e-16
ENSGALG00000043736		R3H domain containing 2	2135.29	1.32671e-17	2.24679e-16
ENSGALG00000002024	COMT	catechol-O-methyltransferase	3036.36	1.33437e-17	2.25724e-16
ENSGALG00000008432	AP2M1	adaptor related protein complex 2 mu 1 subunit	43287.5	1.38152e-17	2.33439e-16
ENSGALG00000052986			93.6028	1.40275e-17	2.36762e-16
ENSGALG00000002527		transmembrane protein 201	1238.81	1.43289e-17	2.41581e-16
ENSGALG00000051187	YJU2B	coiled-coil domain containing 130	275.251	1.45911e-17	2.45728e-16
ENSGALG00000043208	TRAFD1	TRAF-type zinc finger domain containing 1	978.761	1.52613e-17	2.56728e-16
ENSGALG00000005894	USP8	ubiquitin specific peptidase 8	3299.08	1.53961e-17	2.58708e-16
ENSGALG00000009424	FOXP2	forkhead box P2	428.975	1.55337e-17	2.60733e-16
ENSGALG00000010052	PPP2R3C	protein phosphatase 2 regulatory subunit B''gamma	511.029	1.63589e-17	2.74279e-16
ENSGALG00000039134		activating transcription factor 7	282.666	1.64043e-17	2.74735e-16
ENSGALG00000005361		hypoxanthine-guanine phosphoribosyltransferase-like	1032.39	1.64863e-17	2.7571e-16
ENSGALG00000031035	PCMTD1	protein-L-isoaspartate (D-aspartate) O-methyltransferase domain containing 1	1884.94	1.64989e-17	2.7571e-16
ENSGALG00000028658	KBTBD3	kelch repeat and BTB domain containing 3	879.879	1.66939e-17	2.78661e-16
ENSGALG00000049204	BLOC1S6	biogenesis of lysosomal organelles complex 1 subunit 6	385.736	1.71945e-17	2.86701e-16
ENSGALG00000016551	AP1S2	adaptor related protein complex 1 sigma 2 subunit	7763.38	1.72506e-17	2.8732e-16
ENSGALG00000008136	C7H2ORF69	chromosome 7 open reading frame, human C2orf69	1524.93	1.73954e-17	2.89413e-16
ENSGALG00000002695	SLC15A4	solute carrier family 15 member 4	778.153	1.8026e-17	2.99575e-16
ENSGALG00000032430	IPO5	RAN binding protein 6	3456.09	1.85926e-17	3.08653e-16
ENSGALG00000006461	UBE3C	ubiquitin protein ligase E3C	1613.39	1.9275e-17	3.19631e-16
ENSGALG00000009443	TMEM168	transmembrane protein 168	535.45	1.94053e-17	3.21441e-16
ENSGALG00000013940	LNX1	ligand of numb-protein X 1	3370.85	1.96813e-17	3.25655e-16
ENSGALG00000000235	PPP2R2A	protein phosphatase 2 regulatory subunit Balpha	2156.67	2.00432e-17	3.31281e-16
ENSGALG00000031482	Pou5f3	POU domain class 5 transcription factor 3	5089.67	2.12062e-17	3.50121e-16
ENSGALG00000001450	IGSF9B	immunoglobulin superfamily member 9B	1501.27	2.45406e-17	4.04732e-16
ENSGALG00000005703	SLC30A4	solute carrier family 30 member 4	1969.84	2.46675e-17	4.06384e-16
ENSGALG00000009992	ARHGAP5	Rho GTPase activating protein 5	4900.79	2.5862e-17	4.25599e-16
ENSGALG00000049422	ATF3	activating transcription factor 3	435.322	2.63708e-17	4.335e-16
ENSGALG00000014787	SLC30A5	solute carrier family 30 member 5	2503.18	2.73529e-17	4.49156e-16
ENSGALG00000008026	SPATA2	spermatogenesis associated 2	1007.06	2.75367e-17	4.51686e-16
ENSGALG00000036678	ETV4	ETS variant 4	158.802	2.84463e-17	4.66101e-16
ENSGALG00000021171		transmembrane protein 2-like	187.212	2.90026e-17	4.74703e-16
ENSGALG00000048042		RAB GTPase activating protein 1 like	1124.86	3.01253e-17	4.92119e-16
ENSGALG00000038599	PMM1	phosphomannomutase 1	5550.47	3.01317e-17	4.92119e-16
ENSGALG00000008389	VBP1	LOC772071	1449.92	3.06906e-17	5.00706e-16
ENSGALG00000034615	ANO8	anoctamin 8	1208.03	3.09584e-17	5.04532e-16
ENSGALG00000014331	FKBP4	FK506 binding protein 4	6296.89	3.17862e-17	5.17466e-16
ENSGALG00000032057		nuclear RNA export factor 1	1709.85	3.21155e-17	5.22265e-16
ENSGALG00000015877	SH3BGRL2	SH3 domain binding glutamate rich protein like 2	3941.81	3.30826e-17	5.37415e-16
ENSGALG00000008791	NMT2	N-myristoyltransferase 2	1094.72	3.44944e-17	5.59748e-16
ENSGALG00000014347		zinc finger CCCH-type containing, antiviral 1 like	411.974	3.46324e-17	5.61386e-16
ENSGALG00000020419	LIN52	lin-52 DREAM MuvB core complex component	1017.31	3.55514e-17	5.75666e-16
ENSGALG00000029617	COL17A1	collagen type XVII alpha 1 chain	37.4569	3.70822e-17	5.99813e-16
ENSGALG00000040506	NARS	asparaginyl-tRNA synthetase	4980.43	3.71637e-17	6.00489e-16
ENSGALG00000004834	COPS3	COP9 signalosome subunit 3	1835.94	3.73629e-17	6.03064e-16
ENSGALG00000038494	CMIP	c-Maf inducing protein	1295.73	3.84443e-17	6.19858e-16
ENSGALG00000014167	TTLL12	tubulin tyrosine ligase like 12	2897.52	3.86637e-17	6.22733e-16
ENSGALG00000054915		borealin-like	109.975	3.92938e-17	6.32209e-16
ENSGALG00000040889	ARMC8	armadillo repeat containing 8	1154.99	3.94132e-17	6.33456e-16
ENSGALG00000042822	TAX1BP1	Tax1 binding protein 1	7959.37	4.16477e-17	6.68659e-16
ENSGALG00000031397	NT5C3A	5'-nucleotidase, cytosolic IIIA	1782.75	4.2082e-17	6.745e-16
ENSGALG00000043797	DBR1	debranching RNA lariats 1	2248.84	4.21005e-17	6.745e-16
ENSGALG00000050272	REEP4	receptor accessory protein 4	107.215	4.27101e-17	6.83542e-16
ENSGALG00000026322	ARMT1	acidic residue methyltransferase 1	470.6	4.30962e-17	6.88993e-16
ENSGALG00000008335	PHTF2	putative homeodomain transcription factor 2	1399.89	4.52865e-17	7.23246e-16
ENSGALG00000015010	NSG1	neuron specific gene family member 1	6916.15	4.71618e-17	7.52402e-16
ENSGALG00000015086	OSBPL1A	oxysterol binding protein like 1A	6033.04	4.76283e-17	7.59045e-16
ENSGALG00000000516	FANCA	Fanconi anemia complementation group A	194.594	4.85778e-17	7.73362e-16
ENSGALG00000005815	TMEM41B	transmembrane protein 41B	1024.16	4.92158e-17	7.82697e-16
ENSGALG00000000195	SLC23A2	solute carrier family 23 member 2	1901.67	5.08456e-17	8.07768e-16
ENSGALG00000014876	TBC1D32	TBC1 domain family member 32	718.49	5.25672e-17	8.34242e-16
ENSGALG00000034788	PHLDA1	pleckstrin homology like domain family A member 1	236.811	5.50264e-17	8.72355e-16
ENSGALG00000009856	GNS	glucosamine (N-acetyl)-6-sulfatase	6506.56	5.63131e-17	8.91821e-16
ENSGALG00000051415	TM2D1	TM2 domain containing 1	715.63	5.84372e-17	9.24492e-16
ENSGALG00000010654	TRAPPC11	trafficking protein particle complex 11	2179.95	6.24427e-17	9.86829e-16
ENSGALG00000009549	KPNA4	karyopherin subunit alpha 4	5444.82	6.26219e-17	9.88629e-16
ENSGALG00000007757	CSTF1	cleavage stimulation factor subunit 1	688.08	6.3671e-17	1.00414e-15
ENSGALG00000005673	DTWD1	DTW domain containing 1	571.901	6.44669e-17	1.01564e-15
ENSGALG00000014182	ADORA2B	adenosine A2b receptor	1794.61	6.50392e-17	1.02359e-15
ENSGALG00000029510	STK32B	serine/threonine kinase 32B	483.754	6.59327e-17	1.03657e-15
ENSGALG00000003434	C17orf75	chromosome 18 C17orf75 homolog	1833.54	6.61964e-17	1.03964e-15
ENSGALG00000028682	CBLN2	cerebellin 2 precursor	1306.34	6.8803e-17	1.07946e-15
ENSGALG00000028602	HMP19	HMP19 protein	27456.1	6.89729e-17	1.081e-15
ENSGALG00000041604	NPTXR	neuronal pentraxin receptor	1297.77	7.09347e-17	1.1106e-15
ENSGALG00000015656	PALM2AKAP2	PALM2-AKAP2 fusion	4040.42	7.10175e-17	1.11075e-15
ENSGALG00000000755	ACER3	alkaline ceramidase 3	515.533	7.24126e-17	1.1314e-15
ENSGALG00000015580	UFL1	UFM1 specific ligase 1	2082.39	7.74002e-17	1.20808e-15
ENSGALG00000032730	NOP56	NOP56 ribonucleoprotein	945.591	7.78922e-17	1.21451e-15
ENSGALG00000032734	RNF139	ring finger protein 139	2047.45	7.98368e-17	1.24355e-15
ENSGALG00000014934	HS3ST1	heparan sulfate-glucosamine 3-sulfotransferase 1	561.214	8.02325e-17	1.24843e-15
ENSGALG00000035362			226.238	8.255e-17	1.28317e-15
ENSGALG00000007832	PEX13	peroxisomal biogenesis factor 13	1146.88	8.40364e-17	1.30493e-15
ENSGALG00000009795	MON2	MON2 homolog, regulator of endosome-to-Golgi trafficking	1755.53	8.97583e-17	1.39236e-15
ENSGALG00000041861	TCTN1	tectonic family member 1	788.73	9.05363e-17	1.40299e-15
ENSGALG00000042297	ANKRD13D	ankyrin repeat domain 13D	1064.58	9.13206e-17	1.4137e-15
ENSGALG00000001262	CLIC4	chloride intracellular channel 4	2305.91	9.18266e-17	1.42008e-15
ENSGALG00000003650	NOL11	nucleolar protein 11	975.854	9.25905e-17	1.42921e-15
ENSGALG00000009846	BBS5	Bardet-Biedl syndrome 5	1475.82	9.26063e-17	1.42921e-15
ENSGALG00000002285	SPSB3	splA/ryanodine receptor domain and SOCS box containing 3	1057.94	9.35508e-17	1.44232e-15
ENSGALG00000015387	ATG5	autophagy related 5	805.015	9.37103e-17	1.44331e-15
ENSGALG00000014371	LGALS8	galectin 8	2095.96	9.8715e-17	1.51885e-15
ENSGALG00000033919		SH3 and multiple ankyrin repeat domains 3	1395.04	9.91053e-17	1.5233e-15
ENSGALG00000016816	CDC16	cell division cycle 16	501.339	1.06343e-16	1.63289e-15
ENSGALG00000043662	NDRG4	NDRG family member 4	40010	1.07532e-16	1.64948e-15
ENSGALG00000030552		gamma-glutamylcyclotransferase	1073.13	1.10279e-16	1.6899e-15
ENSGALG00000027035	RPL21	ribosomal protein L21	11770.3	1.10923e-16	1.69806e-15
ENSGALG00000006346	CXCL14	C-X-C motif chemokine ligand 14	2015.53	1.20716e-16	1.8461e-15
ENSGALG00000054619	GAB2	GRB2 associated binding protein 2	402.906	1.22716e-16	1.87479e-15
ENSGALG00000015004	RIOK3	RIO kinase 3	1689.1	1.25484e-16	1.91515e-15
ENSGALG00000010746	TMEM59	transmembrane protein 59	12919.9	1.27108e-16	1.93799e-15
ENSGALG00000030561		dual specificity testis-specific protein kinase 1-like	544.029	1.27484e-16	1.94176e-15
ENSGALG00000011375	RNF25	ring finger protein 25	716.631	1.28627e-16	1.9572e-15
ENSGALG00000014651	LYSMD3	LysM domain containing 3	427.089	1.40315e-16	2.13291e-15
ENSGALG00000000253	SLC25A46	solute carrier family 25 member 46	1037.72	1.45601e-16	2.21103e-15
ENSGALG00000009257	PLRG1	pleiotropic regulator 1	1421.56	1.53716e-16	2.33192e-15
ENSGALG00000010127	GLO1	glyoxalase I	10791.2	1.57462e-16	2.38636e-15
ENSGALG00000015225	BLZF1	basic leucine zipper nuclear factor 1	3207.11	1.60235e-16	2.42567e-15
ENSGALG00000041634	ACTG2	actin, gamma 2, smooth muscle, enteric	17.8433	1.60376e-16	2.42567e-15
ENSGALG00000048860	GRK1	G protein-coupled receptor kinase 1	535.978	1.63835e-16	2.4755e-15
ENSGALG00000007080			755.803	1.72724e-16	2.60722e-15
ENSGALG00000004366	BAP1	BRCA1 associated protein 1	2263.39	1.74013e-16	2.62405e-15
ENSGALG00000009596	TMEM117	transmembrane protein 117	362.295	1.77136e-16	2.6685e-15
ENSGALG00000010046	FAM177A1	family with sequence similarity 177 member A1	1416.98	1.79642e-16	2.70356e-15
ENSGALG00000013628	C6orf62	chromosome 2 open reading frame, human C6orf62	5488.22	1.83098e-16	2.75283e-15
ENSGALG00000040248	PLEKHF2	pleckstrin homology and FYVE domain containing 2	1222.3	1.83852e-16	2.76143e-15
ENSGALG00000006857	SPATA20	spermatogenesis associated 20	870.656	1.89862e-16	2.84887e-15
ENSGALG00000032184	CSPG5	chondroitin sulfate proteoglycan 5	11028.9	1.91032e-16	2.86358e-15
ENSGALG00000038515	LFNG	LFNG O-fucosylpeptide 3-beta-N-acetylglucosaminyltransferase	1130.24	2.05635e-16	3.07944e-15
ENSGALG00000042505	DSEL	dermatan sulfate epimerase like	293.325	2.08607e-16	3.12027e-15
ENSGALG00000008572	LAMP2	lysosomal associated membrane protein 2	3805.76	2.08773e-16	3.12027e-15
ENSGALG00000026253	TMEM144	transmembrane protein 144	878.037	2.09775e-16	3.13215e-15
ENSGALG00000046674	CTU2	cytosolic thiouridylase subunit 2	319.775	2.11468e-16	3.1543e-15
ENSGALG00000016988	RUBCNL	RUN and cysteine rich domain containing beclin 1 interacting protein like	599.253	2.19863e-16	3.2763e-15
ENSGALG00000002616	LZIC	leucine zipper and CTNNBIP1 domain containing	1655.39	2.23029e-16	3.32021e-15
ENSGALG00000002458	VAC14	Vac14, PIKFYVE complex component	1621.69	2.25039e-16	3.34684e-15
ENSGALG00000013661	MICU3	mitochondrial calcium uptake family member 3	1636.2	2.30262e-16	3.42116e-15
ENSGALG00000002111			1954.26	2.36717e-16	3.51363e-15
ENSGALG00000033432	NHLH2	nescient helix-loop-helix 2	63.3056	2.37567e-16	3.52278e-15
ENSGALG00000011068	COBLL1	cordon-bleu WH2 repeat protein like 1	2533.39	2.38579e-16	3.53434e-15
ENSGALG00000010618	SLC30A6	solute carrier family 30 member 6	692.66	2.4505e-16	3.62412e-15
ENSGALG00000033002	SLC7A3	solute carrier family 7 member 3	744.591	2.45119e-16	3.62412e-15
ENSGALG00000040120		glycine N-acyltransferase-like protein 3	66.2694	2.61059e-16	3.85603e-15
ENSGALG00000007132	ACOX2	acyl-CoA oxidase 2	233.165	2.65966e-16	3.92469e-15
ENSGALG00000017366	DPM1	dolichyl-phosphate mannosyltransferase subunit 1, catalytic	1343.17	2.69926e-16	3.97925e-15
ENSGALG00000009047	YPEL5	yippee like 5	3695.25	2.73387e-16	4.02635e-15
ENSGALG00000040549	HTR7	5-hydroxytryptamine (serotonin) receptor 7, adenylate cyclase-coupled	136.406	2.79262e-16	4.10887e-15
ENSGALG00000005314	APPBP2	amyloid beta precursor protein binding protein 2	1465.49	2.90442e-16	4.26921e-15
ENSGALG00000012387	NUP43	nucleoporin 43	431.447	2.96947e-16	4.3606e-15
ENSGALG00000006233	GALNT11	polypeptide N-acetylgalactosaminyltransferase 11	4147.48	3.01402e-16	4.42174e-15
ENSGALG00000044213	METTL3	methyltransferase like 3	910.699	3.02181e-16	4.42887e-15
ENSGALG00000031983	MPHOSPH6	M-phase phosphoprotein 6	732.17	3.07816e-16	4.5071e-15
ENSGALG00000002913	BRI3BP	BRI3 binding protein	1988.08	3.16857e-16	4.63499e-15
ENSGALG00000005587	EIF4G2	eukaryotic translation initiation factor 4 gamma 2	33983.9	3.20736e-16	4.6872e-15
ENSGALG00000032850	STK3	serine/threonine kinase 3	626.604	3.30909e-16	4.83121e-15
ENSGALG00000034253	ZNF644	zinc finger protein 644	2953.54	3.38042e-16	4.93059e-15
ENSGALG00000001374	SLC35E2B	solute carrier family 35 member E2B	1050.74	3.45468e-16	5.03405e-15
ENSGALG00000004205	SOAT1	sterol O-acyltransferase 1	496.558	3.51543e-16	5.11287e-15
ENSGALG00000028484	TMED7	transmembrane p24 trafficking protein 7	3731.61	3.51552e-16	5.11287e-15
ENSGALG00000002500	GMPPB	GDP-mannose pyrophosphorylase B	389.837	3.61003e-16	5.24529e-15
ENSGALG00000032259	SIX3	SIX homeobox 3	7775.39	3.62834e-16	5.26683e-15
ENSGALG00000031582	RAB1B	RAB1B, member RAS oncogene family	8111.78	3.65124e-16	5.295e-15
ENSGALG00000000847	GARNL3	GTPase activating Rap/RanGAP domain like 3	2461.38	3.70949e-16	5.37432e-15
ENSGALG00000008094	HSPD1	heat shock protein family D (Hsp60) member 1	5230.74	3.71551e-16	5.3779e-15
ENSGALG00000005460	SLCO4A1	solute carrier organic anion transporter family member 4A1	924.043	3.72e-16	5.37926e-15
ENSGALG00000001263	GTF2IRD1	GTF2I repeat domain containing 1	1632.55	3.80132e-16	5.4916e-15
ENSGALG00000000168	ADORA1	adenosine A1 receptor	391.65	3.92684e-16	5.66753e-15
ENSGALG00000008888	IL1RAPL2	interleukin 1 receptor accessory protein like 2	1140.77	4.01409e-16	5.78794e-15
ENSGALG00000038972		cullin 9	657.728	4.02239e-16	5.79438e-15
ENSGALG00000039606	CLN8	ceroid-lipofuscinosis, neuronal 8	1710.43	4.24403e-16	6.10786e-15
ENSGALG00000015328	TRMT10C	tRNA methyltransferase 10C, mitochondrial RNase P subunit	498.364	4.49947e-16	6.46932e-15
ENSGALG00000002661	YWHAE	tyrosine 3-monooxygenase/tryptophan 5-monooxygenase activation protein epsilon	16735.6	4.59711e-16	6.59725e-15
ENSGALG00000041533	SLC11A2	solute carrier family 11 (proton-coupled divalent metal ion transporters), member 2	925.477	4.59716e-16	6.59725e-15
ENSGALG00000014186	MPPED1	metallophosphoesterase domain containing 1	902.406	4.63227e-16	6.64134e-15
ENSGALG00000009533	NMD3	NMD3 ribosome export adaptor	571.458	4.76601e-16	6.82662e-15
ENSGALG00000012170	LIN7C	lin-7 homolog C, crumbs cell polarity complex component	4187.5	4.79257e-16	6.85818e-15
ENSGALG00000032234	MARCH5	membrane associated ring-CH-type finger 5	1716.98	5.12959e-16	7.33353e-15
ENSGALG00000004999	TAF7	TATA-box binding protein associated factor 7	1863.33	5.24317e-16	7.48883e-15
ENSGALG00000048205		3-beta-hydroxysteroid-Delta(8),Delta(7)-isomerase-like	508.499	5.31293e-16	7.58132e-15
ENSGALG00000008870	ZDHHC6	zinc finger DHHC-type containing 6	804.577	5.41161e-16	7.71486e-15
ENSGALG00000028294			201.263	5.44363e-16	7.75321e-15
ENSGALG00000009995	AKAP6	A-kinase anchoring protein 6	1930.07	5.4941e-16	7.81774e-15
ENSGALG00000003438	NUF2	NUF2, NDC80 kinetochore complex component	152.176	5.50082e-16	7.81994e-15
ENSGALG00000035447		interleukin 4 receptor	630.437	5.55284e-16	7.88648e-15
ENSGALG00000038143		farnesyltransferase, CAAX box, beta	938.223	5.56555e-16	7.89714e-15
ENSGALG00000028262		prickle planar cell polarity protein 4	544.421	5.73167e-16	8.12523e-15
ENSGALG00000005674	USP10	ubiquitin specific peptidase 10	5116.74	5.73796e-16	8.12654e-15
ENSGALG00000053917	CD164	CD164 molecule	3802.44	5.8304e-16	8.24974e-15
ENSGALG00000002260	CISH	cytokine inducible SH2 containing protein	346.581	6.04934e-16	8.55154e-15
ENSGALG00000001750	MAT2B	methionine adenosyltransferase 2B	4111.51	6.11775e-16	8.64018e-15
ENSGALG00000027823	TFAP4	transcription factor AP-4	248.565	6.44541e-16	9.09446e-15
ENSGALG00000054178	CLDN12	claudin 12	1212.95	6.46485e-16	9.11339e-15
ENSGALG00000014954	ZNF518B	zinc finger protein 518B	1349.78	6.50591e-16	9.16274e-15
ENSGALG00000010943		sodium voltage-gated channel alpha subunit 1	1740.07	6.52473e-16	9.1807e-15
ENSGALG00000003919	MRPL22	mitochondrial ribosomal protein L22	819.082	6.6162e-16	9.30077e-15
ENSGALG00000054117		CREB regulated transcription coactivator 2	98.2253	6.71431e-16	9.42377e-15
ENSGALG00000013155		poly(rC) binding protein 2	9848.16	6.71615e-16	9.42377e-15
ENSGALG00000033879		cullin associated and neddylation dissociated 1	3241.49	6.86589e-16	9.62496e-15
ENSGALG00000037353	TMEM131	transmembrane protein 131	2369.91	6.92871e-16	9.70404e-15
ENSGALG00000004550	PPTC7	PTC7 protein phosphatase homolog	846.482	7.06026e-16	9.87914e-15
ENSGALG00000040128	SNAP29	synaptosome associated protein 29	1433.02	7.17701e-16	1.00332e-14
ENSGALG00000032916		thyroid adenoma-associated protein homolog	820.318	7.19297e-16	1.00461e-14
ENSGALG00000050058	REEP1	receptor accessory protein 1	5544	7.19952e-16	1.00461e-14
ENSGALG00000048712	RNF115	ring finger protein 115	672.121	7.48047e-16	1.04286e-14
ENSGALG00000015221	CCDC181	coiled-coil domain containing 181	208.372	7.49722e-16	1.04423e-14
ENSGALG00000041857	ZC3H15	zinc finger CCCH-type containing 15	2742.5	7.55496e-16	1.05131e-14
ENSGALG00000010259	COL28A1	collagen type XXVIII alpha 1 chain	65.9505	7.56831e-16	1.0522e-14
ENSGALG00000012159	ACTR3	ARP3 actin related protein 3 homolog	1901.48	7.64412e-16	1.06176e-14
ENSGALG00000036666	ZCCHC10	zinc finger CCHC-type containing 10	472.713	7.80797e-16	1.08353e-14
ENSGALG00000008175	ORC5	origin recognition complex subunit 5	425.073	7.91232e-16	1.097e-14
ENSGALG00000000726	ELAVL1	ELAV like RNA binding protein 1	3074.82	8.09284e-16	1.121e-14
ENSGALG00000003781	SUN1	Sad1 and UNC84 domain containing 1	1713.21	8.29278e-16	1.14765e-14
ENSGALG00000035800	CAMKMT	calmodulin-lysine N-methyltransferase	264.008	8.44277e-16	1.16734e-14
ENSGALG00000040291		rho-related BTB domain-containing protein 2-like	123.001	8.48553e-16	1.17218e-14
ENSGALG00000031281			264.09	8.65772e-16	1.19488e-14
ENSGALG00000042548	LRRC6	leucine rich repeat containing 6	140.427	8.74458e-16	1.20576e-14
ENSGALG00000011276	BTG1	BTG anti-proliferation factor 1	5044.22	9.0174e-16	1.24225e-14
ENSGALG00000042614	NBAS	neuroblastoma amplified sequence	1710.48	9.22368e-16	1.26951e-14
ENSGALG00000048365	GPATCH4	G-patch domain containing 4	446.411	9.42741e-16	1.29638e-14
ENSGALG00000035773	PIK3C3	phosphatidylinositol 3-kinase catalytic subunit type 3	1975.68	9.4436e-16	1.29742e-14
ENSGALG00000041556	GPATCH8	G-patch domain containing 8	3056.6	9.45894e-16	1.29835e-14
ENSGALG00000012378	KATNA1	katanin catalytic subunit A1	281.55	9.75137e-16	1.33728e-14
ENSGALG00000003369	KAT2A	lysine acetyltransferase 2A	768.285	1.0088e-15	1.38219e-14
ENSGALG00000001872	SDF4	stromal cell derived factor 4	3993.17	1.02322e-15	1.40068e-14
ENSGALG00000035187	FHL3	four and a half LIM domains 3	514.061	1.03674e-15	1.4179e-14
ENSGALG00000006167	LRRC8B	uncharacterized LOC107056693	2186.31	1.058e-15	1.44567e-14
ENSGALG00000027907	NR2F1	nuclear receptor subfamily 2 group F member 1	480.925	1.0749e-15	1.46745e-14
ENSGALG00000035156	DCTN1	dynactin subunit 1	6533.47	1.09587e-15	1.49473e-14
ENSGALG00000034020	RHOBTB2	Rho-related BTB domain containing 2	1873.24	1.09851e-15	1.49698e-14
ENSGALG00000012513	STAM2	signal transducing adaptor molecule 2	2463.86	1.10254e-15	1.50112e-14
ENSGALG00000015959	SMAP1	small ArfGAP 1	2778.24	1.10814e-15	1.50738e-14
ENSGALG00000052302		phosphodiesterase 4D interacting protein	4475.6	1.14403e-15	1.55481e-14
ENSGALG00000007555	CCND1	cyclin D1	722.26	1.1685e-15	1.58664e-14
ENSGALG00000003702	CLINT1	clathrin interactor 1	2432.02	1.18486e-15	1.60741e-14
ENSGALG00000009817	ZNF770	aquarius intron-binding spliceosomal factor	455.73	1.19714e-15	1.62262e-14
ENSGALG00000015349		phosphatidylinositol glycan anchor biosynthesis class G	1594.5	1.21782e-15	1.64918e-14
ENSGALG00000016796	C1H2ORF49	chromosome 1 open reading frame, human C2orf49	990.833	1.22656e-15	1.65953e-14
ENSGALG00000006424	JADE2	jade family PHD finger 2	1288.92	1.24067e-15	1.67712e-14
ENSGALG00000017165	CUL5	cullin 5	1651.42	1.25358e-15	1.69306e-14
ENSGALG00000015157	TRAPPC8	trafficking protein particle complex 8	1966.33	1.25708e-15	1.69627e-14
ENSGALG00000037097	GRK3	G protein-coupled receptor kinase 3	11782.8	1.29877e-15	1.75097e-14
ENSGALG00000009056	LCLAT1	lysocardiolipin acyltransferase 1	2680.46	1.31149e-15	1.76655e-14
ENSGALG00000016508		numb homolog (Drosophila)-like	506.01	1.32489e-15	1.78301e-14
ENSGALG00000012946	FAM60A	family with sequence similarity 60 member A	1004.01	1.32967e-15	1.78786e-14
ENSGALG00000014248	TMEM33	transmembrane protein 33	2340.26	1.34835e-15	1.81137e-14
ENSGALG00000009668	HPF1	histone PARylation factor 1	1624.14	1.36096e-15	1.82668e-14
ENSGALG00000016804	SLC5A7	solute carrier family 5 member 7	576.407	1.36565e-15	1.83134e-14
ENSGALG00000039648		transmembrane protein 216	138.427	1.40434e-15	1.88157e-14
ENSGALG00000014756	PPWD1	peptidylprolyl isomerase domain and WD repeat containing 1	511.738	1.41402e-15	1.89286e-14
ENSGALG00000047782		striatin-4-like	309.266	1.42258e-15	1.90264e-14
ENSGALG00000016904	SLITRK6	SLIT and NTRK like family member 6	966.578	1.46734e-15	1.96077e-14
ENSGALG00000003430	PMS2	PMS1 homolog 2, mismatch repair system component	605.382	1.53439e-15	2.04856e-14
ENSGALG00000011798	HEBP1	heme binding protein 1	2136.8	1.56178e-15	2.08329e-14
ENSGALG00000014408	LLGL1	LLGL1, scribble cell polarity complex component	2344.63	1.57975e-15	2.10541e-14
ENSGALG00000049399	DCAF15	DDB1 and CUL4 associated factor 15	440.386	1.60305e-15	2.13458e-14
ENSGALG00000024034	PI4KB	phosphatidylinositol 4-kinase beta	2992.62	1.62961e-15	2.16804e-14
ENSGALG00000027363	C1orf159	chromosome 21 C1orf159 homolog	399.648	1.68097e-15	2.23441e-14
ENSGALG00000009185	ROM1	retinal outer segment membrane protein 1	4306.97	1.6853e-15	2.2382e-14
ENSGALG00000000855	ZMPSTE24	zinc metallopeptidase STE24	1716.9	1.71409e-15	2.27444e-14
ENSGALG00000008032		G protein-coupled receptor 22	1034.41	1.73534e-15	2.30061e-14
ENSGALG00000029304	SMARCD2	SWI/SNF related, matrix associated, actin dependent regulator of chromatin, subfamily d, member 2	2682.23	1.74889e-15	2.31656e-14
ENSGALG00000031518		DNA damage inducible transcript 3	204.548	1.77143e-15	2.34436e-14
ENSGALG00000002485	PHKG1	phosphorylase kinase catalytic subunit gamma 1	1845.77	1.80741e-15	2.38907e-14
ENSGALG00000029199		WD repeat domain 55	294.786	1.80837e-15	2.38907e-14
ENSGALG00000035994		probable acyl coa dehydrogenase 6-like	4620.11	1.81172e-15	2.39141e-14
ENSGALG00000053878			150.319	1.8249e-15	2.40671e-14
ENSGALG00000001782	PLAA	phospholipase A2 activating protein	1234.9	1.83531e-15	2.41833e-14
ENSGALG00000009990	SRBD1	S1 RNA binding domain 1	666.852	1.86389e-15	2.45386e-14
ENSGALG00000040272	ALG10	ALG10, alpha-1,2-glucosyltransferase	406.861	1.86561e-15	2.45399e-14
ENSGALG00000014709	SKIV2L2	Ski2 like RNA helicase 2	2083.27	1.87106e-15	2.45902e-14
ENSGALG00000006503	VDAC1	voltage dependent anion channel 1	15952	1.88844e-15	2.47971e-14
ENSGALG00000020164	GAR1	GAR1 ribonucleoprotein	158.075	1.93146e-15	2.534e-14
ENSGALG00000041644	ATP11A	ATPase phospholipid transporting 11A	7998.82	1.95294e-15	2.55996e-14
ENSGALG00000033811	PTPRN	protein tyrosine phosphatase, receptor type N	2748.07	2.00304e-15	2.62336e-14
ENSGALG00000009505	PNPLA8	patatin like phospholipase domain containing 8	1605.28	2.0319e-15	2.65886e-14
ENSGALG00000008686	TRDMT1	tRNA aspartic acid methyltransferase 1	772.617	2.03437e-15	2.65979e-14
ENSGALG00000001860	RSBN1	round spermatid basic protein 1	1278.75	2.04827e-15	2.67565e-14
ENSGALG00000034316	CNOT6	CCR4-NOT transcription complex subunit 6	2485.22	2.05214e-15	2.6784e-14
ENSGALG00000016457	TRIB2	tribbles pseudokinase 2	4293.58	2.06495e-15	2.69279e-14
ENSGALG00000030821	CBLN3	cerebellin 3 precursor	306.293	2.10352e-15	2.74073e-14
ENSGALG00000002588	PPARD	peroxisome proliferator activated receptor delta	1654.02	2.1123e-15	2.7498e-14
ENSGALG00000042067	SPRY1	sprouty RTK signaling antagonist 1	297.89	2.12985e-15	2.77027e-14
ENSGALG00000045052	MAB21L1	mab-21 like 1	3662.16	2.15124e-15	2.79348e-14
ENSGALG00000035768	SCAP	SREBF chaperone	4136.28	2.15139e-15	2.79348e-14
ENSGALG00000054713		GRIP1 associated protein 1	832.795	2.17928e-15	2.82728e-14
ENSGALG00000010663	TTC8	tetratricopeptide repeat domain 8	4195.47	2.22947e-15	2.88991e-14
ENSGALG00000051922			2094.15	2.2332e-15	2.89228e-14
ENSGALG00000012009	JKAMP	JNK1/MAPK8-associated membrane protein	1089.2	2.24014e-15	2.89877e-14
ENSGALG00000010601	UFSP2	UFM1 specific peptidase 2	1382.16	2.24916e-15	2.90796e-14
ENSGALG00000008807	DCUN1D1	defective in cullin neddylation 1 domain containing 1	1419.61	2.2558e-15	2.91406e-14
ENSGALG00000027440	COX20	COX20, cytochrome c oxidase assembly factor	748.191	2.25786e-15	2.91424e-14
ENSGALG00000000564	CCDC47	coiled-coil domain containing 47	2253.89	2.28849e-15	2.95125e-14
ENSGALG00000015273	TBC1D23	TBC1 domain family member 23	2362.03	2.34365e-15	3.01982e-14
ENSGALG00000005702	TMEM97	transmembrane protein 97	656.974	2.3533e-15	3.02967e-14
ENSGALG00000041616	IRF2BPL	interferon regulatory factor 2 binding protein-like	1106.34	2.46738e-15	3.17384e-14
ENSGALG00000003427	USP3	ubiquitin specific peptidase 3	753.017	2.52144e-15	3.24063e-14
ENSGALG00000014081	OCIAD1	OCIA domain containing 2	1072.47	2.59657e-15	3.33435e-14
ENSGALG00000045611		glycosylated lysosomal membrane protein	370.179	2.61264e-15	3.35215e-14
ENSGALG00000005622	ARF4	ADP ribosylation factor 4	4367.61	2.62827e-15	3.36712e-14
ENSGALG00000028015	HES1	hes family bHLH transcription factor 1	182.638	2.62875e-15	3.36712e-14
ENSGALG00000040877	UBALD2	UBA like domain containing 2	507.002	2.80922e-15	3.59523e-14
ENSGALG00000004809	PPIF	peptidylprolyl isomerase F	1190.59	2.89613e-15	3.7006e-14
ENSGALG00000053526	NTF3	neurotrophin 3	456.976	2.89644e-15	3.7006e-14
ENSGALG00000052763	BTG2	BTG anti-proliferation factor 2	3658.26	2.91207e-15	3.71728e-14
ENSGALG00000039161		RUN and FYVE domain containing 2	533.294	2.91441e-15	3.71728e-14
ENSGALG00000031729	MOB3A	MOB kinase activator 3A	721.996	3.05034e-15	3.88739e-14
ENSGALG00000028709	RNF144A	ring finger protein 144A	391.305	3.06548e-15	3.90243e-14
ENSGALG00000016370	TPO	thyroid peroxidase	101.987	3.0673e-15	3.90243e-14
ENSGALG00000033862		thioredoxin like 1	1173.22	3.08298e-15	3.91908e-14
ENSGALG00000054495			237.621	3.09565e-15	3.93189e-14
ENSGALG00000006009		podocalyxin like 2	11712.3	3.2157e-15	4.07813e-14
ENSGALG00000032975	UBE2QL1	ubiquitin conjugating enzyme E2 Q family like 1	2104.01	3.21617e-15	4.07813e-14
ENSGALG00000047515			176.176	3.26028e-15	4.1306e-14
ENSGALG00000016853	ABHD13	abhydrolase domain containing 13	776.794	3.27185e-15	4.13917e-14
ENSGALG00000014832	PRKAA1	protein kinase AMP-activated catalytic subunit alpha 1	824.405	3.27252e-15	4.13917e-14
ENSGALG00000040008	STK11	serine/threonine kinase 11	1660.15	3.49541e-15	4.41741e-14
ENSGALG00000037545	GRIP2	glutamate receptor interacting protein 2	958.387	3.51122e-15	4.43369e-14
ENSGALG00000026009	SRP9	signal recognition particle 9	2068.38	3.58295e-15	4.52048e-14
ENSGALG00000038096	NOS2	nitric oxide synthase 2	437.969	3.61661e-15	4.55915e-14
ENSGALG00000016578	TRAPPC2	trafficking protein particle complex 2	1404.61	3.61965e-15	4.5592e-14
ENSGALG00000007023	PRKAR2A	protein kinase cAMP-dependent type II regulatory subunit alpha	1562.15	3.6345e-15	4.5741e-14
ENSGALG00000019570	C1orf145	chromosome 1 open reading frame 145	34.6388	3.78816e-15	4.76351e-14
ENSGALG00000015791	AKIRIN2	akirin 2	2166	4.07494e-15	5.11989e-14
ENSGALG00000003091	PARN	poly(A)-specific ribonuclease	775.753	4.12927e-15	5.18385e-14
ENSGALG00000011079	GLRX5	glutaredoxin 5	788.332	4.15174e-15	5.20774e-14
ENSGALG00000051065	PYGO2	pygopus family PHD finger 2	603.293	4.18766e-15	5.24673e-14
ENSGALG00000054306	SRXN1	sulfiredoxin 1	312.707	4.18976e-15	5.24673e-14
ENSGALG00000001730	DGKD	diacylglycerol kinase delta	1134.2	4.29378e-15	5.37255e-14
ENSGALG00000027199	MMGT1	membrane magnesium transporter 1	2387.11	4.40554e-15	5.50783e-14
ENSGALG00000002147	SIKE1	suppressor of IKBKE 1	1346.85	4.5782e-15	5.71897e-14
ENSGALG00000000336	PPP1R12B	protein phosphatase 1 regulatory subunit 12B	2041.48	4.64063e-15	5.79218e-14
ENSGALG00000031474	ZRANB1	zinc finger RANBP2-type containing 1	2303.54	4.77985e-15	5.96104e-14
ENSGALG00000004781	ZBTB40	zinc finger and BTB domain containing 40	223.596	4.80429e-15	5.98659e-14
ENSGALG00000032659	ZBED4	zinc finger BED-type containing 4	616.64	4.87063e-15	6.06425e-14
ENSGALG00000050416	SYDE1	synapse defective Rho GTPase homolog 1	236.673	4.97399e-15	6.18785e-14
ENSGALG00000009395	GLRB	glycine receptor beta	1879.89	4.98534e-15	6.19688e-14
ENSGALG00000029996	PPP2R5C	protein phosphatase 2 regulatory subunit B'gamma	1644.47	5.0026e-15	6.21189e-14
ENSGALG00000035946	GUCY1A1	guanylate cyclase 1 soluble subunit alpha	2393.25	5.00562e-15	6.21189e-14
ENSGALG00000010630	AHCTF1	AT-hook containing transcription factor 1	2659.52	5.04937e-15	6.26106e-14
ENSGALG00000002646	FAM171B	family with sequence similarity 171 member B	5039.25	5.13929e-15	6.36734e-14
ENSGALG00000009017	STEAP2	STEAP2 metalloreductase	616.88	5.16034e-15	6.38819e-14
ENSGALG00000017034	FOXO1	forkhead box O1	409.839	5.17032e-15	6.39532e-14
ENSGALG00000010481	CMPK1	cytidine/uridine monophosphate kinase 1	2450.11	5.26107e-15	6.50226e-14
ENSGALG00000019397	CERK	ceramide kinase	2047.05	5.58438e-15	6.89621e-14
ENSGALG00000011897	SMDT1	single-pass membrane protein with aspartate rich tail 1	1620.46	5.71922e-15	7.05697e-14
ENSGALG00000032554	C1QL3	complement C1q like 3	691.619	5.7574e-15	7.09829e-14
ENSGALG00000023581	UTS2R	urotensin-2 receptor-like	349.958	5.77599e-15	7.11542e-14
ENSGALG00000011020	CYCS	cytochrome c, somatic	2033.82	5.932e-15	7.30167e-14
ENSGALG00000016070	WRB	tryptophan rich basic protein	1959.93	5.9538e-15	7.32254e-14
ENSGALG00000028537	NDUFB1	NADH:ubiquinone oxidoreductase subunit B1	2561.29	5.99244e-15	7.36408e-14
ENSGALG00000035482	SEC24B	SEC24 homolog B, COPII coat complex component	1786.62	6.03815e-15	7.41424e-14
ENSGALG00000012631	PWP1	PWP1 homolog, endonuclein	662.559	6.05138e-15	7.42447e-14
ENSGALG00000017084	UBL3	ubiquitin like 3	3517.74	6.06554e-15	7.43581e-14
ENSGALG00000050380	TMPPE	transmembrane protein with metallophosphoesterase domain	349.202	6.45895e-15	7.91169e-14
ENSGALG00000037299	LYRM7	LYR motif containing 7	370.035	6.64447e-15	8.13236e-14
ENSGALG00000042967	CTPS1	CTP synthase 1	1066.25	6.81211e-15	8.3308e-14
ENSGALG00000009096	MTM1	myotubularin 1	942.823	6.89446e-15	8.42471e-14
ENSGALG00000049157	DOK4	docking protein 4	132.326	6.99645e-15	8.54244e-14
ENSGALG00000003416	FHIP1B	family with sequence similarity 160, member A2	1057.25	7.11087e-15	8.67515e-14
ENSGALG00000012098	NAA30	N(alpha)-acetyltransferase 30, NatC catalytic subunit	687.12	7.27684e-15	8.87048e-14
ENSGALG00000016865	TPP2	tripeptidyl peptidase 2	1042.64	7.28611e-15	8.87464e-14
ENSGALG00000002362	MANF	mesencephalic astrocyte derived neurotrophic factor	887.751	7.45588e-15	9.07412e-14
ENSGALG00000005716	SBF2	SET binding factor 2	1729.73	7.96666e-15	9.68797e-14
ENSGALG00000008529	FASTKD2	FAST kinase domains 2	667.167	8.07847e-15	9.81605e-14
ENSGALG00000031835	TMEM68	transmembrane protein 68	420.368	8.23895e-15	1.0003e-13
ENSGALG00000001024	TPRG1L	tumor protein p63 regulated 1-like	3417.38	8.42206e-15	1.02172e-13
ENSGALG00000034737		GLIS family zinc finger 2	593.439	8.54578e-15	1.03589e-13
ENSGALG00000047242	MAST1	microtubule associated serine/threonine kinase 1	1795.39	8.55811e-15	1.03656e-13
ENSGALG00000015009	ZBTB49	zinc finger and BTB domain containing 49	587.019	8.62095e-15	1.04333e-13
ENSGALG00000006049	STK26	serine/threonine protein kinase 26	2230.8	8.71855e-15	1.0543e-13
ENSGALG00000050750	NRN1L	neuritin 1 like	1130.98	8.96895e-15	1.08372e-13
ENSGALG00000014540	KANSL3	KAT8 regulatory NSL complex subunit 3	876.337	9.05928e-15	1.09376e-13
ENSGALG00000040956	CHIC1	cysteine rich hydrophobic domain 1	313.41	9.37943e-15	1.13151e-13
ENSGALG00000051144	EVI5L	ecotropic viral integration site 5 like	4496.18	9.43515e-15	1.13733e-13
ENSGALG00000011465	STT3B	STT3B, catalytic subunit of the oligosaccharyltransferase complex	4338.97	9.55887e-15	1.15132e-13
ENSGALG00000000975	C1orf174	chromosome 21 C1orf174 homolog	1302.8	9.59017e-15	1.15417e-13
ENSGALG00000009825	SRGAP1	SLIT-ROBO Rho GTPase activating protein 1	5431.15	9.64758e-15	1.16016e-13
ENSGALG00000034396	TMEM50B	transmembrane protein 50B	2048.36	9.65768e-15	1.16045e-13
ENSGALG00000012206	CGRRF1	cell growth regulator with ring finger domain 1	675.369	9.74421e-15	1.16992e-13
ENSGALG00000005552	PTBP2	polypyrimidine tract binding protein 2	1591.34	9.88101e-15	1.18541e-13
ENSGALG00000004503		centromere protein V	685.72	1.03193e-14	1.23701e-13
ENSGALG00000050288	DCP1B	decapping mRNA 1B	932.215	1.06733e-14	1.27844e-13
ENSGALG00000013818	CITED2	Cbp/p300 interacting transactivator with Glu/Asp rich carboxy-terminal domain 2	56.8265	1.09756e-14	1.31361e-13
ENSGALG00000000510	DCAF7	DDB1 and CUL4 associated factor 7	1640.51	1.14613e-14	1.37065e-13
ENSGALG00000003838		protein FAM49A-like	1206.79	1.14795e-14	1.37174e-13
ENSGALG00000003634	PTEN	phosphatase and tensin homolog	2901	1.18019e-14	1.40915e-13
ENSGALG00000014084	FGFR1OP2	FGFR1 oncogene partner 2	2331.24	1.18273e-14	1.41108e-13
ENSGALG00000043576	AGAP3	ArfGAP with GTPase domain, ankyrin repeat and PH domain 3	2226.16	1.2551e-14	1.49624e-13
ENSGALG00000035023	CNIH1	cornichon family AMPA receptor auxiliary protein 1	3820.07	1.2722e-14	1.51543e-13
ENSGALG00000048930	CDC37	cell division cycle 37	2997.22	1.27465e-14	1.51716e-13
ENSGALG00000009981	PREPL	prolyl endopeptidase-like	162.834	1.27631e-14	1.51794e-13
ENSGALG00000035065	FAM110B	family with sequence similarity 110 member B	758.414	1.29685e-14	1.54115e-13
ENSGALG00000015804	LTN1	listerin E3 ubiquitin protein ligase 1	2574.76	1.34261e-14	1.59428e-13
ENSGALG00000043106	WDR17	WD repeat domain 17	2885.38	1.36377e-14	1.61814e-13
ENSGALG00000002018	CAPN15	calpain 15	3039.05	1.39375e-14	1.65242e-13
ENSGALG00000026161			4581	1.40904e-14	1.66924e-13
ENSGALG00000026043		SNF-related serine/threonine-protein kinase-like	516.238	1.45281e-14	1.71974e-13
ENSGALG00000012239	METAP1	methionyl aminopeptidase 1	875.697	1.50809e-14	1.78313e-13
ENSGALG00000046915	PPP1R12C	protein phosphatase 1 regulatory subunit 12C	790.072	1.50872e-14	1.78313e-13
ENSGALG00000052002	RNASEH2A	ribonuclease H2 subunit A-like	516.717	1.51806e-14	1.79278e-13
ENSGALG00000055117			310.008	1.5471e-14	1.82565e-13
ENSGALG00000001474	RAB14	RAB14, member RAS oncogene family	8441.49	1.55454e-14	1.833e-13
ENSGALG00000026271	TM2D3	TM2 domain containing 3	1466.44	1.55723e-14	1.83475e-13
ENSGALG00000016618	PNPLA4	patatin like phospholipase domain containing 4	94.7971	1.58226e-14	1.86279e-13
ENSGALG00000009744	FAM98B	family with sequence similarity 98 member B	1328.82	1.6587e-14	1.94984e-13
ENSGALG00000009887	DIEXF	digestive organ expansion factor homolog (zebrafish)	1212.58	1.65878e-14	1.94984e-13
ENSGALG00000012214	RAB3GAP1	RAB3 GTPase activating protein catalytic subunit 1	2485.28	1.67667e-14	1.96933e-13
ENSGALG00000002450	WDR24	WD repeat domain 24	1050.76	1.73178e-14	2.03249e-13
ENSGALG00000036067	RBFA	ribosome binding factor A (putative)	299.096	1.76031e-14	2.06437e-13
ENSGALG00000007075	ATP13A3	ATPase 13A3	2836.49	1.76411e-14	2.06723e-13
ENSGALG00000033212	HSP90AA1	heat shock protein 90 alpha family class A member 1	82586	1.7672e-14	2.06925e-13
ENSGALG00000028360	MGAT4C	MGAT4 family member C	221.937	1.77927e-14	2.0815e-13
ENSGALG00000028810	CHCHD10	coiled-coil-helix-coiled-coil-helix domain containing 10	2141.44	1.78041e-14	2.0815e-13
ENSGALG00000014206	GABRA2	gamma-aminobutyric acid type A receptor alpha2 subunit	2241.15	1.81879e-14	2.12473e-13
ENSGALG00000013205	ETNK1	ethanolamine kinase 1	1156.52	1.8278e-14	2.13361e-13
ENSGALG00000042741	GRK2	G protein-coupled receptor kinase 2	1058.91	1.85897e-14	2.16832e-13
ENSGALG00000034528	SNTB1	syntrophin beta 1	9109.62	1.88691e-14	2.19921e-13
ENSGALG00000011875	TRPC3	transient receptor potential cation channel subfamily C member 3	326.621	1.89751e-14	2.20987e-13
ENSGALG00000044536	WDR13	WD repeat domain 13	260.082	1.90694e-14	2.21915e-13
ENSGALG00000014078	DCUN1D4	defective in cullin neddylation 1 domain containing 4	2270.7	1.9488e-14	2.26612e-13
ENSGALG00000006779	PDZD3	PDZ domain containing 3	154.402	1.95316e-14	2.26944e-13
ENSGALG00000004143	YWHAB	tyrosine 3-monooxygenase/tryptophan 5-monooxygenase activation protein beta	21406.4	1.97403e-14	2.29194e-13
ENSGALG00000034501	ATP8B2	aquaporin 10	1836.52	2.00398e-14	2.32492e-13
ENSGALG00000016067	HMGN1	high mobility group nucleosome binding domain 1	2948.57	2.00649e-14	2.32606e-13
ENSGALG00000008839	ATP11B	ATPase phospholipid transporting 11B (putative)	9453.69	2.01272e-14	2.33149e-13
ENSGALG00000015336	CHRNA8	neuronal acetylcholine receptor subunit alpha-7-like	3818.3	2.06587e-14	2.39123e-13
ENSGALG00000026981	NHSL1	NHS like 1	1852.47	2.07976e-14	2.40547e-13
ENSGALG00000037812	USP43	ubiquitin specific peptidase 43	1075.11	2.13203e-14	2.46404e-13
ENSGALG00000005944	ZNF639	zinc finger protein 639	1027.66	2.14323e-14	2.47509e-13
ENSGALG00000007128	SH3BGRL	SH3 domain binding glutamate rich protein like	4429.22	2.15284e-14	2.4843e-13
ENSGALG00000030599	TYK2	tyrosine kinase 2	667.179	2.19174e-14	2.52726e-13
ENSGALG00000035352	ZBTB17	zinc finger and BTB domain containing 17	819.549	2.22102e-14	2.55908e-13
ENSGALG00000038639	AGBL5	ATP/GTP binding protein like 5	219.21	2.23925e-14	2.57811e-13
ENSGALG00000014920	USP14	ubiquitin specific peptidase 14	1627.24	2.30309e-14	2.64961e-13
ENSGALG00000041914	BRI3	brain protein I3	1157.42	2.37581e-14	2.73119e-13
ENSGALG00000029678	SNX16	sorting nexin 16	424.886	2.38788e-14	2.74298e-13
ENSGALG00000000838	THAP12	THAP domain containing 12	322.912	2.39295e-14	2.74672e-13
ENSGALG00000013493	SPTLC1	serine palmitoyltransferase long chain base subunit 1	2107.73	2.49136e-14	2.85752e-13
ENSGALG00000029673	TBC1D19	TBC1 domain family member 19	715.076	2.5013e-14	2.86675e-13
ENSGALG00000026225	PSMD12	proteasome 26S subunit, non-ATPase 12	1502.91	2.50757e-14	2.87175e-13
ENSGALG00000009845	GJD2	gap junction protein delta 2	1948.76	2.51019e-14	2.87258e-13
ENSGALG00000006843	NCBP2	nuclear cap binding protein subunit 2, 20kDa	2194.04	2.53995e-14	2.90445e-13
ENSGALG00000033769			231.15	2.57953e-14	2.94748e-13
ENSGALG00000017248	RAB30	RAB30, member RAS oncogene family	771.593	2.58934e-14	2.95645e-13
ENSGALG00000030101	CSDC2	cold shock domain containing C2, RNA binding	4939.57	2.61155e-14	2.97956e-13
ENSGALG00000047720	KLHDC7A	kelch domain containing 7A	1011.5	2.63496e-14	3.00401e-13
ENSGALG00000013932	NAPG	NSF attachment protein gamma	4425.49	2.67935e-14	3.05232e-13
ENSGALG00000009813	SCOC	short coiled-coil protein	6786.71	2.68724e-14	3.059e-13
ENSGALG00000026658	LACTBL1	lactamase beta like 1	6231.53	2.73763e-14	3.11403e-13
ENSGALG00000038957	NAE1	NEDD8 activating enzyme E1 subunit 1	1080.32	2.74972e-14	3.12544e-13
ENSGALG00000054512		disintegrin and metalloproteinase domain-containing protein 15-like	337.544	2.77428e-14	3.15098e-13
ENSGALG00000002899	AACS	acetoacetyl-CoA synthetase	7208.4	2.79948e-14	3.17722e-13
ENSGALG00000003959	AP1M1	adaptor related protein complex 1 mu 1 subunit	2542.66	2.803e-14	3.17883e-13
ENSGALG00000023354	FSCN2	fascin actin-bundling protein 2, retinal	8296.22	2.93376e-14	3.32464e-13
ENSGALG00000002345	ATG12	autophagy related 12	1202.71	2.93786e-14	3.3268e-13
ENSGALG00000013427	SORBS2	sorbin and SH3 domain containing 2	5527.29	3.02761e-14	3.42332e-13
ENSGALG00000009018	TMEM87A	transmembrane protein 87B	3582.2	3.02762e-14	3.42332e-13
ENSGALG00000005122	MYO1H	myosin IH	101.396	3.03672e-14	3.43104e-13
ENSGALG00000009581	MPP5	membrane palmitoylated protein 5	3599.15	3.07839e-14	3.47552e-13
ENSGALG00000040030	PHLDB1	pleckstrin homology like domain family B member 1	639.52	3.14568e-14	3.54885e-13
ENSGALG00000009973	SLC3A1	solute carrier family 3 member 1	50.1448	3.1714e-14	3.5752e-13
ENSGALG00000009654		myeloid leukemia factor 1	4879.75	3.19845e-14	3.60117e-13
ENSGALG00000052223	YPEL1	yippee like 1	1499.24	3.19919e-14	3.60117e-13
ENSGALG00000002469	CDC73	cell division cycle 73	1900.1	3.25293e-14	3.65894e-13
ENSGALG00000051993			319.432	3.26812e-14	3.6733e-13
ENSGALG00000039468		schwannomin interacting protein 1	4442.43	3.29881e-14	3.70505e-13
ENSGALG00000015405	PREP	prolyl endopeptidase	1204.64	3.30658e-14	3.71102e-13
ENSGALG00000049798	HDGFL3	hepatoma-derived growth factor, related protein 3	3742.54	3.32259e-14	3.72622e-13
ENSGALG00000023510	ERP29	endoplasmic reticulum protein 29	11100.7	3.32608e-14	3.72738e-13
ENSGALG00000041821	NAA25	N(alpha)-acetyltransferase 25, NatB auxiliary subunit	1530.01	3.39313e-14	3.79971e-13
ENSGALG00000027714	ATG10	autophagy related 10	525.59	3.43748e-14	3.84652e-13
ENSGALG00000002846	NEURL1B	neuralized E3 ubiquitin protein ligase 1B	453.323	3.446e-14	3.85321e-13
ENSGALG00000016806	GCC2	GRIP and coiled-coil domain containing 2	1357.73	3.45328e-14	3.85849e-13
ENSGALG00000051597		suppressor of SWI4 1 homolog	195.62	3.48533e-14	3.89144e-13
ENSGALG00000004696	LEO1	LEO1 homolog, Paf1/RNA polymerase II complex component	1771.45	3.53708e-14	3.94631e-13
ENSGALG00000000669	ETV3	ETS variant 3	554.792	3.55363e-14	3.96186e-13
ENSGALG00000044053	NLRX1	NLR family member X1	397.711	3.58928e-14	3.99866e-13
ENSGALG00000005108	CUL3	cullin 3	4495.04	3.63379e-14	4.04526e-13
ENSGALG00000016379	SMS	spermine synthase	3718.96	3.7102e-14	4.12729e-13
ENSGALG00000024378	ZNF414	zinc finger protein 414	552.88	3.73483e-14	4.15164e-13
ENSGALG00000011922	PCNX4	pecanex homolog 4 (Drosophila)	900.718	3.82903e-14	4.25077e-13
ENSGALG00000008482	STAG2	stromal antigen 2	3225.9	3.82963e-14	4.25077e-13
ENSGALG00000016329	AGPAT5	1-acylglycerol-3-phosphate O-acyltransferase 5	3011.99	3.85369e-14	4.27308e-13
ENSGALG00000002407	HYDIN	HYDIN, axonemal central pair apparatus protein	1123.12	3.85537e-14	4.27308e-13
ENSGALG00000016245	BCOR	BCL6 corepressor	2212.63	3.92019e-14	4.34174e-13
ENSGALG00000008551	CRELD2	cysteine rich with EGF like domains 2	528.567	3.96504e-14	4.38765e-13
ENSGALG00000021611			1600.63	3.96743e-14	4.38765e-13
ENSGALG00000010902	CERS6	ceramide synthase 6	811.679	3.97993e-14	4.39826e-13
ENSGALG00000016575	GPM6B	glycoprotein M6B	34215	4.21592e-14	4.65565e-13
ENSGALG00000039450	SOS1	SOS Ras/Rac guanine nucleotide exchange factor 1	1479.49	4.23573e-14	4.67413e-13
ENSGALG00000006013	ZNF512B	zinc finger protein 512B	2863.37	4.26907e-14	4.70749e-13
ENSGALG00000024024	TGFA	transforming growth factor alpha	23.5115	4.32287e-14	4.76334e-13
ENSGALG00000038528		serine and arginine rich splicing factor 7-like	1547.51	4.42474e-14	4.87204e-13
ENSGALG00000048716	FBXL3	F-box and leucine rich repeat protein 3	2388.83	4.43404e-14	4.87874e-13
ENSGALG00000014810	TENT2	poly(A) RNA polymerase D4, non-canonical	992.407	4.45486e-14	4.89809e-13
ENSGALG00000000920	CGN	cingulin	1585.81	4.47102e-14	4.90922e-13
ENSGALG00000019921	NDUFAF4	NADH:ubiquinone oxidoreductase complex assembly factor 4	574.618	4.47147e-14	4.90922e-13
ENSGALG00000015000	LYAR	Ly1 antibody reactive	829.964	4.49952e-14	4.93643e-13
ENSGALG00000036189	ANGPT2	angiopoietin 2	1972.81	4.50806e-14	4.94222e-13
ENSGALG00000032029	SRF	serum response factor	694.827	4.53859e-14	4.97209e-13
ENSGALG00000015061	CDC40	cell division cycle 40	1463.44	4.61836e-14	5.05582e-13
ENSGALG00000007095	CUL2	cullin 2	1070.84	4.67752e-14	5.11555e-13
ENSGALG00000007150	OPA1	OPA1, mitochondrial dynamin like GTPase	1670.97	4.67968e-14	5.11555e-13
ENSGALG00000045136	POLG	DNA polymerase gamma, catalytic subunit	620.212	4.79257e-14	5.23518e-13
ENSGALG00000009532	GXYLT1	glucoside xylosyltransferase 1	326.432	4.81546e-14	5.25639e-13
ENSGALG00000003135	ANK3	ankyrin 3	14699.5	4.84623e-14	5.28264e-13
ENSGALG00000006474	SKP1	S-phase kinase-associated protein 1	18075	4.84649e-14	5.28264e-13
ENSGALG00000049579			894.126	4.87598e-14	5.31096e-13
ENSGALG00000047516		coiled-coil domain containing 107	1052.39	4.9644e-14	5.40338e-13
ENSGALG00000021676		uncharacterized LOC419404	2468.97	4.99572e-14	5.43356e-13
ENSGALG00000006494	GRAMD1B	GRAM domain containing 1B	3653.64	5.1803e-14	5.63027e-13
ENSGALG00000027886	TMEM165	transmembrane protein 165	1883.92	5.20481e-14	5.65285e-13
ENSGALG00000039880	RHEB	Ras homolog enriched in brain	2446.92	5.21684e-14	5.66186e-13
ENSGALG00000016410	EIF1AX	eukaryotic translation initiation factor 1A, X-linked	3361.99	5.23481e-14	5.6773e-13
ENSGALG00000006575	VIPR2	vasoactive intestinal peptide receptor 2	442.366	5.244e-14	5.68319e-13
ENSGALG00000001595	PHF19	PHD finger protein 19	165.276	5.36092e-14	5.80574e-13
ENSGALG00000006799	AP2A2	adaptor related protein complex 2 alpha 2 subunit	15019.1	5.42291e-14	5.86868e-13
ENSGALG00000010763	TRIP11	thyroid hormone receptor interactor 11	1453.41	5.52961e-14	5.97987e-13
ENSGALG00000009098	MAMLD1	mastermind like domain containing 1	1443.33	5.87767e-14	6.35174e-13
ENSGALG00000016897	GPR180	G protein-coupled receptor 180	449.315	5.94e-14	6.41452e-13
ENSGALG00000054253			175.115	5.96159e-14	6.43324e-13
ENSGALG00000031735	CD5	CD5 molecule	139.569	5.97664e-14	6.4449e-13
ENSGALG00000033385	COPS8	COP9 signalosome subunit 8	4095.96	6.07282e-14	6.54395e-13
ENSGALG00000016655	GYG2	glycogenin 2	294.848	6.12916e-14	6.59997e-13
ENSGALG00000020688	CYP4A22	cytochrome P450 family 4 subfamily A member 22	802.445	6.24001e-14	6.71456e-13
ENSGALG00000016764	EIF5B	eukaryotic translation initiation factor 5B	2855.7	6.44149e-14	6.92643e-13
ENSGALG00000009383	SAMD7	sterile alpha motif domain containing 7	633.038	6.49418e-14	6.97813e-13
ENSGALG00000004701	SET	SET nuclear proto-oncogene	7727.38	6.50647e-14	6.98638e-13
ENSGALG00000042858	FAM8A1	family with sequence similarity 8 member A1	1154.9	6.52814e-14	7.00468e-13
ENSGALG00000001678	PRKAB2	protein kinase AMP-activated non-catalytic subunit beta 2	1029.52	6.72748e-14	7.21346e-13
ENSGALG00000008015	UBE2V1	ubiquitin conjugating enzyme E2 V1	1885.84	6.87382e-14	7.36516e-13
ENSGALG00000033790	MAN2A2	mannosidase alpha class 2A member 2	5085.4	7.16951e-14	7.67655e-13
ENSGALG00000011206	KITLG	KIT ligand	292.976	7.19982e-14	7.70355e-13
ENSGALG00000011491	DYNC1LI1	dynein cytoplasmic 1 light intermediate chain 1	4100.25	7.20536e-14	7.70403e-13
ENSGALG00000011326		serine/threonine kinase 16	555.568	7.39896e-14	7.90545e-13
ENSGALG00000052202		exosome component 5	268.919	7.53217e-14	8.04211e-13
ENSGALG00000040157	CHTF18	chromosome transmission fidelity factor 18	756.452	7.55871e-14	8.06475e-13
ENSGALG00000047359	MAF1	MAF1 homolog, negative regulator of RNA polymerase III	5525.4	7.69839e-14	8.208e-13
ENSGALG00000037274	SNPH	syntaphilin	662.749	7.77119e-14	8.27979e-13
ENSGALG00000011744	KALRN	kalirin, RhoGEF kinase	2637.68	7.8318e-14	8.3385e-13
ENSGALG00000020726		PDZ domain containing 7	1209.97	7.96203e-14	8.46593e-13
ENSGALG00000001777	MFSD11	major facilitator superfamily domain containing 11	1157.22	7.96267e-14	8.46593e-13
ENSGALG00000054505			523.087	8.22935e-14	8.74332e-13
ENSGALG00000015951	OGFRL1	opioid growth factor receptor like 1	351.5	8.30017e-14	8.81238e-13
ENSGALG00000034042	PIAS3	E3 SUMO-protein ligase PIAS3-like	287.15	8.31672e-14	8.82376e-13
ENSGALG00000031626		guanylyl cyclase-activating protein 1-like	1954.01	8.47248e-14	8.98273e-13
ENSGALG00000033179	TGFBR1	transforming growth factor beta receptor 1	911.552	8.50179e-14	9.00749e-13
ENSGALG00000002863	ERGIC1	endoplasmic reticulum-golgi intermediate compartment 1	2915.09	8.77877e-14	9.29444e-13
ENSGALG00000015090	PLIN2	perilipin 2	779.985	9.06419e-14	9.58363e-13
ENSGALG00000012190	TMEM163	transmembrane protein 163	1967.32	9.06457e-14	9.58363e-13
ENSGALG00000014868	SERINC1	serine incorporator 1	26885.7	9.20185e-14	9.72198e-13
ENSGALG00000005978	RBP3	retinol binding protein 3	16179.6	9.3443e-14	9.8656e-13
ENSGALG00000049395		Rho GDP dissociation inhibitor gamma	1015.22	9.39312e-14	9.91024e-13
ENSGALG00000003522	RBBP4	RB binding protein 4, chromatin remodeling factor	7190.08	9.44897e-14	9.96222e-13
ENSGALG00000013410	UBA3	ubiquitin like modifier activating enzyme 3	3726.25	9.50605e-14	1.00154e-12
ENSGALG00000000751	ARNT	aryl hydrocarbon receptor nuclear translocator	1790.36	9.55538e-14	1.00604e-12
ENSGALG00000006506	C13H5orf15	chromosome 13 C5orf15 homolog	3752.64	9.72376e-14	1.02306e-12
ENSGALG00000011207	DUSP6	dual specificity phosphatase 6	1409.35	9.7907e-14	1.02938e-12
ENSGALG00000003362	ACSS2	acyl-CoA synthetase short-chain family member 2	1914.58	9.8042e-14	1.03009e-12
ENSGALG00000032257	CSNK1E	casein kinase 1 epsilon	2125.25	1.0184e-13	1.06925e-12
ENSGALG00000039989	GPR160	G protein-coupled receptor 160	31.947	1.01976e-13	1.06993e-12
ENSGALG00000028471	CNPY3	canopy FGF signaling regulator 3	1164.82	1.03022e-13	1.08016e-12
ENSGALG00000026973	KIF3C	kinesin family member 3C	1907.23	1.04185e-13	1.0916e-12
ENSGALG00000017208	AMOTL1	angiomotin like 1	612.75	1.05147e-13	1.10092e-12
ENSGALG00000002725	UAP1	UDP-N-acetylglucosamine pyrophosphorylase 1	542.924	1.05704e-13	1.10598e-12
ENSGALG00000016461	DDX1	DEAD-box helicase 1	3742.41	1.06649e-13	1.1151e-12
ENSGALG00000042762	ZBTB26	zinc finger and BTB domain containing 26	542.63	1.06996e-13	1.11796e-12
ENSGALG00000009023	ING3	inhibitor of growth family member 3	700.859	1.07275e-13	1.1201e-12
ENSGALG00000046825			231.889	1.09029e-13	1.13763e-12
ENSGALG00000010651	TFB2M	transcription factor B2, mitochondrial	830.132	1.11247e-13	1.15997e-12
ENSGALG00000047357			7698.54	1.11588e-13	1.16273e-12
ENSGALG00000005283	SLC25A36	solute carrier family 25 member 36	2038.03	1.129e-13	1.17559e-12
ENSGALG00000051789			173.871	1.13143e-13	1.1773e-12
ENSGALG00000005662	AMPD3	adenosine monophosphate deaminase 3	646.167	1.15387e-13	1.19984e-12
ENSGALG00000034621	KCNIP4	potassium voltage-gated channel interacting protein 4	908.415	1.15633e-13	1.20157e-12
ENSGALG00000029702		formin binding protein 4	1952.9	1.16825e-13	1.21312e-12
ENSGALG00000004648	PDCD5	programmed cell death 5	1393.82	1.18256e-13	1.22714e-12
ENSGALG00000005160	VMP1	vacuole membrane protein 1	1748.91	1.20802e-13	1.2527e-12
ENSGALG00000045738		CDGSH iron sulfur domain 3	91.0697	1.21587e-13	1.25913e-12
ENSGALG00000030800	IL31RA	interleukin 31 receptor A	117.958	1.21588e-13	1.25913e-12
ENSGALG00000032220	ELN	elastin	225.492	1.22335e-13	1.26599e-12
ENSGALG00000009454	ZNF277	zinc finger protein 277	411.431	1.23861e-13	1.28091e-12
ENSGALG00000002519	SLC25A33	solute carrier family 25 member 33	2073.91	1.2414e-13	1.28293e-12
ENSGALG00000015360	KIAA1524	KIAA1524	162.285	1.24913e-13	1.29003e-12
ENSGALG00000045676	NELFE	negative elongation factor complex member E	804.683	1.25828e-13	1.29859e-12
ENSGALG00000016454	E2F6	E2F transcription factor 6	1310.05	1.26833e-13	1.30807e-12
ENSGALG00000004071	NETO2	neuropilin and tolloid like 2	2432.37	1.28866e-13	1.32813e-12
ENSGALG00000006966	ZNF518A	zinc finger protein 518A	515.155	1.33984e-13	1.37995e-12
ENSGALG00000040702	BCKDHB	branched chain keto acid dehydrogenase E1, beta polypeptide	704.15	1.34815e-13	1.38756e-12
ENSGALG00000034376		zinc finger and BTB domain containing 10	512.246	1.35682e-13	1.39553e-12
ENSGALG00000035050			370.799	1.36247e-13	1.40039e-12
ENSGALG00000000498	ACE	angiotensin I converting enzyme	555.448	1.38538e-13	1.42298e-12
ENSGALG00000005070	AP3M1	adaptor related protein complex 3 mu 1 subunit	1705.92	1.39826e-13	1.43523e-12
ENSGALG00000028876	SNN	stannin	1245.8	1.40533e-13	1.44152e-12
ENSGALG00000005393	ARF1	ADP ribosylation factor 1	11246.9	1.41586e-13	1.45133e-12
ENSGALG00000050204	MRPL4	mitochondrial ribosomal protein L4	202.335	1.43216e-13	1.46705e-12
ENSGALG00000016105	DYSF	dysferlin	1631.45	1.44808e-13	1.48235e-12
ENSGALG00000050390	CYB561D2	cytochrome b561 family member D2	130.344	1.45715e-13	1.49062e-12
ENSGALG00000050897	TNIK	TRAF2 and NCK interacting kinase	2867.21	1.46339e-13	1.496e-12
ENSGALG00000011514	SLC25A3	solute carrier family 25 member 3	5915.86	1.47344e-13	1.50525e-12
ENSGALG00000006520	MYH11	myosin, heavy chain 11, smooth muscle	44.8406	1.4801e-13	1.51104e-12
ENSGALG00000003861		HECT and RLD domain containing E3 ubiquitin protein ligase 4	1801.91	1.4961e-13	1.52634e-12
ENSGALG00000039815	MARF1	KIAA0430	2369.81	1.52786e-13	1.5577e-12
ENSGALG00000049285			1021.76	1.55398e-13	1.58326e-12
ENSGALG00000007332	PRICKLE2	prickle planar cell polarity protein 2	642.524	1.56282e-13	1.59119e-12
ENSGALG00000008940		spectrin beta, non-erythrocytic 5	414.685	1.59302e-13	1.62001e-12
ENSGALG00000016889	RAP2A	RAP2A, member of RAS oncogene family	718.29	1.59326e-13	1.62001e-12
ENSGALG00000034917	GCDH	glutaryl-CoA dehydrogenase	270.246	1.60211e-13	1.62792e-12
ENSGALG00000012166	SLC35F5	solute carrier family 35 member F5	476.363	1.60327e-13	1.628e-12
ENSGALG00000011426	RNASET2	ribonuclease T2	400.635	1.61028e-13	1.63402e-12
ENSGALG00000014826	TTC33	tetratricopeptide repeat domain 33	908.775	1.63515e-13	1.65815e-12
ENSGALG00000005653	NFKB2	nuclear factor kappa B subunit 2	319.332	1.66e-13	1.68223e-12
ENSGALG00000041790	SAMD4A	sterile alpha motif domain containing 4A	1594.57	1.66413e-13	1.68528e-12
ENSGALG00000008567		phosphofurin acidic cluster sorting protein 1	4970.93	1.66683e-13	1.68689e-12
ENSGALG00000003447	FRS3	fibroblast growth factor receptor substrate 3	357.436	1.69512e-13	1.71437e-12
ENSGALG00000020505	KCNJ11	potassium inwardly rectifying channel subfamily J member 11	315.282	1.7766e-13	1.79558e-12
ENSGALG00000027918	PAFAH1B2	platelet activating factor acetylhydrolase 1b catalytic subunit 2	9065.91	1.78461e-13	1.80246e-12
ENSGALG00000050046			66.6993	1.80236e-13	1.81918e-12
ENSGALG00000011262	KCNH8	potassium voltage-gated channel subfamily H member 8	635.913	1.8456e-13	1.86158e-12
ENSGALG00000037371	TMEM65	transmembrane protein 65	1727.19	1.90753e-13	1.92277e-12
ENSGALG00000016047	HLCS	holocarboxylase synthetase	414.037	1.98448e-13	1.99901e-12
ENSGALG00000015737	NCAM2	neural cell adhesion molecule 2	1290.69	1.98973e-13	2.00296e-12
ENSGALG00000009004	ZNF804B	zinc finger protein 804B	1677.88	2.01396e-13	2.02601e-12
ENSGALG00000017111	NUP58	nucleoporin 58	1058.08	2.0191e-13	2.02983e-12
ENSGALG00000013576	MTNR1A	melatonin receptor 1A	60.7875	2.03652e-13	2.04598e-12
ENSGALG00000006763	EXOC6	exocyst complex component 6	906.849	2.04605e-13	2.05419e-12
ENSGALG00000007267	MVD	mevalonate diphosphate decarboxylase	311.97	2.0487e-13	2.05549e-12
ENSGALG00000014911	ARL15	ADP ribosylation factor like GTPase 15	1141.56	2.0677e-13	2.07318e-12
ENSGALG00000031122	NTNG1	netrin G1	2104.7	2.09583e-13	2.09999e-12
ENSGALG00000011228	WARS1	tryptophanyl-tRNA synthetase	1645.3	2.11136e-13	2.11416e-12
ENSGALG00000041456	SLC35G1	solute carrier family 35 member G1	90.554	2.12537e-13	2.12678e-12
ENSGALG00000030148	AUP1	ancient ubiquitous protein 1	912.196	2.16176e-13	2.16117e-12
ENSGALG00000038087	CACNG3	calcium voltage-gated channel auxiliary subunit gamma 3	1339.68	2.1626e-13	2.16117e-12
ENSGALG00000033997	ZNF800	zinc finger protein 800	304.255	2.20305e-13	2.20014e-12
ENSGALG00000006418	PDPK1	3-phosphoinositide dependent protein kinase 1	4476.14	2.23416e-13	2.22974e-12
ENSGALG00000007810	PPP4R2	protein phosphatase 4 regulatory subunit 2	3003.26	2.23691e-13	2.23102e-12
ENSGALG00000033293	ACAP3	ArfGAP with coiled-coil, ankyrin repeat and PH domains 3	5213.25	2.2879e-13	2.28037e-12
ENSGALG00000049774		BCL-6 corepressor-like protein 1	103.557	2.34732e-13	2.33805e-12
ENSGALG00000041844	DERL2	derlin 2	761.026	2.35505e-13	2.34421e-12
ENSGALG00000016993	SUCLA2	succinate-CoA ligase ADP-forming beta subunit	2370.63	2.38694e-13	2.37439e-12
ENSGALG00000028499	MINDY1	family with sequence similarity 63 member A	734.385	2.47258e-13	2.45797e-12
ENSGALG00000010678	DESI2	desumoylating isopeptidase 2	1105.1	2.49809e-13	2.4817e-12
ENSGALG00000050405			597.106	2.5287e-13	2.51046e-12
ENSGALG00000015180	PSAT1	phosphoserine aminotransferase 1	491.894	2.60195e-13	2.58149e-12
ENSGALG00000002529	MCCC2	methylcrotonoyl-CoA carboxylase 2	682.081	2.6385e-13	2.61604e-12
ENSGALG00000036683	PNPO	pyridoxamine 5'-phosphate oxidase	591.641	2.64223e-13	2.61802e-12
ENSGALG00000014863	TMEM267	transmembrane protein 267	425.44	2.71659e-13	2.68994e-12
ENSGALG00000012137	KTN1	kinectin 1	6832.93	2.79255e-13	2.76335e-12
ENSGALG00000023881	PLXDC1	plexin domain containing 1	240.146	2.81273e-13	2.7815e-12
ENSGALG00000035673	ADAM11	ADAM metallopeptidase domain 11	963.044	2.83368e-13	2.80039e-12
ENSGALG00000033123		kelch like ECH associated protein 1	401.379	2.83983e-13	2.80464e-12
ENSGALG00000011009	SCN2A	sodium voltage-gated channel alpha subunit 2	5298.34	2.86512e-13	2.82776e-12
ENSGALG00000009886	USP38	ubiquitin specific peptidase 38	920.549	2.8995e-13	2.85983e-12
ENSGALG00000006906	CHM	CHM, Rab escort protein 1	1542.96	2.93749e-13	2.89542e-12
ENSGALG00000007021	PCNT	pericentrin	1486.2	2.94882e-13	2.90469e-12
ENSGALG00000007045	ADGRA1	adhesion G protein-coupled receptor A1	3068.83	3.03566e-13	2.98829e-12
ENSGALG00000021552	RASL10A	RAS-like, family 10, member A	1386.99	3.06933e-13	3.01947e-12
ENSGALG00000005540	MICAL2	microtubule associated monooxygenase, calponin and LIM domain containing 2	322.967	3.1568e-13	3.1035e-12
ENSGALG00000042022		GSG1 like 2	416.496	3.37864e-13	3.31884e-12
ENSGALG00000054176			99.012	3.38022e-13	3.31884e-12
ENSGALG00000010837	ASB5	ankyrin repeat and SOCS box containing 5	1099.48	3.40545e-13	3.34145e-12
ENSGALG00000008070	ZMAT5	zinc finger matrin-type 5	670.668	3.4107e-13	3.34443e-12
ENSGALG00000036283	RBM8A	RNA binding motif protein 8A	969.181	3.45247e-13	3.38106e-12
ENSGALG00000032316	CDV3	CDV3 homolog	1327.15	3.45423e-13	3.38106e-12
ENSGALG00000043128	ARHGEF10L	Rho guanine nucleotide exchange factor 10 like	2455.59	3.45476e-13	3.38106e-12
ENSGALG00000047215			87.6486	3.46053e-13	3.38453e-12
ENSGALG00000005569	USP47	ubiquitin specific peptidase 47	2793.97	3.51683e-13	3.43737e-12
ENSGALG00000011176	SCRN1	secernin 1	4532.31	3.56981e-13	3.48689e-12
ENSGALG00000004897	GTSE1	G2 and S-phase expressed 1	23.6196	3.65724e-13	3.56999e-12
ENSGALG00000040999	EIF3B	eukaryotic translation initiation factor 3 subunit B	2753.06	3.74414e-13	3.65247e-12
ENSGALG00000000806	LINGO3	leucine rich repeat and Ig domain containing 3	2097.04	3.7783e-13	3.68342e-12
ENSGALG00000036897	SLC16A8	solute carrier family 16 member 8	26231.8	3.8128e-13	3.71466e-12
ENSGALG00000002341	AP3S1	adaptor related protein complex 3 sigma 1 subunit	1377.98	3.88174e-13	3.77939e-12
ENSGALG00000025941	RGS20	regulator of G-protein signaling 20	713.142	3.89508e-13	3.78995e-12
ENSGALG00000015155	CARNMT1	carnosine N-methyltransferase 1	656.642	3.91696e-13	3.80879e-12
ENSGALG00000034618	DCAF13	DDB1 and CUL4 associated factor 13	2386.25	4.03718e-13	3.92316e-12
ENSGALG00000048048		mucin 4, cell surface associated	33.8349	4.17078e-13	4.05039e-12
ENSGALG00000022850	TMEM214	transmembrane protein 214	1074.08	4.24694e-13	4.12171e-12
ENSGALG00000000625	MAPT	microtubule associated protein tau	5471.08	4.27147e-13	4.14286e-12
ENSGALG00000047517		zinc finger protein 653	518.109	4.39626e-13	4.26116e-12
ENSGALG00000023576	PIM3	pim-3 oncogene	864.645	4.42534e-13	4.2866e-12
ENSGALG00000014727	PDE4D	phosphodiesterase 4D	3311.2	4.43212e-13	4.29043e-12
ENSGALG00000038325	CORO7	coronin 7	2015.65	4.53305e-13	4.38533e-12
ENSGALG00000009001	CWC22	CWC22 spliceosome associated protein homolog	1607.05	4.57529e-13	4.42337e-12
ENSGALG00000036163	ZNF710	zinc finger protein 710	213.963	4.59816e-13	4.44264e-12
ENSGALG00000055006	AHDC1	AT-hook DNA binding motif containing 1	724.01	4.67849e-13	4.51737e-12
ENSGALG00000002397	PSPH	phosphoserine phosphatase	147.133	4.72233e-13	4.55679e-12
ENSGALG00000011040	SCN3A	sodium voltage-gated channel alpha subunit 3	1530.53	4.82219e-13	4.65019e-12
ENSGALG00000010385		tight junction associated protein 1	802.87	4.84135e-13	4.66569e-12
ENSGALG00000010471	PPP2R2D	protein phosphatase 2 regulatory subunit Bdelta	1914.68	4.87996e-13	4.69991e-12
ENSGALG00000029863	PHYHIPL	phytanoyl-CoA 2-hydroxylase interacting protein like	9475.5	4.93278e-13	4.74776e-12
ENSGALG00000006252	LMO4	LIM domain only 4	1946.63	5.02039e-13	4.82901e-12
ENSGALG00000048103	TBCC	tubulin folding cofactor C	51.177	5.16122e-13	4.96133e-12
ENSGALG00000013981	TBPL1	TATA-box binding protein like 1	512.06	5.20154e-13	4.99691e-12
ENSGALG00000026195	GALT	galactose-1-phosphate uridylyltransferase	152.671	5.31738e-13	5.10496e-12
ENSGALG00000035923	MTMR11	myotubularin related protein 11	306.534	5.38755e-13	5.16905e-12
ENSGALG00000039356	HEPACAM	hepatic and glial cell adhesion molecule	1831.03	5.47348e-13	5.24816e-12
ENSGALG00000033877	KANSL2	KAT8 regulatory NSL complex subunit 2	769.94	5.50564e-13	5.27565e-12
ENSGALG00000047475	HS3ST2	heparan sulfate-glucosamine 3-sulfotransferase 2	3213.44	5.54166e-13	5.30682e-12
ENSGALG00000032028	SERTM1	serine rich and transmembrane domain containing 1	311.399	5.59692e-13	5.35635e-12
ENSGALG00000047024	ZNF469	zinc finger protein 469	181.271	5.61449e-13	5.36977e-12
ENSGALG00000050845			75.514	5.6714e-13	5.42077e-12
ENSGALG00000012178	PDGFB	platelet derived growth factor subunit B	151.901	5.68836e-13	5.43355e-12
ENSGALG00000006019	EPHX4	epoxide hydrolase 3	350.464	5.78146e-13	5.51899e-12
ENSGALG00000047536		transmembrane and ubiquitin like domain containing 1	215.757	5.79972e-13	5.53294e-12
ENSGALG00000015233	ATP1B1	ATPase Na+/K+ transporting subunit beta 1	9286.66	5.98067e-13	5.70197e-12
ENSGALG00000028851	RAB8A	RAB8A, member RAS oncogene family	2463.77	6.06834e-13	5.78192e-12
ENSGALG00000005547	PIK3AP1	phosphoinositide-3-kinase adaptor protein 1	240.064	6.09052e-13	5.7994e-12
ENSGALG00000007319	BICDL1	BICD family like cargo adaptor 1	930.469	6.13014e-13	5.83346e-12
ENSGALG00000024112		proteasome 26S subunit, non-ATPase 11	3214.46	6.29328e-13	5.98494e-12
ENSGALG00000042641	PATL1	PAT1 homolog 1, processing body mRNA decay factor	541.198	6.37455e-13	6.05842e-12
ENSGALG00000001389		tubulin tyrosine ligase like 11	2266	6.45025e-13	6.1236e-12
ENSGALG00000015304	SNX3	sorting nexin 3	1673.95	6.45288e-13	6.1236e-12
ENSGALG00000016737	NIPA2	non imprinted in Prader-Willi/Angelman syndrome 2	1153.99	6.45526e-13	6.1236e-12
ENSGALG00000050386			749.971	6.46158e-13	6.12575e-12
ENSGALG00000016768	LONRF2	LON peptidase N-terminal domain and ring finger 2	647.81	6.49064e-13	6.14946e-12
ENSGALG00000031652	AK5	adenylate kinase 5	5556.5	6.53684e-13	6.18935e-12
ENSGALG00000003595			386.442	6.73081e-13	6.36903e-12
ENSGALG00000052156		retinol dehydrogenase 12	17.612	6.8341e-13	6.46273e-12
ENSGALG00000044342	HINT3	histidine triad nucleotide binding protein 3	618.751	6.87135e-13	6.49389e-12
ENSGALG00000031982	SDF2L1	stromal cell derived factor 2 like 1	984.922	6.99834e-13	6.60838e-12
ENSGALG00000042215	FAAP100	Fanconi anemia core complex associated protein 100	574.975	7.00122e-13	6.60838e-12
ENSGALG00000002090	GPSM2	G-protein signaling modulator 2	1953.31	7.1745e-13	6.76773e-12
ENSGALG00000013780	AIG1	androgen induced 1	621.798	7.21001e-13	6.79698e-12
ENSGALG00000040000	ERO1B	endoplasmic reticulum oxidoreductase 1 beta	596.846	7.40783e-13	6.97835e-12
ENSGALG00000003794	SLC35E1	solute carrier family 35 member E1	1926.62	7.41162e-13	6.97835e-12
ENSGALG00000029918		SMG5, nonsense mediated mRNA decay factor	1170.09	7.6095e-13	7.16021e-12
ENSGALG00000051412	PEA15	astrocytic phosphoprotein PEA-15-like	2463.51	7.66935e-13	7.21205e-12
ENSGALG00000005487	CCDC12	coiled-coil domain containing 12	1399.65	7.71296e-13	7.24856e-12
ENSGALG00000013604	VIP	vasoactive intestinal peptide	530.794	7.85512e-13	7.37757e-12
ENSGALG00000049882	SMPDL3A	sphingomyelin phosphodiesterase acid like 3A	219.965	7.92266e-13	7.43639e-12
ENSGALG00000028133	UBE2V2	ubiquitin conjugating enzyme E2 V2	1614.19	8.13812e-13	7.6339e-12
ENSGALG00000036459	THAP7	THAP domain containing 8	568.272	8.1647e-13	7.65409e-12
ENSGALG00000051358			75.6179	8.24489e-13	7.72449e-12
ENSGALG00000015091	HAUS6	HAUS augmin like complex subunit 6	531.966	8.25993e-13	7.73378e-12
ENSGALG00000005249	BICD2	BICD cargo adaptor 2	4881.74	8.29072e-13	7.75354e-12
ENSGALG00000054057			909.736	8.29127e-13	7.75354e-12
ENSGALG00000035254		E3 ubiquitin-protein ligase RNF31-like	489.144	8.57991e-13	8.01851e-12
ENSGALG00000001779	KIAA0895L	KIAA0895 like	167.49	8.78962e-13	8.20943e-12
ENSGALG00000015491	GPR89A	G protein-coupled receptor 89A	1019.26	8.84091e-13	8.25224e-12
ENSGALG00000011236	BEGAIN	brain enriched guanylate kinase associated	601.161	8.91322e-13	8.31461e-12
ENSGALG00000036133	KLF15	Kruppel like factor 15	576.669	8.96078e-13	8.35383e-12
ENSGALG00000030943	KRAS	KRAS proto-oncogene, GTPase	692.303	9.04161e-13	8.424e-12
ENSGALG00000002762	UHRF1BP1	UHRF1 binding protein 1	1020.82	9.09918e-13	8.47242e-12
ENSGALG00000033656	DQX1	DEAQ-box RNA dependent ATPase 1	1197.19	9.16786e-13	8.53113e-12
ENSGALG00000006205	GTF2B	general transcription factor IIB	1769.91	9.35285e-13	8.69792e-12
ENSGALG00000027872	STBD1	starch binding domain 1	6697.69	9.46459e-13	8.79643e-12
ENSGALG00000008837	PELI3	pellino E3 ubiquitin protein ligase family member 3	1719.5	9.52707e-13	8.84907e-12
ENSGALG00000012770		male germ cell associated kinase	1537.77	9.62108e-13	8.93091e-12
ENSGALG00000009463	DCAF5	DDB1 and CUL4 associated factor 5	1130.92	9.64467e-13	8.94732e-12
ENSGALG00000048239		CDC42 small effector protein 2-C-like	1105.86	9.66179e-13	8.95772e-12
ENSGALG00000008840	ACSL5	acyl-CoA synthetase long-chain family member 5	194.695	9.71041e-13	8.99728e-12
ENSGALG00000030605	B4GALT3	beta-1,4-galactosyltransferase 3	1249.48	9.7909e-13	9.06631e-12
ENSGALG00000013941	PDE7B	phosphodiesterase 7B	522.684	9.87348e-13	9.13719e-12
ENSGALG00000003052	AGFG1	ArfGAP with FG repeats 1	1953.08	1.02979e-12	9.52415e-12
ENSGALG00000004661	SHISA5	shisa family member 5	89.331	1.0434e-12	9.639e-12
ENSGALG00000022871	HHLA2	HERV-H LTR-associating 2	1470.87	1.04348e-12	9.639e-12
ENSGALG00000048034		chaperonin containing TCP1 subunit 3	5441.19	1.04773e-12	9.67231e-12
ENSGALG00000051492			183.179	1.05831e-12	9.76405e-12
ENSGALG00000005621	CAMK2A	calcium/calmodulin dependent protein kinase II alpha	306.83	1.08013e-12	9.95934e-12
ENSGALG00000012196	MCUB	mitochondrial calcium uniporter dominant negative beta subunit	300.774	1.0812e-12	9.96312e-12
ENSGALG00000014998	CABLES1	Cdk5 and Abl enzyme substrate 1	285.718	1.10389e-12	1.0166e-11
ENSGALG00000010652	SCP2	sterol carrier protein 2	3929.63	1.11749e-12	1.0285e-11
ENSGALG00000006571	SETD5	SET domain containing 5	3976.06	1.13682e-12	1.04565e-11
ENSGALG00000001038	MAN1C1	mannosidase, alpha, class 1C, member 1	2928.36	1.13761e-12	1.04575e-11
ENSGALG00000001412	SEMA7A	semaphorin 7A (John Milton Hagen blood group)	1162.26	1.14031e-12	1.04759e-11
ENSGALG00000006773	TRMT12	tRNA methyltransferase 12 homolog	198.159	1.14767e-12	1.05371e-11
ENSGALG00000009523	CNTN1	contactin 1	11962.6	1.15732e-12	1.06193e-11
ENSGALG00000037733		death-associated protein kinase 3	1364.57	1.16039e-12	1.0641e-11
ENSGALG00000033207	HIBADH	3-hydroxyisobutyrate dehydrogenase	1324.06	1.16433e-12	1.06707e-11
ENSGALG00000027658	TESK1	testis-specific kinase 1	610.895	1.17022e-12	1.07182e-11
ENSGALG00000015252	ST3GAL6	ST3 beta-galactoside alpha-2,3-sialyltransferase 6	1082.38	1.1724e-12	1.07317e-11
ENSGALG00000004947	POLR3A	RNA polymerase III subunit A	1176.53	1.17886e-12	1.07843e-11
ENSGALG00000008348	PDIA3	protein disulfide isomerase family A member 3	6246.52	1.19918e-12	1.09635e-11
ENSGALG00000052307	RPP25	ribonuclease P/MRP subunit p25	769.637	1.203e-12	1.09918e-11
ENSGALG00000041054			693.094	1.20756e-12	1.10268e-11
ENSGALG00000041791	DPP6	dipeptidyl peptidase like 6	2108.78	1.22013e-12	1.11349e-11
ENSGALG00000048301			98.9738	1.22095e-12	1.11356e-11
ENSGALG00000033993	EIF6	eukaryotic translation initiation factor 6	1761.97	1.26067e-12	1.1491e-11
ENSGALG00000033854	CSF1	colony stimulating factor 1	233.842	1.27034e-12	1.15721e-11
ENSGALG00000039920	SNRK	SNF related kinase	5232.75	1.27581e-12	1.1615e-11
ENSGALG00000007119	DAGLB	diacylglycerol lipase beta	1445.85	1.28094e-12	1.16547e-11
ENSGALG00000020879	SLC30A7	solute carrier family 30 member 7	463.991	1.31891e-12	1.19929e-11
ENSGALG00000046616	CHGB	chromogranin B	2534.3	1.32754e-12	1.20642e-11
ENSGALG00000003397	RHOT1	ras homolog family member T1	1422.82	1.35675e-12	1.23223e-11
ENSGALG00000009653	CASD1	CAS1 domain containing 1	2241.75	1.38874e-12	1.26052e-11
ENSGALG00000025809	TMEM161A	transmembrane protein 161A	464.366	1.39526e-12	1.26568e-11
ENSGALG00000040464	STRN3	striatin 3	1741.76	1.41649e-12	1.28417e-11
ENSGALG00000008698	MGME1	mitochondrial genome maintenance exonuclease 1	294.655	1.43746e-12	1.30241e-11
ENSGALG00000009602	MYO3B	myosin IIIB	1015.53	1.47628e-12	1.33677e-11
ENSGALG00000026838	MDFIC	MyoD family inhibitor domain containing	576.601	1.49249e-12	1.35065e-11
ENSGALG00000006439	ARHGEF6	Rac/Cdc42 guanine nucleotide exchange factor 6	2796.83	1.496e-12	1.35301e-11
ENSGALG00000030253	RBM12	RNA binding motif protein 12	3418.84	1.50146e-12	1.35714e-11
ENSGALG00000012658	TCP11X2	t-complex 11 family, X-linked 2	2799.88	1.5376e-12	1.38897e-11
ENSGALG00000048178	SLC27A3	long-chain fatty acid transport protein 3-like	274.66	1.54418e-12	1.39409e-11
ENSGALG00000008609	PTK7	protein tyrosine kinase 7 (inactive)	3785.53	1.56126e-12	1.40867e-11
ENSGALG00000009139	TMEM185A	transmembrane protein 185B	1912.37	1.58436e-12	1.42866e-11
ENSGALG00000034297	TBX2	T-box 2	1493.96	1.59154e-12	1.43428e-11
ENSGALG00000006623	ATP11C	ATPase phospholipid transporting 11C	1696.04	1.60847e-12	1.44867e-11
ENSGALG00000043439	NSMCE2	NSE2/MMS21 homolog, SMC5-SMC6 complex SUMO ligase	373.566	1.61161e-12	1.45064e-11
ENSGALG00000054125		polynucleotide kinase 3'-phosphatase	248.395	1.64526e-12	1.48005e-11
ENSGALG00000041618		zinc finger protein 777	1065.63	1.6874e-12	1.51705e-11
ENSGALG00000015846	SNAP91	synaptosome associated protein 91	12699.3	1.69194e-12	1.52023e-11
ENSGALG00000047908	ZFAND3	zinc finger AN1-type containing 3	2781.35	1.7007e-12	1.5272e-11
ENSGALG00000035760	LENG8	leukocyte receptor cluster member 8	1508.28	1.71543e-12	1.53951e-11
ENSGALG00000030032	SLC4A10	solute carrier family 4 member 10	8633.55	1.74794e-12	1.56776e-11
ENSGALG00000007341	MED19	mediator complex subunit 19	511.581	1.75761e-12	1.5755e-11
ENSGALG00000015386	RNF170	ring finger protein 170	310.737	1.76744e-12	1.58337e-11
ENSGALG00000042503		HSPA (Hsp70) binding protein 1	1617.63	1.76923e-12	1.58404e-11
ENSGALG00000048923	CBARP	CACN beta subunit associated regulatory protein	756.49	1.82245e-12	1.63073e-11
ENSGALG00000013092	STRAP	serine/threonine kinase receptor associated protein	1894.18	1.84709e-12	1.6518e-11
ENSGALG00000036873	SIK2	salt inducible kinase 2	2183.42	1.8677e-12	1.66924e-11
ENSGALG00000013244	ABCC9	ATP binding cassette subfamily C member 9	116.992	1.87367e-12	1.67359e-11
ENSGALG00000012200	GCH1	GTP cyclohydrolase 1	184.5	1.88434e-12	1.68213e-11
ENSGALG00000006343	ACTA2	actin, alpha 2, smooth muscle, aorta	179.997	1.89064e-12	1.68676e-11
ENSGALG00000010279	TMEM69	transmembrane protein 69	814.77	1.90593e-12	1.6994e-11
ENSGALG00000006292		ARP3 actin related protein 3 homolog B	2408.58	1.90849e-12	1.70025e-11
ENSGALG00000032148	CANX	calnexin	8803.3	1.90913e-12	1.70025e-11
ENSGALG00000011379	SLC44A5	solute carrier family 44 member 5	720.494	1.9775e-12	1.7601e-11
ENSGALG00000026558	ZNF362	zinc finger protein 362	1091.29	1.99738e-12	1.77675e-11
ENSGALG00000027068	HDGFRP2	hepatoma-derived growth factor-related protein 2	4123.53	2.03534e-12	1.80945e-11
ENSGALG00000035836	LDHB	lactate dehydrogenase B	22768.2	2.06954e-12	1.83878e-11
ENSGALG00000042116	FUT9	fucosyltransferase 9	2936.31	2.11412e-12	1.87728e-11
ENSGALG00000004325	P4HA1	prolyl 4-hydroxylase subunit alpha 1	5339.55	2.11535e-12	1.87728e-11
ENSGALG00000016440	KLF11	Kruppel like factor 11	908.322	2.13398e-12	1.8927e-11
ENSGALG00000042063	EPDR1	ependymin related 1	3171.32	2.14318e-12	1.89908e-11
ENSGALG00000003446	PRLR	prolactin receptor	829.273	2.14367e-12	1.89908e-11
ENSGALG00000011569	SCYL2	SCY1 like pseudokinase 2	1017.48	2.15513e-12	1.90811e-11
ENSGALG00000021301		tripartite motif containing 69	153.177	2.17163e-12	1.9216e-11
ENSGALG00000003439	PLEKHM2	pleckstrin homology and RUN domain containing M2	3660.48	2.18814e-12	1.93507e-11
ENSGALG00000017321	PLEKHB1	pleckstrin homology domain containing B1	29052.8	2.19694e-12	1.94172e-11
ENSGALG00000009379	SEC62	SEC62 homolog, preprotein translocation factor	5394.88	2.20349e-12	1.94638e-11
ENSGALG00000014159	PACSIN2	protein kinase C and casein kinase substrate in neurons 2	3245.55	2.21183e-12	1.9526e-11
ENSGALG00000013993	VNN1	vanin 1	80.4346	2.2745e-12	2.00676e-11
ENSGALG00000008025	SLF2	SMC5-SMC6 complex localization factor 2	1955.67	2.28041e-12	2.01079e-11
ENSGALG00000028423	HS2ST1	heparan sulfate 2-O-sulfotransferase 1	1187.96	2.30238e-12	2.02899e-11
ENSGALG00000006936	WDR6	WD repeat domain 6	185.789	2.30964e-12	2.0342e-11
ENSGALG00000012357	CXCR4	C-X-C motif chemokine receptor 4	800.343	2.33111e-12	2.05192e-11
ENSGALG00000027868	AMER2	APC membrane recruitment protein 2	3418.09	2.34365e-12	2.06176e-11
ENSGALG00000017011	TRIM13	tripartite motif containing 13	620.852	2.35162e-12	2.06757e-11
ENSGALG00000008415	ALS2	amyotrophic lateral sclerosis 2 (juvenile)	1581.46	2.36124e-12	2.07482e-11
ENSGALG00000008326		synaptotagmin-like protein 2-like	185.282	2.36617e-12	2.07795e-11
ENSGALG00000038757	RBMS2	RNA binding motif single stranded interacting protein 2	364.678	2.37808e-12	2.0872e-11
ENSGALG00000031058		heparan sulfate glucosamine 3-O-sulfotransferase 3B1-like	414.531	2.39964e-12	2.1049e-11
ENSGALG00000017103	WASF3	WAS protein family member 3	2239.84	2.42597e-12	2.12677e-11
ENSGALG00000010896	TMEM161B	transmembrane protein 161B	405.499	2.44221e-12	2.13976e-11
ENSGALG00000031404	FHIP2A	family with sequence similarity 160 member B1	1515.16	2.46745e-12	2.16062e-11
ENSGALG00000016824	TMCO3	transmembrane and coiled-coil domains 3	770.873	2.48025e-12	2.17058e-11
ENSGALG00000004758	KCNB1	potassium voltage-gated channel subfamily B member 1	3291.87	2.49253e-12	2.18006e-11
ENSGALG00000030003	TUBG1	tubulin gamma 1	2181	2.51853e-12	2.20109e-11
ENSGALG00000016917	CLN5	ceroid-lipofuscinosis, neuronal 5	227.822	2.51948e-12	2.20109e-11
ENSGALG00000032632	SLC49A4	disrupted in renal carcinoma 2	2168.52	2.53576e-12	2.21404e-11
ENSGALG00000007647	MYO3A	myosin IIIA	5196.62	2.54053e-12	2.21693e-11
ENSGALG00000002129	WDR47	WD repeat domain 47	2468.35	2.58556e-12	2.25492e-11
ENSGALG00000000606	ARL8A	ADP ribosylation factor like GTPase 8A	3708.63	2.66982e-12	2.32706e-11
ENSGALG00000044375	HDDC3	guanosine-3',5'-bis(diphosphate) 3'-pyrophosphohydrolase MESH1-like	32.9542	2.70618e-12	2.3574e-11
ENSGALG00000046823	SNX22	sorting nexin 22	75.4004	2.75128e-12	2.39531e-11
ENSGALG00000050742		Wolf-Hirschhorn syndrome candidate 1	2582.55	2.75882e-12	2.40049e-11
ENSGALG00000053332			82.3603	2.80308e-12	2.4376e-11
ENSGALG00000002705	CISD1	CDGSH iron sulfur domain 1	4094.18	2.89265e-12	2.51404e-11
ENSGALG00000011404	HOPX	HOP homeobox	34.696	2.89587e-12	2.5154e-11
ENSGALG00000011094	PDE4B	phosphodiesterase 4B	2956.97	2.92119e-12	2.53594e-11
ENSGALG00000008517	MCTS1	MCTS1, re-initiation and release factor	899.557	3.00656e-12	2.60856e-11
ENSGALG00000002524	UCHL5	ubiquitin C-terminal hydrolase L5	1575.27	3.02553e-12	2.62351e-11
ENSGALG00000003134			362.54	3.0297e-12	2.62563e-11
ENSGALG00000042863	SMIM4	small integral membrane protein 4	375.16	3.06108e-12	2.6513e-11
ENSGALG00000038097	EI24	EI24, autophagy associated transmembrane protein	3887.69	3.12617e-12	2.70613e-11
ENSGALG00000007184	FEZF2	FEZ family zinc finger 2	381.015	3.15767e-12	2.73184e-11
ENSGALG00000021074	MYOC	myocilin	629.897	3.16306e-12	2.73494e-11
ENSGALG00000047289	TNFAIP8L3	TNF alpha induced protein 8 like 3	128.04	3.17845e-12	2.74667e-11
ENSGALG00000017336		F-box/WD repeat-containing protein 7-like	824.983	3.18308e-12	2.74911e-11
ENSGALG00000041103	SLC18A3	solute carrier family 18 member A3	409.078	3.30431e-12	2.85218e-11
ENSGALG00000036949	ASAP3	ArfGAP with SH3 domain, ankyrin repeat and PH domain 3	236.599	3.30801e-12	2.85375e-11
ENSGALG00000009916	SCFD1	sec1 family domain containing 1	1147.72	3.31205e-12	2.8556e-11
ENSGALG00000037326	MAP3K9	mitogen-activated protein kinase kinase kinase 9	1700.29	3.32158e-12	2.86219e-11
ENSGALG00000000613	RAB11B	RAB11B, member RAS oncogene family	14084	3.36399e-12	2.8969e-11
ENSGALG00000008149	EWSR1	EWS RNA binding protein 1	2491.35	3.36569e-12	2.8969e-11
ENSGALG00000011623	ADAMTS3	ADAM metallopeptidase with thrombospondin type 1 motif 3	1283.03	3.39832e-12	2.92333e-11
ENSGALG00000031325	TGFB1	transforming growth factor beta 1	181.888	3.4326e-12	2.95114e-11
ENSGALG00000043010	NR2F6	nuclear receptor subfamily 2 group F member 6	790.398	3.5115e-12	3.01726e-11
ENSGALG00000010835	DTX4	deltex E3 ubiquitin ligase 4	5696.25	3.57027e-12	3.06602e-11
ENSGALG00000014064			328.851	3.62289e-12	3.10944e-11
ENSGALG00000027462	P3H4	prolyl 3-hydroxylase family member 4 (non-enzymatic)	945.398	3.63282e-12	3.1162e-11
ENSGALG00000008486	CACNA2D1	calcium voltage-gated channel auxiliary subunit alpha2delta 1	2808.98	3.69815e-12	3.17044e-11
ENSGALG00000042784	TPPP	tubulin polymerization promoting protein	1106.91	3.729e-12	3.19508e-11
ENSGALG00000023648	PPP3R1	protein phosphatase 3 regulatory subunit B, alpha	8081.55	3.75586e-12	3.21627e-11
ENSGALG00000043825	NISCH	nischarin	5183.53	3.76327e-12	3.2208e-11
ENSGALG00000011384	RCOR1	REST corepressor 1	812.461	3.77093e-12	3.22553e-11
ENSGALG00000004932	ATG7	autophagy related 7	462.876	3.80838e-12	3.25572e-11
ENSGALG00000002968	ZNF341	zinc finger protein 341	618.33	3.86328e-12	3.30079e-11
ENSGALG00000039575	AMD1	adenosylmethionine decarboxylase 1	1974.86	3.87781e-12	3.31134e-11
ENSGALG00000050995	LRRC47	leucine rich repeat containing 47	487.378	3.91105e-12	3.33784e-11
ENSGALG00000049995			923.331	3.94923e-12	3.36853e-11
ENSGALG00000010017	MCFD2	multiple coagulation factor deficiency 2	2093.99	3.9844e-12	3.39661e-11
ENSGALG00000008240	CFLAR	CASP8 and FADD like apoptosis regulator	826.537	4.00078e-12	3.40866e-11
ENSGALG00000039895	EPHA2	EPH receptor A2	74.7945	4.03445e-12	3.43541e-11
ENSGALG00000015995	PTPRA	protein tyrosine phosphatase, receptor type A	3077.44	4.04709e-12	3.44423e-11
ENSGALG00000025842	TPM2	tropomyosin 2	2951.6	4.05973e-12	3.45305e-11
ENSGALG00000009540	YAF2	YY1 associated factor 2	995.654	4.10822e-12	3.49233e-11
ENSGALG00000010185	HSPA4L	heat shock protein family A (Hsp70) member 4 like	8172.33	4.12117e-12	3.50138e-11
ENSGALG00000010094	B4GALT2	beta-1,4-galactosyltransferase 2	1593.5	4.16192e-12	3.53401e-11
ENSGALG00000030550	ATP2B1	ATPase plasma membrane Ca2+ transporting 1	13983	4.17592e-12	3.54391e-11
ENSGALG00000015687			320.091	4.21352e-12	3.57382e-11
ENSGALG00000006446	NAP1L4	nucleosome assembly protein 1 like 4	4597.24	4.31835e-12	3.66068e-11
ENSGALG00000029220	PCSK7	proprotein convertase subtilisin/kexin type 7	896.694	4.32751e-12	3.6664e-11
ENSGALG00000039549	SEL1L3	SEL1L family member 3	2059.12	4.40737e-12	3.73197e-11
ENSGALG00000013817	SPIRE1	spire type actin nucleation factor 1	3107.41	4.4194e-12	3.74007e-11
ENSGALG00000011058	LEPR	leptin receptor	146.565	4.46602e-12	3.7774e-11
ENSGALG00000003304	CRTC1	CREB regulated transcription coactivator 1	1262.2	4.47853e-12	3.78587e-11
ENSGALG00000008439	CD36	CD36 molecule	24.1206	4.52924e-12	3.8266e-11
ENSGALG00000031996		ADP-ribosylarginine hydrolase-like	827.699	4.54664e-12	3.83916e-11
ENSGALG00000007843	ATRX	alpha thalassemia/mental retardation syndrome X-linked	4377.7	4.55851e-12	3.84704e-11
ENSGALG00000052939			77.7223	4.5669e-12	3.85105e-11
ENSGALG00000042814	MCRIP1	MAPK regulated corepressor interacting protein 1	3184.32	4.56835e-12	3.85105e-11
ENSGALG00000039500	GSPT2	G1 to S phase transition 2	2501.06	4.61611e-12	3.88915e-11
ENSGALG00000006332	RBM17	RNA binding motif protein 17	1976.3	4.6824e-12	3.9428e-11
ENSGALG00000026836		collagen type XVI alpha 1 chain	286.35	4.69628e-12	3.95229e-11
ENSGALG00000016568	MOSPD2	motile sperm domain containing 2	809.255	4.7247e-12	3.974e-11
ENSGALG00000010486	JAKMIP3	Janus kinase and microtubule interacting protein 3	617.713	4.73348e-12	3.97917e-11
ENSGALG00000041200	ZNF706	zinc finger protein 706	5602.69	4.78341e-12	4.01891e-11
ENSGALG00000021231	TMEM254	transmembrane protein 254	12703.7	4.80616e-12	4.03432e-11
ENSGALG00000016497	UBXN2A	UBX domain protein 2A	1480.1	4.80707e-12	4.03432e-11
ENSGALG00000037778	NAB1	NGFI-A binding protein 1	618.608	4.82132e-12	4.04403e-11
ENSGALG00000001664	PTPN9	protein tyrosine phosphatase, non-receptor type 9	232.547	4.82956e-12	4.0487e-11
ENSGALG00000011185	PLEKHA8	pleckstrin homology domain containing A8	519.639	4.94149e-12	4.14024e-11
ENSGALG00000042246		branched chain keto acid dehydrogenase E1, alpha polypeptide	1321.49	4.959e-12	4.15261e-11
ENSGALG00000008169	GDI1	GDP dissociation inhibitor 1	15358.5	5.04154e-12	4.2194e-11
ENSGALG00000042387	CRELD1	cysteine rich with EGF like domains 1	2655.19	5.06061e-12	4.23089e-11
ENSGALG00000009488	LRRN3	leucine rich repeat neuronal 3	835.294	5.06086e-12	4.23089e-11
ENSGALG00000013602	PCM1	pericentriolar material 1	4381.5	5.07128e-12	4.23726e-11
ENSGALG00000017155	C11orf87	chromosome 1 open reading frame, human C11orf87	703.95	5.08871e-12	4.24948e-11
ENSGALG00000053881		neuralized-like protein 4	671.886	5.10688e-12	4.2623e-11
ENSGALG00000019215	ARL6	ADP ribosylation factor like GTPase 6	1561.56	5.15749e-12	4.30061e-11
ENSGALG00000014290	UBE2K	ubiquitin conjugating enzyme E2 K	2090.69	5.15846e-12	4.30061e-11
ENSGALG00000032830	SEPT7	septin 7	9075.11	5.17447e-12	4.31046e-11
ENSGALG00000005739	SCD	stearoyl-CoA desaturase	1515.46	5.1768e-12	4.31046e-11
ENSGALG00000000955	TMEM222	transmembrane protein 222	1412.44	5.17882e-12	4.31046e-11
ENSGALG00000017153	RDX	radixin	7206.29	5.24186e-12	4.36054e-11
ENSGALG00000036089	NICN1	nicolin 1	84.0595	5.31971e-12	4.42287e-11
ENSGALG00000016036	DOP1B	DOP1 leucine zipper like protein B	1928.01	5.36962e-12	4.46191e-11
ENSGALG00000008107	IRS4	insulin receptor substrate 4	1682.22	5.4421e-12	4.51966e-11
ENSGALG00000013081	VWC2	von Willebrand factor C domain containing 2	2414	5.47997e-12	4.54862e-11
ENSGALG00000009939	SPOP	speckle type BTB/POZ protein	2357.25	5.55658e-12	4.60968e-11
ENSGALG00000017271	ANO2	anoctamin 2	495.947	5.56763e-12	4.61492e-11
ENSGALG00000003807	GPN3	GPN-loop GTPase 3	781.319	5.56899e-12	4.61492e-11
ENSGALG00000008040		putative acyl-CoA dehydrogenase AidB-like	129.688	5.66055e-12	4.68823e-11
ENSGALG00000037601	TBC1D25	TBC1 domain family member 25	453.738	5.67489e-12	4.69753e-11
ENSGALG00000006512	HSPA8	heat shock 70kDa protein 8	70421.8	5.69783e-12	4.71394e-11
ENSGALG00000013100	GRB10	growth factor receptor bound protein 10	938.909	5.74807e-12	4.75291e-11
ENSGALG00000053580			308.844	5.75525e-12	4.75625e-11
ENSGALG00000016579	RAB9A	RAB9A, member RAS oncogene family	1478.53	5.80332e-12	4.79335e-11
ENSGALG00000047631			79.764	5.82174e-12	4.80595e-11
ENSGALG00000016665	FDFT1	farnesyl-diphosphate farnesyltransferase 1	6775.51	5.88277e-12	4.85241e-11
ENSGALG00000004578	RABGAP1L	RAB GTPase activating protein 1 like	1443.87	5.88443e-12	4.85241e-11
ENSGALG00000015330	PCNP	PEST proteolytic signal containing nuclear protein	4137.89	5.9038e-12	4.86573e-11
ENSGALG00000034099	ATP6V1C1	ATPase H+ transporting V1 subunit C1	6054.66	6.01359e-12	4.95353e-11
ENSGALG00000003333	GHDC	GH3 domain containing	293.759	6.14475e-12	5.05615e-11
ENSGALG00000053217			1891.07	6.14486e-12	5.05615e-11
ENSGALG00000036502	CDIP1	cell death-inducing p53 target 1	1397.46	6.20973e-12	5.10675e-11
ENSGALG00000014957	WDR1	WD repeat domain 1	5355.78	6.28915e-12	5.16926e-11
ENSGALG00000010564	TBCK	TBC1 domain containing kinase	597.414	6.35106e-12	5.21731e-11
ENSGALG00000010025	SNX32	sorting nexin 32	2315.22	6.36622e-12	5.22693e-11
ENSGALG00000053552	IER5L	immediate early response 5 like	372.678	6.41884e-12	5.26728e-11
ENSGALG00000008063	NOX5	NADPH oxidase 5	30.7402	6.51901e-12	5.34657e-11
ENSGALG00000034971	SLC45A4	solute carrier family 45 member 4	1363.49	6.53786e-12	5.35775e-11
ENSGALG00000020359	SIX6	SIX homeobox 6	2561.15	6.53971e-12	5.35775e-11
ENSGALG00000031070	MAIP1	chromosome 7 open reading frame, human C2orf47	759.024	6.54979e-12	5.36311e-11
ENSGALG00000054420		tubulin, beta 2A class IIa	15431.5	6.6348e-12	5.42978e-11
ENSGALG00000033938	ARHGAP26	Rho GTPase activating protein 26	1336.04	6.66282e-12	5.44976e-11
ENSGALG00000032386	DCLK2	doublecortin like kinase 2	6739.7	6.77524e-12	5.53872e-11
ENSGALG00000014860	YES1	YES proto-oncogene 1, Src family tyrosine kinase	4009.35	6.81296e-12	5.56655e-11
ENSGALG00000001603	NARF	nuclear prelamin A recognition factor	2742.51	6.86843e-12	5.60884e-11
ENSGALG00000026055	PALM	paralemmin	6793.8	6.91242e-12	5.64173e-11
ENSGALG00000010238	NAP1L1	nucleosome assembly protein 1 like 1	4711.11	6.98664e-12	5.69923e-11
ENSGALG00000019201	HSPA13	heat shock protein family A (Hsp70) member 13	698.994	7.03995e-12	5.73962e-11
ENSGALG00000042990	IFT27	intraflagellar transport 27	354.804	7.04783e-12	5.74296e-11
ENSGALG00000042318		nyctalopin-like	339.523	7.10283e-12	5.78466e-11
ENSGALG00000000883	MAPKAPK2	mitogen-activated protein kinase-activated protein kinase 2	2789.62	7.19262e-12	5.85464e-11
ENSGALG00000001797	GPSM1	G-protein signaling modulator 1	718.735	7.32049e-12	5.95552e-11
ENSGALG00000024482	LEPROTL1	leptin receptor overlapping transcript like 1	2270.39	7.33254e-12	5.96212e-11
ENSGALG00000009805	PPM1H	protein phosphatase, Mg2+/Mn2+ dependent 1H	1107.43	7.37278e-12	5.99162e-11
ENSGALG00000000599	MARCHF2	membrane associated ring-CH-type finger 2	178.497	7.46195e-12	6.06083e-11
ENSGALG00000050235		queuine tRNA-ribosyltransferase catalytic subunit 1	137.817	7.59878e-12	6.16866e-11
ENSGALG00000013452	ERP44	endoplasmic reticulum protein 44	1991.81	7.65814e-12	6.21351e-11
ENSGALG00000053299	KCNC3	potassium voltage-gated channel subfamily C member 3-like	1071.34	7.66265e-12	6.21385e-11
ENSGALG00000002386	TMEM8B	transmembrane protein 8B	522.429	7.77383e-12	6.30063e-11
ENSGALG00000006487	TM9SF2L	transmembrane 9 superfamily member 2-like	3494.49	7.80884e-12	6.32562e-11
ENSGALG00000046964	CPLANE2	ciliogenesis and planar polarity effector 2	240.117	7.84252e-12	6.3495e-11
ENSGALG00000032215	ULK3	unc-51 like kinase 3	521.945	7.88779e-12	6.38274e-11
ENSGALG00000016314	ELOVL5	ELOVL fatty acid elongase 5	1781.33	8.02326e-12	6.4889e-11
ENSGALG00000014931	RAB28	RAB28, member RAS oncogene family	1212.72	8.08822e-12	6.53794e-11
ENSGALG00000015306	OSTM1	osteopetrosis associated transmembrane protein 1	1766.95	8.28267e-12	6.69155e-11
ENSGALG00000040258	FARSA	phenylalanyl-tRNA synthetase alpha subunit	1000.2	8.29052e-12	6.69431e-11
ENSGALG00000034352	MRPL43	mitochondrial ribosomal protein L43	258.677	8.30039e-12	6.69872e-11
ENSGALG00000038748	RSRP1	arginine and serine rich protein 1	7694.96	8.33571e-12	6.72364e-11
ENSGALG00000034986	HEYL	hes related family bHLH transcription factor with YRPW motif-like	886.986	8.49908e-12	6.85176e-11
ENSGALG00000046858	MOGS	mannosyl-oligosaccharide glucosidase	187.444	8.52204e-12	6.86661e-11
ENSGALG00000033391	ISL2	ISL LIM homeobox 2	223.114	8.59216e-12	6.91943e-11
ENSGALG00000007116	CABP1	calcium binding protein 5	8949.39	8.72094e-12	7.01941e-11
ENSGALG00000012361	NIN	ninein	2448.15	8.82955e-12	7.10305e-11
ENSGALG00000001250	APLP2	amyloid beta precursor like protein 2	53277.1	9.04877e-12	7.27554e-11
ENSGALG00000009525	HAT1	histone acetyltransferase 1	722.41	9.07361e-12	7.29164e-11
ENSGALG00000008076	TMEM164	transmembrane protein 164	802.424	9.22047e-12	7.40573e-11
ENSGALG00000006309	SMAD5	SMAD family member 5	2059.5	9.31561e-12	7.47817e-11
ENSGALG00000009800	SETD7	SET domain containing lysine methyltransferase 7	3979.23	9.39939e-12	7.54143e-11
ENSGALG00000009975	CCT2	chaperonin containing TCP1 subunit 2	5234.19	9.51299e-12	7.62853e-11
ENSGALG00000007481	HACD3	3-hydroxyacyl-CoA dehydratase 3	4284.3	9.60857e-12	7.7011e-11
ENSGALG00000013881	C22H2ORF42	chromosome 22 open reading frame, human C2orf42	464.302	9.63742e-12	7.72014e-11
ENSGALG00000001529	THYN1	thymocyte nuclear protein 1	567.265	9.66055e-12	7.73457e-11
ENSGALG00000044210	QPCTL	glutaminyl-peptide cyclotransferase like	543.976	9.70127e-12	7.76307e-11
ENSGALG00000015402	C3orf38	chromosome 1 open reading frame, human C3orf38	518.754	9.72013e-12	7.77405e-11
ENSGALG00000014721		MIER family member 3	890.118	9.86148e-12	7.88293e-11
ENSGALG00000007351	MTPAP	mitochondrial poly(A) polymerase	1635.28	1.00175e-11	8.00342e-11
ENSGALG00000004375	VPS35	VPS35, retromer complex component	3571.38	1.01152e-11	8.07515e-11
ENSGALG00000017384	ERH	enhancer of rudimentary homolog (Drosophila)	2702.01	1.01179e-11	8.07515e-11
ENSGALG00000020905	KSR2	kinase suppressor of ras 2	653.803	1.01677e-11	8.11057e-11
ENSGALG00000003582	SLC1A3	solute carrier family 1 member 3	19471.9	1.02516e-11	8.17322e-11
ENSGALG00000010975	TMTC2	transmembrane and tetratricopeptide repeat containing 2	929.53	1.03502e-11	8.24749e-11
ENSGALG00000049976	AMIGO1	adhesion molecule with Ig like domain 1	393.148	1.04623e-11	8.33239e-11
ENSGALG00000030908		ATPase plasma membrane Ca2+ transporting 2	3243.94	1.04738e-11	8.33721e-11
ENSGALG00000048775	TXLNA	taxilin alpha	950.656	1.09486e-11	8.71052e-11
ENSGALG00000027287	HK3	hexokinase 3 (white cell)	287.249	1.10776e-11	8.80856e-11
ENSGALG00000013265	GYS2	glycogen synthase 2	2493.98	1.12259e-11	8.92179e-11
ENSGALG00000039917	EXOSC1	exosome component 1	276.704	1.12531e-11	8.9387e-11
ENSGALG00000026722	UNC119B	unc-119 lipid binding chaperone B	1494.89	1.13871e-11	9.04044e-11
ENSGALG00000052867	CABP4	calcium binding protein 4	3105.61	1.14348e-11	9.0708e-11
ENSGALG00000017022	ALG11	ALG11, alpha-1,2-mannosyltransferase	684.071	1.14374e-11	9.0708e-11
ENSGALG00000006441	GNPTG	N-acetylglucosamine-1-phosphate transferase gamma subunit	801.533	1.1483e-11	9.10022e-11
ENSGALG00000035487	SP1	Sp1 transcription factor	750.029	1.14865e-11	9.10022e-11
ENSGALG00000015742	MRPL39	mitochondrial ribosomal protein L39	519.946	1.19774e-11	9.48416e-11
ENSGALG00000015118	SMC5	structural maintenance of chromosomes 5	662.666	1.20121e-11	9.50669e-11
ENSGALG00000042227	GNLY	granulysin	185.152	1.21104e-11	9.5795e-11
ENSGALG00000042839	FAM214A	family with sequence similarity 214 member A	4174.33	1.22277e-11	9.6672e-11
ENSGALG00000035499	SKIV2L	Ski2 like RNA helicase	651.281	1.24783e-11	9.86022e-11
ENSGALG00000047483	C1QTNF6	C1q and tumor necrosis factor related protein 6	869.801	1.26111e-11	9.95996e-11
ENSGALG00000030585	UBXN2B	UBX domain protein 2B	1839.76	1.2647e-11	9.98311e-11
ENSGALG00000004412	DIABLO	diablo IAP-binding mitochondrial protein	1360.84	1.27933e-11	1.00933e-10
ENSGALG00000005846	MPDZ	multiple PDZ domain protein	8775.31	1.28187e-11	1.01081e-10
ENSGALG00000052014	PCK2	phosphoenolpyruvate carboxykinase 2, mitochondrial	558.801	1.29535e-11	1.02091e-10
ENSGALG00000009438	SLC39A9	solute carrier family 39 member 9	2046.77	1.29815e-11	1.02258e-10
ENSGALG00000010337	GPR149	G protein-coupled receptor 149	356.108	1.31918e-11	1.03861e-10
ENSGALG00000004504		Ras associating with DIL domains	497.894	1.3276e-11	1.04416e-10
ENSGALG00000040925	RNF215	ring finger protein 215	906.471	1.32762e-11	1.04416e-10
ENSGALG00000008975	FAM3C	family with sequence similarity 3, member C	5657.52	1.33105e-11	1.04632e-10
ENSGALG00000011300	TOP2B	DNA topoisomerase 2-beta	4923.62	1.35664e-11	1.06588e-10
ENSGALG00000014222	NUP50	nucleoporin 50	1926.09	1.37708e-11	1.08138e-10
ENSGALG00000007404	YIPF5	Yip1 domain family member 5	2096.23	1.38967e-11	1.0907e-10
ENSGALG00000049533		ryanodine receptor 1-like	1555.7	1.40564e-11	1.10266e-10
ENSGALG00000042840	OSGIN2	oxidative stress induced growth inhibitor family member 2	1053.39	1.41666e-11	1.11073e-10
ENSGALG00000013777		peroxisomal biogenesis factor 3	708.013	1.42473e-11	1.11648e-10
ENSGALG00000014672	ARSK	arylsulfatase family member K	259.628	1.43256e-11	1.12204e-10
ENSGALG00000004096	CHRNA7	cholinergic receptor nicotinic alpha 7 subunit	1273.72	1.45723e-11	1.14077e-10
ENSGALG00000032610	NAGLU	N-acetylglucosaminidase, alpha	445.654	1.46221e-11	1.14384e-10
ENSGALG00000032628	SRCIN1	SRC kinase signaling inhibitor 1	2883.06	1.46267e-11	1.14384e-10
ENSGALG00000009528	TMEM192	transmembrane protein 192	630.838	1.46465e-11	1.1448e-10
ENSGALG00000001892	CYGB	cytoglobin	160.734	1.48245e-11	1.15811e-10
ENSGALG00000001718	CCNG1	cyclin G1	3050.04	1.49332e-11	1.16601e-10
ENSGALG00000002958	DNER	delta/notch like EGF repeat containing	8551.1	1.50019e-11	1.17077e-10
ENSGALG00000054686	PFN2	profilin 2	10050.2	1.50103e-11	1.17082e-10
ENSGALG00000007284	SYP	synaptophysin	38936.3	1.50332e-11	1.172e-10
ENSGALG00000030739	MSL1	male specific lethal 1 homolog	3074.92	1.51331e-11	1.17918e-10
ENSGALG00000011327	NR2C1	nuclear receptor subfamily 2, group C, member 1	763.317	1.53276e-11	1.19373e-10
ENSGALG00000009674	CLCN3	chloride voltage-gated channel 3	4826.75	1.54674e-11	1.20399e-10
ENSGALG00000001201	GFOD2	glucose-fructose oxidoreductase domain containing 2	2945.62	1.55292e-11	1.20818e-10
ENSGALG00000003073	RHOBTB1	Rho related BTB domain containing 1	1234.74	1.56487e-11	1.21685e-10
ENSGALG00000010976	CCDC126	coiled-coil domain containing 126	773.913	1.58743e-11	1.23376e-10
ENSGALG00000006403	MESDC2	mesoderm development candidate 2	2065.43	1.67523e-11	1.30133e-10
ENSGALG00000012685	KDM1B	lysine demethylase 1B	4600.51	1.68518e-11	1.30839e-10
ENSGALG00000040260	TUBA1C	tubulin alpha-1C chain-like	6767.44	1.68804e-11	1.30994e-10
ENSGALG00000036282	PRKAG1	protein kinase AMP-activated non-catalytic subunit gamma 1	1440.28	1.69388e-11	1.3138e-10
ENSGALG00000009112	LRRC57	leucine rich repeat containing 57	945.561	1.70298e-11	1.32018e-10
ENSGALG00000004714	CPSF4	cleavage and polyadenylation specific factor 4	632.744	1.70645e-11	1.3222e-10
ENSGALG00000028866	COASY	Coenzyme A synthase	405.182	1.74913e-11	1.35457e-10
ENSGALG00000038885	FEZ1	fasciculation and elongation protein zeta 1	13657.3	1.77307e-11	1.37216e-10
ENSGALG00000051458			26.6535	1.77365e-11	1.37216e-10
ENSGALG00000026891	NINJ1	ninjurin 1	1525.34	1.77611e-11	1.37336e-10
ENSGALG00000011573	MOB1B	MOB kinase activator 1B	1141.04	1.80729e-11	1.39675e-10
ENSGALG00000037656	NECAP1	NECAP endocytosis associated 1	11857.8	1.81282e-11	1.40031e-10
ENSGALG00000008591	CACNB2	calcium voltage-gated channel auxiliary subunit beta 2	2378.45	1.86452e-11	1.43951e-10
ENSGALG00000008611	ZBTB33	zinc finger and BTB domain containing 33	1315.8	1.88689e-11	1.45604e-10
ENSGALG00000010547	YIPF4	Yip1 domain family member 4	2906.84	1.92369e-11	1.48368e-10
ENSGALG00000051206	RBMX2	RNA binding motif protein, X-linked 2	783.664	1.97243e-11	1.51992e-10
ENSGALG00000047981			122.546	1.97269e-11	1.51992e-10
ENSGALG00000004156	KIF1BP	KIF1 binding protein	2423.22	1.98371e-11	1.52764e-10
ENSGALG00000050805		leucine-rich repeat and calponin homology domain-containing protein 2-like	48.6426	2.0085e-11	1.54556e-10
ENSGALG00000005398	HAGH	hydroxyacylglutathione hydrolase	5754.56	2.00902e-11	1.54556e-10
ENSGALG00000012798	SSR1	signal sequence receptor subunit 1	4050.32	2.02822e-11	1.55954e-10
ENSGALG00000054044		tubulin folding cofactor B	379.976	2.04164e-11	1.56905e-10
ENSGALG00000011570	ILF2	interleukin enhancer binding factor 2	3578.43	2.05771e-11	1.58061e-10
ENSGALG00000034500	CIDEA	cell death-inducing DFFA-like effector a	654.863	2.07792e-11	1.59532e-10
ENSGALG00000010317	POLH	DNA polymerase eta	801.146	2.09404e-11	1.60688e-10
ENSGALG00000013135	GALNT1	polypeptide N-acetylgalactosaminyltransferase 1	6358.88	2.14204e-11	1.64283e-10
ENSGALG00000029402	AXIN1	axin 1	818.107	2.14305e-11	1.64283e-10
ENSGALG00000008435	SUMO1	small ubiquitin-like modifier 1	2647.21	2.14671e-11	1.6448e-10
ENSGALG00000001912		EPH receptor A10	574.482	2.15515e-11	1.65043e-10
ENSGALG00000008382	GNAI1	G protein subunit alpha i1	1176.18	2.18461e-11	1.67187e-10
ENSGALG00000004480	C11H19orf12	chromosome 11 C19orf12 homolog	835.251	2.18536e-11	1.67187e-10
ENSGALG00000015611	CASP8AP2	caspase 8 associated protein 2	941.715	2.19387e-11	1.67732e-10
ENSGALG00000016467	SMC6	structural maintenance of chromosomes 6	1166.32	2.1947e-11	1.67732e-10
ENSGALG00000008097	CELF1	CUGBP Elav-like family member 1	1497.37	2.19779e-11	1.67884e-10
ENSGALG00000036017	NCOA2	nuclear receptor coactivator 2	2354.09	2.20499e-11	1.68349e-10
ENSGALG00000030068	RAB3A	RAB3A, member RAS oncogene family	12569	2.25906e-11	1.7239e-10
ENSGALG00000034317	SYNJ1	synaptojanin 1	5130.91	2.26591e-11	1.72826e-10
ENSGALG00000038541	VPS37C	VPS37C, ESCRT-I subunit	1301.66	2.28006e-11	1.73818e-10
ENSGALG00000053990		SET domain and mariner transposase fusion gene	238.023	2.30304e-11	1.7548e-10
ENSGALG00000038745	LACTB2	lactamase beta 2	719.325	2.32748e-11	1.77254e-10
ENSGALG00000005004	SAMD8	sterile alpha motif domain containing 8	1138.49	2.34053e-11	1.78158e-10
ENSGALG00000017169	ELMOD1	ELMO domain containing 1	8395.19	2.34335e-11	1.78283e-10
ENSGALG00000054154			812.883	2.37591e-11	1.8067e-10
ENSGALG00000017135	CRYL1	crystallin lambda 1	942.394	2.42534e-11	1.84336e-10
ENSGALG00000029020	PLPP4	phospholipid phosphatase 4	842.013	2.43931e-11	1.85304e-10
ENSGALG00000006565		gamma-glutamyltransferase 2	603.288	2.50015e-11	1.89831e-10
ENSGALG00000039658	GGA1	golgi associated, gamma adaptin ear containing, ARF binding protein 1	1676.69	2.51783e-11	1.91077e-10
ENSGALG00000004259	BLMH	bleomycin hydrolase	2655.27	2.54737e-11	1.93223e-10
ENSGALG00000001800	DUS3L	dihydrouridine synthase 3 like	606.977	2.54953e-11	1.93289e-10
ENSGALG00000001568	NFS1	NFS1, cysteine desulfurase	1475.23	2.55955e-11	1.93952e-10
ENSGALG00000036739	UBE2L3	ubiquitin conjugating enzyme E2 L3	4901.52	2.56587e-11	1.94333e-10
[truncated: 13,141 more rows]

## Sheet: S1C. Choroid_occluded eyes
ensembl_gene_id	gene_name	description	baseMean	p-value	p-adj
ENSGALG00000010291	RBPMS	RNA binding protein, mRNA processing factor	527.465	7.04185e-57	1.10818e-52
ENSGALG00000015904	TMEM30A	transmembrane protein 30A	7125.93	1.73723e-56	1.36694e-52
ENSGALG00000043034	KIFC3	kinesin family member C2	370.053	1.39365e-51	7.31062e-48
ENSGALG00000012007	ST13P5	suppression of tumorigenicity 13 (colon carcinoma) (Hsp70 interacting protein) pseudogene 5	5050.92	2.03735e-48	8.01544e-45
ENSGALG00000039536	C2H8ORF22	chromosome 2 open reading frame, human C8orf22	208.045	2.73747e-48	8.6159e-45
ENSGALG00000043744	NDFIP1	Nedd4 family interacting protein 1	7775.79	1.4243e-47	3.73571e-44
ENSGALG00000009073	PSEN2	presenilin 2 (Alzheimer disease 4)	2715.07	2.7501e-46	6.18262e-43
ENSGALG00000016174	LMBRD1	LMBR1 domain containing 1	1514.6	3.49389e-46	6.87292e-43
ENSGALG00000019718	KRT13	keratin 13	202.012	4.27699e-45	7.47856e-42
ENSGALG00000009879		transmembrane BAX inhibitor motif containing 4	4217.68	1.20535e-43	1.89686e-40
ENSGALG00000002774	TSPAN3	tetraspanin 3	12275.4	2.67008e-43	3.81992e-40
ENSGALG00000016878	TM9SF2	transmembrane 9 superfamily member 2	6993.71	2.155e-42	2.82611e-39
ENSGALG00000008836	ATP6AP1	ATPase H+ transporting accessory protein 1	10631.4	7.05811e-42	8.54411e-39
ENSGALG00000041783	TMEM19	transmembrane protein 19	1171.39	4.70022e-41	5.28338e-38
ENSGALG00000009052	LBH	limb bud and heart development	11606.6	7.86298e-41	8.24932e-38
ENSGALG00000041112	TRAM1L1	translocation associated membrane protein 1-like 1	4614.16	1.37479e-40	1.35219e-37
ENSGALG00000012311	UBE2D3	ubiquitin conjugating enzyme E2 D3	5318.69	2.93858e-40	2.72026e-37
ENSGALG00000031130	GGH	gamma-glutamyl hydrolase	1390.68	5.68572e-40	4.97089e-37
ENSGALG00000034083			114.239	1.67406e-39	1.38656e-36
ENSGALG00000052056			510.119	2.12222e-39	1.66987e-36
ENSGALG00000028290	C1H21ORF91	chromosome 1 open reading frame, human C21orf91	450.745	2.69442e-39	1.98734e-36
ENSGALG00000014210	GNPDA2	glucosamine-6-phosphate deaminase 2	1009.37	2.77826e-39	1.98734e-36
ENSGALG00000038904	ARL6IP5	ADP ribosylation factor like GTPase 6 interacting protein 5	5248.86	3.98545e-39	2.72692e-36
ENSGALG00000054619	GAB2	GRB2 associated binding protein 2	386.914	1.2805e-38	8.39637e-36
ENSGALG00000030055	RIPOR1	family with sequence similarity 65 member A	3727.94	1.50097e-38	9.44828e-36
ENSGALG00000009330	DEGS1	delta 4-desaturase, sphingolipid 1	5752.84	1.74278e-38	1.01745e-35
ENSGALG00000014867	PAIP1	poly(A) binding protein interacting protein 1	1708.89	1.74565e-38	1.01745e-35
ENSGALG00000050207	EMP2	epithelial membrane protein 2	3194.26	2.1757e-38	1.22282e-35
ENSGALG00000013187	CLPTM1L	CLPTM1 like	4164.04	9.72932e-38	5.27967e-35
ENSGALG00000012697	SLC41A2	solute carrier family 41 member 2	1181.41	1.34789e-37	7.07057e-35
ENSGALG00000001872	SDF4	stromal cell derived factor 4	6075.63	1.3948e-37	7.08062e-35
ENSGALG00000001093	TCF3	transcription factor 3	3357.84	2.66084e-37	1.30855e-34
ENSGALG00000029264	PI15	peptidase inhibitor 15	317.407	7.49038e-37	3.572e-34
ENSGALG00000017049	ALG5	ALG5, dolichyl-phosphate beta-glucosyltransferase	641.436	8.09431e-37	3.74647e-34
ENSGALG00000005002	VDAC2	voltage dependent anion channel 2	9494.17	1.15956e-36	5.17313e-34
ENSGALG00000039170	LHFPL5	lipoma HMGIC fusion partner-like 5	1127.95	1.18341e-36	5.17313e-34
ENSGALG00000039606	CLN8	ceroid-lipofuscinosis, neuronal 8	1866.65	1.23226e-36	5.24109e-34
ENSGALG00000015768	ANKRD6	ankyrin repeat domain 6	759.129	2.91593e-36	1.19448e-33
ENSGALG00000032734	RNF139	ring finger protein 139	1619.68	2.96019e-36	1.19448e-33
ENSGALG00000008691	SNX5	sorting nexin 5	736.576	1.79612e-35	7.06637e-33
ENSGALG00000007878	SDHD	succinate dehydrogenase complex subunit D	4296.04	2.22179e-35	8.49117e-33
ENSGALG00000010127	GLO1	glyoxalase I	6888.09	2.26618e-35	8.49117e-33
ENSGALG00000030552		gamma-glutamylcyclotransferase	479.104	6.27106e-35	2.29506e-32
ENSGALG00000041296		SRY-box 7	891.978	6.628e-35	2.37056e-32
ENSGALG00000011967	MAD2L1	MAD2 mitotic arrest deficient-like 1 (yeast)	541.602	7.52217e-35	2.63059e-32
ENSGALG00000011855	RHOJ	ras homolog family member J	1735.68	1.05752e-34	3.61787e-32
ENSGALG00000001536		Rho GTPase activating protein 39	1402.85	1.29436e-34	4.33391e-32
ENSGALG00000005280	DBT	dihydrolipoamide branched chain transacylase E2	991.67	1.44846e-34	4.74884e-32
ENSGALG00000000853	SLC2A8	solute carrier family 2 member 8	1350.43	1.74943e-34	5.61853e-32
ENSGALG00000016245	BCOR	BCL6 corepressor	679.165	1.8597e-34	5.85321e-32
ENSGALG00000003096	CBFA2T2	CBFA2/RUNX1 translocation partner 2	283.966	2.49826e-34	7.70885e-32
ENSGALG00000040426	CREG1	cellular repressor of E1A stimulated genes 1	8553.45	2.57806e-34	7.80212e-32
ENSGALG00000013098	MGST1	microsomal glutathione S-transferase 1	2609.38	3.50752e-34	1.04147e-31
ENSGALG00000012618	FANCC	Fanconi anemia complementation group C	552.971	3.6431e-34	1.06169e-31
ENSGALG00000009018	TMEM87A	transmembrane protein 87B	5173.51	4.53562e-34	1.29777e-31
ENSGALG00000009699	CCNL1	cyclin L1	397.715	4.72627e-34	1.32817e-31
ENSGALG00000005961	DGUOK	deoxyguanosine kinase	848.289	8.30339e-34	2.29246e-31
ENSGALG00000015977	SMOX	spermine oxidase	1233.89	1.02168e-33	2.77211e-31
ENSGALG00000042351	PIK3R6	phosphoinositide-3-kinase regulatory subunit 6	250.388	1.06935e-33	2.85227e-31
ENSGALG00000016501	SF3B6	splicing factor 3b subunit 6	1433.92	1.20969e-33	3.1728e-31
ENSGALG00000034992	FRMD4A	FERM domain containing 4A	853.942	1.25363e-33	3.23416e-31
ENSGALG00000042741	GRK2	G protein-coupled receptor kinase 2	670.628	1.35538e-33	3.44025e-31
ENSGALG00000003774	ATP13A2	ATPase 13A2	291.749	1.38335e-33	3.45553e-31
ENSGALG00000035023	CNIH1	cornichon family AMPA receptor auxiliary protein 1	4014.67	1.70519e-33	4.1929e-31
ENSGALG00000000573	PER3	period circadian clock 3	180.241	2.22641e-33	5.39031e-31
ENSGALG00000054937		rho GTPase-activating protein 7-like	325.735	2.36105e-33	5.62967e-31
ENSGALG00000033568	TMEM70	transmembrane protein 70	879.944	2.66505e-33	6.25968e-31
ENSGALG00000003650	NOL11	nucleolar protein 11	1148.14	2.93042e-33	6.78177e-31
ENSGALG00000016774	NPAS2	neuronal PAS domain protein 2	321.333	3.18791e-33	7.27074e-31
ENSGALG00000000855	ZMPSTE24	zinc metallopeptidase STE24	1880.76	3.26594e-33	7.34231e-31
ENSGALG00000009961	ABCE1	ATP binding cassette subfamily E member 1	4314.14	4.72242e-33	1.04671e-30
ENSGALG00000006780	ARL6IP1	ADP ribosylation factor like GTPase 6 interacting protein 1	5408.01	6.64715e-33	1.45286e-30
ENSGALG00000005257		vascular cell adhesion molecule 1	4996.84	6.86689e-33	1.48033e-30
ENSGALG00000008220	BZW1	basic leucine zipper and W2 domains 1	8639.74	7.43163e-33	1.58043e-30
ENSGALG00000004928		slingshot homolog 1 (Drosophila)	737.222	1.00178e-32	2.102e-30
ENSGALG00000010674	DCTD	dCMP deaminase	747.512	1.2544e-32	2.59743e-30
ENSGALG00000029743	MED6	mediator complex subunit 6	1772.77	1.41443e-32	2.89077e-30
ENSGALG00000010746	TMEM59	transmembrane protein 59	14557.6	1.50752e-32	3.04152e-30
ENSGALG00000039206	ARID5A	AT rich interactive domain 5A (MRF1-like)	680.294	2.34162e-32	4.66456e-30
ENSGALG00000014711	PLPP1	phospholipid phosphatase 1	1926.36	3.1595e-32	6.21513e-30
ENSGALG00000008380	DGKZ	diacylglycerol kinase zeta	2362.53	3.365e-32	6.53766e-30
ENSGALG00000004728	RGL1	ral guanine nucleotide dissociation stimulator like 1	7582.15	3.51284e-32	6.74165e-30
ENSGALG00000032664	UBE2B	ubiquitin conjugating enzyme E2 B	1536.12	3.6679e-32	6.95442e-30
ENSGALG00000031348	SPPL2A	signal peptide peptidase like 2A	8448.96	3.78386e-32	7.08888e-30
ENSGALG00000008314	ARL8B	ADP ribosylation factor like GTPase 8B	2893.57	4.52456e-32	8.37683e-30
ENSGALG00000016737	NIPA2	non imprinted in Prader-Willi/Angelman syndrome 2	1893.99	4.69537e-32	8.59199e-30
ENSGALG00000031343	ECE1	endothelin converting enzyme 1	5925.14	5.13037e-32	9.21907e-30
ENSGALG00000010052	PPP2R3C	protein phosphatase 2 regulatory subunit B''gamma	567.101	5.15523e-32	9.21907e-30
ENSGALG00000015961	SUCLG1	succinate-CoA ligase alpha subunit	4573.31	5.32588e-32	9.41723e-30
ENSGALG00000047702			418.171	7.10981e-32	1.24319e-29
ENSGALG00000004174	VPS26A	VPS26, retromer complex component A	2568.11	7.62156e-32	1.31803e-29
ENSGALG00000013810	VTA1	vesicle trafficking 1	2040.37	7.98867e-32	1.3665e-29
ENSGALG00000035352	ZBTB17	zinc finger and BTB domain containing 17	421.21	8.70502e-32	1.47302e-29
ENSGALG00000037043	PIK3C2B	phosphatidylinositol-4-phosphate 3-kinase catalytic subunit type 2 beta	1069.95	1.06737e-31	1.78694e-29
ENSGALG00000017336		F-box/WD repeat-containing protein 7-like	755.962	1.11635e-31	1.84926e-29
ENSGALG00000040891	RSU1	Ras suppressor protein 1	5384.17	1.6018e-31	2.62579e-29
ENSGALG00000010025	SNX32	sorting nexin 32	5030.37	1.93524e-31	3.13967e-29
ENSGALG00000005622	ARF4	ADP ribosylation factor 4	6651.16	1.99477e-31	3.20324e-29
ENSGALG00000011291	NR1D2	nuclear receptor subfamily 1 group D member 2	1837.63	2.16139e-31	3.42962e-29
ENSGALG00000001434	STOM	stomatin	2946.46	2.17934e-31	3.42962e-29
ENSGALG00000054402		junctophilin 2	77.2882	2.36443e-31	3.68407e-29
ENSGALG00000009492	DNAJB9	DnaJ heat shock protein family (Hsp40) member B9	1052.42	3.01277e-31	4.64823e-29
ENSGALG00000053000	DNAAF9	chromosome 4 open reading frame, human C20orf194	1686.47	3.08711e-31	4.71669e-29
ENSGALG00000016853	ABHD13	abhydrolase domain containing 13	1154.18	3.24374e-31	4.90834e-29
ENSGALG00000047559	DENND2B	suppression of tumorigenicity 5	3110.21	3.48192e-31	5.19998e-29
ENSGALG00000039408	PNPLA6	patatin like phospholipase domain containing 6	291.185	3.50256e-31	5.19998e-29
ENSGALG00000040244	SEPTIN9	septin 9	8933.43	3.62301e-31	5.32854e-29
ENSGALG00000013649	CNOT7	CCR4-NOT transcription complex subunit 7	3765.81	3.84585e-31	5.6039e-29
ENSGALG00000044230	ARHGAP27	Rho GTPase activating protein 27	561.016	4.45646e-31	6.43407e-29
ENSGALG00000027983		tyrosine kinase non receptor 2	761.381	4.56126e-31	6.5255e-29
ENSGALG00000012791	TBXAS1	thromboxane A synthase 1	1308.18	4.83849e-31	6.85976e-29
ENSGALG00000029932	LURAP1L	leucine rich adaptor protein 1-like	1051.82	5.09648e-31	7.161e-29
ENSGALG00000002375	NOTCH1	notch 1	3842.17	8.13257e-31	1.13259e-28
ENSGALG00000017076	B3GLCT	beta 3-glucosyltransferase	1486.04	9.68037e-31	1.33632e-28
ENSGALG00000010700	RPA3	replication protein A3	435.84	1.08542e-30	1.48329e-28
ENSGALG00000005425	OGT	O-linked N-acetylglucosamine (GlcNAc) transferase	2008.45	1.09335e-30	1.48329e-28
ENSGALG00000036497	SOX4	SRY-box 4	409.645	1.16014e-30	1.56043e-28
ENSGALG00000011426	RNASET2	ribonuclease T2	2236.73	1.29006e-30	1.72049e-28
ENSGALG00000004796	CDC42	cell division cycle 42	20816.6	1.33017e-30	1.75499e-28
ENSGALG00000009835	XPOT	exportin for tRNA	4270.37	1.33824e-30	1.75499e-28
ENSGALG00000011272	RAB5A	RAB5A, member RAS oncogene family	2525.23	1.40864e-30	1.8281e-28
ENSGALG00000012731	TBC1D7	TBC1 domain family member 7	755.866	1.41722e-30	1.8281e-28
ENSGALG00000030269	CNIH4	cornichon family AMPA receptor auxiliary protein 4	1090.41	1.89523e-30	2.42481e-28
ENSGALG00000020260	PGRMC1	progesterone receptor membrane component 1	8861.5	2.16072e-30	2.74219e-28
ENSGALG00000001506	PTTG2	pituitary tumor-transforming 2	417.765	2.23539e-30	2.81427e-28
ENSGALG00000013980	SLC2A12	solute carrier family 2 member 12	5630.99	2.4835e-30	3.10181e-28
ENSGALG00000043447	LAS1L	LAS1 like, ribosome biogenesis factor	2105.16	2.77932e-30	3.44394e-28
ENSGALG00000014066		transmembrane protein 126A	422.872	2.89727e-30	3.56206e-28
ENSGALG00000027761	TNFAIP8	TNF alpha induced protein 8	1182.25	3.10785e-30	3.79134e-28
ENSGALG00000029702		formin binding protein 4	549.454	3.70253e-30	4.48205e-28
ENSGALG00000030357	ABL2	ABL proto-oncogene 2, non-receptor tyrosine kinase	616.515	3.98678e-30	4.78931e-28
ENSGALG00000002018	CAPN15	calpain 15	1361.81	4.21326e-30	5.02304e-28
ENSGALG00000002467	MTSS2	MTSS1L, I-BAR domain containing	2582.68	4.87128e-30	5.76385e-28
ENSGALG00000028046	INSIG2	insulin induced gene 2	3930.8	5.49089e-30	6.44852e-28
ENSGALG00000001143	ETS1	v-ets avian erythroblastosis virus E26 oncogene homolog 1	5053.53	5.95755e-30	6.94474e-28
ENSGALG00000008517	MCTS1	MCTS1, re-initiation and release factor	928.862	6.01041e-30	6.95483e-28
ENSGALG00000043569	NME5	NME/NM23 family member 5	311.433	6.67596e-30	7.66858e-28
ENSGALG00000026971	RRAGD	Ras-related GTP binding D	1292.49	6.93877e-30	7.91271e-28
ENSGALG00000041285	MAP2K3	mitogen-activated protein kinase kinase 3	1805.56	8.2172e-30	9.30317e-28
ENSGALG00000026983	CHRD	chordin	1165.93	8.92487e-30	1.00322e-27
ENSGALG00000021683	RER1	retention in endoplasmic reticulum sorting receptor 1	3534.64	1.11563e-29	1.24516e-27
ENSGALG00000007262	SPG21	spastic paraplegia 21 (autosomal recessive, Mast syndrome)	2546.42	1.52154e-29	1.68624e-27
ENSGALG00000012540	RBFOX2	RNA binding protein, fox-1 homolog 2	376.65	1.56537e-29	1.72267e-27
ENSGALG00000012206	CGRRF1	cell growth regulator with ring finger domain 1	455.715	1.74199e-29	1.89339e-27
ENSGALG00000004107	ITM2A	integral membrane protein 2A	55352.2	1.74456e-29	1.89339e-27
ENSGALG00000037031		AT-hook transcription factor	215.675	1.87788e-29	2.02412e-27
ENSGALG00000036873	SIK2	salt inducible kinase 2	1260.85	1.97598e-29	2.11538e-27
ENSGALG00000034618	DCAF13	DDB1 and CUL4 associated factor 13	2919.73	2.64153e-29	2.80877e-27
ENSGALG00000034399	TNS2	tensin 2	579.383	2.98507e-29	3.15276e-27
ENSGALG00000024481	CENPS	centromere protein S	412.925	3.63757e-29	3.81629e-27
ENSGALG00000012237	POLE2	DNA polymerase epsilon 2, accessory subunit	1417.46	3.98492e-29	4.11949e-27
ENSGALG00000006571	SETD5	SET domain containing 5	1491.62	3.98859e-29	4.11949e-27
ENSGALG00000003670	MAFB	MAF bZIP transcription factor B	1537.09	4.0051e-29	4.11949e-27
ENSGALG00000019961	SLC18B1	solute carrier family 18 member B1	662.545	4.21525e-29	4.30749e-27
ENSGALG00000010238	NAP1L1	nucleosome assembly protein 1 like 1	6889.92	4.50409e-29	4.57296e-27
ENSGALG00000003438	NUF2	NUF2, NDC80 kinetochore complex component	709.065	5.41498e-29	5.46253e-27
ENSGALG00000037646	BRD8	bromodomain containing 8	1444.02	5.55468e-29	5.56777e-27
ENSGALG00000004569	UNC5B	unc-5 netrin receptor B	1487.75	7.01609e-29	6.98811e-27
ENSGALG00000011395	SARAF	store-operated calcium entry associated regulatory factor	2787.91	7.0756e-29	7.00306e-27
ENSGALG00000006439	ARHGEF6	Rac/Cdc42 guanine nucleotide exchange factor 6	2374.39	7.47776e-29	7.35484e-27
ENSGALG00000048911		RANBP2-like and GRIP domain-containing protein 8	63.9579	9.61282e-29	9.39609e-27
ENSGALG00000037656	NECAP1	NECAP endocytosis associated 1	4746.25	1.01942e-28	9.90281e-27
ENSGALG00000039120	NBEAL2	neurobeachin like 2	1495.09	1.06565e-28	1.02884e-26
ENSGALG00000004571	PPP1CC	protein phosphatase 1 catalytic subunit gamma	3904.95	1.09425e-28	1.05001e-26
ENSGALG00000002764	ATP1B3	ATPase Na+/K+ transporting subunit beta 3	9171.87	1.1689e-28	1.11485e-26
ENSGALG00000026704	GPX8	glutathione peroxidase 8 (putative)	783.526	1.21559e-28	1.15239e-26
ENSGALG00000027714	ATG10	autophagy related 10	1513.85	1.24793e-28	1.17597e-26
ENSGALG00000016932	MZT1	mitotic spindle organizing protein 1	774.965	1.27497e-28	1.1943e-26
ENSGALG00000017133	EEF1AKMT1	eukaryotic translation elongation factor 1 alpha lysine methyltransferase 1	1522.93	1.56835e-28	1.46043e-26
ENSGALG00000006050	CYP2R1	cytochrome P450 family 2 subfamily R member 1	296.231	1.66572e-28	1.54196e-26
ENSGALG00000036300	SEC61A2	Sec61 translocon alpha 2 subunit	1398.82	1.77424e-28	1.62375e-26
ENSGALG00000016810	SH3RF3	SH3 domain containing ring finger 3	693.226	1.7747e-28	1.62375e-26
ENSGALG00000003108	SMG6	SMG6, nonsense mediated mRNA decay factor	1384.6	1.86972e-28	1.70079e-26
ENSGALG00000036739	UBE2L3	ubiquitin conjugating enzyme E2 L3	6075.61	1.93339e-28	1.7486e-26
ENSGALG00000011174	PSMB1	proteasome subunit beta 1	3618.03	2.05238e-28	1.84562e-26
ENSGALG00000026865	XRCC2	X-ray repair cross complementing 2	375.511	2.42789e-28	2.17089e-26
ENSGALG00000015368	TMEM175	transmembrane protein 175	2554.59	2.54254e-28	2.26056e-26
ENSGALG00000008434	SORCS3	sortilin related VPS10 domain containing receptor 3	747.917	2.9389e-28	2.59828e-26
ENSGALG00000008931	COMMD1	copper metabolism domain containing 1	838.498	3.23886e-28	2.84748e-26
ENSGALG00000039710	HDAC7	histone deacetylase 7	3913.17	3.44291e-28	3.01006e-26
ENSGALG00000004310	TTYH3	tweety family member 3	1008.83	4.34015e-28	3.77353e-26
ENSGALG00000032420	DPAGT1	dolichyl-phosphate N-acetylglucosaminephosphotransferase 1	3371.33	4.41034e-28	3.81349e-26
ENSGALG00000047434			138.626	4.43848e-28	3.81685e-26
ENSGALG00000011491	DYNC1LI1	dynein cytoplasmic 1 light intermediate chain 1	2253.86	4.5141e-28	3.85003e-26
ENSGALG00000000791		family with sequence similarity 72 member A	291.772	4.52599e-28	3.85003e-26
ENSGALG00000005077	F8	coagulation factor VIII	1036.84	4.5606e-28	3.85861e-26
ENSGALG00000009015	PIGK	phosphatidylinositol glycan anchor biosynthesis class K	3159.99	4.92059e-28	4.14093e-26
ENSGALG00000013642	KAZN	kazrin, periplakin interacting protein	132.695	5.91052e-28	4.94755e-26
ENSGALG00000031142	ACAA2	acetyl-CoA acyltransferase 2	2643.57	6.03585e-28	5.02572e-26
ENSGALG00000016880	UBAC2	UBA domain containing 2	1709.66	6.79843e-28	5.63089e-26
ENSGALG00000008120	TLE3	transducin like enhancer of split 3	399.36	6.96172e-28	5.73595e-26
ENSGALG00000014023	H2AFZ	H2A histone family, member Z	2884.97	7.0719e-28	5.79638e-26
ENSGALG00000004610	SH2B3	SH2B adaptor protein 3	259.991	7.28665e-28	5.94146e-26
ENSGALG00000009076	NDUFB5	NADH:ubiquinone oxidoreductase subunit B5	2085.55	8.32262e-28	6.75119e-26
ENSGALG00000045403	R3HCC1L	R3H domain and coiled-coil containing 1 like	151.013	9.52909e-28	7.69022e-26
ENSGALG00000032239	GCHFR	GTP cyclohydrolase I feedback regulator	357.353	1.00246e-27	8.0488e-26
ENSGALG00000016323	PDK3	pyruvate dehydrogenase kinase 3	2954.93	1.17113e-27	9.29985e-26
ENSGALG00000014442	GAPDH	glyceraldehyde-3-phosphate dehydrogenase	65696.6	1.17121e-27	9.29985e-26
ENSGALG00000002562	ARAP3	ArfGAP with RhoGAP domain, ankyrin repeat and PH domain 3	4961.52	1.176e-27	9.29985e-26
ENSGALG00000031983	MPHOSPH6	M-phase phosphoprotein 6	1460.29	1.21195e-27	9.51261e-26
ENSGALG00000004209	ELFN1	extracellular leucine rich repeat and fibronectin type III domain containing 1	346.417	1.21499e-27	9.51261e-26
ENSGALG00000014661	FAM172A	family with sequence similarity 172 member A	1493.55	1.37725e-27	1.07296e-25
ENSGALG00000040421	LYPLA1	lysophospholipase I	1930.19	1.40952e-27	1.09269e-25
ENSGALG00000002831	SH3PXD2B	SH3 and PX domains 2B	1186.49	1.51109e-27	1.16569e-25
ENSGALG00000000396	METTL2B	methyltransferase like 2B	647.719	1.6795e-27	1.28928e-25
ENSGALG00000035760	LENG8	leukocyte receptor cluster member 8	188.068	1.72944e-27	1.32117e-25
ENSGALG00000007861	MAGT1	magnesium transporter 1	2930.99	1.77397e-27	1.34864e-25
ENSGALG00000034487	IMPA1	inositol monophosphatase 1	1490.8	1.83083e-27	1.38518e-25
ENSGALG00000004798	MPRIP	myosin phosphatase Rho interacting protein	6883.26	1.98407e-27	1.49309e-25
ENSGALG00000010900	SPC25	SPC25, NDC80 kinetochore complex component	399.242	1.99244e-27	1.49309e-25
ENSGALG00000006474	SKP1	S-phase kinase-associated protein 1	9583.92	2.04773e-27	1.52726e-25
ENSGALG00000010526	OSTC	oligosaccharyltransferase complex non-catalytic subunit	4373	2.07088e-27	1.53724e-25
ENSGALG00000001000	HSPA5	heat shock 70kDa protein 5 (glucose-regulated protein, 78kDa)	14287.5	2.23416e-27	1.65066e-25
ENSGALG00000047290	KIAA1755	KIAA1755 ortholog	208.706	2.66036e-27	1.95636e-25
ENSGALG00000013573	ALG2	ALG2, alpha-1,3/1,6-mannosyltransferase	519.235	2.78115e-27	2.03567e-25
ENSGALG00000006822	PCDH19	protocadherin 19	758.501	2.98298e-27	2.1733e-25
ENSGALG00000003149		inositol 1,4,5-trisphosphate receptor type 3	1971.58	2.99855e-27	2.17457e-25
ENSGALG00000012606	ISCA1	iron-sulfur cluster assembly 1	2920.67	3.39477e-27	2.45062e-25
ENSGALG00000035980	REXO2	RNA exonuclease 2	2226.41	3.43778e-27	2.47034e-25
ENSGALG00000036743	MGAT3	mannosyl (beta-1,4-)-glycoprotein beta-1,4-N-acetylglucosaminyltransferase	4043.18	3.52321e-27	2.52022e-25
ENSGALG00000012798	SSR1	signal sequence receptor subunit 1	7131.68	3.81455e-27	2.71627e-25
ENSGALG00000026558	ZNF362	zinc finger protein 362	866.84	3.89436e-27	2.76061e-25
ENSGALG00000029402	AXIN1	axin 1	633.34	3.95044e-27	2.7878e-25
ENSGALG00000034509	DYNLRB1	dynein light chain roadblock-type 1	2445.85	5.47747e-27	3.84817e-25
ENSGALG00000012127	ELP4	elongator acetyltransferase complex subunit 4	366.331	5.63819e-27	3.94348e-25
ENSGALG00000003243	RAD54L2	RAD54-like 2 (S. cerevisiae)	1265.59	5.76826e-27	4.0166e-25
ENSGALG00000033919		SH3 and multiple ankyrin repeat domains 3	1078.72	7.07612e-27	4.90559e-25
ENSGALG00000016329	AGPAT5	1-acylglycerol-3-phosphate O-acyltransferase 5	2432.24	7.47161e-27	5.15705e-25
ENSGALG00000027240	TSPAN13	tetraspanin 13	3725.78	7.70338e-27	5.2938e-25
ENSGALG00000010854		histone deacetylase 9	521.061	8.28368e-27	5.66784e-25
ENSGALG00000009312	RPL22L1	ribosomal protein L22 like 1	5196.61	8.39221e-27	5.71724e-25
ENSGALG00000053950		Rho GTPase activating protein 23	471.097	8.92139e-27	6.05155e-25
ENSGALG00000009453	MARC1	mitochondrial amidoxime reducing component 1	3953.73	9.13539e-27	6.17011e-25
ENSGALG00000023632		zinc finger protein 282-like	525.889	1.0158e-26	6.83146e-25
ENSGALG00000015849	ME1	malic enzyme 1	2761.75	1.07152e-26	7.17557e-25
ENSGALG00000023683	TCTN2	tectonic family member 2	1785.95	1.18025e-26	7.87016e-25
ENSGALG00000015387	ATG5	autophagy related 5	1120.86	1.28957e-26	8.56282e-25
ENSGALG00000004648	PDCD5	programmed cell death 5	1807.75	1.33508e-26	8.82779e-25
ENSGALG00000032373		transforming acidic coiled-coil containing protein 2	958.951	1.38098e-26	9.0931e-25
ENSGALG00000039288	RBM10	RNA binding motif protein 10	3950.27	1.40177e-26	9.19155e-25
ENSGALG00000004899	PEPD	peptidase D	4365.41	1.43397e-26	9.36368e-25
ENSGALG00000006596	SNRPD3	small nuclear ribonucleoprotein D3 polypeptide	3386.18	1.49723e-26	9.72631e-25
ENSGALG00000011637	TCP1	t-complex 1	5283.23	1.50187e-26	9.72631e-25
ENSGALG00000033522		amine oxidase, copper containing 3	3374.66	1.51968e-26	9.80132e-25
ENSGALG00000000336	PPP1R12B	protein phosphatase 1 regulatory subunit 12B	2830.07	1.75049e-26	1.12439e-24
ENSGALG00000001797	GPSM1	G-protein signaling modulator 1	811.074	1.80658e-26	1.1557e-24
ENSGALG00000017384	ERH	enhancer of rudimentary homolog (Drosophila)	2864.35	1.89351e-26	1.2064e-24
ENSGALG00000017326	ARHGEF17	Rho guanine nucleotide exchange factor 17	3322.59	1.91248e-26	1.21358e-24
ENSGALG00000008092	NXT2	nuclear transport factor 2 like export factor 2	873.09	1.95523e-26	1.23572e-24
ENSGALG00000053640	GZF1	GDNF inducible zinc finger protein 1	684.357	2.04739e-26	1.27832e-24
ENSGALG00000037067	EIF3E	eukaryotic translation initiation factor 3 subunit E	12733.1	2.05015e-26	1.27832e-24
ENSGALG00000015742	MRPL39	mitochondrial ribosomal protein L39	673.944	2.05235e-26	1.27832e-24
ENSGALG00000033862		thioredoxin like 1	1932.62	2.05513e-26	1.27832e-24
ENSGALG00000004302	NDUFA10	NADH:ubiquinone oxidoreductase subunit A10	5563.65	2.45247e-26	1.51947e-24
ENSGALG00000007768	AURKA	aurora kinase B	305.967	2.51879e-26	1.55444e-24
ENSGALG00000003304	CRTC1	CREB regulated transcription coactivator 1	477.987	2.67648e-26	1.6453e-24
ENSGALG00000002569	RAN	RAN, member RAS oncogene family	7782.08	2.75897e-26	1.68941e-24
ENSGALG00000039704	SEC22B	SEC22 homolog B, vesicle trafficking protein	3856.03	2.79809e-26	1.70673e-24
ENSGALG00000026225	PSMD12	proteasome 26S subunit, non-ATPase 12	2008.66	3.03448e-26	1.84377e-24
ENSGALG00000034725		bromodomain containing 4	2345.13	3.09301e-26	1.8678e-24
ENSGALG00000011697	SEC22A	SEC22 homolog A, vesicle trafficking protein	1065.43	3.09778e-26	1.8678e-24
ENSGALG00000015995	PTPRA	protein tyrosine phosphatase, receptor type A	4140.23	3.81157e-26	2.28942e-24
ENSGALG00000032178	MAP2K4	mitogen-activated protein kinase kinase 4	778.119	4.15986e-26	2.48911e-24
ENSGALG00000016052	VPS26C	DSCR3 arrestin fold containing	1917.98	4.30997e-26	2.56917e-24
ENSGALG00000032419	STARD8	StAR related lipid transfer domain containing 8	3686.06	4.4821e-26	2.66169e-24
ENSGALG00000006695	BCR	BCR, RhoGEF and GTPase activating protein	1074.33	4.59753e-26	2.71998e-24
ENSGALG00000004834	COPS3	COP9 signalosome subunit 3	1494.44	4.65699e-26	2.74484e-24
ENSGALG00000027035	RPL21	ribosomal protein L21	22763.3	5.03917e-26	2.95901e-24
ENSGALG00000003248	SUB1	SUB1 homolog, transcriptional regulator	4305.4	5.92495e-26	3.45345e-24
ENSGALG00000032057		nuclear RNA export factor 1	877.986	5.94259e-26	3.45345e-24
ENSGALG00000042137	ELK4	ELK4, ETS transcription factor	513.181	5.94704e-26	3.45345e-24
ENSGALG00000031529	ERBB2	erb-b2 receptor tyrosine kinase 2	655.572	6.32737e-26	3.6608e-24
ENSGALG00000030064		forty-two-three domain containing 1-like	977.223	6.6366e-26	3.82565e-24
ENSGALG00000036356	YEATS2	YEATS domain containing 2	589.455	6.75201e-26	3.87797e-24
ENSGALG00000012009	JKAMP	JNK1/MAPK8-associated membrane protein	760.297	6.90587e-26	3.95192e-24
ENSGALG00000016582	PBK	PDZ binding kinase	791.625	6.98194e-26	3.98097e-24
ENSGALG00000036163	ZNF710	zinc finger protein 710	484.419	7.21873e-26	4.10112e-24
ENSGALG00000012109	EIF3M	eukaryotic translation initiation factor 3 subunit M	8128.44	7.59872e-26	4.30148e-24
ENSGALG00000017329	FCHSD2	FCH and double SH3 domains 2	1132.45	8.04709e-26	4.53896e-24
ENSGALG00000014038	CDC123	cell division cycle 123	584.252	8.43419e-26	4.74031e-24
ENSGALG00000005807	IPO7	importin 7	4678.23	8.49488e-26	4.75744e-24
ENSGALG00000037160		SMAD family member 7	289.55	9.59127e-26	5.3524e-24
ENSGALG00000016531	ASXL2	additional sex combs like 2, transcriptional regulator	1881.58	9.76387e-26	5.42947e-24
ENSGALG00000041556	GPATCH8	G-patch domain containing 8	1110.02	1.02559e-25	5.68299e-24
ENSGALG00000013512	BTF3	basic transcription factor 3	2380.25	1.10194e-25	6.08464e-24
ENSGALG00000031070	MAIP1	chromosome 7 open reading frame, human C2orf47	1468.22	1.11561e-25	6.1386e-24
ENSGALG00000003412		ral guanine nucleotide dissociation stimulator like 4	2211.61	1.17329e-25	6.43346e-24
ENSGALG00000010017	MCFD2	multiple coagulation factor deficiency 2	4794.97	1.22431e-25	6.68994e-24
ENSGALG00000017366	DPM1	dolichyl-phosphate mannosyltransferase subunit 1, catalytic	1660.99	1.25043e-25	6.809e-24
ENSGALG00000004161	CCNB1	cyclin B1	1216.77	1.29049e-25	7.00293e-24
ENSGALG00000004122	PNRC2	proline rich nuclear receptor coactivator 2	5522.71	1.44079e-25	7.79163e-24
ENSGALG00000014194	SAMM50	SAMM50 sorting and assembly machinery component	2831.82	1.46811e-25	7.91221e-24
ENSGALG00000037996	COX7A2L	cytochrome c oxidase subunit 7A2 like	1740.06	1.47592e-25	7.92717e-24
ENSGALG00000035768	SCAP	SREBF chaperone	2286.35	1.54358e-25	8.26235e-24
ENSGALG00000015304	SNX3	sorting nexin 3	2432.07	1.55657e-25	8.30366e-24
ENSGALG00000006141	POFUT2	protein O-fucosyltransferase 2	2413.6	1.56298e-25	8.30966e-24
ENSGALG00000014290	UBE2K	ubiquitin conjugating enzyme E2 K	1496.68	1.56918e-25	8.31456e-24
ENSGALG00000028683	SSR3	signal sequence receptor subunit 3	6314.72	1.63603e-25	8.63965e-24
ENSGALG00000003860	MID2	midline 2	793.058	1.65885e-25	8.73087e-24
ENSGALG00000015780	PNRC1	proline rich nuclear receptor coactivator 1	14401.3	1.69625e-25	8.89799e-24
ENSGALG00000014526	TPI1	triosephosphate isomerase 1	9820.73	1.72921e-25	9.0407e-24
ENSGALG00000011079	GLRX5	glutaredoxin 5	1678.78	1.76163e-25	9.17973e-24
ENSGALG00000001616	CDC45	cell division cycle 45	275.03	1.84592e-25	9.58722e-24
ENSGALG00000037327	DCAF17	DDB1 and CUL4 associated factor 17	409.887	2.08547e-25	1.07958e-23
ENSGALG00000010652	SCP2	sterol carrier protein 2	4796.36	2.14823e-25	1.10842e-23
ENSGALG00000010570	BTF3L4	basic transcription factor 3 like 4	5821.45	2.29512e-25	1.18034e-23
ENSGALG00000026385	LYPLAL1	lysophospholipase like 1	265.642	2.34644e-25	1.2028e-23
ENSGALG00000004438	ARSB	arylsulfatase B	1696.36	2.36775e-25	1.20978e-23
ENSGALG00000015710	TMEM129	transmembrane protein 129	1134.53	2.3801e-25	1.21216e-23
ENSGALG00000015328	TRMT10C	tRNA methyltransferase 10C, mitochondrial RNase P subunit	732.893	2.44879e-25	1.24312e-23
ENSGALG00000003499	MAST3	microtubule associated serine/threonine kinase 3	843.918	2.51219e-25	1.2712e-23
ENSGALG00000009988	ELOVL1	ELOVL fatty acid elongase 1	7315.58	2.64909e-25	1.33618e-23
ENSGALG00000001726	NUDCD2	NudC domain containing 2	1777.87	2.66164e-25	1.33822e-23
ENSGALG00000002232	RERE	arginine-glutamic acid dipeptide repeats	1211.82	2.69054e-25	1.34844e-23
ENSGALG00000007170	SNRPA1	small nuclear ribonucleoprotein polypeptide A'	1125.49	2.70098e-25	1.34938e-23
ENSGALG00000016921	UCHL3	ubiquitin C-terminal hydrolase L3	1303.41	2.71537e-25	1.35227e-23
ENSGALG00000020528	INIP	INTS3 and NABP interacting protein	1028.14	2.73749e-25	1.35899e-23
ENSGALG00000029897	RPL30	ribosomal protein L30	12821.1	2.75063e-25	1.36122e-23
ENSGALG00000030401	MED31	mediator complex subunit 31	882.317	2.80655e-25	1.38454e-23
ENSGALG00000038972		cullin 9	408.037	2.84882e-25	1.401e-23
ENSGALG00000014510	FBXL5	F-box and leucine rich repeat protein 5	2410.86	2.88786e-25	1.41504e-23
ENSGALG00000039455	VAPA	VAMP associated protein A	4203.97	2.89536e-25	1.41504e-23
ENSGALG00000006829	SMG1	SMG1, nonsense mediated mRNA decay associated PI3K related kinase	1504.21	2.93499e-25	1.42997e-23
ENSGALG00000009565	EIF2S1	eukaryotic translation initiation factor 2 subunit alpha	2629.42	3.00587e-25	1.45998e-23
ENSGALG00000040097	UBE2W	ubiquitin conjugating enzyme E2 W (putative)	538.17	3.10643e-25	1.50418e-23
ENSGALG00000007302	ATXN7	ataxin 7	229.229	3.24803e-25	1.56792e-23
ENSGALG00000040308	BAHCC1	BAH domain and coiled-coil containing 1	1009.2	3.34015e-25	1.60746e-23
ENSGALG00000011342	FGD6	FYVE, RhoGEF and PH domain containing 6	937.828	4.20606e-25	2.01801e-23
ENSGALG00000037299	LYRM7	LYR motif containing 7	216.555	4.26865e-25	2.04182e-23
ENSGALG00000040665	METTL6	methyltransferase like 6	701.591	4.44585e-25	2.12013e-23
ENSGALG00000007299	THOC7	THO complex 7	2316.77	4.51492e-25	2.14656e-23
ENSGALG00000012425	FERMT2	fermitin family member 2	3295.54	4.53557e-25	2.14989e-23
ENSGALG00000003985	TARSL2	threonyl-tRNA synthetase like 2	1027.07	4.69253e-25	2.21761e-23
ENSGALG00000035800	CAMKMT	calmodulin-lysine N-methyltransferase	261.772	4.81718e-25	2.2697e-23
ENSGALG00000021676		uncharacterized LOC419404	4523.02	5.019e-25	2.35773e-23
ENSGALG00000027655	TRABD2B	TraB domain containing 2B	442.397	5.05094e-25	2.36568e-23
ENSGALG00000005929		mastermind like transcriptional coactivator 1	394.781	5.08971e-25	2.37383e-23
ENSGALG00000008728	PTER	phosphotriesterase related	667.771	5.09852e-25	2.37383e-23
ENSGALG00000053073	NTPCR	nucleoside-triphosphatase, cancer-related	909.645	5.11787e-25	2.37581e-23
ENSGALG00000028872	TPT1	tumor protein, translationally-controlled 1	44348.1	5.35202e-25	2.47566e-23
ENSGALG00000043799	DSCC1	DNA replication and sister chromatid cohesion 1	1144.14	5.36443e-25	2.47566e-23
ENSGALG00000029292	PCNA	proliferating cell nuclear antigen	3636.9	5.66602e-25	2.6072e-23
ENSGALG00000047646	CCNT1	cyclin T1	417.989	5.9398e-25	2.72521e-23
ENSGALG00000047024	ZNF469	zinc finger protein 469	354.465	6.03726e-25	2.76187e-23
ENSGALG00000004529	VPS29	VPS29, retromer complex component	2962.07	6.0809e-25	2.77377e-23
ENSGALG00000012448	ORC4	origin recognition complex subunit 4	465.46	6.21784e-25	2.82804e-23
ENSGALG00000001054	C20H20ORF24	chromosome 20 open reading frame, human C20orf24	2515.45	6.2509e-25	2.83488e-23
ENSGALG00000051415	TM2D1	TM2 domain containing 1	565.458	6.42475e-25	2.90425e-23
ENSGALG00000041277	UBB	ubiquitin B	32500.6	6.44078e-25	2.90425e-23
ENSGALG00000006413	CEMIP	cell migration inducing hyaluronan binding protein	6993.13	6.65113e-25	2.99054e-23
ENSGALG00000014767	TRAPPC13	trafficking protein particle complex 13	608.843	6.76819e-25	3.0345e-23
ENSGALG00000000541	ZC3H11B	zinc finger CCCH-type containing 11B pseudogene	1059.29	7.25808e-25	3.2449e-23
ENSGALG00000013968	SGCB	sarcoglycan beta	4463.84	7.37761e-25	3.28899e-23
ENSGALG00000007758	OSBP2	oxysterol binding protein 2	611.527	7.73832e-25	3.44006e-23
ENSGALG00000011881	CCNA2	cyclin A2	417.852	7.81133e-25	3.46273e-23
ENSGALG00000041619	MTPN	myotrophin	7266.67	8.36994e-25	3.69994e-23
ENSGALG00000034264		KIAA0391	575.36	8.61834e-25	3.79907e-23
ENSGALG00000015916	SLC17A5	solute carrier family 17 member 5	1820.07	8.68721e-25	3.81873e-23
ENSGALG00000011921	DHRS7	dehydrogenase/reductase 7	4197.4	8.72953e-25	3.82665e-23
ENSGALG00000037733		death-associated protein kinase 3	2166.98	8.75754e-25	3.82826e-23
ENSGALG00000011086	ACTA1	actin alpha 1, skeletal muscle	2099.21	9.28416e-25	4.04723e-23
ENSGALG00000037401	IDH3A	isocitrate dehydrogenase 3 (NAD(+)) alpha	3044.36	9.39516e-25	4.0843e-23
ENSGALG00000032199	FGR	FGR proto-oncogene, Src family tyrosine kinase	2642.59	9.60458e-25	4.16384e-23
ENSGALG00000002866	KANSL1L	KAT8 regulatory NSL complex subunit 1-like	1058.93	1.03195e-24	4.46147e-23
ENSGALG00000003929	SYS1	SYS1, golgi trafficking protein	896.975	1.17122e-24	5.04971e-23
ENSGALG00000001264	PLXNA2	plexin A2	654.209	1.1848e-24	5.09432e-23
ENSGALG00000008009	BCAP29	B-cell receptor associated protein 29	4161.33	1.22071e-24	5.23443e-23
ENSGALG00000001564	ATP2A3	ATPase sarcoplasmic/endoplasmic reticulum Ca2+ transporting 3	3125.08	1.30361e-24	5.5726e-23
ENSGALG00000006062	ZBTB46	zinc finger and BTB domain containing 46	1961.24	1.30666e-24	5.5726e-23
ENSGALG00000037879	PAF1	PAF1 homolog, Paf1/RNA polymerase II complex component	1381.46	1.33661e-24	5.68493e-23
ENSGALG00000027188	SREBF1	sterol regulatory element binding transcription factor 1	1164.52	1.40296e-24	5.95103e-23
ENSGALG00000040586	TUBA3E	tubulin, alpha 3e	2714.79	1.40769e-24	5.95508e-23
ENSGALG00000001740	MGAT5B	alpha-1,6-mannosylglycoprotein 6-beta-N-acetylglucosaminyltransferase B	217.35	1.49322e-24	6.29996e-23
ENSGALG00000002198	FHOD1	formin homology 2 domain containing 1	670.008	1.65146e-24	6.94896e-23
ENSGALG00000011423	CEP43	FGFR1 oncogene partner	554.706	1.65937e-24	6.96362e-23
ENSGALG00000008870	ZDHHC6	zinc finger DHHC-type containing 6	2090.88	1.78105e-24	7.45437e-23
ENSGALG00000011514	SLC25A3	solute carrier family 25 member 3	8383.17	1.81276e-24	7.56695e-23
ENSGALG00000040030	PHLDB1	pleckstrin homology like domain family B member 1	837.24	1.85151e-24	7.70828e-23
ENSGALG00000012408	PSMC6	proteasome 26S subunit, ATPase 6	4481.42	1.90294e-24	7.90149e-23
ENSGALG00000033956	SFXN1	sideroflexin 1	2197.36	1.97267e-24	8.16945e-23
ENSGALG00000042201	TP53BP1	tumor protein p53 binding protein 1	678.194	2.2336e-24	9.22577e-23
ENSGALG00000006818		lysine methyltransferase 2A	1517.64	2.30044e-24	9.47698e-23
ENSGALG00000040008	STK11	serine/threonine kinase 11	593.71	2.3121e-24	9.50014e-23
ENSGALG00000000201	PLEKHM1	pleckstrin homology and RUN domain containing M1	659.533	2.34124e-24	9.59481e-23
ENSGALG00000007448	SPRY3	sprouty RTK signaling antagonist 3	296.725	2.45501e-24	1.00349e-22
ENSGALG00000015628	MSANTD1	Myb/SANT DNA binding domain containing 1	126.756	2.50415e-24	1.02093e-22
ENSGALG00000001452	ATP5PB	ATP synthase peripheral stalk-membrane subunit b	6513.57	2.51679e-24	1.02343e-22
ENSGALG00000023191	MRPS18C	mitochondrial ribosomal protein S18C	313.59	2.69746e-24	1.09407e-22
ENSGALG00000009044		PTTG1 interacting protein	6023.41	2.78378e-24	1.12618e-22
ENSGALG00000007435	RAB18	RAB18, member RAS oncogene family	4203.52	3.00043e-24	1.21071e-22
ENSGALG00000048320	HINT2	histidine triad nucleotide binding protein 2	3320.64	3.09416e-24	1.24534e-22
ENSGALG00000003794	SLC35E1	solute carrier family 35 member E1	1225.35	3.12097e-24	1.25293e-22
ENSGALG00000016959	DGKH	diacylglycerol kinase eta	366.03	3.25858e-24	1.30484e-22
ENSGALG00000010624	MEMO1	mediator of cell motility 1	2146.85	3.27203e-24	1.30535e-22
ENSGALG00000017042	UFM1	ubiquitin fold modifier 1	1938.56	3.27644e-24	1.30535e-22
ENSGALG00000014841	HDDC2	HD domain containing 2	1085.21	3.63395e-24	1.44413e-22
ENSGALG00000006840		A-kinase anchoring protein 13	1549.22	3.74077e-24	1.48284e-22
ENSGALG00000001501	MAPK3	mitogen-activated protein kinase 3	5324.15	3.78454e-24	1.49641e-22
ENSGALG00000036085		1-phosphatidylinositol-4,5-bisphosphate phosphodiesterase gamma-1-like	3425.76	3.82357e-24	1.50806e-22
ENSGALG00000006409	PODXL	podocalyxin like	22248.4	3.87643e-24	1.52508e-22
ENSGALG00000035417	TCEB1	transcription elongation factor B subunit 1	1694.23	3.93099e-24	1.54269e-22
ENSGALG00000012374	FRMD6	FERM domain containing 6	1864.04	4.20329e-24	1.64545e-22
ENSGALG00000013042	MICAL3	microtubule associated monooxygenase, calponin and LIM domain containing 3	1670.91	4.28402e-24	1.6729e-22
ENSGALG00000016070	WRB	tryptophan rich basic protein	943.658	4.36791e-24	1.70143e-22
ENSGALG00000017715	TINAGL1	tubulointerstitial nephritis antigen like 1	4298.8	4.40916e-24	1.71326e-22
ENSGALG00000014081	OCIAD1	OCIA domain containing 2	1308.3	4.4915e-24	1.74096e-22
ENSGALG00000004662	DISP3	dispatched RND transporter family member 3	1445.15	4.77435e-24	1.84604e-22
ENSGALG00000028133	UBE2V2	ubiquitin conjugating enzyme E2 V2	1379.97	4.843e-24	1.868e-22
ENSGALG00000013818	CITED2	Cbp/p300 interacting transactivator with Glu/Asp rich carboxy-terminal domain 2	160.802	5.06648e-24	1.94942e-22
ENSGALG00000014708	GSTK1	glutathione S-transferase kappa 1	2217.96	5.27961e-24	2.02172e-22
ENSGALG00000037655	BCL9	B-cell CLL/lymphoma 9	669.295	5.28114e-24	2.02172e-22
ENSGALG00000042269	METTL25	methyltransferase like 25	237.992	5.29293e-24	2.02172e-22
ENSGALG00000027871	MAD2L1BP	MAD2L1 binding protein	237.74	5.34382e-24	2.03622e-22
ENSGALG00000013804		steroid 5 alpha-reductase 3	732.514	5.59444e-24	2.12656e-22
ENSGALG00000003085	CDK1	cyclin dependent kinase 1	1502.79	6.13258e-24	2.32551e-22
ENSGALG00000006261	SELENOF	selenoprotein F	3186.37	6.54816e-24	2.47712e-22
ENSGALG00000007769	FOXP1	forkhead box P1	1251.45	6.72786e-24	2.539e-22
ENSGALG00000034645	USMG5	up-regulated during skeletal muscle growth 5 homolog (mouse)	2926.05	6.92599e-24	2.60752e-22
ENSGALG00000012587	NAA20	N(alpha)-acetyltransferase 20, NatB catalytic subunit	2433	7.02449e-24	2.63822e-22
ENSGALG00000034501	ATP8B2	aquaporin 10	3990.81	7.04106e-24	2.63822e-22
ENSGALG00000005379	SGSM1	small G protein signaling modulator 1	63.3362	7.39328e-24	2.76361e-22
ENSGALG00000007044	METTL9	methyltransferase like 9	1298.42	7.82644e-24	2.91859e-22
ENSGALG00000047356	VASN	vasorin	721.408	8.3845e-24	3.11931e-22
ENSGALG00000007298	BACE1	beta-secretase 1	2196.03	8.74599e-24	3.24612e-22
ENSGALG00000034834	WWC3	WWC family member 3	2674.82	8.85624e-24	3.27931e-22
ENSGALG00000016720	CD2AP	CD2 associated protein	2492.73	9.06257e-24	3.34783e-22
ENSGALG00000038745	LACTB2	lactamase beta 2	1269.44	9.56924e-24	3.52672e-22
ENSGALG00000039228	ZFP36L1	ZFP36 ring finger protein like 1	3334.52	9.8209e-24	3.61102e-22
ENSGALG00000011854	UBN2	ubinuclein 2	408.371	1.05118e-23	3.85605e-22
ENSGALG00000009341	CRAMP1	cramped chromatin regulator homolog 1	500.504	1.11485e-23	4.08007e-22
ENSGALG00000009525	HAT1	histone acetyltransferase 1	684.657	1.2245e-23	4.46236e-22
ENSGALG00000017208	AMOTL1	angiomotin like 1	593.162	1.22497e-23	4.46236e-22
ENSGALG00000009528	TMEM192	transmembrane protein 192	555.079	1.36144e-23	4.94804e-22
ENSGALG00000005653	NFKB2	nuclear factor kappa B subunit 2	672.315	1.51001e-23	5.46447e-22
ENSGALG00000006719	GNAZ	G protein subunit alpha z	198.069	1.51048e-23	5.46447e-22
ENSGALG00000001441	UBE2G1	ubiquitin conjugating enzyme E2 G1	1978.72	1.52772e-23	5.51416e-22
ENSGALG00000013814	IMPA2	inositol monophosphatase 2	837.718	1.63123e-23	5.87429e-22
ENSGALG00000008015	UBE2V1	ubiquitin conjugating enzyme E2 V1	2516.16	1.64551e-23	5.91217e-22
ENSGALG00000006609	EPHB1	EPH receptor B1	1355.43	1.69813e-23	6.08737e-22
ENSGALG00000010243	PRDX1	peroxiredoxin 1	19175.8	1.76786e-23	6.32291e-22
ENSGALG00000014432	RPS20	ribosomal protein S20	17008	1.85602e-23	6.62317e-22
[truncated: 15,296 more rows]

## Sheet: S1D. Choroid_open eyes
ensembl_gene_id	gene_name	description	baseMean	p-value	p-adj
[truncated: 15,406 more rows]
