# Supplementary material for: Diurnal retinal and choroidal gene expression patterns support a role for circadian biology in myopia pathogenesis
Source: Sci Rep. 2024 Jan 4;14:533. doi: 10.1038/s41598-023-50684-2 (PMC10767138; doi:10.1038/s41598-023-50684-2)
Supplement: Supplementary file 5 — Supplementary Table S2A. [file 41598_2023_50684_MOESM5_ESM.xlsx]

## Sheet: ZT00_occl_v_open_retina
ensembl_gene_id	gene_name	description	log2FoldChange	lfcSE	p-value	p-adj
ENSGALG00000048580			23.9615	5.7364	2.95253e-05	0.0215722
ENSGALG00000003114	NOG	noggin	0.822473	0.136954	1.90753e-09	3.25883e-06
ENSGALG00000023933	G0S2	G0/G1 switch 2	0.710232	0.118358	1.96457e-09	3.25883e-06
ENSGALG00000015388	PRDM1	PR/SET domain 1	0.484826	0.119376	4.87925e-05	0.0311296
ENSGALG00000012631	PWP1	PWP1 homolog, endonuclein	-0.225155	0.0547023	3.85507e-05	0.026645
ENSGALG00000031448	MAPK4	mitogen-activated protein kinase 4	-0.251835	0.0528574	1.89393e-06	0.00224404
ENSGALG00000016471		5'-nucleotidase, cytosolic IB	-0.259736	0.0610801	2.11506e-05	0.016707
ENSGALG00000015776	GABRR2	gamma-aminobutyric acid type A receptor rho2 subunit	-0.261593	0.0596439	1.15495e-05	0.0112696
ENSGALG00000028203	SPRED1	sprouty related EVH1 domain containing 1	-0.261928	0.0499717	1.59253e-07	0.000203207
ENSGALG00000038494	CMIP	c-Maf inducing protein	-0.282955	0.0663476	2.00143e-05	0.0165999
ENSGALG00000020922	C1orf21	chromosome 8 open reading frame, human C1orf21	-0.301722	0.0693615	1.36143e-05	0.0125463
ENSGALG00000005146	PDP2	pyruvate dehyrogenase phosphatase catalytic subunit 2	-0.30226	0.067822	8.32433e-06	0.00863025
ENSGALG00000011164		chimerin 2	-0.306566	0.0488921	3.6046e-10	8.54187e-07
ENSGALG00000010865	TMEM196	transmembrane protein 196	-0.362793	0.0899462	5.49655e-05	0.0337692
ENSGALG00000031534	ARID5B	AT-rich interaction domain 5B	-0.364252	0.0603451	1.57837e-09	3.25883e-06
ENSGALG00000001749	ACSBG2	acyl-CoA synthetase bubblegum family member 2	-0.426272	0.106833	6.60577e-05	0.0391345
ENSGALG00000008860	LONRF3	LON peptidase N-terminal domain and ring finger 3	-0.443399	0.108641	4.47823e-05	0.0297139
ENSGALG00000032413	NADK	NAD kinase	-0.448462	0.0777983	8.19392e-09	1.23564e-05
ENSGALG00000013725	LONRF1	LON peptidase N-terminal domain and ring finger 1	-0.450482	0.0959254	2.65092e-06	0.00293156
ENSGALG00000003243	RAD54L2	RAD54-like 2 (S. cerevisiae)	-0.541002	0.08474	1.72233e-10	7.14252e-07
ENSGALG00000005011		SHC adaptor protein 4	-0.644426	0.0785627	2.35054e-16	1.94954e-12
ENSGALG00000014681	PCSK1	proprotein convertase subtilisin/kexin type 1	-0.655606	0.0777992	3.54916e-17	5.88735e-13
ENSGALG00000006054	CALCA	calcitonin	-0.853429	0.199714	1.92633e-05	0.0165999
ENSGALG00000011419	DUSP4	dual specificity phosphatase 4	-0.941783	0.149336	2.855e-10	8.05844e-07
ENSGALG00000007222	UTS2B	urotensin 2B	-1.10302	0.160826	6.9591e-12	3.84792e-08
ENSGALG00000029301	BMP2	bone morphogenetic protein 2	-2.04552	0.324518	2.91479e-10	8.05844e-07
ENSGALG00000045569			-14.3331	2.6999	1.10391e-07	0.000152598
ENSGALG00000046730			-15.3847	3.68572	2.99108e-05	0.0215722

## Sheet: ZT04_occl_v_open_retina
ensembl_gene_id	gene_name	description	log2FoldChange	lfcSE	p-value	p-adj
ENSGALG00000054095		osteoclast-associated immunoglobulin-like receptor	19.1365	1.96882	2.48317e-22	3.79975e-18
ENSGALG00000040549	HTR7	5-hydroxytryptamine (serotonin) receptor 7, adenylate cyclase-coupled	0.705009	0.165248	1.98677e-05	0.0116929
ENSGALG00000044251	RASSF7	Ras association domain family member 7	0.647855	0.161103	5.78589e-05	0.0245932
ENSGALG00000023933	G0S2	G0/G1 switch 2	0.587925	0.116184	4.18654e-07	0.000640624
ENSGALG00000003114	NOG	noggin	0.54673	0.140767	0.000102777	0.0336559
ENSGALG00000043034	KIFC3	kinesin family member C2	0.465486	0.12168	0.000130507	0.0376796
ENSGALG00000005005	MIEF2	mitochondrial elongation factor 2	0.384105	0.0914864	2.68695e-05	0.0146842
ENSGALG00000031866		protein NDNF-like	0.364929	0.0844303	1.54446e-05	0.0098472
ENSGALG00000029308	PNPLA3	patatin like phospholipase domain containing 3	0.364367	0.0966711	0.000163811	0.0434394
ENSGALG00000001334	GNB1	G protein subunit beta 1	0.325236	0.0863184	0.000164651	0.0434394
ENSGALG00000040005	PPP2R5D	protein phosphatase 2 regulatory subunit B'delta	-0.164385	0.0437086	0.000169276	0.0439028
ENSGALG00000010854		histone deacetylase 9	-0.213573	0.0543635	8.54369e-05	0.0297992
ENSGALG00000030419	GLS2	glutaminase 2	-0.239112	0.0606835	8.13738e-05	0.0297992
ENSGALG00000043827	ZHX2	zinc fingers and homeoboxes 2	-0.24882	0.0610681	4.61199e-05	0.0225058
ENSGALG00000013100	GRB10	growth factor receptor bound protein 10	-0.297297	0.0753039	7.8818e-05	0.0297992
ENSGALG00000031105	SLC4A4	solute carrier family 4 member 4	-0.300677	0.0627779	1.67161e-06	0.00196761
ENSGALG00000006840		A-kinase anchoring protein 13	-0.309446	0.0679685	5.29379e-06	0.0047751
ENSGALG00000004288	HDAC4	histone deacetylase 4	-0.31359	0.0717245	1.23028e-05	0.00825498
ENSGALG00000003073	RHOBTB1	Rho related BTB domain containing 1	-0.323283	0.0854903	0.000155877	0.0425933
ENSGALG00000040796	AOPEP	chromosome Z open reading frame, human C9orf3	-0.32377	0.08446	0.000126376	0.0371886
ENSGALG00000030251	ADCY8	adenylate cyclase 8	-0.340021	0.0854205	6.87529e-05	0.028434
ENSGALG00000014201	PARVB	parvin beta	-0.342948	0.0873106	8.56859e-05	0.0297992
ENSGALG00000012219	UNC5C	unc-5 netrin receptor C	-0.370546	0.0816123	5.61704e-06	0.0047751
ENSGALG00000038775	SPON1	spondin 1	-0.372759	0.0742845	5.22128e-07	0.000726327
ENSGALG00000013143	PDE3A	phosphodiesterase 3A	-0.397138	0.0891207	8.343e-06	0.00638323
ENSGALG00000015305	NR2E1	nuclear receptor subfamily 2 group E member 1	-0.429428	0.108397	7.44444e-05	0.0297992
ENSGALG00000011537	PDE10A	phosphodiesterase 10A	-0.454829	0.115239	7.9195e-05	0.0297992
ENSGALG00000034030	L3MBTL3	l(3)mbt-like 3 (Drosophila)	-0.524202	0.128805	4.70648e-05	0.0225058
ENSGALG00000011419	DUSP4	dual specificity phosphatase 4	-0.599221	0.15247	8.49106e-05	0.0297992
ENSGALG00000000311	DOCK5	dedicator of cytokinesis 5	-0.601905	0.125552	1.63446e-06	0.00196761
ENSGALG00000037285	KCNK9	potassium two pore domain channel subfamily K member 9	-0.611835	0.164315	0.000196449	0.0484849
ENSGALG00000026005	DIO2	deiodinase, iodothyronine type II	-0.666975	0.110504	1.58243e-09	1.21072e-05
ENSGALG00000013604	VIP	vasoactive intestinal peptide	-0.678899	0.181449	0.000182901	0.0466459
ENSGALG00000007000	NR2F2	nuclear receptor subfamily 2 group F member 2	-0.739322	0.140347	1.38055e-07	0.000301789
ENSGALG00000030030	RSPO2	R-spondin 2	-0.772764	0.200995	0.0001207	0.0362149
ENSGALG00000015147	ALDH1A1	aldehyde dehydrogenase 1 family member A1	-0.806251	0.199912	5.5064e-05	0.0243273
ENSGALG00000010737	PLD5	phospholipase D family member 5	-0.808729	0.208299	0.000103374	0.0336559
ENSGALG00000016364	ALKAL2	family with sequence similarity 150 member B	-0.89858	0.236941	0.000149186	0.0415327
ENSGALG00000007222	UTS2B	urotensin 2B	-0.948915	0.163352	6.28388e-09	2.6472e-05
ENSGALG00000008253	TBX5	T-box 5	-0.976539	0.239443	4.53516e-05	0.0225058
ENSGALG00000035901	GDF6	growth differentiation factor 6	-1.0303	0.250682	3.95681e-05	0.0208783
ENSGALG00000036806	GDF11	growth differentiation factor 11	-1.14945	0.258936	9.0322e-06	0.00658146
ENSGALG00000029301	BMP2	bone morphogenetic protein 2	-1.24992	0.324229	0.000115702	0.0362149
ENSGALG00000005426	FREM1	FRAS1 related extracellular matrix 1	-1.68509	0.364717	3.83276e-06	0.00390992
ENSGALG00000039209	WIF1	WNT inhibitory factor 1	-1.7436	0.323996	7.38567e-08	0.000188359
ENSGALG00000005503	WFDC1	WAP four-disulfide core domain 1	-1.81967	0.351643	2.28182e-07	0.000436455
ENSGALG00000012847		cystine/glutamate transporter-like	-1.99678	0.512261	9.70008e-05	0.0329846
ENSGALG00000008367	MDK	midkine (neurite growth-promoting factor 2)	-2.02835	0.50305	5.52795e-05	0.0243273
ENSGALG00000030420	ECEL1	endothelin converting enzyme like 1	-2.15439	0.371905	6.91988e-09	2.6472e-05
ENSGALG00000011205	SMOC2	SPARC related modular calcium binding 2	-2.28646	0.530969	1.6608e-05	0.0101655
ENSGALG00000012644	FOXD1	forkhead box D1	-2.5502	0.563117	5.93427e-06	0.00477928
ENSGALG00000016635		matrix remodeling associated 5	-2.65576	0.569257	3.08158e-06	0.00336817
ENSGALG00000007905	LAMB1	laminin subunit beta 1	-3.09547	0.708297	1.24078e-05	0.00825498
ENSGALG00000032749		solute carrier family 14 member 2	-3.12526	0.608715	2.83364e-07	0.000481782
ENSGALG00000014994	CRHBP	corticotropin releasing hormone binding protein	-3.13271	0.813201	0.000117004	0.0362149
ENSGALG00000047383	CCN5	WNT1 inducible signaling pathway protein 2	-3.73142	0.969639	0.000118961	0.0362149
ENSGALG00000037625	FBN3	fibrillin 3	-3.77129	0.888553	2.19278e-05	0.0124274
ENSGALG00000027526	COL9A2	collagen type IX alpha 2 chain	-4.04248	0.729613	3.01458e-08	9.22581e-05
ENSGALG00000030920	APOC3	apolipoprotein C3	-4.45281	1.10476	5.56435e-05	0.0243273
ENSGALG00000011740	MGP	matrix Gla protein	-4.47045	0.982703	5.38674e-06	0.0047751
ENSGALG00000030012	EMILIN3	elastin microfibril interfacer 3	-4.64888	1.2448	0.000187981	0.0471555
ENSGALG00000049288			-16.1924	4.26984	0.000149281	0.0415327

## Sheet: ZT08_occl_v_open_retina
ensembl_gene_id	gene_name	description	log2FoldChange	lfcSE	p-value	p-adj
ENSGALG00000050907			4.16547	1.01961	4.40118e-05	0.0137121
ENSGALG00000005401	WNT9A	Wnt family member 9A	2.79746	0.46059	1.25039e-09	2.19131e-06
ENSGALG00000012886		MARVEL domain containing 3	2.43077	0.616382	8.02662e-05	0.0212327
ENSGALG00000004525	TSPAN10	tetraspanin 10	2.41543	0.630994	0.000129197	0.0278667
ENSGALG00000007803		solute carrier family 2, facilitated glucose transporter member 9-like	2.13164	0.32054	2.92789e-11	8.20981e-08
ENSGALG00000044610	CFAP100	cilia and flagella associated protein 100	2.09454	0.569128	0.000233002	0.0363787
ENSGALG00000038708	KCNQ4	potassium voltage-gated channel subfamily Q member 4	2.03684	0.518789	8.63223e-05	0.0220043
ENSGALG00000045920	HSD17B3	hydroxysteroid 17-beta dehydrogenase 3	1.5312	0.377358	4.95627e-05	0.0147845
ENSGALG00000008439	CD36	CD36 molecule	1.46931	0.393177	0.000186214	0.0333592
ENSGALG00000003952	RBPJL	recombination signal binding protein for immunoglobulin kappa J region like	1.39871	0.395958	0.000411679	0.048502
ENSGALG00000033880	CRISPLD1	cysteine rich secretory protein LCCL domain containing 1	1.28567	0.269318	1.80798e-06	0.0013341
ENSGALG00000041800	GLP2R	glucagon-like peptide 2 receptor	1.18837	0.321306	0.000216834	0.0353489
ENSGALG00000026207	CNTF	ciliary neurotrophic factor	1.15925	0.320011	0.000291745	0.0393294
ENSGALG00000050309		histone cluster 1, H2bo	1.12996	0.315212	0.00033737	0.0434205
ENSGALG00000006583	LSP1P1	lymphocyte-specific protein 1 pseudogene 1	1.12097	0.299491	0.000181889	0.0333592
ENSGALG00000050564			1.09647	0.293067	0.000183024	0.0333592
ENSGALG00000003114	NOG	noggin	1.04168	0.138794	6.13385e-14	2.86655e-10
ENSGALG00000004365			1.03178	0.274802	0.000173594	0.0333395
ENSGALG00000001569	RHOC	ras homolog family member C	0.970662	0.247187	8.60713e-05	0.0220043
ENSGALG00000013722	SEMA3B	semaphorin 3B	0.937573	0.26246	0.000353928	0.0435269
ENSGALG00000007078	ENTPD1	ectonucleoside triphosphate diphosphohydrolase 1	0.916001	0.243153	0.000165104	0.0324287
ENSGALG00000016902	GPC5	glypican 5	0.860754	0.240854	0.000351898	0.0435269
ENSGALG00000041253	MYRF	chromosome 5 open reading frame, human C11orf9	0.855598	0.204868	2.96237e-05	0.0109296
ENSGALG00000041372			0.824901	0.19337	1.99073e-05	0.00820885
ENSGALG00000041650	DUSP7	dual specificity phosphatase 7	0.809143	0.181542	8.30935e-06	0.00433377
ENSGALG00000034346	RDH10	retinol dehydrogenase 10 (all-trans)	0.805569	0.22473	0.000337578	0.0434205
ENSGALG00000009682	VEPH1	ventricular zone expressed PH domain containing 1	0.805321	0.22779	0.000407216	0.0483828
ENSGALG00000008840	ACSL5	acyl-CoA synthetase long-chain family member 5	0.756022	0.211232	0.000344764	0.0435269
ENSGALG00000003655	GAS2	growth arrest specific 2	0.745462	0.172011	1.4655e-05	0.00642072
ENSGALG00000055021	GREM2	gremlin 2, DAN family BMP antagonist	0.718209	0.202044	0.000378387	0.0457326
ENSGALG00000006341	SLC25A48	solute carrier family 25 member 48	0.698828	0.180021	0.000103633	0.02549
ENSGALG00000010636	PRIMPOL	primase and DNA directed polymerase	0.681562	0.178773	0.000137603	0.0289714
ENSGALG00000039145	CA8	carbonic anhydrase 8	0.584913	0.142214	3.90697e-05	0.0132424
ENSGALG00000012290	SOX10	SRY-box 10	0.573753	0.159077	0.000310037	0.0413973
ENSGALG00000003932	SDC4	syndecan 4	0.561457	0.150852	0.000197721	0.0333658
ENSGALG00000005078	NUP210	nucleoporin 210	0.546885	0.131786	3.32774e-05	0.0116637
ENSGALG00000012155	EGF	epidermal growth factor	0.541642	0.149444	0.000289665	0.0393294
ENSGALG00000003169	CBFB	core-binding factor beta subunit	0.533031	0.124284	1.79643e-05	0.00763211
ENSGALG00000008285	NAPEPLD	N-acyl phosphatidylethanolamine phospholipase D	0.48974	0.12851	0.000138451	0.0289714
ENSGALG00000032974	ADAMTS2	ADAM metallopeptidase with thrombospondin type 1 motif 2	0.486014	0.125508	0.000107788	0.0256768
ENSGALG00000009378	PDGFC	platelet derived growth factor C	0.464222	0.124181	0.000185294	0.0333592
ENSGALG00000054821	NAALAD2	N-acetylated alpha-linked acidic dipeptidase 2	0.458223	0.12155	0.000163357	0.0324287
ENSGALG00000026167	PIK3R5	phosphoinositide-3-kinase regulatory subunit 5	0.43273	0.121114	0.000353049	0.0435269
ENSGALG00000004413	SLC39A11	solute carrier family 39 member 11	0.426775	0.104207	4.21376e-05	0.0134266
ENSGALG00000027192	NTS	neurotensin	0.419805	0.111501	0.000166538	0.0324287
ENSGALG00000012552	TOM1	target of myb1 membrane trafficking protein	0.357199	0.0879534	4.88159e-05	0.0147845
ENSGALG00000015977	SMOX	spermine oxidase	0.323813	0.0869846	0.000197143	0.0333658
ENSGALG00000007199	TRIAP1	TP53 regulated inhibitor of apoptosis 1	0.309329	0.0801729	0.000114189	0.026022
ENSGALG00000031866		protein NDNF-like	0.302046	0.084661	0.000360108	0.0439018
ENSGALG00000003948	ALAS1	5'-aminolevulinate synthase 1	0.285705	0.0807465	0.000402723	0.048258
ENSGALG00000013225	VAT1L	vesicle amine transport 1 like	0.247382	0.0585825	2.41288e-05	0.00939684
ENSGALG00000003648	SVIP	small VCP interacting protein	0.229614	0.0606844	0.00015449	0.0313906
ENSGALG00000046914			0.178369	0.0478442	0.00019292	0.0333658
ENSGALG00000035927	ST8SIA5	ST8 alpha-N-acetyl-neuraminide alpha-2,8-sialyltransferase 5	-0.178362	0.0462603	0.000115438	0.026022
ENSGALG00000016281	DMD	dystrophin	-0.186262	0.0505368	0.000228096	0.0363787
ENSGALG00000008555	MXI1	MAX interactor 1, dimerization protein	-0.188481	0.0473735	6.93169e-05	0.0194365
ENSGALG00000002653	NCBP3	nuclear cap binding subunit 3	-0.189404	0.0473103	6.24281e-05	0.0182342
ENSGALG00000033051	CAMK1D	calcium/calmodulin dependent protein kinase ID	-0.200201	0.0543749	0.00023154	0.0363787
ENSGALG00000035239	GLCCI1	glucocorticoid induced 1	-0.222454	0.0606526	0.000244763	0.0370415
ENSGALG00000031534	ARID5B	AT-rich interaction domain 5B	-0.230384	0.0616881	0.000187973	0.0333592
ENSGALG00000004980	KCNMA1	potassium calcium-activated channel subfamily M alpha 1	-0.2318	0.0633845	0.000255136	0.0372605
ENSGALG00000010649	CNST	consortin, connexin sorting protein	-0.23558	0.0656837	0.000335036	0.0434205
ENSGALG00000005670	SLMAP	sarcolemma associated protein	-0.242831	0.0667039	0.000272177	0.0381116
ENSGALG00000013624		family with sequence similarity 65, member B	-0.245226	0.0674033	0.000274556	0.0381116
ENSGALG00000038634	KIT	KIT proto-oncogene receptor tyrosine kinase	-0.248498	0.0677898	0.000246652	0.0370415
ENSGALG00000000997	GJC3	gap junction protein gamma 3	-0.255148	0.062089	3.96707e-05	0.0132424
ENSGALG00000014692	LMNB1	lamin B1	-0.257031	0.0663861	0.000108055	0.0256768
ENSGALG00000004798	MPRIP	myosin phosphatase Rho interacting protein	-0.264104	0.0685894	0.000117875	0.026022
ENSGALG00000037556	SLC1A2	solute carrier family 1 member 2	-0.275344	0.0744155	0.000215521	0.0353489
ENSGALG00000034493	DCLK3	doublecortin like kinase 3	-0.277616	0.0652655	2.10313e-05	0.00842455
ENSGALG00000041422		egl-9 family hypoxia inducible factor 1	-0.283	0.077535	0.000262279	0.037522
ENSGALG00000012684	DEK	DEK proto-oncogene	-0.287847	0.0805466	0.000352008	0.0435269
ENSGALG00000016774	NPAS2	neuronal PAS domain protein 2	-0.288997	0.0729275	7.40758e-05	0.019972
ENSGALG00000000394	SLC6A17	solute carrier family 6 member 17	-0.294379	0.0707192	3.14577e-05	0.0113086
ENSGALG00000000863	DYRK3	dual specificity tyrosine phosphorylation regulated kinase 3	-0.298362	0.0800397	0.000193254	0.0333658
ENSGALG00000015096	SH3GL2	SH3 domain containing GRB2 like 2, endophilin A1	-0.308655	0.0663324	3.26909e-06	0.00218251
ENSGALG00000010854		histone deacetylase 9	-0.310769	0.0545768	1.23985e-08	1.58024e-05
ENSGALG00000013102	COBL	cordon-bleu WH2 repeat protein	-0.312665	0.0642943	1.15606e-06	0.000900444
ENSGALG00000011870	HIF1A	hypoxia inducible factor 1 subunit alpha	-0.315598	0.0612525	2.57164e-07	0.000277341
ENSGALG00000013505	SYNE1	spectrin repeat containing, nuclear envelope 1	-0.317706	0.0867112	0.000248353	0.0370415
ENSGALG00000012219	UNC5C	unc-5 netrin receptor C	-0.321056	0.0809686	7.33362e-05	0.019972
ENSGALG00000004189	MAFK	MAF bZIP transcription factor K	-0.321498	0.0892087	0.000313496	0.0414643
ENSGALG00000038775	SPON1	spondin 1	-0.330231	0.0741076	8.34607e-06	0.00433377
ENSGALG00000029819	SCG2	secretogranin II	-0.334292	0.0641671	1.89143e-07	0.000220982
ENSGALG00000053112			-0.347297	0.0847642	4.18148e-05	0.0134266
ENSGALG00000013100	GRB10	growth factor receptor bound protein 10	-0.354749	0.0756795	2.76549e-06	0.00193861
ENSGALG00000040436	GAD2	glutamate decarboxylase 2	-0.365104	0.0732482	6.21297e-07	0.000544411
ENSGALG00000030419	GLS2	glutaminase 2	-0.37869	0.0608839	4.97555e-10	9.96532e-07
ENSGALG00000001695	GABRA6	gamma-aminobutyric acid type A receptor alpha6 subunit	-0.386747	0.0754235	2.93352e-07	0.000293771
ENSGALG00000012142	KCNA4	potassium voltage-gated channel subfamily A member 4	-0.389272	0.102571	0.000147548	0.0304208
ENSGALG00000008860	LONRF3	LON peptidase N-terminal domain and ring finger 3	-0.396286	0.108297	0.000252955	0.0372605
ENSGALG00000014681	PCSK1	proprotein convertase subtilisin/kexin type 1	-0.399675	0.0809818	8.00006e-07	0.00065977
ENSGALG00000008055	SYT13	synaptotagmin 13	-0.400122	0.103965	0.000118788	0.026022
ENSGALG00000047827	TMEM86A	transmembrane protein 86A	-0.400128	0.0919608	1.35475e-05	0.00612695
ENSGALG00000015322	IMPG2	interphotoreceptor matrix proteoglycan 2	-0.400584	0.102596	9.44356e-05	0.0236426
ENSGALG00000014182	ADORA2B	adenosine A2b receptor	-0.405886	0.110305	0.000233529	0.0363787
ENSGALG00000013143	PDE3A	phosphodiesterase 3A	-0.407178	0.088601	4.31423e-06	0.0026298
ENSGALG00000037811	NRSN1	neurensin 1	-0.410435	0.109545	0.000179156	0.0333592
ENSGALG00000012357	CXCR4	C-X-C motif chemokine receptor 4	-0.418861	0.0922591	5.62422e-06	0.00328548
ENSGALG00000044146		purine nucleoside phosphorylase	-0.419975	0.0911615	4.08641e-06	0.00260416
ENSGALG00000014858	ADCYAP1	adenylate cyclase activating polypeptide 1	-0.427715	0.0952653	7.13141e-06	0.00399929
ENSGALG00000004630			-0.436669	0.109611	6.78163e-05	0.0194038
ENSGALG00000011104	GCG	glucagon	-0.534809	0.143799	0.000199909	0.0333658
ENSGALG00000005011		SHC adaptor protein 4	-0.546082	0.0795435	6.63978e-12	2.32724e-08
ENSGALG00000026005	DIO2	deiodinase, iodothyronine type II	-0.556966	0.11078	4.96464e-07	0.000464029
ENSGALG00000012277	MAFF	MAF bZIP transcription factor F	-0.576584	0.090784	2.13689e-10	4.99319e-07
ENSGALG00000012163	BDNF	brain derived neurotrophic factor	-0.611692	0.138785	1.04575e-05	0.00505564
ENSGALG00000008393	CREB3L1	cAMP responsive element binding protein 3 like 1	-0.691195	0.157529	1.14541e-05	0.0053529
ENSGALG00000033012	SPRY4	sprouty RTK signaling antagonist 4	-0.694838	0.190227	0.000259521	0.0375101
ENSGALG00000006992	MMP9	matrix metallopeptidase 9	-0.700706	0.157583	8.72437e-06	0.00436842
ENSGALG00000030030	RSPO2	R-spondin 2	-0.784863	0.203601	0.000115772	0.026022
ENSGALG00000016364	ALKAL2	family with sequence similarity 150 member B	-0.835741	0.229694	0.000274236	0.0381116
ENSGALG00000020084	CAPN13	calpain 13	-0.861904	0.234971	0.000244338	0.0370415
ENSGALG00000011419	DUSP4	dual specificity phosphatase 4	-0.897545	0.148413	1.46988e-09	2.28975e-06
ENSGALG00000029648	TH	tyrosine hydroxylase	-1.18611	0.207004	1.00488e-08	1.40884e-05
ENSGALG00000016086	EGR4	early growth response 4	-1.27715	0.351615	0.000280979	0.0386209
ENSGALG00000007222	UTS2B	urotensin 2B	-1.34225	0.160461	6.01441e-17	8.43221e-13
ENSGALG00000013604	VIP	vasoactive intestinal peptide	-1.47407	0.181834	5.20166e-16	3.64636e-12
ENSGALG00000049991			-29.7264	7.11741	2.95933e-05	0.0109296

## Sheet: ZT12_occl_v_open_retina
ensembl_gene_id	gene_name	description	log2FoldChange	lfcSE	p-value	p-adj
ENSGALG00000054026			24.1778	5.33149	5.76316e-06	0.0106222
ENSGALG00000007803		solute carrier family 2, facilitated glucose transporter member 9-like	1.35705	0.31628	1.78138e-05	0.0179006
ENSGALG00000003114	NOG	noggin	0.607518	0.138212	1.10485e-05	0.0152727
ENSGALG00000000949	HBEGF	heparin binding EGF like growth factor	0.55527	0.128362	1.51969e-05	0.0168057
ENSGALG00000027192	NTS	neurotensin	0.505841	0.111536	5.75482e-06	0.0106222
ENSGALG00000040436	GAD2	glutamate decarboxylase 2	-0.316409	0.0730896	1.49755e-05	0.0168057
ENSGALG00000030419	GLS2	glutaminase 2	-0.320846	0.0606717	1.2351e-07	0.000292683
ENSGALG00000007132	ACOX2	acyl-CoA oxidase 2	-0.321911	0.0790415	4.64751e-05	0.0367109
ENSGALG00000014681	PCSK1	proprotein convertase subtilisin/kexin type 1	-0.34618	0.080805	1.83452e-05	0.0179006
ENSGALG00000012277	MAFF	MAF bZIP transcription factor F	-0.401959	0.0900377	8.03144e-06	0.0133225
ENSGALG00000026005	DIO2	deiodinase, iodothyronine type II	-0.483388	0.110539	1.22546e-05	0.0156368
ENSGALG00000005011		SHC adaptor protein 4	-0.491771	0.0784521	3.64727e-10	1.51252e-06
ENSGALG00000012404	ERO1A	endoplasmic reticulum oxidoreductase 1 alpha	-0.550539	0.124587	9.91914e-06	0.0149581
ENSGALG00000011104	GCG	glucagon	-0.589803	0.143671	4.03918e-05	0.0352642
ENSGALG00000008393	CREB3L1	cAMP responsive element binding protein 3 like 1	-0.629341	0.150584	2.9235e-05	0.0269416
ENSGALG00000011419	DUSP4	dual specificity phosphatase 4	-0.891371	0.145775	9.67238e-10	3.20891e-06
ENSGALG00000006992	MMP9	matrix metallopeptidase 9	-0.891511	0.149165	2.27733e-09	6.29605e-06
ENSGALG00000007222	UTS2B	urotensin 2B	-1.35327	0.158727	1.51837e-17	2.51867e-13
ENSGALG00000013604	VIP	vasoactive intestinal peptide	-1.41175	0.180866	5.92667e-15	3.27705e-11
ENSGALG00000029648	TH	tyrosine hydroxylase	-1.63554	0.206514	2.37928e-15	1.97337e-11
ENSGALG00000014994	CRHBP	corticotropin releasing hormone binding protein	-3.32039	0.813859	4.50732e-05	0.0367109

## Sheet: ZT16_occl_v_open_retina
ensembl_gene_id	gene_name	description	log2FoldChange	lfcSE	p-value	p-adj
ENSGALG00000016649	MTMR9	myotubularin related protein 9	-0.192062	0.0459185	2.88101e-05	0.0316407
ENSGALG00000008555	MXI1	MAX interactor 1, dimerization protein	-0.230146	0.0473487	1.16998e-06	0.0051397
ENSGALG00000040436	GAD2	glutamate decarboxylase 2	-0.338428	0.0731782	3.75113e-06	0.00823936
ENSGALG00000001389		tubulin tyrosine ligase like 11	-0.448866	0.10704	2.74759e-05	0.0316407

## Sheet: ZT20_occl_v_open_retina
ensembl_gene_id	gene_name	description	log2FoldChange	lfcSE	p-value	p-adj
ENSGALG00000054026			23.6064	5.35485	1.04126e-05	0.104214
ENSGALG00000012263	NEMF	nuclear export mediator factor [Source:NCBI gene;Acc:428926]	-0.728766	0.166859	1.25649e-05	0.104214
ENSGALG00000029648	TH	tyrosine hydroxylase [Source:NCBI gene;Acc:395592]	-0.949824	0.231651	4.12734e-05	0.199964
ENSGALG00000028037	FOS	Fos proto-oncogene, AP-1 transcription factor subunit [Source:NCBI gene;Acc:396512]	-0.762583	0.187639	4.8219e-05	0.199964
ENSGALG00000049288			16.9019	4.26148	7.30271e-05	0.242275
ENSGALG00000013568	NR4A3	nuclear receptor subfamily 4 group A member 3 [Source:NCBI gene;Acc:420996]	-0.711347	0.189585	0.000175335	0.484744
ENSGALG00000019824			-0.399463	0.110292	0.000292496	0.693133
ENSGALG00000002085	FZR1	fizzy/cell division cycle 20 related 1 [Source:NCBI gene;Acc:395297]	-0.148139	0.0428418	0.000544582	1
ENSGALG00000006211	BCL2L1	BCL2 like 1 [Source:NCBI gene;Acc:373954]	-0.174661	0.0514038	0.000679272	1
ENSGALG00000034306	NEUROD4	neuronal differentiation 4 [Source:NCBI gene;Acc:395959]	-0.274875	0.0837602	0.00103188	1
ENSGALG00000048556			-18.5781	5.74347	0.00121792	1
ENSGALG00000001304		transmembrane protein 52 [Source:NCBI gene;Acc:419401]	0.324821	0.10122	0.00133176	1
ENSGALG00000001626		urotensin 2 receptor [Source:NCBI gene;Acc:427800]	-0.351277	0.110647	0.00149962	1
ENSGALG00000036782	OPRD1	opioid receptor delta 1 [Source:NCBI gene;Acc:429951]	-0.376014	0.118519	0.0015107	1
ENSGALG00000006236	TPH1	tryptophan hydroxylase 1 [Source:NCBI gene;Acc:395799]	0.510383	0.163378	0.00178444	1
ENSGALG00000019961	SLC18B1	solute carrier family 18 member B1 [Source:NCBI gene;Acc:421699]	0.300701	0.0969069	0.00191577	1
ENSGALG00000036093	PTPN7	protein tyrosine phosphatase, non-receptor type 7 [Source:NCBI gene;Acc:770905]	0.79841	0.258671	0.00202468	1
ENSGALG00000015209	NFIL3	nuclear factor, interleukin 3 regulated [Source:NCBI gene;Acc:395326]	0.280751	0.0921836	0.00232246	1
ENSGALG00000049868			21.6684	7.14324	0.00241799	1
ENSGALG00000010109	RNF220	ring finger protein 220 [Source:NCBI gene;Acc:424580]	-0.112026	0.0373776	0.00272512	1
ENSGALG00000003748	ANO5	anoctamin 5 [Source:NCBI gene;Acc:422973]	0.292827	0.0991665	0.00314824	1
ENSGALG00000012638	CRY1	cryptochrome circadian regulator 1 [Source:NCBI gene;Acc:374093]	0.176771	0.0600137	0.00322418	1
ENSGALG00000041280	FOSB	protein fosB-like [Source:NCBI gene;Acc:107049603]	-1.65917	0.563713	0.00324744	1
ENSGALG00000001933	CORO2A	coronin 2A [Source:NCBI gene;Acc:427373]	-0.308686	0.105105	0.00331479	1
ENSGALG00000034115	DUS1L	dihydrouridine synthase 1 like [Source:NCBI gene;Acc:417381]	-0.149218	0.0514303	0.0037155	1
ENSGALG00000032889	RBFOX3	RNA binding protein, fox-1 homolog 3 [Source:NCBI gene;Acc:100857589]	-0.243147	0.0838327	0.00372711	1
ENSGALG00000041553			-0.318194	0.110089	0.00384827	1
ENSGALG00000011291	NR1D2	nuclear receptor subfamily 1 group D member 2 [Source:NCBI gene;Acc:396125]	-0.175139	0.0606037	0.00385349	1
ENSGALG00000035080	HARS	histidyl-tRNA synthetase [Source:NCBI gene;Acc:416132]	-0.145763	0.0504732	0.00387793	1
ENSGALG00000004418	SSTR2	somatostatin receptor 2 [Source:NCBI gene;Acc:395305]	-0.260615	0.0919645	0.0045989	1
ENSGALG00000007658	ARMH3	chromosome 6 C10orf76 homolog [Source:NCBI gene;Acc:423850]	-0.107417	0.0379575	0.00465585	1
ENSGALG00000038420	HSF2	heat shock transcription factor 2 [Source:NCBI gene;Acc:421724]	-0.143363	0.0510293	0.00496303	1
ENSGALG00000004902	TOM1L2	target of myb1 like 2 membrane trafficking protein [Source:NCBI gene;Acc:416509]	-0.169876	0.0610835	0.00541833	1
ENSGALG00000025817	NHLH1	nescient helix-loop-helix 1 [Source:NCBI gene;Acc:373910]	-0.237128	0.0854235	0.00550479	1
ENSGALG00000036854	R3HCC1	R3H domain and coiled-coil containing 1 [Source:HGNC Symbol;Acc:HGNC:27329]	-0.153701	0.0555094	0.00562427	1
ENSGALG00000002708	LINGO1	leucine rich repeat and Ig domain containing 1 [Source:HGNC Symbol;Acc:HGNC:21205]	-0.150056	0.0543098	0.00572774	1
ENSGALG00000009603		prolactin-like protein [Source:NCBI gene;Acc:417800]	2.47149	0.896214	0.00582097	1
ENSGALG00000026119	MN1	MN1 proto-oncogene, transcriptional regulator [Source:NCBI gene;Acc:416911]	-0.484823	0.176513	0.00602026	1
ENSGALG00000000949	HBEGF	heparin binding EGF like growth factor [Source:NCBI gene;Acc:395654]	-0.313278	0.114283	0.00612063	1
ENSGALG00000048239		CDC42 small effector protein 2-C-like [Source:NCBI gene;Acc:100859848]	0.224591	0.0821184	0.00623858	1
ENSGALG00000016086	EGR4	early growth response 4 [Source:HGNC Symbol;Acc:HGNC:3241]	-0.936776	0.343184	0.00633997	1
ENSGALG00000005014		aryl hydrocarbon receptor interacting protein like 1 [Source:NCBI gene;Acc:769785]	-0.243381	0.089661	0.00663835	1
ENSGALG00000047662	NR1D1	nuclear receptor subfamily 1 group D member 1 [Source:NCBI gene;Acc:107055301]	-0.322791	0.120231	0.00725845	1
ENSGALG00000008555	MXI1	MAX interactor 1, dimerization protein [Source:NCBI gene;Acc:423888]	-0.126411	0.0470927	0.00726836	1
ENSGALG00000017652	TTC9	tetratricopeptide repeat domain 9 [Source:NCBI gene;Acc:768624]	-0.124422	0.0463882	0.00731416	1
ENSGALG00000011094	PDE4B	phosphodiesterase 4B [Source:NCBI gene;Acc:424700]	-0.129898	0.0485121	0.00741416	1
ENSGALG00000037148	CRH	corticotropin releasing hormone [Source:NCBI gene;Acc:404297]	0.953223	0.3567	0.00753239	1
ENSGALG00000011976	L3MBTL2	L3MBTL2, polycomb repressive complex 1 subunit [Source:NCBI gene;Acc:417999]	-0.138825	0.0524495	0.00812512	1
ENSGALG00000010104	DMAP1	DNA methyltransferase 1 associated protein 1 [Source:NCBI gene;Acc:424578]	-0.180001	0.0683194	0.00842116	1
ENSGALG00000004618	TAX1BP3	Tax1 binding protein 3 [Source:NCBI gene;Acc:417605]	0.220617	0.0838083	0.00847835	1
ENSGALG00000034020	RHOBTB2	Rho-related BTB domain containing 2 [Source:NCBI gene;Acc:419536]	-0.175693	0.066747	0.00848277	1
ENSGALG00000011250	ASIC4	acid sensing ion channel subunit family member 4 [Source:NCBI gene;Acc:769191]	-0.190011	0.0722286	0.00852124	1
ENSGALG00000006182	NSFL1C	NSFL1 cofactor [Source:NCBI gene;Acc:419268]	-0.150378	0.057309	0.00869081	1
ENSGALG00000006507	CLMP	CXADR like membrane protein [Source:NCBI gene;Acc:419747]	-0.116691	0.0445173	0.00876087	1
ENSGALG00000009073	PSEN2	presenilin 2 (Alzheimer disease 4) [Source:NCBI gene;Acc:374188]	0.118647	0.0452825	0.00878928	1
ENSGALG00000038187	SLC35B4	solute carrier family 35 member B4 [Source:NCBI gene;Acc:416698]	-0.120167	0.0459451	0.0089109	1
ENSGALG00000007298	BACE1	beta-secretase 1 [Source:NCBI gene;Acc:419768]	-0.116462	0.0446279	0.00906454	1
ENSGALG00000017321	PLEKHB1	pleckstrin homology domain containing B1 [Source:NCBI gene;Acc:419064]	-0.17232	0.0664816	0.00954191	1
ENSGALG00000031615	FAIM2	Fas apoptotic inhibitory molecule 2 [Source:NCBI gene;Acc:426899]	-0.133186	0.051386	0.00954541	1
ENSGALG00000017142	PSPC1	paraspeckle component 1 [Source:NCBI gene;Acc:418955]	-0.116519	0.0450051	0.00962479	1
ENSGALG00000006751	THY1	Thy-1 cell surface antigen [Source:NCBI gene;Acc:378897]	-0.218827	0.0845606	0.00965876	1
ENSGALG00000007456	NPRL3	nitrogen permease regulator-like 3 (S. cerevisiae) [Source:NCBI gene;Acc:416649]	-0.17395	0.0672863	0.00973178	1
ENSGALG00000009378	PDGFC	platelet derived growth factor C [Source:NCBI gene;Acc:395469]	0.312709	0.121188	0.00986999	1
ENSGALG00000003567	FNDC5	fibronectin type III domain containing 5 [Source:NCBI gene;Acc:419667]	-0.195378	0.0757674	0.00991858	1
ENSGALG00000046616	CHGB	chromogranin B [Source:NCBI gene;Acc:421312]	-0.203171	0.079633	0.010731	1
ENSGALG00000032320	CEND1	cell cycle exit and neuronal differentiation 1 [Source:NCBI gene;Acc:770044]	-0.152606	0.0598654	0.0107986	1
ENSGALG00000008262	RASGRF1	Ras protein specific guanine nucleotide releasing factor 1 [Source:NCBI gene;Acc:415578]	-0.14299	0.0561558	0.010887	1
ENSGALG00000029932	LURAP1L	leucine rich adaptor protein 1-like [Source:NCBI gene;Acc:768654]	0.254095	0.100034	0.0110828	1
ENSGALG00000034567	POU4F3	POU class 4 homeobox 3 [Source:NCBI gene;Acc:395521]	-0.29063	0.114508	0.0111468	1
ENSGALG00000041722	STX1A	syntaxin 1A [Source:NCBI gene;Acc:100857565]	-0.162817	0.0643659	0.0114208	1
ENSGALG00000005280	DBT	dihydrolipoamide branched chain transacylase E2 [Source:NCBI gene;Acc:395374]	0.237826	0.0944428	0.0117955	1
ENSGALG00000044525	NFKBIE	NFKB inhibitor epsilon [Source:NCBI gene;Acc:421438]	-0.37309	0.148562	0.0120273	1
ENSGALG00000030481	RAB40C	RAB40C, member RAS oncogene family [Source:NCBI gene;Acc:769960]	-0.192295	0.076885	0.012382	1
ENSGALG00000040131		calcium/calmodulin dependent protein kinase kinase 2 [Source:NCBI gene;Acc:396405]	-0.151088	0.0605345	0.0125641	1
ENSGALG00000010497	SLC29A4	solute carrier family 29 member 4 [Source:NCBI gene;Acc:425593]	-0.226366	0.0907876	0.0126542	1
ENSGALG00000001311	ARHGAP44	Rho GTPase activating protein 44 [Source:NCBI gene;Acc:427797]	-0.149827	0.0602159	0.0128408	1
ENSGALG00000007116	CABP1	calcium binding protein 5 [Source:NCBI gene;Acc:770178]	-0.140249	0.0563941	0.0128846	1
ENSGALG00000002455	LRRTM2	leucine rich repeat transmembrane neuronal 2 [Source:NCBI gene;Acc:101747697]	-0.166206	0.0668601	0.0129231	1
ENSGALG00000030263	RABL6	RAB, member RAS oncogene family-like 6 [Source:NCBI gene;Acc:417284]	-0.121274	0.0488394	0.0130239	1
ENSGALG00000041676	NAA10	N-alpha-acetyltransferase 10-like [Source:NCBI gene;Acc:107049486]	-0.191542	0.0772062	0.0131047	1
ENSGALG00000032986	CFTR	cystic fibrosis transmembrane conductance regulator [Source:NCBI gene;Acc:100049619]	2.67896	1.08027	0.0131417	1
ENSGALG00000043287	CAV1	caveolin 1 [Source:NCBI gene;Acc:373996]	0.595229	0.240188	0.0132054	1
ENSGALG00000041555	COL1A1	collagen type I alpha 1 chain [Source:NCBI gene;Acc:395532]	2.94908	1.19158	0.0133263	1
ENSGALG00000043628	UBE2M	ubiquitin conjugating enzyme E2 M [Source:NCBI gene;Acc:107049465]	-0.160196	0.0647521	0.0133613	1
ENSGALG00000004199	TMEM184A	transmembrane protein 184A [Source:NCBI gene;Acc:769655]	0.902357	0.365243	0.0134898	1
ENSGALG00000052028			0.878298	0.356578	0.0137731	1
ENSGALG00000041626	MEIS1	Meis homeobox 1 [Source:NCBI gene;Acc:395589]	-0.126366	0.0513227	0.0138094	1
ENSGALG00000027428	ZDHHC21	zinc finger DHHC-type containing 21 [Source:NCBI gene;Acc:427356]	0.286949	0.116595	0.0138526	1
ENSGALG00000001610	PIP4K2B	phosphatidylinositol-5-phosphate 4-kinase type 2 beta [Source:NCBI gene;Acc:419999]	-0.138178	0.0562108	0.013963	1
ENSGALG00000004440		VPS33A, CORVET/HOPS core subunit [Source:NCBI gene;Acc:416861]	-0.10801	0.0439478	0.0139837	1
ENSGALG00000027068	HDGFRP2	hepatoma-derived growth factor-related protein 2 [Source:NCBI gene;Acc:772302]	-0.113836	0.0463369	0.0140222	1
ENSGALG00000049672			-0.732364	0.299363	0.0144288	1
ENSGALG00000009532	GXYLT1	glucoside xylosyltransferase 1 [Source:NCBI gene;Acc:417789]	0.269537	0.110626	0.0148314	1
ENSGALG00000013994			1.40048	0.575041	0.0148738	1
ENSGALG00000039102	TOX	thymocyte selection associated high mobility group box [Source:NCBI gene;Acc:421138]	-0.243629	0.100181	0.0150199	1
ENSGALG00000003547	SKP2	S-phase kinase associated protein 2 [Source:NCBI gene;Acc:427437]	0.163791	0.0673826	0.0150673	1
ENSGALG00000014915	THOC1	THO complex 1 [Source:NCBI gene;Acc:421062]	-0.117592	0.0484745	0.0152725	1
ENSGALG00000035081	HTR7L	5-hydroxytryptamine receptor 7 like [Source:NCBI gene;Acc:422942]	-0.236045	0.0973607	0.0153321	1
ENSGALG00000015268	NUDT12	nudix hydrolase 12 [Source:NCBI gene;Acc:768471]	0.220293	0.0910027	0.0154892	1
ENSGALG00000008237	GRAMD2B	GRAM domain containing 3 [Source:NCBI gene;Acc:426813]	0.461622	0.191348	0.0158445	1
ENSGALG00000049851			-0.187623	0.0777925	0.0158724	1
ENSGALG00000033535	RGS16	regulator of G-protein signaling 16 [Source:NCBI gene;Acc:424409]	-0.242767	0.100679	0.0158962	1
ENSGALG00000047995			17.2549	7.16162	0.0159807	1
ENSGALG00000001094	ADGRD2	adhesion G protein-coupled receptor D2 [Source:NCBI gene;Acc:100858563]	0.633756	0.263117	0.016012	1
ENSGALG00000003108	SMG6	SMG6, nonsense mediated mRNA decay factor [Source:NCBI gene;Acc:101750600]	-0.110456	0.0459056	0.0161214	1
ENSGALG00000026955	DIRAS1	DIRAS family GTPase 1 [Source:NCBI gene;Acc:100858997]	-0.147082	0.0612452	0.0163266	1
ENSGALG00000005066	DPM2	dolichyl-phosphate mannosyltransferase subunit 2, regulatory [Source:NCBI gene;Acc:771539]	-0.238231	0.099248	0.0163791	1
ENSGALG00000010087	IPO13	importin 13 [Source:NCBI gene;Acc:424573]	-0.14118	0.0589147	0.0165594	1
ENSGALG00000014651	LYSMD3	LysM domain containing 3 [Source:NCBI gene;Acc:427106]	0.157565	0.0658535	0.0167266	1
ENSGALG00000003420	ZBTB8A	zinc finger and BTB domain-containing protein 8A-like [Source:NCBI gene;Acc:112530206]	-0.192002	0.0804795	0.0170452	1
ENSGALG00000003977	TWF2	twinfilin actin binding protein 2 [Source:NCBI gene;Acc:415940]	-0.115382	0.0484209	0.017177	1
ENSGALG00000005855	CA5B	carbonic anhydrase 5A [Source:NCBI gene;Acc:415833]	0.224574	0.0944005	0.0173621	1
ENSGALG00000011913	SEPTIN3	septin 3 [Source:NCBI gene;Acc:427899]	-0.139728	0.0588056	0.0174969	1
ENSGALG00000002003	BMPR1A	bone morphogenetic protein receptor type 1A [Source:NCBI gene;Acc:396308]	0.171751	0.0722976	0.0175201	1
ENSGALG00000051676	INA	internexin neuronal intermediate filament protein alpha [Source:NCBI gene;Acc:101747308]	-0.208577	0.0879152	0.017669	1
ENSGALG00000012505	LRFN5	leucine rich repeat and fibronectin type III domain containing 5 [Source:NCBI gene;Acc:423599]	-0.120011	0.0506181	0.017744	1
ENSGALG00000039334		chromosome 5 C15orf52 homolog [Source:NCBI gene;Acc:423013]	-0.164507	0.069475	0.017891	1
ENSGALG00000005515	CRYBB3	crystallin beta B3 [Source:NCBI gene;Acc:396108]	1.14261	0.482831	0.0179582	1
ENSGALG00000004078		LON peptidase N-terminal domain and RING finger protein 2-like [Source:NCBI gene;Acc:416263]	-0.379463	0.160459	0.018037	1
ENSGALG00000004817	GLOD4	glyoxalase domain containing 4 [Source:NCBI gene;Acc:101750166]	-0.0878861	0.0371974	0.0181427	1
ENSGALG00000000625	MAPT	microtubule associated protein tau [Source:NCBI gene;Acc:426737]	-0.129836	0.055231	0.0187343	1
ENSGALG00000046914			0.110308	0.0469709	0.0188523	1
ENSGALG00000008085	NEFH	neurofilament heavy polypeptide [Source:NCBI gene;Acc:417020]	-0.228576	0.0973573	0.0188846	1
ENSGALG00000031274	SLC4A8	solute carrier family 4 member 8 [Source:NCBI gene;Acc:425441]	-0.124461	0.0530645	0.0190035	1
ENSGALG00000016094	SFXN5	sideroflexin 5 [Source:NCBI gene;Acc:422954]	-0.201691	0.0862853	0.019414	1
ENSGALG00000015729	LPAR1	lysophosphatidic acid receptor 1 [Source:NCBI gene;Acc:427339]	0.220242	0.0942375	0.0194342	1
ENSGALG00000006681	BRSK1	BR serine/threonine kinase 1 [Source:NCBI gene;Acc:423098]	-0.118719	0.0509265	0.0197435	1
ENSGALG00000005378	ARNTL	aryl hydrocarbon receptor nuclear translocator like [Source:NCBI gene;Acc:374115]	0.189693	0.081374	0.019747	1
ENSGALG00000050969	RBM15B	RNA binding motif protein 15B [Source:NCBI gene;Acc:770664]	-0.168443	0.0722634	0.0197554	1
ENSGALG00000043727	NR4A1	nuclear receptor subfamily 4 group A member 1 [Source:NCBI gene;Acc:100857380]	-0.565527	0.242707	0.0198019	1
ENSGALG00000040666	ATP6V0A4	ATPase H+ transporting V0 subunit a4 [Source:NCBI gene;Acc:418104]	1.11039	0.476783	0.0198635	1
ENSGALG00000008055	SYT13	synaptotagmin 13 [Source:NCBI gene;Acc:423175]	-0.242125	0.104038	0.0199506	1
ENSGALG00000011384	RCOR1	REST corepressor 1 [Source:NCBI gene;Acc:428911]	-0.153931	0.0661811	0.0200239	1
ENSGALG00000006944		crescent [Source:NCBI gene;Acc:395991]	1.8475	0.794776	0.0200955	1
ENSGALG00000030384		kinesin light chain 2 [Source:NCBI gene;Acc:769965]	-0.0943983	0.0406137	0.0201096	1
ENSGALG00000049684		sperm associated antigen 1 [Source:NCBI gene;Acc:420249]	0.207768	0.089544	0.0203253	1
ENSGALG00000029653		l(3)mbt-like 4 (Drosophila) [Source:NCBI gene;Acc:419599]	0.214647	0.0925101	0.0203272	1
ENSGALG00000005947	MYD88	myeloid differentiation primary response 88 [Source:NCBI gene;Acc:420420]	0.19917	0.085896	0.0204094	1
ENSGALG00000044661		cathepsin G [Source:NCBI gene;Acc:426049]	3.44473	1.48706	0.0205327	1
ENSGALG00000009954	DYNC2LI1	dynein cytoplasmic 2 light intermediate chain 1 [Source:NCBI gene;Acc:421400]	0.18545	0.0800967	0.0205951	1
ENSGALG00000008909	USP13	ubiquitin specific peptidase 13 (isopeptidase T-3) [Source:NCBI gene;Acc:429286]	0.27603	0.119404	0.0207922	1
ENSGALG00000016444	ODC1	ornithine decarboxylase 1 [Source:NCBI gene;Acc:421937]	-0.216579	0.0937569	0.020888	1
ENSGALG00000045636		uncharacterized LOC427400 [Source:NCBI gene;Acc:427400]	0.614168	0.267394	0.0216262	1
ENSGALG00000013348	OTUD7B	OTU deubiquitinase 7B [Source:NCBI gene;Acc:426041]	-0.199105	0.0868765	0.0219166	1
ENSGALG00000014978	IQGAP2	IQ motif containing GTPase activating protein 2 [Source:NCBI gene;Acc:427211]	0.30872	0.134897	0.0221054	1
ENSGALG00000054564	KLHL15	kelch like family member 15 [Source:NCBI gene;Acc:418598]	0.152169	0.066515	0.0221531	1
ENSGALG00000002840	GRM4	glutamate receptor, metabotropic 4 [Source:NCBI gene;Acc:419906]	-0.147225	0.0643608	0.0221668	1
ENSGALG00000005475		rho-related GTP-binding protein RhoG-like [Source:NCBI gene;Acc:422207]	0.216248	0.0947906	0.0225293	1
ENSGALG00000012911	SYT10	synaptotagmin 10 [Source:NCBI gene;Acc:418129]	0.240445	0.10541	0.022546	1
ENSGALG00000037995	STRIP1	striatin interacting protein 1 [Source:NCBI gene;Acc:107055209]	-0.121361	0.0532164	0.022577	1
ENSGALG00000031982	SDF2L1	stromal cell derived factor 2 like 1 [Source:NCBI gene;Acc:416770]	0.161575	0.0708702	0.0226153	1
ENSGALG00000004496	TNIP1	TNFAIP3 interacting protein 1 [Source:NCBI gene;Acc:100858009]	-0.145354	0.0637559	0.0226161	1
ENSGALG00000012446	ELFN2	extracellular leucine rich repeat and fibronectin type III domain containing 2 [Source:NCBI gene;Acc:427906]	-0.138176	0.0606509	0.0227136	1
ENSGALG00000039498	PPP3CA	protein phosphatase 3, catalytic subunit, alpha isozyme [Source:NCBI gene;Acc:395113]	-0.135911	0.0596822	0.0227714	1
ENSGALG00000036412	TMEM108	transmembrane protein 108 [Source:NCBI gene;Acc:420692]	-0.167925	0.0738257	0.0229291	1
ENSGALG00000026658	LACTBL1	lactamase beta like 1 [Source:NCBI gene;Acc:769085]	-0.139329	0.0612824	0.0229926	1
ENSGALG00000016680	TFAP2B	transcription factor AP-2 beta [Source:NCBI gene;Acc:395713]	-0.124349	0.0546982	0.0230047	1
ENSGALG00000006180	SLC9A6	solute carrier family 9 member A6 [Source:NCBI gene;Acc:422241]	-0.12451	0.0547988	0.0230787	1
ENSGALG00000001480	INKA2	family with sequence similarity 212, member B [Source:NCBI gene;Acc:419868]	-0.147257	0.0648151	0.0230888	1
ENSGALG00000037935	RARA	retinoic acid receptor alpha [Source:NCBI gene;Acc:395213]	-0.150172	0.0662085	0.0233186	1
ENSGALG00000002564	RGS4	regulator of G-protein signaling 4 [Source:NCBI gene;Acc:378901]	-0.13114	0.0578271	0.0233416	1
ENSGALG00000016583	ESCO2	establishment of sister chromatid cohesion N-acetyltransferase 2 [Source:NCBI gene;Acc:422004]	-0.234648	0.10355	0.0234484	1
ENSGALG00000013234	HAPLN2	hyaluronan and proteoglycan link protein 2 [Source:NCBI gene;Acc:425975]	0.717585	0.317003	0.0235953	1
ENSGALG00000010046	FAM177A1	family with sequence similarity 177 member A1 [Source:NCBI gene;Acc:423323]	0.152608	0.0674229	0.023608	1
ENSGALG00000014096	ARNTL2	aryl hydrocarbon receptor nuclear translocator-like 2 [Source:NCBI gene;Acc:373925]	0.387092	0.171081	0.023659	1
ENSGALG00000017205	ENDOD1	endonuclease domain containing 1 [Source:NCBI gene;Acc:428090]	-0.195217	0.0863122	0.0237129	1
ENSGALG00000034493	DCLK3	doublecortin like kinase 3 [Source:NCBI gene;Acc:776499]	-0.145576	0.0643774	0.0237414	1
ENSGALG00000032937	DLGAP2	DLG associated protein 2 [Source:NCBI gene;Acc:421903]	-0.21684	0.0960077	0.0239102	1
ENSGALG00000001121	SH3GL1	SH3 domain containing GRB2 like 1, endophilin A2 [Source:NCBI gene;Acc:395202]	-0.0998574	0.0442802	0.0241254	1
ENSGALG00000005138	KCTD10	potassium channel tetramerization domain containing 10 [Source:NCBI gene;Acc:416900]	-0.103974	0.0461063	0.0241283	1
ENSGALG00000010979		hydroxysteroid 17-beta dehydrogenase 11 [Source:NCBI gene;Acc:422588]	0.353455	0.156787	0.0241734	1
ENSGALG00000016575	GPM6B	glycoprotein M6B [Source:NCBI gene;Acc:418632]	0.13106	0.0581414	0.0241864	1
ENSGALG00000038278	TRIM7.2	Gallus gallus tripartite motif containing 7.2 (TRIM7.2), mRNA. [Source:RefSeq mRNA;Acc:NM_001099354]	-0.177485	0.0788488	0.0243886	1
ENSGALG00000049437		1-phosphatidylinositol 4,5-bisphosphate phosphodiesterase beta-3-like [Source:NCBI gene;Acc:112532921]	0.820035	0.364594	0.0245015	1
ENSGALG00000007211	CDH22	cadherin 22 [Source:NCBI gene;Acc:419305]	-0.164905	0.0733855	0.024633	1
ENSGALG00000052837		G protein subunit alpha 12 [Source:HGNC Symbol;Acc:HGNC:4380]	0.162978	0.072615	0.0248055	1
ENSGALG00000009013	MKKS	McKusick-Kaufman syndrome [Source:NCBI gene;Acc:416737]	0.152666	0.0680644	0.0248995	1
ENSGALG00000028975		FERM and PDZ domain containing 3 [Source:NCBI gene;Acc:428699]	-0.21207	0.0945783	0.0249442	1
ENSGALG00000015211	DTNA	dystrobrevin alpha [Source:NCBI gene;Acc:421104]	-0.0918161	0.04108	0.0254136	1
ENSGALG00000032410	CBFA2T3	CBFA2/RUNX1 translocation partner 3 [Source:NCBI gene;Acc:415846]	-0.238049	0.106623	0.0255739	1
ENSGALG00000047578	SELENOP1	selenoprotein P1 [Source:NCBI gene;Acc:431587]	-2.95066	1.32206	0.0256237	1
ENSGALG00000030363	IFNAR1	interferon alpha and beta receptor subunit 1 [Source:NCBI gene;Acc:395665]	0.20363	0.0915489	0.0261299	1
ENSGALG00000009744	FAM98B	family with sequence similarity 98 member B [Source:NCBI gene;Acc:423291]	-0.11382	0.0512163	0.0262606	1
ENSGALG00000001633	DUSP26	dual specificity phosphatase 26 (putative) [Source:NCBI gene;Acc:426921]	-0.164845	0.0742087	0.0263263	1
ENSGALG00000019355	CPSF6	cleavage and polyadenylation specific factor 6 [Source:NCBI gene;Acc:417844]	-0.0807887	0.0364295	0.026577	1
ENSGALG00000048639			0.293269	0.132283	0.0266245	1
ENSGALG00000016415	MAP7D2	MAP7 domain containing 2 [Source:NCBI gene;Acc:418607]	-0.124828	0.0563392	0.0267158	1
ENSGALG00000037200		MACRO domain containing 2 [Source:NCBI gene;Acc:421259]	-0.15362	0.0693403	0.0267296	1
ENSGALG00000040687	SNX27	sorting nexin family member 27 [Source:NCBI gene;Acc:425666]	-0.100346	0.0452997	0.0267489	1
ENSGALG00000021213	UBE2D1	ubiquitin conjugating enzyme E2 D1 [Source:NCBI gene;Acc:423641]	0.181643	0.0820956	0.0269266	1
ENSGALG00000015548	RNF20	ring finger protein 20 [Source:NCBI gene;Acc:427310]	-0.0948338	0.0428948	0.0270463	1
ENSGALG00000023335	RCHY1	ring finger and CHY zinc finger domain containing 1 [Source:NCBI gene;Acc:771726]	-0.127701	0.057781	0.0270986	1
ENSGALG00000000476	LRRTM4	leucine rich repeat transmembrane neuronal 4 [Source:NCBI gene;Acc:419539]	-0.12498	0.0566856	0.027469	1
ENSGALG00000030858	FRMD5	FERM domain containing 5 [Source:NCBI gene;Acc:415576]	-0.132933	0.0603182	0.0275339	1
ENSGALG00000004146	RIMS4	regulating synaptic membrane exocytosis 4 [Source:NCBI gene;Acc:428142]	-0.138848	0.0630359	0.0276176	1
ENSGALG00000019543	OTULIN	family with sequence similarity 105, member B [Source:NCBI gene;Acc:427097]	1.10874	0.503709	0.0277257	1
ENSGALG00000026221	ENDOG	endonuclease G [Source:NCBI gene;Acc:417204]	-0.163085	0.0742076	0.0279717	1
ENSGALG00000000619	ANGPTL4	angiopoietin like 4 [Source:NCBI gene;Acc:769087]	-0.14082	0.064338	0.028615	1
ENSGALG00000036754	CHKA	choline kinase alpha [Source:NCBI gene;Acc:423112]	0.2611	0.119517	0.0289164	1
ENSGALG00000037172	IK	IK cytokine, down-regulator of HLA II [Source:NCBI gene;Acc:416133]	-0.105659	0.0484218	0.0291058	1
ENSGALG00000026214	LRTM2	leucine rich repeats and transmembrane domains 2 [Source:NCBI gene;Acc:101749866]	-0.1642	0.0752516	0.0291085	1
ENSGALG00000051895			-0.134279	0.0615463	0.0291279	1
ENSGALG00000007785	PROK2	prokineticin 2 [Source:NCBI gene;Acc:771674]	-0.350997	0.160916	0.0291653	1
ENSGALG00000044071	ABI3	ABI family member 3 [Source:NCBI gene;Acc:419988]	0.575348	0.264064	0.029345	1
ENSGALG00000004710	TMOD3	tropomodulin 3 [Source:NCBI gene;Acc:415421]	0.259344	0.119054	0.0293781	1
ENSGALG00000048019			-0.31253	0.143641	0.0295721	1
ENSGALG00000037097	GRK3	G protein-coupled receptor kinase 3 [Source:NCBI gene;Acc:416904]	-0.112694	0.0518074	0.029611	1
ENSGALG00000009139	TMEM185A	transmembrane protein 185B [Source:NCBI gene;Acc:422391]	0.131312	0.0603981	0.0296971	1
ENSGALG00000004860	RASD1	ras related dexamethasone induced 1 [Source:NCBI gene;Acc:416507]	-0.213076	0.0980769	0.0298148	1
ENSGALG00000007132	ACOX2	acyl-CoA oxidase 2 [Source:NCBI gene;Acc:416068]	0.179278	0.0825254	0.0298254	1
ENSGALG00000001238	STX8	syntaxin 8 [Source:NCBI gene;Acc:417321]	-0.141643	0.0652361	0.0299137	1
ENSGALG00000009725	SCG5	secretogranin V [Source:NCBI gene;Acc:769742]	-0.14868	0.0685749	0.0301479	1
ENSGALG00000034528	SNTB1	syntrophin beta 1 [Source:NCBI gene;Acc:404774]	0.113895	0.0525866	0.0303222	1
ENSGALG00000015412	ARL13B	ADP ribosylation factor like GTPase 13B [Source:NCBI gene;Acc:418431]	0.158431	0.0731513	0.030327	1
ENSGALG00000007694	PRTFDC1	phosphoribosyl transferase domain containing 1 [Source:NCBI gene;Acc:420499]	0.212127	0.097984	0.0303939	1
ENSGALG00000009587	GPHN	gephyrin [Source:NCBI gene;Acc:428878]	-0.0940304	0.0434812	0.0305755	1
ENSGALG00000000442	KCNA2	potassium voltage-gated channel subfamily A member 2 [Source:NCBI gene;Acc:395117]	-0.118841	0.0549589	0.0305906	1
ENSGALG00000003930	APBA2	amyloid beta precursor protein binding family A member 2 [Source:NCBI gene;Acc:415386]	-0.136473	0.0631641	0.0307254	1
ENSGALG00000027908	CYP2U1	cytochrome P450 family 2 subfamily U member 1 [Source:NCBI gene;Acc:422528]	0.166226	0.0769386	0.0307333	1
ENSGALG00000034903		zinc finger protein 777-like [Source:NCBI gene;Acc:101748312]	-0.216366	0.100171	0.0307751	1
ENSGALG00000005071	MPP1	membrane palmitoylated protein 1 [Source:NCBI gene;Acc:422197]	-0.108253	0.0501986	0.0310443	1
ENSGALG00000048769		ribosomal RNA processing 8, methyltransferase, homolog (yeast) [Source:NCBI gene;Acc:425225]	-0.391506	0.181553	0.0310506	1
ENSGALG00000040807	DMTN	dematin actin binding protein [Source:NCBI gene;Acc:776542]	-0.159116	0.0738975	0.0313028	1
ENSGALG00000003113	RGS14	regulator of G-protein signaling 14 [Source:NCBI gene;Acc:769193]	-0.153978	0.0716761	0.0316944	1
ENSGALG00000005821	FAM219A	family with sequence similarity 219 member A [Source:NCBI gene;Acc:768856]	-0.151117	0.070345	0.0316953	1
ENSGALG00000002802	PACSIN1	protein kinase C and casein kinase substrate in neurons 1 [Source:NCBI gene;Acc:419903]	-0.139646	0.0650523	0.0318192	1
ENSGALG00000036942	KCNA3	potassium voltage-gated channel subfamily A member 3 [Source:NCBI gene;Acc:404303]	-0.220647	0.102849	0.0319245	1
ENSGALG00000007269	GABRA3	gamma-aminobutyric acid type A receptor alpha3 subunit [Source:NCBI gene;Acc:422289]	-0.198045	0.0925634	0.0323901	1
ENSGALG00000029244	SMAP2	small ArfGAP2 [Source:NCBI gene;Acc:419641]	-0.112548	0.052666	0.032597	1
ENSGALG00000000336	PPP1R12B	protein phosphatase 1 regulatory subunit 12B [Source:HGNC Symbol;Acc:HGNC:7619]	-0.115518	0.0540785	0.0326699	1
ENSGALG00000041911	AAK1	AP2 associated kinase 1 [Source:NCBI gene;Acc:419512]	-0.0940564	0.0440514	0.0327487	1
ENSGALG00000011350	NEGR1	neuronal growth regulator 1 [Source:NCBI gene;Acc:395662]	-0.120608	0.0565411	0.0329165	1
ENSGALG00000007324	TP63	tumor protein p63 [Source:NCBI gene;Acc:374269]	0.570548	0.267478	0.032919	1
ENSGALG00000003219	TMEM231	transmembrane protein 231 [Source:NCBI gene;Acc:425108]	0.280607	0.13161	0.0329981	1
ENSGALG00000006284	SH3GLB1	SH3 domain containing GRB2 like endophilin B1 [Source:NCBI gene;Acc:424522]	0.137627	0.0645938	0.0331173	1
ENSGALG00000053526	NTF3	neurotrophin 3 [Source:NCBI gene;Acc:428099]	0.212966	0.10003	0.0332522	1
ENSGALG00000029831	IFFO2	intermediate filament family orphan 2 [Source:NCBI gene;Acc:419468]	-0.179682	0.0844605	0.0333863	1
ENSGALG00000009424	FOXP2	forkhead box P2 [Source:NCBI gene;Acc:769935]	-0.208693	0.0981998	0.0335709	1
ENSGALG00000004074	KCNS1	potassium voltage-gated channel modifier subfamily S member 1 [Source:NCBI gene;Acc:770173]	-0.2214	0.10419	0.0335895	1
ENSGALG00000003573	HPCA	hippocalcin [Source:NCBI gene;Acc:419668]	-0.167025	0.0786916	0.0337932	1
ENSGALG00000007948	LRRC4C	leucine rich repeat containing 4C [Source:NCBI gene;Acc:428862]	-0.113793	0.0536905	0.0340546	1
ENSGALG00000035387	TMEM240	transmembrane protein 240 [Source:NCBI gene;Acc:419411]	-0.14398	0.0679983	0.034226	1
ENSGALG00000002427	SMIM5	small integral membrane protein 5 [Source:NCBI gene;Acc:770371]	0.344998	0.163005	0.0343029	1
ENSGALG00000040244	SEPTIN9	septin 9 [Source:NCBI gene;Acc:417347]	-0.138034	0.0652755	0.0344605	1
ENSGALG00000001043	REXO1	RNA exonuclease 1 homolog [Source:NCBI gene;Acc:428327]	-0.10985	0.0519988	0.0346399	1
ENSGALG00000050395			0.417534	0.197692	0.0346827	1
ENSGALG00000002856	RUNDC1	RUN domain containing 1 [Source:NCBI gene;Acc:107055304]	-0.0895403	0.042419	0.0347852	1
ENSGALG00000010169		transmembrane protein 151B [Source:NCBI gene;Acc:428574]	-0.178654	0.0849075	0.0353696	1
ENSGALG00000002907	MYL1	myosin, light chain 1, alkali; skeletal, fast [Source:NCBI gene;Acc:396470]	-1.55555	0.74002	0.0355497	1
ENSGALG00000032599	ZNF384	zinc finger protein 384 [Source:NCBI gene;Acc:770350]	-0.126602	0.0602303	0.0355562	1
ENSGALG00000002489	PPP1R26	protein phosphatase 1 regulatory subunit 26 [Source:HGNC Symbol;Acc:HGNC:29089]	0.166348	0.0791414	0.0355617	1
ENSGALG00000001900	PHF24	PHD finger protein 24 [Source:NCBI gene;Acc:427408]	-0.182507	0.0868547	0.0356151	1
ENSGALG00000036502	CDIP1	cell death-inducing p53 target 1 [Source:NCBI gene;Acc:416662]	-0.197315	0.0939135	0.0356381	1
ENSGALG00000046646		protein FAM102B-like [Source:NCBI gene;Acc:429054]	0.97944	0.466451	0.035749	1
ENSGALG00000010282	TMEM63B	transmembrane protein 63B [Source:HGNC Symbol;Acc:HGNC:17735]	-0.124099	0.0591189	0.0358051	1
ENSGALG00000016384	MYT1L	myelin transcription factor 1 like [Source:NCBI gene;Acc:421915]	-0.145293	0.0692188	0.0358133	1
ENSGALG00000016905	SLITRK1	SLIT and NTRK like family member 1 [Source:NCBI gene;Acc:418798]	-0.115199	0.0549062	0.0358957	1
ENSGALG00000031018	RNF165	ring finger protein 165 [Source:NCBI gene;Acc:416382]	-0.176795	0.0842855	0.0359433	1
ENSGALG00000034502	SCD5	stearoyl-CoA desaturase 5 [Source:NCBI gene;Acc:422598]	0.105677	0.0504111	0.0360549	1
ENSGALG00000012775	TFAP2A	transcription factor AP-2 alpha [Source:NCBI gene;Acc:395982]	-0.171576	0.081891	0.0361555	1
ENSGALG00000040986	FAM76A	family with sequence similarity 76 member A [Source:NCBI gene;Acc:426384]	-0.128341	0.0612962	0.0362799	1
ENSGALG00000004629	RNF216	ring finger protein 216 [Source:NCBI gene;Acc:416486]	-0.11804	0.0564081	0.0363842	1
ENSGALG00000004881		golgin A2 [Source:NCBI gene;Acc:427766]	-0.084125	0.0402064	0.0364092	1
ENSGALG00000055023		inhibin beta E subunit [Source:NCBI gene;Acc:107049247]	-2.16809	1.03632	0.0364297	1
ENSGALG00000013785	GNAL	G protein subunit alpha L [Source:NCBI gene;Acc:474379]	-0.10649	0.0509566	0.0366344	1
ENSGALG00000012952	BASP1	brain abundant membrane attached signal protein 1 [Source:NCBI gene;Acc:373905]	-0.122124	0.0584611	0.0367099	1
ENSGALG00000030259		uncharacterized LOC101749287 [Source:NCBI gene;Acc:101749287]	-0.249805	0.119686	0.0368721	1
ENSGALG00000054831	TMEM121	transmembrane protein 121 [Source:NCBI gene;Acc:395216]	-0.172532	0.0827469	0.0370647	1
ENSGALG00000004364	ABR	ABR, RhoGEF and GTPase activating protein [Source:NCBI gene;Acc:771897]	-0.140704	0.0674878	0.0370798	1
ENSGALG00000009349	SLC7A14	solute carrier family 7 member 14 [Source:NCBI gene;Acc:424989]	-0.130072	0.0623951	0.0371003	1
ENSGALG00000001144	ZNF346	zinc finger protein 346 [Source:NCBI gene;Acc:416144]	-0.110113	0.0528676	0.0372687	1
ENSGALG00000000317	NEFM	neurofilament, medium polypeptide [Source:NCBI gene;Acc:396206]	-0.213394	0.102479	0.0373133	1
ENSGALG00000014992	TMEM128	transmembrane protein 128 [Source:NCBI gene;Acc:422845]	0.201169	0.0968018	0.0376948	1
ENSGALG00000015606	GJA10	gap junction protein, alpha 10, 62kDa [Source:NCBI gene;Acc:771878]	-0.277277	0.133453	0.0377353	1
ENSGALG00000016537	SCML2	sex comb on midleg-like 2 (Drosophila) [Source:NCBI gene;Acc:418613]	-0.197427	0.0950219	0.0377372	1
ENSGALG00000046008	RSPH3	radial spoke 3 homolog [Source:NCBI gene;Acc:421663]	-0.301498	0.145279	0.0379586	1
ENSGALG00000010309	ZC2HC1C	zinc finger C2HC-type containing 1C [Source:NCBI gene;Acc:428890]	-0.293824	0.141677	0.0380878	1
ENSGALG00000006728	SLC5A1	solute carrier family 5 member 1 [Source:NCBI gene;Acc:395496]	0.484836	0.234396	0.0385976	1
ENSGALG00000014683	PEX5	peroxisomal biogenesis factor 5 [Source:NCBI gene;Acc:418299]	-0.0665666	0.0322071	0.0387504	1
ENSGALG00000004981	TSEN2	tRNA splicing endonuclease subunit 2 [Source:NCBI gene;Acc:415965]	0.159901	0.0773941	0.0388232	1
ENSGALG00000016326		organic solute transporter subunit alpha-like [Source:NCBI gene;Acc:772218]	-0.919621	0.445118	0.0388271	1
ENSGALG00000032257	CSNK1E	casein kinase 1 epsilon [Source:NCBI gene;Acc:378891]	-0.0968362	0.0469393	0.0391119	1
ENSGALG00000020523		TOP1 binding arginine/serine rich protein [Source:NCBI gene;Acc:427342]	-0.124967	0.0605774	0.0391197	1
ENSGALG00000003284	CRLF3	cytokine receptor like factor 3 [Source:NCBI gene;Acc:417407]	0.14897	0.0722704	0.0392759	1
ENSGALG00000034413	PIAS4	protein inhibitor of activated STAT 4 [Source:NCBI gene;Acc:420095]	-0.118566	0.0575274	0.0392992	1
ENSGALG00000052056			0.184239	0.089396	0.0393101	1
ENSGALG00000009877		potassium voltage-gated channel subfamily H member 1 [Source:NCBI gene;Acc:421381]	-0.186441	0.0904976	0.0393812	1
ENSGALG00000050119	LAMTOR1	late endosomal/lysosomal adaptor, MAPK and MTOR activator 1 [Source:NCBI gene;Acc:100857186]	-0.157035	0.0762534	0.039458	1
ENSGALG00000001727	LZTS1	leucine zipper tumor suppressor 1 [Source:NCBI gene;Acc:431331]	-0.197822	0.0960769	0.0394948	1
ENSGALG00000011796			-2.02539	0.983981	0.0395556	1
ENSGALG00000049385			-0.705299	0.342734	0.0396034	1
ENSGALG00000008204	FEM1C	fem-1 homolog C [Source:NCBI gene;Acc:431262]	0.172904	0.0840558	0.0396844	1
ENSGALG00000006755	USP2	ubiquitin specific peptidase 2 [Source:NCBI gene;Acc:395766]	-0.165694	0.0806388	0.0399019	1
ENSGALG00000034380	C7orf26	chromosome 14 C7orf26 homolog [Source:NCBI gene;Acc:416658]	-0.112944	0.0550287	0.0401249	1
ENSGALG00000018534		aquaporin 7 [Source:NCBI gene;Acc:426892]	-1.75344	0.85442	0.0401507	1
ENSGALG00000034982	CYP11A1	cytochrome P450 family 11 subfamily A member 1 [Source:NCBI gene;Acc:414838]	-1.00709	0.490817	0.0401818	1
ENSGALG00000050508	NOS3	nitric oxide synthase, endothelial-like [Source:NCBI gene;Acc:107057170]	1.88041	0.918204	0.0405677	1
ENSGALG00000002695	SLC15A4	solute carrier family 15 member 4 [Source:NCBI gene;Acc:416808]	0.122328	0.0598335	0.0409064	1
ENSGALG00000011117	AGT	angiotensinogen [Source:NCBI gene;Acc:421543]	-1.12249	0.549228	0.0409771	1
ENSGALG00000005582	KLHL18	kelch like family member 18 [Source:NCBI gene;Acc:420406]	-0.118454	0.0579748	0.0410332	1
ENSGALG00000041989	RRN3	RRN3 homolog, RNA polymerase I transcription factor [Source:NCBI gene;Acc:416414]	0.166179	0.0814683	0.0413707	1
ENSGALG00000008732	CTAGE1	cutaneous T-cell lymphoma-associated antigen 1 [Source:NCBI gene;Acc:395484]	0.621015	0.304466	0.0413814	1
ENSGALG00000027905	CSRNP1	cysteine and serine rich nuclear protein 1 [Source:NCBI gene;Acc:420425]	-0.165347	0.0811459	0.0415845	1
ENSGALG00000039974	AKAP8L	A-kinase anchoring protein 8 like [Source:NCBI gene;Acc:776856]	-0.0977462	0.0479949	0.0416904	1
ENSGALG00000003675	PRKAR1B	protein kinase cAMP-dependent type I regulatory subunit beta [Source:NCBI gene;Acc:416446]	-0.104199	0.0511666	0.0417028	1
ENSGALG00000011124	ARHGAP24	Rho GTPase activating protein 24 [Source:NCBI gene;Acc:422593]	-0.102056	0.0501235	0.0417419	1
ENSGALG00000021135	HAPLN3	hyaluronan and proteoglycan link protein 3 [Source:NCBI gene;Acc:415495]	0.367366	0.180593	0.0419292	1
ENSGALG00000038260	PTCD2	pentatricopeptide repeat domain 2 [Source:NCBI gene;Acc:427217]	0.286743	0.14096	0.0419302	1
ENSGALG00000040089	HPS3	HPS3, biogenesis of lysosomal organelles complex 2 subunit 1 [Source:NCBI gene;Acc:425047]	0.154311	0.0758971	0.0420362	1
ENSGALG00000048497			1.02853	0.506258	0.0421912	1
ENSGALG00000029476	XPO1	exportin 1 [Source:NCBI gene;Acc:421192]	0.180016	0.0886799	0.0423613	1
ENSGALG00000000672	SCMH1	sex comb on midleg homolog 1 (Drosophila) [Source:NCBI gene;Acc:768916]	-0.129207	0.0636671	0.0424161	1
ENSGALG00000015068	GPR6	G protein-coupled receptor 6 [Source:HGNC Symbol;Acc:HGNC:4515]	-0.441641	0.217624	0.0424197	1
ENSGALG00000002307	LRIT2	leucine rich repeat, Ig-like and transmembrane domains 2 [Source:HGNC Symbol;Acc:HGNC:23443]	-0.207378	0.102214	0.0424721	1
ENSGALG00000012697	SLC41A2	solute carrier family 41 member 2 [Source:NCBI gene;Acc:427913]	0.17357	0.0855631	0.042503	1
ENSGALG00000011619	SIVA1	SIVA1 apoptosis inducing factor [Source:NCBI gene;Acc:423493]	0.281595	0.138845	0.0425483	1
ENSGALG00000004244	TTPAL	alpha tocopherol transfer protein like [Source:NCBI gene;Acc:419197]	0.156488	0.0773865	0.0431596	1
ENSGALG00000002458	VAC14	Vac14, PIKFYVE complex component [Source:NCBI gene;Acc:415678]	-0.0994745	0.0492262	0.0433042	1
ENSGALG00000054572			-3.05393	1.51212	0.0434214	1
ENSGALG00000004428		histamine H3 receptor-like [Source:NCBI gene;Acc:427545]	2.44446	1.21069	0.0434799	1
ENSGALG00000040003	STXBP1	syntaxin binding protein 1 [Source:NCBI gene;Acc:404293]	-0.158227	0.0784246	0.043636	1
ENSGALG00000017119	TNFRSF19	TNF receptor superfamily member 19 [Source:NCBI gene;Acc:418943]	0.320082	0.158691	0.0436939	1
ENSGALG00000005084	TRIM37	tripartite motif containing 37 [Source:NCBI gene;Acc:417628]	-0.0863223	0.0428111	0.0437629	1
ENSGALG00000006056		coiled-coil-helix-coiled-coil-helix domain containing 6 [Source:NCBI gene;Acc:416029]	-0.139026	0.0689888	0.0438834	1
ENSGALG00000011254	SATB1	SATB homeobox 1 [Source:NCBI gene;Acc:420647]	-0.197899	0.0982311	0.0439439	1
ENSGALG00000006506	C13H5orf15	chromosome 13 C5orf15 homolog [Source:NCBI gene;Acc:416321]	0.132445	0.0657451	0.0439544	1
ENSGALG00000010259	COL28A1	collagen type XXVIII alpha 1 chain [Source:NCBI gene;Acc:420576]	-0.397767	0.197545	0.0440567	1
ENSGALG00000028347	SDCBP2	syndecan binding protein 2 [Source:HGNC Symbol;Acc:HGNC:15756]	1.28244	0.637185	0.0441496	1
ENSGALG00000052511		protein phosphatase 2 regulatory subunit B''alpha [Source:NCBI gene;Acc:424733]	0.247823	0.123279	0.0444033	1
ENSGALG00000014525	USP5	ubiquitin specific peptidase 5 [Source:NCBI gene;Acc:418290]	-0.106796	0.0531682	0.0445741	1
ENSGALG00000005412	SNAP47	synaptosome associated protein 47 [Source:NCBI gene;Acc:420399]	-0.107007	0.0532946	0.0446599	1
ENSGALG00000042939	HMBS	hydroxymethylbilane synthase [Source:NCBI gene;Acc:419701]	0.0891679	0.0444524	0.0448649	1
ENSGALG00000001347	LHX6	LIM homeobox 6 [Source:NCBI gene;Acc:772259]	3.13956	1.56517	0.0448672	1
ENSGALG00000016568	MOSPD2	motile sperm domain containing 2 [Source:NCBI gene;Acc:418627]	0.225416	0.11243	0.0449689	1
ENSGALG00000009239	TLR2B	toll-like receptor 2 family member B [Source:NCBI gene;Acc:769014]	0.624776	0.311678	0.0450102	1
ENSGALG00000024047	MYCL	v-myc avian myelocytomatosis viral oncogene lung carcinoma derived homolog [Source:NCBI gene;Acc:428231]	0.336586	0.16796	0.0450737	1
ENSGALG00000008347	ATG13	autophagy related 13 [Source:NCBI gene;Acc:423192]	-0.0806174	0.0402356	0.0451094	1
ENSGALG00000011379	SLC44A5	solute carrier family 44 member 5 [Source:NCBI gene;Acc:429117]	0.171041	0.0854042	0.0452069	1
ENSGALG00000041659			0.539978	0.269847	0.0453865	1
ENSGALG00000010891	ABCB11	ATP binding cassette subfamily B member 11 [Source:NCBI gene;Acc:424170]	0.201973	0.10098	0.0454855	1
ENSGALG00000003010	NUP93	nucleoporin 93 [Source:NCBI gene;Acc:415693]	-0.106831	0.0534178	0.0455089	1
ENSGALG00000012135	ATF4	activating transcription factor 4 [Source:NCBI gene;Acc:395693]	-0.126936	0.0634798	0.0455406	1
ENSGALG00000010665	FOXN3	forkhead box N3 [Source:NCBI gene;Acc:423402]	-0.132008	0.0660303	0.0455868	1
ENSGALG00000004926	ATPAF2	ATP synthase mitochondrial F1 complex assembly factor 2 [Source:NCBI gene;Acc:416511]	-0.140546	0.0703613	0.0457717	1
ENSGALG00000007410	IGDCC4	immunoglobulin superfamily DCC subclass member 4 [Source:NCBI gene;Acc:415537]	-0.119173	0.0596632	0.045778	1
ENSGALG00000012755	IGF-I	insulin like growth factor 1 [Source:NCBI gene;Acc:418090]	0.316813	0.158652	0.0458354	1
ENSGALG00000007624		ankyrin repeat domain 60 [Source:NCBI gene;Acc:419320]	-2.05496	1.03011	0.0460545	1
ENSGALG00000034171	EPB41L1	erythrocyte membrane protein band 4.1 like 1 [Source:NCBI gene;Acc:419117]	-0.102635	0.0514996	0.0462688	1
ENSGALG00000014956	POLK	DNA polymerase kappa [Source:NCBI gene;Acc:374003]	0.186169	0.0934247	0.0462926	1
ENSGALG00000042134	PIEZO2	piezo type mechanosensitive ion channel component 2 [Source:NCBI gene;Acc:421052]	0.498159	0.250025	0.046323	1
ENSGALG00000040128	SNAP29	synaptosome associated protein 29 [Source:NCBI gene;Acc:416766]	0.173571	0.0871976	0.046531	1
ENSGALG00000034297	TBX2	T-box 2 [Source:NCBI gene;Acc:373990]	-0.200832	0.100957	0.0466712	1
ENSGALG00000035152	ALKBH2	alkB homolog 2, alpha-ketoglutarate dependent dioxygenase [Source:NCBI gene;Acc:416897]	0.172201	0.0865806	0.0467114	1
ENSGALG00000035493	POC1B	POC1 centriolar protein B [Source:NCBI gene;Acc:417889]	0.212542	0.106955	0.0468987	1
ENSGALG00000005063	ST6GALNAC4	ST6 N-acetylgalactosaminide alpha-2,6-sialyltransferase 4 [Source:NCBI gene;Acc:395182]	0.301861	0.15194	0.0469549	1
ENSGALG00000013948	RASL11B	RAS like family 11 member B [Source:NCBI gene;Acc:422756]	0.219665	0.110674	0.0471671	1
ENSGALG00000028295	MFAP1	microfibrillar associated protein 1 [Source:NCBI gene;Acc:415586]	-0.0973125	0.0491891	0.0478909	1
ENSGALG00000039196	NECTIN1	nectin cell adhesion molecule 1 [Source:NCBI gene;Acc:100857875]	-0.120613	0.0610524	0.0482039	1
ENSGALG00000016215	DIPK2B	chromosome 1 open reading frame, human CXorf36 [Source:NCBI gene;Acc:418555]	2.96623	1.50201	0.0482858	1
ENSGALG00000007009	NCOA5	nuclear receptor coactivator 5 [Source:NCBI gene;Acc:419304]	-0.0825796	0.0418273	0.0483477	1
ENSGALG00000004999	TAF7	TATA-box binding protein associated factor 7 [Source:NCBI gene;Acc:422192]	-0.113861	0.0577192	0.0485325	1
ENSGALG00000033245	SMPD2	sphingomyelin phosphodiesterase 2 [Source:NCBI gene;Acc:770663]	0.236073	0.119686	0.0485602	1
ENSGALG00000052928			-2.70173	1.37001	0.0486034	1
ENSGALG00000006258	SPOCK1	SPARC/osteonectin, cwcv and kazal like domains proteoglycan 1 [Source:NCBI gene;Acc:416304]	-0.117338	0.0595058	0.0486232	1
ENSGALG00000016518	PHKA2	phosphorylase kinase regulatory subunit alpha 2 [Source:NCBI gene;Acc:418612]	-0.131029	0.0664718	0.0487007	1
ENSGALG00000042976	UBTF	upstream binding transcription factor, RNA polymerase I [Source:NCBI gene;Acc:100859792]	-0.11621	0.0589567	0.0487111	1
ENSGALG00000039811	NIPA1	non imprinted in Prader-Willi/Angelman syndrome 1 [Source:NCBI gene;Acc:418681]	0.196538	0.0998159	0.0489523	1
ENSGALG00000041680	KCNT2	potassium sodium-activated channel subfamily T member 2 [Source:NCBI gene;Acc:429058]	0.256472	0.130291	0.0490147	1
ENSGALG00000032789	TBX18	T-box 18 [Source:NCBI gene;Acc:395104]	2.2186	1.12766	0.0491329	1
ENSGALG00000047297	PROK1	prokineticin 1 [Source:NCBI gene;Acc:428257]	2.69142	1.3685	0.0492186	1
ENSGALG00000012522	PVALB	parvalbumin [Source:NCBI gene;Acc:396459]	-0.14293	0.0727218	0.0493639	1
ENSGALG00000033696	RALY	RALY heterogeneous nuclear ribonucleoprotein [Source:NCBI gene;Acc:419148]	-0.100484	0.051129	0.0493795	1
ENSGALG00000010798	DHCR24	24-dehydrocholesterol reductase [Source:NCBI gene;Acc:424661]	-0.199668	0.101646	0.0494909	1
ENSGALG00000005353	FAR1	fatty acyl-CoA reductase 1 [Source:NCBI gene;Acc:423028]	0.252979	0.128822	0.0495546	1
ENSGALG00000011484	CMTM8	CKLF like MARVEL transmembrane domain containing 8 [Source:NCBI gene;Acc:420665]	1.61758	0.823894	0.0496079	1
ENSGALG00000011403	SRP72	signal recognition particle 72 [Source:NCBI gene;Acc:422626]	-0.0839097	0.0427637	0.0497424	1
ENSGALG00000000186	MTCH1	mitochondrial carrier 1 [Source:NCBI gene;Acc:425491]	-0.104429	0.0532382	0.0498147	1
ENSGALG00000015649	NOP14	NOP14 nucleolar protein [Source:NCBI gene;Acc:422880]	-0.110045	0.0561091	0.0498475	1
ENSGALG00000016926	KLF12	Kruppel-like factor 12 [Source:NCBI gene;Acc:418817]	-0.119855	0.0611321	0.0499268	1
ENSGALG00000008551	CRELD2	cysteine rich with EGF like domains 2 [Source:NCBI gene;Acc:417735]	0.163616	0.0834763	0.0499931	1
ENSGALG00000000394	SLC6A17	solute carrier family 6 member 17 [Source:NCBI gene;Acc:419805]	-0.13869	0.0708081	0.0501509	1
ENSGALG00000005904	TMED5	transmembrane p24 trafficking protein 5 [Source:NCBI gene;Acc:424499]	0.158119	0.0807639	0.0502546	1
ENSGALG00000032053	SPSB4	splA/ryanodine receptor domain and SOCS box containing 2 [Source:NCBI gene;Acc:429129]	0.177593	0.0907451	0.0503417	1
ENSGALG00000001076	LIMK1	LIM domain kinase 1 [Source:NCBI gene;Acc:373922]	-0.150759	0.077084	0.0504914	1
ENSGALG00000038582	SLC36A1	solute carrier family 36 member 1 [Source:NCBI gene;Acc:770250]	-0.130985	0.0670263	0.0506744	1
ENSGALG00000012024	MRTFA	megakaryoblastic leukemia (translocation) 1 [Source:NCBI gene;Acc:418005]	-0.101167	0.0517697	0.0506808	1
ENSGALG00000012814	PXDC1	PX domain containing 1 [Source:NCBI gene;Acc:420880]	0.115233	0.0589809	0.0507323	1
ENSGALG00000013098	MGST1	microsomal glutathione S-transferase 1 [Source:NCBI gene;Acc:418178]	0.188902	0.0967515	0.0508848	1
ENSGALG00000008941	FEZF1	FEZ family zinc finger 1 [Source:NCBI gene;Acc:100859279]	-0.266262	0.136384	0.0509031	1
ENSGALG00000035625	CEP192	centrosomal protein 192 [Source:NCBI gene;Acc:421043]	0.215252	0.110294	0.0509836	1
ENSGALG00000014616	MT3	metallothionein 3 [Source:NCBI gene;Acc:770592]	-0.253814	0.130088	0.0510467	1
ENSGALG00000003357	FKBP8	FK506 binding protein 8 [Source:NCBI gene;Acc:420123]	-0.147672	0.075689	0.0510521	1
ENSGALG00000006856	CD151	CD151 molecule (Raph blood group) [Source:NCBI gene;Acc:423105]	0.326862	0.167574	0.0511107	1
ENSGALG00000010533	ELAVL4	ELAV like RNA binding protein 4 [Source:NCBI gene;Acc:395634]	-0.104351	0.0535785	0.0514589	1
ENSGALG00000003991	MRTO4	MRT4 homolog, ribosome maturation factor [Source:NCBI gene;Acc:428192]	-0.142309	0.0730786	0.0514936	1
ENSGALG00000009214	CRLS1	cardiolipin synthase 1 [Source:NCBI gene;Acc:428559]	0.176029	0.0904181	0.0515545	1
ENSGALG00000010106	ERI3	ERI1 exoribonuclease family member 3 [Source:NCBI gene;Acc:424579]	-0.0954495	0.0490551	0.0516831	1
ENSGALG00000041953	KDM2A	lysine (K)-specific demethylase 2A [Source:NCBI gene;Acc:425999]	-0.12311	0.0633021	0.0517985	1
ENSGALG00000015363	HJURP	Holliday junction recognition protein [Source:NCBI gene;Acc:418413]	0.364289	0.187394	0.0518986	1
ENSGALG00000010079	HP1BP3	heterochromatin protein 1 binding protein 3 [Source:NCBI gene;Acc:425543]	-0.0915234	0.0471048	0.0520196	1
ENSGALG00000010036	FOSL2	FOS like 2, AP-1 transcription factor subunit [Source:NCBI gene;Acc:421416]	-0.366505	0.188652	0.052046	1
ENSGALG00000027374	KLF9	Kruppel like factor 9 [Source:NCBI gene;Acc:770238]	-0.214632	0.110525	0.0521459	1
ENSGALG00000013660	ZNF516	zinc finger protein 516 [Source:NCBI gene;Acc:421009]	-0.114994	0.0592182	0.0521521	1
ENSGALG00000014977	GSK3B	glycogen synthase kinase 3 alpha [Source:NCBI gene;Acc:418335]	-0.119394	0.0614864	0.0521622	1
ENSGALG00000001833	PRKRIP1	PRKR interacting protein 1 (IL11 inducible) [Source:NCBI gene;Acc:417508]	-0.170149	0.0876921	0.0523426	1
ENSGALG00000001122	CALN1	calneuron 1 [Source:NCBI gene;Acc:417479]	-0.222187	0.114549	0.0524203	1
ENSGALG00000017112	MTMR6	myotubularin related protein 6 [Source:NCBI gene;Acc:418938]	0.126147	0.0650376	0.0524276	1
ENSGALG00000037129	FAM241A	family with sequence similarity 241 member A [Source:HGNC Symbol;Acc:HGNC:26813]	0.526486	0.271463	0.0524478	1
ENSGALG00000025882	BUD13	BUD13 homolog [Source:NCBI gene;Acc:428248]	-0.131478	0.0678095	0.0525091	1
ENSGALG00000001758	QSOX2	quiescin sulfhydryl oxidase 2 [Source:NCBI gene;Acc:417129]	-0.123249	0.0636012	0.0526417	1
ENSGALG00000004924	OPNP	opsin, pineal [Source:NCBI gene;Acc:396377]	-2.41318	1.24539	0.0526617	1
ENSGALG00000043816			-1.11073	0.573398	0.0527332	1
ENSGALG00000000544		RAB44, member RAS oncogene family [Source:NCBI gene;Acc:100859805]	0.585584	0.30234	0.0527652	1
ENSGALG00000022920	SMYD5	SMYD family member 5 [Source:NCBI gene;Acc:422951]	-0.0983086	0.0507802	0.0528721	1
ENSGALG00000042112	EIF4E	eukaryotic translation initiation factor 4E [Source:NCBI gene;Acc:422703]	0.0996553	0.0514769	0.0528771	1
ENSGALG00000049285			0.258256	0.133437	0.0529398	1
ENSGALG00000009593	MFSD1	major facilitator superfamily domain containing 1 [Source:NCBI gene;Acc:425017]	0.143955	0.0743986	0.053001	1
ENSGALG00000000215	DCP2	decapping mRNA 2 [Source:NCBI gene;Acc:769972]	0.189773	0.0981514	0.0531779	1
ENSGALG00000029652	OPHN1	oligophrenin 1 [Source:NCBI gene;Acc:422162]	-0.120672	0.0624147	0.0531884	1
ENSGALG00000035378	DNAJC5	DnaJ heat shock protein family (Hsp40) member C5 [Source:NCBI gene;Acc:419256]	-0.124418	0.0643565	0.0532032	1
ENSGALG00000042739	TACC1	transforming acidic coiled-coil containing protein 1 [Source:NCBI gene;Acc:431253]	-0.109202	0.0564937	0.0532373	1
ENSGALG00000011419	DUSP4	dual specificity phosphatase 4 [Source:NCBI gene;Acc:395642]	-0.306973	0.158822	0.0532595	1
ENSGALG00000054650		coiled-coil domain-containing protein 180-like [Source:NCBI gene;Acc:112529956]	0.280668	0.145292	0.0533905	1
ENSGALG00000033183	GABRQ	gamma-aminobutyric acid (GABA) A receptor, theta [Source:NCBI gene;Acc:396288]	-0.134153	0.0694487	0.053399	1
ENSGALG00000041641	HMG20A	high mobility group 20A [Source:NCBI gene;Acc:415346]	-0.0799268	0.0413866	0.0534551	1
ENSGALG00000015215	MAPRE2	microtubule associated protein RP/EB family member 2 [Source:NCBI gene;Acc:421105]	-0.107368	0.0555959	0.0534553	1
ENSGALG00000016098	EXOC6B	exocyst complex component 6B [Source:NCBI gene;Acc:422955]	-0.122056	0.0632693	0.0537129	1
ENSGALG00000010258	LTBP2	latent transforming growth factor beta binding protein 2 [Source:NCBI gene;Acc:428888]	-0.264481	0.137138	0.0537834	1
ENSGALG00000009269	PTGR2	prostaglandin reductase 2 [Source:NCBI gene;Acc:423244]	0.234917	0.12186	0.053886	1
ENSGALG00000010716	AGA	aspartylglucosaminidase [Source:NCBI gene;Acc:422558]	0.17671	0.0917773	0.0541767	1
ENSGALG00000017166	RAB39A	RAB39A, member RAS oncogene family [Source:NCBI gene;Acc:101748614]	-0.230612	0.119797	0.0542272	1
ENSGALG00000016523	RS1	retinoschisin 1 [Source:NCBI gene;Acc:772315]	-0.195714	0.101716	0.0543394	1
ENSGALG00000053383			0.939493	0.488392	0.0543989	1
ENSGALG00000014730	ELOVL7	ELOVL fatty acid elongase 7 [Source:NCBI gene;Acc:431579]	0.820979	0.427176	0.0546216	1
ENSGALG00000006992	MMP9	matrix metallopeptidase 9 [Source:NCBI gene;Acc:395387]	-0.313374	0.16309	0.0546716	1
ENSGALG00000008618	UPF3B	UPF3B, regulator of nonsense mediated mRNA decay [Source:NCBI gene;Acc:100858231]	-0.10062	0.0523725	0.0547024	1
ENSGALG00000029842		solute carrier organic anion transporter family member 5A1 [Source:NCBI gene;Acc:420174]	0.176604	0.0919616	0.0548057	1
ENSGALG00000040005	PPP2R5D	protein phosphatase 2 regulatory subunit B'delta [Source:NCBI gene;Acc:421250]	-0.0821243	0.0428413	0.055245	1
ENSGALG00000041700	GNAI3	G protein subunit alpha i3 [Source:NCBI gene;Acc:374097]	-0.087088	0.0454457	0.0553257	1
ENSGALG00000012974	WASH1	WAS protein family homolog 1 [Source:NCBI gene;Acc:418145]	-0.110459	0.0576447	0.0553402	1
ENSGALG00000028551		glutathione S-transferase-like [Source:NCBI gene;Acc:100859645]	0.289608	0.151198	0.0554376	1
ENSGALG00000005021	RAB43	RAB43, member RAS oncogene family [Source:NCBI gene;Acc:415970]	0.151814	0.0792755	0.0554898	1
ENSGALG00000010029	BEST3	bestrophin 3 [Source:NCBI gene;Acc:417849]	0.568234	0.29679	0.0555438	1
ENSGALG00000050946		uncharacterized LOC426064 [Source:NCBI gene;Acc:426064]	-1.8936	0.989089	0.0555573	1
ENSGALG00000001118	NEK6	NIMA related kinase 6 [Source:NCBI gene;Acc:417101]	0.143327	0.0748817	0.055615	1
ENSGALG00000014463	ACTN2	actinin alpha 2 [Source:NCBI gene;Acc:396263]	0.167897	0.0877788	0.0557834	1
ENSGALG00000031474	ZRANB1	zinc finger RANBP2-type containing 1 [Source:NCBI gene;Acc:423953]	-0.100069	0.0523302	0.055843	1
ENSGALG00000039803	LSM12	LSM12 homolog [Source:NCBI gene;Acc:776864]	-0.130684	0.0683604	0.0559156	1
ENSGALG00000028031	C1QL1	complement C1q like 1 [Source:NCBI gene;Acc:430993]	-0.218536	0.114403	0.0561044	1
ENSGALG00000036783			-0.135097	0.0707822	0.0563108	1
ENSGALG00000017207	CWC15	CWC15 spliceosome associated protein homolog [Source:NCBI gene;Acc:418996]	-0.11421	0.0598461	0.0563393	1
ENSGALG00000029793	CNEP1R1	CTD nuclear envelope phosphatase 1 regulatory subunit 1 [Source:NCBI gene;Acc:415736]	0.15524	0.0814055	0.0565213	1
ENSGALG00000014066		transmembrane protein 126A [Source:NCBI gene;Acc:426392]	0.183085	0.0960463	0.0566216	1
ENSGALG00000023640	RSPO4	R-spondin 4 [Source:NCBI gene;Acc:428155]	-0.243823	0.127983	0.0567644	1
ENSGALG00000042651	KRIT1	KRIT1, ankyrin repeat containing [Source:NCBI gene;Acc:420549]	0.176599	0.0927152	0.0568123	1
ENSGALG00000001521	VPS26B	vacuolar protein sorting 26 homolog B (S. pombe) [Source:NCBI gene;Acc:419738]	-0.0893766	0.0469289	0.056844	1
ENSGALG00000000498	ACE	angiotensin I converting enzyme [Source:NCBI gene;Acc:419953]	-0.298662	0.1569	0.0569728	1
ENSGALG00000036847	PLAC9	placenta specific 9 [Source:NCBI gene;Acc:423636]	3.69485	1.94122	0.0569933	1
ENSGALG00000037492	MGRN1	mahogunin ring finger 1 [Source:NCBI gene;Acc:416660]	-0.090702	0.0476797	0.0571296	1
ENSGALG00000010217		HECT domain E3 ubiquitin protein ligase 3 [Source:NCBI gene;Acc:424589]	-0.0795166	0.0418749	0.0575764	1
ENSGALG00000041437	NALF2	family with sequence similarity 155 member B [Source:NCBI gene;Acc:769051]	-0.138267	0.0728213	0.0576018	1
ENSGALG00000032090	TXNDC9	thioredoxin domain containing 9 [Source:NCBI gene;Acc:418702]	0.118313	0.0623507	0.0577557	1
ENSGALG00000011287	SULT	sulfotransferase [Source:NCBI gene;Acc:395933]	0.696824	0.367259	0.0577794	1
ENSGALG00000039222	DPY19L4	dpy-19 like 4 (C. elegans) [Source:NCBI gene;Acc:420229]	0.161228	0.0849814	0.0577992	1
ENSGALG00000005886	WSCD1	WSC domain containing 1 [Source:NCBI gene;Acc:427842]	-0.0897426	0.0473635	0.0581236	1
ENSGALG00000045507			-2.91056	1.53632	0.0581587	1
ENSGALG00000038338	GLYR1	glyoxylate reductase 1 homolog [Source:NCBI gene;Acc:426988]	-0.0742715	0.0392387	0.0583828	1
ENSGALG00000029308	PNPLA3	patatin like phospholipase domain containing 3 [Source:NCBI gene;Acc:418233]	0.182668	0.0965355	0.0584598	1
ENSGALG00000029449	RFC2	replication factor C subunit 2 [Source:NCBI gene;Acc:396542]	-0.128184	0.0677471	0.0584785	1
ENSGALG00000053882			-0.669187	0.353853	0.0586049	1
ENSGALG00000006283	THAP4	THAP domain containing 4 [Source:NCBI gene;Acc:429271]	-0.0938079	0.0496143	0.0586585	1
ENSGALG00000005779	FBXO31	F-box protein 31 [Source:NCBI gene;Acc:100857445]	-0.118659	0.0628158	0.0588921	1
ENSGALG00000002913	BRI3BP	BRI3 binding protein [Source:NCBI gene;Acc:416812]	0.117409	0.0621673	0.0589456	1
ENSGALG00000009499	NPY5R	neuropeptide Y receptor Y5 [Source:NCBI gene;Acc:422419]	0.332964	0.176586	0.059353	1
ENSGALG00000031947	FBXL7	F-box and leucine rich repeat protein 7 [Source:NCBI gene;Acc:428492]	0.55502	0.294508	0.0594883	1
ENSGALG00000007130	RAC1	ras-related C3 botulinum toxin substrate 1 (rho family, small GTP binding protein Rac1) [Source:NCBI gene;Acc:395871]	-0.0864478	0.0458771	0.05952	1
ENSGALG00000032882	EVA1C	eva-1 homolog C [Source:NCBI gene;Acc:418496]	1.23662	0.656376	0.0595644	1
ENSGALG00000001725	TNRC6C	trinucleotide repeat containing 6C [Source:NCBI gene;Acc:417348]	-0.118854	0.0631122	0.059672	1
ENSGALG00000040181	EDC3	enhancer of mRNA decapping 3 [Source:NCBI gene;Acc:415294]	-0.0967345	0.0513742	0.0597085	1
ENSGALG00000016443	HPCAL1	hippocalcin like 1 [Source:NCBI gene;Acc:396161]	-0.103041	0.0547375	0.0597745	1
ENSGALG00000006511	BCL2A1	BCL2 related protein A1 [Source:NCBI gene;Acc:395673]	0.414957	0.220489	0.0598384	1
ENSGALG00000004357	ANXA6	annexin A6 [Source:NCBI gene;Acc:395481]	-0.144143	0.0766463	0.0600236	1
ENSGALG00000038915	E2F5	E2F transcription factor 5 [Source:NCBI gene;Acc:420206]	0.220573	0.117294	0.0600375	1
ENSGALG00000014646	SYT11	synaptotagmin 11 [Source:NCBI gene;Acc:429166]	-0.0834387	0.0443866	0.0601331	1
ENSGALG00000003969	EMC1	ER membrane protein complex subunit 1 [Source:NCBI gene;Acc:419470]	-0.104889	0.0558038	0.0601626	1
ENSGALG00000022875		myelin oligodendrocyte glycoprotein [Source:NCBI gene;Acc:421050]	1.72444	0.918256	0.0603883	1
ENSGALG00000040184	RIMKLB	ribosomal modification protein rimK like family member B [Source:NCBI gene;Acc:418255]	-0.128793	0.0685932	0.0604318	1
ENSGALG00000015347	ZPLD1	zona pellucida like domain containing 1 [Source:NCBI gene;Acc:418405]	0.813287	0.433372	0.0605666	1
ENSGALG00000026328	MIEN1	migration and invasion enhancer 1 [Source:NCBI gene;Acc:100858225]	-0.160059	0.0852916	0.0605716	1
ENSGALG00000015248	SNTG1	syntrophin gamma 1 [Source:NCBI gene;Acc:421113]	0.125442	0.0668755	0.0606882	1
ENSGALG00000007569	KBTBD8	kelch repeat and BTB domain containing 8 [Source:NCBI gene;Acc:416085]	0.144759	0.0772027	0.0607863	1
ENSGALG00000002892		solute carrier family 22 member 15-like [Source:NCBI gene;Acc:423653]	0.326345	0.174055	0.0607994	1
ENSGALG00000002443	FBXL16	F-box and leucine rich repeat protein 16 [Source:NCBI gene;Acc:416405]	-0.181084	0.0966001	0.0608521	1
ENSGALG00000009638	ANO6	anoctamin 6 [Source:NCBI gene;Acc:417802]	0.209606	0.111841	0.0609116	1
ENSGALG00000003601	ATP2B4	ATPase plasma membrane Ca2+ transporting 4 [Source:NCBI gene;Acc:419934]	-0.136838	0.0730267	0.0609573	1
ENSGALG00000000107	TRIM7.1	tripartite motif containing 7.1 [Source:NCBI gene;Acc:417040]	0.488059	0.260579	0.0610718	1
ENSGALG00000016584	EGFL6	EGF like domain multiple 6 [Source:HGNC Symbol;Acc:HGNC:3235]	0.906618	0.484072	0.0610822	1
ENSGALG00000002314	CDHR1	cadherin related family member 1 [Source:NCBI gene;Acc:414847]	-0.194338	0.103795	0.0611622	1
ENSGALG00000014201	PARVB	parvin beta [Source:NCBI gene;Acc:418235]	0.160506	0.0857388	0.0612017	1
ENSGALG00000037943	PRKCB	protein kinase C beta [Source:NCBI gene;Acc:416567]	-0.144865	0.0774213	0.0613267	1
ENSGALG00000041961			2.18458	1.16811	0.0614589	1
ENSGALG00000003492	PPP1R3E	GINS complex subunit 4 (Sld5 homolog) [Source:NCBI gene;Acc:770899]	-0.0908779	0.0486636	0.0618355	1
ENSGALG00000027891	NREP	neuronal regeneration related protein [Source:NCBI gene;Acc:396353]	0.125307	0.0671081	0.0618674	1
ENSGALG00000033885	RAP1GAP2	RAP1 GTPase activating protein 2 [Source:NCBI gene;Acc:427841]	-0.115274	0.0617404	0.0618921	1
ENSGALG00000003712	RAPGEF1	Rap guanine nucleotide exchange factor 1 [Source:NCBI gene;Acc:417173]	-0.123156	0.0659905	0.0620036	1
ENSGALG00000002682	BRD3	bromodomain containing 3 [Source:NCBI gene;Acc:427757]	-0.118952	0.0638014	0.0622636	1
ENSGALG00000049372			0.122143	0.0655159	0.0622754	1
ENSGALG00000027046	INTS3	integrator complex subunit 3 [Source:NCBI gene;Acc:771890]	-0.113731	0.0610471	0.0624609	1
ENSGALG00000033770			-0.250911	0.134734	0.0625647	1
ENSGALG00000049131			-0.37775	0.202911	0.062652	1
ENSGALG00000001817	CTCF	CCCTC-binding factor [Source:NCBI gene;Acc:396274]	-0.0986833	0.053012	0.0626699	1
ENSGALG00000037688	MYG1	chromosome 33 C12orf10 homolog [Source:NCBI gene;Acc:426187]	-0.218868	0.117612	0.0627525	1
ENSGALG00000048125			2.03038	1.09175	0.0629225	1
ENSGALG00000029996	PPP2R5C	protein phosphatase 2 regulatory subunit B'gamma [Source:NCBI gene;Acc:423460]	0.148462	0.0798678	0.063048	1
ENSGALG00000005478	SNX7	sorting nexin 7 [Source:NCBI gene;Acc:424478]	0.254183	0.136804	0.0631683	1
ENSGALG00000014336	RELL1	RELT like 1 [Source:NCBI gene;Acc:422795]	0.363889	0.195928	0.0632745	1
ENSGALG00000027887		C1q and tumor necrosis factor related protein 3 [Source:NCBI gene;Acc:427430]	1.34723	0.725557	0.0633368	1
ENSGALG00000020151	NMU	neuromedin U [Source:NCBI gene;Acc:422748]	0.408592	0.220104	0.0634026	1
ENSGALG00000010108		chromosome 4 C4orf33 homolog [Source:NCBI gene;Acc:422485]	0.213927	0.115281	0.0634961	1
ENSGALG00000000684	KLHDC8A	kelch domain containing 8A [Source:NCBI gene;Acc:419829]	-0.127894	0.0689252	0.0635176	1
ENSGALG00000016552	ZRSR2	zinc finger CCCH-type, RNA binding motif and serine/arginine rich 2 [Source:HGNC Symbol;Acc:HGNC:23019]	-0.088581	0.0477392	0.0635225	1
ENSGALG00000029856	TOMM7	translocase of outer mitochondrial membrane 7 [Source:NCBI gene;Acc:420610]	-0.181166	0.0976538	0.0635702	1
ENSGALG00000011224	SLC4A3	solute carrier family 4 member 3 [Source:NCBI gene;Acc:424194]	-0.0907427	0.0489241	0.0636297	1
ENSGALG00000001325	CYP1A1	cytochrome P450, family 1, subfamily A, polypeptide 1 [Source:NCBI gene;Acc:396052]	2.93187	1.58136	0.0637369	1
ENSGALG00000007431	MAGI1	membrane associated guanylate kinase, WW and PDZ domain containing 1 [Source:NCBI gene;Acc:416083]	-0.0953914	0.0514664	0.063815	1
ENSGALG00000035578	RBM6	RNA binding motif protein 6 [Source:NCBI gene;Acc:415931]	-0.105311	0.0568582	0.0640014	1
ENSGALG00000011298	RARB	retinoic acid receptor beta [Source:NCBI gene;Acc:396266]	0.149424	0.0807052	0.0641004	1
ENSGALG00000006309	SMAD5	SMAD family member 5 [Source:NCBI gene;Acc:395679]	0.152854	0.0825582	0.0641026	1
ENSGALG00000042538	BAIAP2	BAI1 associated protein 2 [Source:NCBI gene;Acc:422077]	-0.140751	0.0760243	0.0641133	1
ENSGALG00000046235		cylindromatosis-like [Source:NCBI gene;Acc:420294]	-0.134299	0.0725511	0.0641564	1
ENSGALG00000007476	VAMP7	vesicle associated membrane protein 7 [Source:NCBI gene;Acc:422297]	-0.0893431	0.0482707	0.0641874	1
ENSGALG00000037050	FABP3	fatty acid binding protein 3 [Source:NCBI gene;Acc:419557]	-0.226814	0.122594	0.0642959	1
ENSGALG00000040783		microtubule associated protein 4 [Source:NCBI gene;Acc:396097]	-0.136538	0.0738655	0.064535	1
ENSGALG00000005999	ABTB1	ankyrin repeat and BTB domain containing 1 [Source:NCBI gene;Acc:416026]	-0.0889828	0.0481666	0.0646899	1
ENSGALG00000049916			5.68061	3.07617	0.0647982	1
ENSGALG00000034218		proliferation-associated 2G4, 38kDa [Source:NCBI gene;Acc:425279]	-0.0974026	0.052748	0.0648102	1
ENSGALG00000021272	SCN2B	sodium voltage-gated channel beta subunit 2 [Source:NCBI gene;Acc:419776]	-0.170747	0.0924808	0.064849	1
ENSGALG00000030964	LRRC20	leucine rich repeat containing 20 [Source:NCBI gene;Acc:769461]	-0.293253	0.158907	0.0649734	1
ENSGALG00000029827		acyl-CoA synthetase medium-chain family member 4 [Source:NCBI gene;Acc:426991]	1.03174	0.559143	0.0650066	1
ENSGALG00000043535	RIPK2	receptor interacting serine/threonine kinase 2 [Source:NCBI gene;Acc:420215]	0.32524	0.176277	0.0650304	1
ENSGALG00000047878		leucine-rich repeat-containing protein 37A-like [Source:NCBI gene;Acc:101748951]	-0.808142	0.438231	0.0651685	1
ENSGALG00000048539	BHLHE41	basic helix-loop-helix family member e41 [Source:NCBI gene;Acc:101750689]	-0.223248	0.12122	0.0655226	1
ENSGALG00000000835	PLEKHJ1	pleckstrin homology domain containing J1 [Source:NCBI gene;Acc:428324]	-0.0906628	0.0492349	0.0655579	1
ENSGALG00000008645	NKRF	NFKB repressing factor [Source:NCBI gene;Acc:422370]	-0.100148	0.0544128	0.0656924	1
ENSGALG00000019147		granulocyte-macrophage colony-stimulating factor receptor subunit alpha-like [Source:NCBI gene;Acc:418667]	0.767798	0.417198	0.0657142	1
ENSGALG00000031313		CUGBP, Elav-like family member 6 [Source:NCBI gene;Acc:427479]	-0.188751	0.102586	0.0657787	1
ENSGALG00000000755	ACER3	alkaline ceramidase 3 [Source:NCBI gene;Acc:419087]	0.153986	0.0837179	0.065864	1
ENSGALG00000014801	NDC80	NDC80, kinetochore complex component [Source:NCBI gene;Acc:395134]	0.633871	0.344833	0.0660331	1
ENSGALG00000035679	LMO1	LIM domain only 1 (rhombotin 1) [Source:NCBI gene;Acc:100858792]	-0.20268	0.110284	0.0660911	1
ENSGALG00000010958	PPFIA2	PTPRF interacting protein alpha 2 [Source:NCBI gene;Acc:417877]	-0.0989636	0.0538751	0.0662234	1
ENSGALG00000053455			-0.972725	0.530376	0.0666498	1
ENSGALG00000003792	FYB	FYN binding protein [Source:NCBI gene;Acc:427448]	0.418027	0.227929	0.0666498	1
ENSGALG00000004437	LHFPL2	lipoma HMGIC fusion partner-like 2 [Source:NCBI gene;Acc:416369]	0.172313	0.0939966	0.0667759	1
ENSGALG00000029819	SCG2	secretogranin II [Source:NCBI gene;Acc:101750767]	-0.117493	0.0640933	0.06678	1
ENSGALG00000052641	PLD6	phospholipase D family member 6 [Source:NCBI gene;Acc:107054610]	-0.356218	0.194359	0.0668342	1
ENSGALG00000003860	MID2	midline 2 [Source:NCBI gene;Acc:422131]	-0.150916	0.0823576	0.0668851	1
ENSGALG00000001130	GALNT17	Williams-Beuren syndrome chromosome region 17 [Source:NCBI gene;Acc:417480]	-0.114032	0.0622445	0.0669522	1
ENSGALG00000044146		purine nucleoside phosphorylase [Source:NCBI gene;Acc:769958]	-0.162609	0.0887675	0.0669731	1
ENSGALG00000002289	CHAT	choline O-acetyltransferase [Source:NCBI gene;Acc:395314]	0.225745	0.12324	0.066988	1
ENSGALG00000015624	VCAN	versican [Source:NCBI gene;Acc:395565]	0.303887	0.165919	0.06702	1
ENSGALG00000010317	POLH	DNA polymerase eta [Source:NCBI gene;Acc:395102]	0.138694	0.0757682	0.0671739	1
ENSGALG00000015494	HTR1F	5-hydroxytryptamine receptor 1F [Source:NCBI gene;Acc:427963]	-0.420376	0.229661	0.0671869	1
ENSGALG00000019894	TMEM14A	transmembrane protein 14A [Source:NCBI gene;Acc:421897]	0.161665	0.0883264	0.0672028	1
ENSGALG00000017307	POLD3	DNA polymerase delta 3, accessory subunit [Source:NCBI gene;Acc:419053]	-0.110185	0.0602556	0.0674561	1
ENSGALG00000025800		CDP-diacylglycerol--serine O-phosphatidyltransferase-like [Source:NCBI gene;Acc:100859906]	0.175942	0.0962614	0.0675863	1
ENSGALG00000010047	SLC4A1AP	solute carrier family 4 member 1 adaptor protein [Source:NCBI gene;Acc:421420]	-0.0861572	0.0471573	0.0676974	1
ENSGALG00000035369		dual specificity phosphatase 3 [Source:NCBI gene;Acc:425527]	0.104834	0.0573891	0.0677404	1
ENSGALG00000015303	AFG1L	lactation elevated 1 [Source:NCBI gene;Acc:421770]	0.190769	0.104477	0.0678603	1
ENSGALG00000012216	BMPR1B	bone morphogenetic protein receptor type 1B [Source:NCBI gene;Acc:396030]	0.421126	0.230663	0.0678921	1
ENSGALG00000005118	FAM124B	family with sequence similarity 124 member B [Source:NCBI gene;Acc:771342]	-0.367955	0.20186	0.0683302	1
ENSGALG00000007193	PLAAT1	HRAS like suppressor [Source:NCBI gene;Acc:424903]	0.143133	0.0785249	0.068338	1
ENSGALG00000010628	ACSL1	acyl-CoA synthetase long-chain family member 1 [Source:NCBI gene;Acc:422547]	0.106464	0.0584173	0.068384	1
ENSGALG00000040087	ZNF609	zinc finger protein 609 [Source:NCBI gene;Acc:415331]	-0.114724	0.0629787	0.0685109	1
ENSGALG00000042322	NAA60	N-alpha-acetyltransferase 60, NatF catalytic subunit [Source:HGNC Symbol;Acc:HGNC:25875]	-0.238677	0.131171	0.0688216	1
ENSGALG00000006143		phosphatidylinositol 4-kinase type 2 alpha [Source:NCBI gene;Acc:425291]	-0.109001	0.0599067	0.0688328	1
ENSGALG00000054583	CDHR4	cadherin related family member 4 [Source:NCBI gene;Acc:101749086]	0.88312	0.485399	0.0688554	1
ENSGALG00000007575			0.104853	0.057683	0.0691019	1
ENSGALG00000014365	RBPJ	recombination signal binding protein for immunoglobulin kappa J region [Source:NCBI gene;Acc:422802]	0.140656	0.0773815	0.0691115	1
ENSGALG00000020292	GABRE	gamma-aminobutyric acid (GABA) A receptor, epsilon [Source:NCBI gene;Acc:396173]	-0.151887	0.0835711	0.0691465	1
ENSGALG00000007038	ASTN2	astrotactin 2 [Source:NCBI gene;Acc:417242]	-0.182208	0.100278	0.0692138	1
ENSGALG00000006467	XKR7	XK related 7 [Source:NCBI gene;Acc:771861]	-0.251384	0.138396	0.0693079	1
ENSGALG00000021230	EPB42	erythrocyte membrane protein band 4.2 [Source:NCBI gene;Acc:419216]	2.86731	1.5788	0.0693498	1
ENSGALG00000040415		actin, beta-like 2 [Source:NCBI gene;Acc:426652]	-1.02616	0.565105	0.0693887	1
ENSGALG00000016342	MYOM2	myomesin 2 [Source:NCBI gene;Acc:396034]	0.334465	0.1842	0.0694055	1
ENSGALG00000007110		transmembrane protein 182-like [Source:NCBI gene;Acc:101750517]	0.652529	0.359466	0.0694817	1
ENSGALG00000006170	LRRC8C	leucine rich repeat containing 8 family member C [Source:NCBI gene;Acc:424515]	0.142343	0.0784247	0.0695202	1
ENSGALG00000007485	TFRC	transferrin receptor [Source:NCBI gene;Acc:396191]	-0.177193	0.0976583	0.069613	1
ENSGALG00000006997	BRINP1	BMP/retinoic acid inducible neural specific 1 [Source:NCBI gene;Acc:395098]	-0.0908913	0.0501432	0.0698882	1
ENSGALG00000038753	SAR1B	secretion associated Ras related GTPase 1B [Source:NCBI gene;Acc:416314]	0.116066	0.0640403	0.0699248	1
ENSGALG00000046805	LMAN2L	lectin, mannose binding 2 like [Source:NCBI gene;Acc:100858473]	-0.113635	0.0627357	0.070091	1
ENSGALG00000043636	YAE1	Yae1 domain containing 1 [Source:NCBI gene;Acc:420764]	0.191475	0.105717	0.0701102	1
ENSGALG00000008160	CNNM2	cyclin and CBS domain divalent metal cation transport mediator 2 [Source:NCBI gene;Acc:428975]	-0.14272	0.0788068	0.0701387	1
ENSGALG00000004319	NUDT13	nudix hydrolase 13 [Source:NCBI gene;Acc:423703]	0.396965	0.219198	0.0701426	1
ENSGALG00000004191	RIC8A	RIC8 guanine nucleotide exchange factor A [Source:NCBI gene;Acc:422987]	-0.0890612	0.0491874	0.0701947	1
ENSGALG00000010313		microtubule associated serine/threonine kinase 2 [Source:NCBI gene;Acc:424606]	-0.118061	0.0652074	0.0702119	1
ENSGALG00000034919	CDK2AP1	cyclin dependent kinase 2 associated protein 1 [Source:NCBI gene;Acc:416826]	0.191167	0.105618	0.0702998	1
ENSGALG00000011800	FAM234B	family with sequence similarity 234 member B [Source:NCBI gene;Acc:417963]	-0.0893078	0.0493559	0.0703789	1
ENSGALG00000009219	C3H1orf95	chromosome 3 C1orf95 homolog [Source:NCBI gene;Acc:421315]	-0.372336	0.205839	0.0704717	1
ENSGALG00000011088	GSKIP	GSK3B interacting protein [Source:NCBI gene;Acc:423442]	0.174073	0.0962385	0.0704866	1
ENSGALG00000036824	CDH23	cadherin related 23 [Source:NCBI gene;Acc:423718]	-0.359175	0.198635	0.0705726	1
ENSGALG00000026864	ZCCHC24	zinc finger CCHC-type containing 24 [Source:NCBI gene;Acc:423722]	0.153322	0.0848058	0.0706187	1
ENSGALG00000011343	CNPPD1	cyclin Pas1/PHO80 domain containing 1 [Source:NCBI gene;Acc:424204]	-0.13263	0.0733704	0.0706577	1
ENSGALG00000005936	AGTR2	angiotensin II receptor type 2 [Source:NCBI gene;Acc:428708]	-0.546989	0.302596	0.0706601	1
ENSGALG00000047060		sodium channel subunit beta-1-like [Source:NCBI gene;Acc:107051305]	-0.186191	0.103008	0.0706779	1
ENSGALG00000005215	CACNA1H	calcium voltage-gated channel subunit alpha1 H [Source:HGNC Symbol;Acc:HGNC:1395]	-0.203319	0.112509	0.070742	1
ENSGALG00000050757	ZDHHC12	zinc finger DHHC-type containing 12 [Source:NCBI gene;Acc:417207]	0.179968	0.0995946	0.0707609	1
ENSGALG00000020805	LRRC8D	leucine rich repeat containing 8 family member D [Source:NCBI gene;Acc:424513]	0.125235	0.0693219	0.0708284	1
ENSGALG00000012885	BCL2	BCL2, apoptosis regulator [Source:NCBI gene;Acc:396282]	0.153194	0.0848362	0.0709556	1
ENSGALG00000033663	ATP6V1B2	ATPase H+ transporting V1 subunit B2 [Source:NCBI gene;Acc:395497]	-0.0915699	0.0507229	0.0710283	1
ENSGALG00000000946	PFDN1	prefoldin subunit 1 [Source:NCBI gene;Acc:416142]	-0.121376	0.0672442	0.071074	1
ENSGALG00000042599	TMEM64	transmembrane protein 64 [Source:NCBI gene;Acc:770964]	0.184439	0.102228	0.0712018	1
ENSGALG00000052842	ANKRD11	ankyrin repeat domain 11 [Source:NCBI gene;Acc:415845]	-0.0977439	0.0542015	0.0713341	1
ENSGALG00000006013	ZNF512B	zinc finger protein 512B [Source:NCBI gene;Acc:771616]	-0.0845678	0.0469166	0.0714649	1
ENSGALG00000040038	MLC1	megalencephalic leukoencephalopathy with subcortical cysts 1 [Source:NCBI gene;Acc:417737]	0.226025	0.125431	0.0715467	1
ENSGALG00000009257	PLRG1	pleiotropic regulator 1 [Source:NCBI gene;Acc:422401]	-0.0824768	0.0457741	0.0715736	1
ENSGALG00000050532	B3GNT3	UDP-GlcNAc:betaGal beta-1,3-N-acetylglucosaminyltransferase 3 [Source:NCBI gene;Acc:112530425]	-0.441361	0.245064	0.0717026	1
ENSGALG00000048329			2.21312	1.22958	0.0718764	1
ENSGALG00000012166	SLC35F5	solute carrier family 35 member F5 [Source:NCBI gene;Acc:424281]	0.167966	0.0933743	0.0720436	1
ENSGALG00000051983	LETMD1	LETM1 domain-containing protein 1-like [Source:NCBI gene;Acc:107049895]	-0.344354	0.191495	0.0721392	1
ENSGALG00000002666	RAB11FIP3	RAB11 family interacting protein 3 [Source:NCBI gene;Acc:100857269]	-0.0943909	0.0525016	0.072198	1
ENSGALG00000030115	WISP1	WNT1 inducible signaling pathway protein 1 [Source:NCBI gene;Acc:420322]	2.01965	1.12342	0.0722136	1
ENSGALG00000005011		SHC adaptor protein 4 [Source:NCBI gene;Acc:426482]	0.142649	0.0793584	0.0722511	1
ENSGALG00000030913			-0.212474	0.118231	0.0723189	1
ENSGALG00000037712	FCHO1	FCH domain only protein 1-like [Source:NCBI gene;Acc:101748987]	-0.119357	0.066428	0.0723684	1
ENSGALG00000052825	BIN3	bridging integrator 3 [Source:NCBI gene;Acc:107049508]	-0.196069	0.109125	0.0723778	1
ENSGALG00000010973	TRA2A	transformer 2 alpha homolog [Source:NCBI gene;Acc:420618]	0.162247	0.0903163	0.0724263	1
ENSGALG00000010661	CDKN2AIP	CDKN2A interacting protein [Source:NCBI gene;Acc:769372]	-0.0884655	0.0492735	0.0725907	1
ENSGALG00000034747	NAPA	NSF attachment protein alpha [Source:NCBI gene;Acc:100858304]	-0.118926	0.0662859	0.0727904	1
ENSGALG00000016478	MATN3	matrilin 3 [Source:NCBI gene;Acc:395954]	0.397496	0.221579	0.0728246	1
ENSGALG00000004852	DNM1	dynamin 1 [Source:NCBI gene;Acc:417217]	-0.134669	0.0750855	0.0728865	1
ENSGALG00000023451	TRPM7	transient receptor potential cation channel subfamily M member 7 [Source:NCBI gene;Acc:427502]	0.171924	0.0958653	0.0729107	1
ENSGALG00000029664	SAMD12	sterile alpha motif domain containing 12 [Source:NCBI gene;Acc:420282]	-0.123132	0.068664	0.0729324	1
ENSGALG00000016731	MRPL19	mitochondrial ribosomal protein L19 [Source:NCBI gene;Acc:422066]	-0.118925	0.066344	0.0730442	1
ENSGALG00000032098	ARTN	artemin [Source:NCBI gene;Acc:100857910]	-1.39823	0.780498	0.0732193	1
ENSGALG00000034278	SVOP	SV2 related protein [Source:NCBI gene;Acc:416895]	-0.106	0.0592039	0.0733864	1
ENSGALG00000026263	RGS8	regulator of G-protein signaling 8 [Source:NCBI gene;Acc:426557]	-0.11167	0.0623723	0.073394	1
ENSGALG00000014846	OXCT1	3-oxoacid CoA-transferase 1 [Source:NCBI gene;Acc:427190]	0.147432	0.0823496	0.0734028	1
ENSGALG00000012055		anti-Mullerian hormone receptor, type II [Source:NCBI gene;Acc:424261]	-0.370101	0.206814	0.0735283	1
ENSGALG00000003904	MLPH	melanophilin [Source:NCBI gene;Acc:424019]	-0.129528	0.0723941	0.0735821	1
ENSGALG00000037646	BRD8	bromodomain containing 8 [Source:NCBI gene;Acc:416219]	-0.0908741	0.0508132	0.0737121	1
ENSGALG00000001540	SF3A3	splicing factor 3a subunit 3 [Source:NCBI gene;Acc:419608]	-0.0948827	0.0531112	0.0740197	1
ENSGALG00000003106	TOX2	TOX high mobility group box family member 2 [Source:NCBI gene;Acc:419156]	-0.126098	0.070603	0.0740978	1
ENSGALG00000008236	PSMC2	proteasome 26S subunit, ATPase 2 [Source:NCBI gene;Acc:417716]	-0.0910916	0.0510265	0.0742317	1
ENSGALG00000002312	TMEM132E	transmembrane protein 132E [Source:NCBI gene;Acc:771389]	-0.111392	0.0624009	0.0742439	1
ENSGALG00000010315	GTPBP2	GTP binding protein 2 [Source:NCBI gene;Acc:421449]	-0.109469	0.0613444	0.0743417	1
ENSGALG00000011181	FKBP14	FK506 binding protein 14 [Source:NCBI gene;Acc:420636]	0.176154	0.0987516	0.0744543	1
ENSGALG00000000692	CDK18	cyclin dependent kinase 18 [Source:NCBI gene;Acc:771736]	-0.119484	0.0670103	0.0745758	1
ENSGALG00000033001	ATP5J2	ATP synthase, H+ transporting, mitochondrial Fo complex subunit F2 [Source:NCBI gene;Acc:416495]	-0.152293	0.085442	0.0746821	1
ENSGALG00000011047	LEPROT	leptin receptor overlapping transcript [Source:NCBI gene;Acc:424699]	0.252032	0.141429	0.074744	1
ENSGALG00000010641	SCCPDH	saccharopine dehydrogenase (putative) [Source:NCBI gene;Acc:421485]	0.131143	0.0735988	0.0747721	1
ENSGALG00000005195	OSBPL2	oxysterol binding protein like 2 [Source:NCBI gene;Acc:419227]	0.0953586	0.0535179	0.0747803	1
ENSGALG00000004583	NPLOC4	NPL4 homolog, ubiquitin recognition factor [Source:NCBI gene;Acc:417456]	-0.0888195	0.0498494	0.0747887	1
ENSGALG00000031624			1.93493	1.08602	0.0748034	1
ENSGALG00000030703	CYBRD1	cytochrome b reductase 1 [Source:NCBI gene;Acc:424152]	0.332583	0.186699	0.0748489	1
ENSGALG00000041867	IFNAR2	interferon alpha and beta receptor subunit 2 [Source:NCBI gene;Acc:395664]	0.164552	0.0923848	0.0748864	1
ENSGALG00000019228	SFT2D2	SFT2 domain containing 2 [Source:NCBI gene;Acc:418373]	0.2019	0.113364	0.0749141	1
ENSGALG00000001431	GUCA1A	guanylate cyclase activator 1A [Source:NCBI gene;Acc:374216]	-0.231926	0.130225	0.0749193	1
ENSGALG00000047719			0.802095	0.450794	0.0751914	1
ENSGALG00000039690	STMN2	stathmin 2 [Source:NCBI gene;Acc:396095]	-0.118571	0.066648	0.0752292	1
ENSGALG00000018819		tubulin folding cofactor E like [Source:NCBI gene;Acc:429536]	-0.141931	0.07981	0.0753451	1
ENSGALG00000042761	MUL1	mitochondrial E3 ubiquitin protein ligase 1 [Source:NCBI gene;Acc:426969]	-0.129215	0.0726711	0.0753917	1
ENSGALG00000039573		RAS protein activator like 3 [Source:NCBI gene;Acc:426166]	-0.129851	0.0730294	0.0753939	1
ENSGALG00000028565	PCDHGC3	Gallus gallus protocadherin gamma subfamily A, 2 (PCDHGA2), mRNA. [Source:RefSeq mRNA;Acc:NM_001245037]	-0.111212	0.0625514	0.075416	1
ENSGALG00000051336		ankyrin repeat and LEM domain containing 1 [Source:NCBI gene;Acc:100857739]	0.637451	0.358542	0.0754206	1
ENSGALG00000033469	KDM1A	lysine demethylase 1A [Source:NCBI gene;Acc:419571]	-0.0925305	0.0520516	0.0754583	1
ENSGALG00000031977	CACNG2	calcium voltage-gated channel auxiliary subunit gamma 2 [Source:NCBI gene;Acc:427909]	-0.119276	0.0671011	0.0754765	1
ENSGALG00000008247	ARFGAP2	ADP ribosylation factor GTPase activating protein 2 [Source:NCBI gene;Acc:423187]	-0.0766783	0.0431391	0.0754912	1
ENSGALG00000015677	SUSD1	sushi domain containing 1 [Source:NCBI gene;Acc:427334]	0.265123	0.149227	0.0756269	1
ENSGALG00000035447		interleukin 4 receptor [Source:NCBI gene;Acc:416585]	-0.153452	0.0863741	0.0756344	1
ENSGALG00000016505	GPN1	GPN-loop GTPase 1 [Source:NCBI gene;Acc:421980]	-0.0827302	0.0465904	0.0757837	1
ENSGALG00000016605	EFR3B	EFR3 homolog B [Source:NCBI gene;Acc:422012]	-0.115295	0.0649341	0.0758028	1
ENSGALG00000006942	PIK3IP1	phosphoinositide-3-kinase interacting protein 1 [Source:NCBI gene;Acc:416964]	-0.112121	0.0631523	0.0758314	1
ENSGALG00000003476	ERN1	endoplasmic reticulum to nucleus signaling 1 [Source:NCBI gene;Acc:417414]	0.134624	0.0758554	0.0759403	1
ENSGALG00000039221		USP6 N-terminal like [Source:NCBI gene;Acc:423110]	-0.122755	0.0692094	0.0761168	1
ENSGALG00000006130	STMN3	stathmin 3 [Source:NCBI gene;Acc:419263]	-0.118378	0.0667936	0.0763455	1
ENSGALG00000004530	MMD2	monocyte to macrophage differentiation associated 2 [Source:NCBI gene;Acc:416480]	-0.184015	0.10384	0.076377	1
ENSGALG00000011145	TRIL	TLR4 interactor with leucine rich repeats [Source:NCBI gene;Acc:428436]	1.0875	0.613891	0.0764791	1
ENSGALG00000008861	BSPRY	B-box and SPRY domain containing [Source:NCBI gene;Acc:417272]	-0.555568	0.313622	0.0764851	1
ENSGALG00000007619	UBALD1	UBA like domain containing 1 [Source:NCBI gene;Acc:416661]	-0.164605	0.0929602	0.0766102	1
ENSGALG00000009452	GALNT16	polypeptide N-acetylgalactosaminyltransferase 16 [Source:NCBI gene;Acc:423263]	-0.121792	0.0687979	0.0766801	1
ENSGALG00000054678			3.04923	1.72289	0.0767539	1
ENSGALG00000031631	SDHAF4	succinate dehydrogenase complex assembly factor 4 [Source:NCBI gene;Acc:421870]	-0.138185	0.0781554	0.077048	1
ENSGALG00000009738	CTBP2	C-terminal binding protein 2 [Source:NCBI gene;Acc:423958]	-0.12394	0.0701063	0.07708	1
ENSGALG00000005572	NOXO1	NADPH oxidase organizer 1 [Source:NCBI gene;Acc:416546]	-1.02351	0.579077	0.0771461	1
ENSGALG00000003807	GPN3	GPN-loop GTPase 3 [Source:NCBI gene;Acc:427696]	0.128984	0.0729871	0.0771926	1
ENSGALG00000008165	GPR75	G protein-coupled receptor 75 [Source:HGNC Symbol;Acc:HGNC:4526]	-0.157609	0.0892131	0.0772848	1
ENSGALG00000009850	NOVA1	NOVA alternative splicing regulator 1 [Source:NCBI gene;Acc:423300]	-0.100281	0.0567678	0.0773113	1
ENSGALG00000020876	AOX2	aldehyde oxidase 2 [Source:NCBI gene;Acc:424072]	0.482417	0.273164	0.0773897	1
ENSGALG00000004251	ARR3	arrestin 3 [Source:NCBI gene;Acc:769109]	-0.17201	0.0974068	0.0774141	1
ENSGALG00000035912		CBP80/20-dependent translation initiation factor [Source:NCBI gene;Acc:770140]	-0.0991548	0.0561634	0.0774847	1
ENSGALG00000028573			0.149733	0.084819	0.0775086	1
ENSGALG00000031381	VAMP4	vesicle associated membrane protein 4 [Source:NCBI gene;Acc:770513]	-0.0841278	0.0476645	0.0775637	1
ENSGALG00000015519	ROBO2	roundabout guidance receptor 2 [Source:NCBI gene;Acc:395291]	-0.191983	0.10881	0.0776669	1
ENSGALG00000035839	TMEM255B	transmembrane protein 255B [Source:NCBI gene;Acc:418738]	0.636611	0.360968	0.0777956	1
ENSGALG00000034373	KATNB1	katanin regulatory subunit B1 [Source:NCBI gene;Acc:415631]	-0.10254	0.0581451	0.0778136	1
ENSGALG00000004255	SNX8	sorting nexin 8 [Source:NCBI gene;Acc:416468]	0.189121	0.107244	0.0778233	1
ENSGALG00000047437		protocadherin gamma-A5-like [Source:NCBI gene;Acc:107054480]	-1.1602	0.658033	0.0778784	1
ENSGALG00000025937	FXYD6	FXYD domain containing ion transport regulator 6 [Source:NCBI gene;Acc:770406]	-0.178948	0.101497	0.0778869	1
ENSGALG00000010575	INTS12	integrator complex subunit 12 [Source:NCBI gene;Acc:422537]	-0.129035	0.0732444	0.0781184	1
ENSGALG00000003212	TSPO2	translocator protein 2 [Source:NCBI gene;Acc:419914]	-0.407003	0.231085	0.078193	1
ENSGALG00000006561	MRPL23	mitochondrial ribosomal protein L23 [Source:NCBI gene;Acc:374255]	-0.130207	0.0739312	0.0782051	1
ENSGALG00000010273	PPP2CB	protein phosphatase 2 catalytic subunit beta [Source:NCBI gene;Acc:396021]	-0.07368	0.0418395	0.078236	1
ENSGALG00000005092	HDAC11	histone deacetylase 11 [Source:NCBI gene;Acc:415978]	0.168201	0.095557	0.0783702	1
ENSGALG00000053961	RANBP17	RAN binding protein 17 [Source:HGNC Symbol;Acc:HGNC:14428]	0.264899	0.150657	0.0786982	1
ENSGALG00000048048		mucin 4, cell surface associated [Source:NCBI gene;Acc:101752124]	0.457995	0.260482	0.0787035	1
ENSGALG00000011229	SERBP1	SERPINE1 mRNA binding protein 1 [Source:NCBI gene;Acc:424706]	-0.109912	0.0625194	0.0787385	1
ENSGALG00000010298	DCTN6	dynactin subunit 6 [Source:NCBI gene;Acc:771257]	-0.134145	0.0763428	0.0788932	1
ENSGALG00000036441	WIPF1	WAS/WASL interacting protein family member 1 [Source:NCBI gene;Acc:424143]	0.29961	0.170517	0.0789068	1
ENSGALG00000004171	RNF111	ring finger protein 111 [Source:NCBI gene;Acc:374021]	-0.0909809	0.0517965	0.0790019	1
ENSGALG00000004410	ANAPC16	anaphase promoting complex subunit 16 [Source:NCBI gene;Acc:423708]	-0.12183	0.0693638	0.0790219	1
ENSGALG00000001171	SEMA6B	semaphorin 6B [Source:NCBI gene;Acc:428330]	-0.149417	0.0851042	0.0791412	1
ENSGALG00000002237	ATP6V0D1	ATPase H+ transporting V0 subunit d1 [Source:NCBI gene;Acc:415674]	-0.112343	0.063999	0.0791938	1
ENSGALG00000012228	MDGA2	MAM domain containing glycosylphosphatidylinositol anchor 2 [Source:NCBI gene;Acc:423563]	-0.0881664	0.0502288	0.0792086	1
ENSGALG00000000618	ZCCHC17	zinc finger CCHC-type containing 17 [Source:NCBI gene;Acc:404295]	-0.105542	0.060141	0.0792736	1
ENSGALG00000014645	MEF2C	myocyte enhancer factor 2C [Source:NCBI gene;Acc:769007]	-0.125636	0.0716909	0.0796924	1
ENSGALG00000054287		histone cluster 1, H2B-V-like (similar to human histone cluster 1, class H2B genes) [Source:NCBI gene;Acc:429558]	-0.170964	0.0976425	0.0799597	1
ENSGALG00000026253	TMEM144	transmembrane protein 144 [Source:NCBI gene;Acc:422414]	0.161474	0.0922598	0.0800815	1
ENSGALG00000009572	ADAMTS20	ADAM metallopeptidase with thrombospondin type 1 motif 20 [Source:NCBI gene;Acc:417794]	0.271425	0.155219	0.0803493	1
ENSGALG00000012769	CHPT1	choline phosphotransferase 1 [Source:NCBI gene;Acc:418098]	0.148781	0.0850993	0.0804076	1
ENSGALG00000049711			-0.557532	0.318968	0.0804774	1
ENSGALG00000035690	RAPGEFL1	Rap guanine nucleotide exchange factor like 1 [Source:NCBI gene;Acc:107055300]	-0.152344	0.0871787	0.0805522	1
ENSGALG00000009939	SPOP	speckle type BTB/POZ protein [Source:NCBI gene;Acc:425528]	-0.0615437	0.0352377	0.0807186	1
ENSGALG00000007667	GPR158	G protein-coupled receptor 158 [Source:NCBI gene;Acc:100859400]	-0.118844	0.0680584	0.0807748	1
ENSGALG00000032526	B3GNT5	UDP-GlcNAc:betaGal beta-1,3-N-acetylglucosaminyltransferase 5 [Source:NCBI gene;Acc:424960]	1.45313	0.832527	0.0809075	1
ENSGALG00000034377	SLC30A8	solute carrier family 30 member 8 [Source:NCBI gene;Acc:420285]	-1.00219	0.574337	0.0809942	1
ENSGALG00000031440	PTPRU	protein tyrosine phosphatase, receptor type U [Source:NCBI gene;Acc:395153]	-0.141511	0.0811249	0.0810955	1
ENSGALG00000030800	IL31RA	interleukin 31 receptor A [Source:NCBI gene;Acc:427140]	0.213823	0.122587	0.0811147	1
ENSGALG00000005597	CNN3	calponin 3 [Source:NCBI gene;Acc:424485]	0.236866	0.135802	0.0811233	1
ENSGALG00000011427	USP37	ubiquitin specific peptidase 37 [Source:NCBI gene;Acc:424216]	-0.0868743	0.0498369	0.0813033	1
ENSGALG00000038084	GNAT2	G protein subunit alpha transducin 2 [Source:NCBI gene;Acc:395425]	-0.168084	0.0964516	0.0813901	1
ENSGALG00000035734	IKZF4	IKAROS family zinc finger 4 [Source:NCBI gene;Acc:101747801]	-0.142026	0.0814995	0.0813919	1
ENSGALG00000030739	MSL1	male specific lethal 1 homolog [Source:NCBI gene;Acc:777194]	-0.126088	0.0725032	0.0820218	1
ENSGALG00000001925	GNB1L	G protein subunit beta 1 like [Source:NCBI gene;Acc:416781]	0.111576	0.064163	0.0820452	1
ENSGALG00000003550	ARHGAP40	Rho GTPase activating protein 40 [Source:NCBI gene;Acc:419168]	-0.133989	0.0770708	0.0821201	1
ENSGALG00000033025	RYBP	RING1 and YY1 binding protein [Source:NCBI gene;Acc:416095]	-0.133262	0.0766624	0.0821584	1
ENSGALG00000035901	GDF6	growth differentiation factor 6 [Source:NCBI gene;Acc:107052761]	-0.38691	0.222606	0.0821944	1
ENSGALG00000015630	EDIL3	EGF like repeats and discoidin domains 3 [Source:NCBI gene;Acc:427326]	-0.0941641	0.0541941	0.082293	1
ENSGALG00000011288	DACT2	dishevelled binding antagonist of beta catenin 2 [Source:NCBI gene;Acc:421561]	-0.113882	0.0655617	0.0823833	1
ENSGALG00000019211	MAEL	maelstrom spermatogenic transposon silencer [Source:NCBI gene;Acc:418446]	0.418484	0.240968	0.0824433	1
ENSGALG00000010103	FBXW7	F-box and WD repeat domain containing 7 [Source:NCBI gene;Acc:422481]	-0.0820221	0.0472467	0.0825566	1
ENSGALG00000005703	SLC30A4	solute carrier family 30 member 4 [Source:NCBI gene;Acc:415444]	0.116543	0.0671349	0.0825735	1
ENSGALG00000003911	CACNG5	calcium voltage-gated channel auxiliary subunit gamma 5 [Source:NCBI gene;Acc:417429]	-0.137445	0.0791776	0.0825794	1
ENSGALG00000010186	CAPN11	calpain 11 [Source:NCBI gene;Acc:396240]	-0.122261	0.0704496	0.0826618	1
ENSGALG00000009755	LRIG3	leucine rich repeats and immunoglobulin like domains 3 [Source:NCBI gene;Acc:417813]	0.44253	0.255098	0.0827863	1
ENSGALG00000026161			-0.179274	0.103344	0.0827876	1
ENSGALG00000001801	IFT74	intraflagellar transport 74 [Source:NCBI gene;Acc:427367]	-0.146729	0.0845838	0.0827913	1
ENSGALG00000040878	TMEM208	transmembrane protein 208 [Source:NCBI gene;Acc:100857564]	-0.15337	0.0884684	0.0829866	1
ENSGALG00000008940		spectrin beta, non-erythrocytic 5 [Source:NCBI gene;Acc:423225]	-0.193895	0.112016	0.0834583	1
ENSGALG00000036955	NEDD8	neural precursor cell expressed, developmentally down-regulated 8 [Source:NCBI gene;Acc:100858776]	-0.185134	0.106959	0.0834733	1
ENSGALG00000051550			-0.126374	0.0730292	0.0835497	1
ENSGALG00000004334	MYLK3	myosin light chain kinase 3 [Source:NCBI gene;Acc:415748]	0.277966	0.160693	0.0836675	1
ENSGALG00000039254	SLC17A6	solute carrier family 17 member 6 [Source:NCBI gene;Acc:422971]	-0.147671	0.0853835	0.0837182	1
ENSGALG00000041873	MFN1	mitofusin 1 [Source:NCBI gene;Acc:424973]	0.144462	0.0835399	0.083764	1
ENSGALG00000040620	LSAMP	limbic system-associated membrane protein [Source:NCBI gene;Acc:395687]	-0.131967	0.0763166	0.0837716	1
ENSGALG00000031929		potassium calcium-activated channel subfamily M regulatory beta subunit 2 [Source:NCBI gene;Acc:770907]	0.219011	0.12666	0.0837852	1
ENSGALG00000011633	SLC5A8	solute carrier family 5 member 8 [Source:NCBI gene;Acc:417932]	1.33824	0.774232	0.0839038	1
ENSGALG00000051645	CDC6	cell division cycle 6 [Source:NCBI gene;Acc:100857489]	-0.458596	0.265353	0.0839431	1
ENSGALG00000005256	EPHA4	EPH receptor A4 [Source:NCBI gene;Acc:395559]	-0.151208	0.0875033	0.0839833	1
ENSGALG00000044087	KCTD19	potassium channel tetramerization domain containing 19 [Source:NCBI gene;Acc:769782]	2.2374	1.295	0.084039	1
ENSGALG00000004134	GLRA1	glycine receptor alpha 1 [Source:NCBI gene;Acc:427637]	-0.160966	0.0931713	0.0840536	1
ENSGALG00000027472	TMEM38B	transmembrane protein 38B [Source:NCBI gene;Acc:427305]	0.16104	0.0932146	0.0840552	1
ENSGALG00000016088	CCT7	chaperonin containing TCP1 subunit 7 [Source:NCBI gene;Acc:428806]	-0.103844	0.0601163	0.0840987	1
ENSGALG00000003065	NECAB3	N-terminal EF-hand calcium binding protein 3 [Source:NCBI gene;Acc:419154]	-0.0938437	0.0543745	0.0843698	1
ENSGALG00000043178	SBF1	SET binding factor 1 [Source:NCBI gene;Acc:417071]	-0.115544	0.066974	0.08449	1
ENSGALG00000039901	PUF60	poly(U) binding splicing factor 60 [Source:NCBI gene;Acc:426402]	-0.0876059	0.0507916	0.0845612	1
ENSGALG00000007716	SLC37A4	solute carrier family 37 member 4 [Source:NCBI gene;Acc:419789]	0.0781949	0.0453481	0.084649	1
ENSGALG00000036191			-0.115055	0.0667449	0.0847439	1
ENSGALG00000000895	NUDC	nuclear distribution C, dynein complex regulator [Source:NCBI gene;Acc:419578]	-0.0959529	0.0556704	0.0847823	1
ENSGALG00000020582	SLC39A3	solute carrier family 39 member 3 [Source:NCBI gene;Acc:429050]	-0.116541	0.06762	0.0848039	1
ENSGALG00000005521	PER2	period circadian clock 2 [Source:NCBI gene;Acc:374116]	0.174657	0.101372	0.0849024	1
ENSGALG00000036666	ZCCHC10	zinc finger CCHC-type containing 10 [Source:NCBI gene;Acc:416338]	0.146331	0.084935	0.0849129	1
ENSGALG00000002904	REEP3	receptor accessory protein 3 [Source:NCBI gene;Acc:423654]	0.131714	0.0764576	0.0849406	1
ENSGALG00000031129	HMCN1	hemicentin 1 [Source:NCBI gene;Acc:429823]	0.540242	0.313638	0.0849787	1
ENSGALG00000007641	LDB1	LIM domain binding 1 [Source:NCBI gene;Acc:395952]	-0.0974701	0.0565933	0.0850167	1
ENSGALG00000004002	LYPLA2	lysophospholipase II [Source:NCBI gene;Acc:419685]	-0.11133	0.0646484	0.0850541	1
ENSGALG00000041285	MAP2K3	mitogen-activated protein kinase kinase 3 [Source:NCBI gene;Acc:416496]	-0.0892351	0.0518263	0.0851038	1
ENSGALG00000026973	KIF3C	kinesin family member 3C [Source:NCBI gene;Acc:429432]	-0.130685	0.0759004	0.0851065	1
ENSGALG00000041122	SLC17A8	solute carrier family 17 member 8 [Source:NCBI gene;Acc:427877]	0.215079	0.125001	0.0853199	1
ENSGALG00000015441	CD247	CD247 molecule [Source:NCBI gene;Acc:395911]	0.279904	0.162701	0.0853669	1
ENSGALG00000007976			0.580631	0.33754	0.0853988	1
ENSGALG00000046867	GET3	arsA arsenite transporter, ATP-binding, homolog 1 (bacterial) [Source:NCBI gene;Acc:100859771]	-0.119357	0.0693934	0.0854319	1
ENSGALG00000016941	PCDH17	protocadherin 17 [Source:NCBI gene;Acc:418825]	-0.164708	0.0957892	0.0855258	1
ENSGALG00000043009	WNT1	Wnt family member 1 [Source:NCBI gene;Acc:396160]	-0.229864	0.133716	0.0856055	1
ENSGALG00000050456			-0.25083	0.145931	0.0856466	1
ENSGALG00000000313	TNNI1	troponin I type 1 (skeletal, slow) [Source:NCBI gene;Acc:421161]	-0.507632	0.29534	0.0856498	1
ENSGALG00000002222	NOC2L	NOC2 like nucleolar associated transcriptional repressor [Source:NCBI gene;Acc:419433]	-0.0902427	0.0525175	0.0857354	1
ENSGALG00000040856	CPNE1	copine 1 [Source:NCBI gene;Acc:419134]	0.139031	0.0809749	0.0859866	1
ENSGALG00000038678	EPB41L3	erythrocyte membrane protein band 4.1 like 3 [Source:NCBI gene;Acc:421055]	-0.11357	0.0661541	0.0860243	1
ENSGALG00000048077			0.295224	0.172033	0.0861468	1
ENSGALG00000015283	CEP57L1	centrosomal protein 57kDa-like 1 [Source:NCBI gene;Acc:421765]	0.904571	0.527497	0.0863754	1
ENSGALG00000046657		uncharacterized LOC101751416 [Source:NCBI gene;Acc:101751416]	1.31871	0.769076	0.086405	1
ENSGALG00000000864	FBXW2	F-box and WD repeat domain containing 2 [Source:NCBI gene;Acc:417088]	0.153022	0.0893246	0.0866947	1
ENSGALG00000015234			1.80066	1.05129	0.0867484	1
ENSGALG00000026007	DOLK	dolichol kinase [Source:NCBI gene;Acc:417199]	0.113053	0.0660057	0.0867529	1
ENSGALG00000032628	SRCIN1	SRC kinase signaling inhibitor 1 [Source:NCBI gene;Acc:426281]	-0.15413	0.0900024	0.0868029	1
ENSGALG00000017006	SETDB2	SET domain bifurcated histone lysine methyltransferase 2 [Source:HGNC Symbol;Acc:HGNC:20263]	-0.0934709	0.0545932	0.0868715	1
ENSGALG00000012357	CXCR4	C-X-C motif chemokine receptor 4 [Source:NCBI gene;Acc:395324]	-0.155243	0.0906724	0.0868726	1
ENSGALG00000003426	RHBDL3	rhomboid like 3 [Source:NCBI gene;Acc:417411]	0.227051	0.13264	0.086936	1
ENSGALG00000048303			0.769167	0.449699	0.087191	1
ENSGALG00000047475	HS3ST2	heparan sulfate-glucosamine 3-sulfotransferase 2 [Source:HGNC Symbol;Acc:HGNC:5195]	-0.116245	0.0679879	0.0873037	1
ENSGALG00000030406	CDS2	CDP-diacylglycerol synthase (phosphatidate cytidylyltransferase) 2 [Source:NCBI gene;Acc:419517]	-0.0931472	0.0544866	0.0873505	1
ENSGALG00000031411	KCNN1	potassium calcium-activated channel subfamily N member 1 [Source:NCBI gene;Acc:429723]	-0.193641	0.113292	0.087409	1
ENSGALG00000015050	KIAA2026	KIAA2026 [Source:NCBI gene;Acc:427227]	0.141667	0.0828875	0.0874235	1
ENSGALG00000041802	LYRM9	LYR motif containing 9 [Source:NCBI gene;Acc:101750365]	0.352228	0.206334	0.0878076	1
ENSGALG00000007147		dynein light chain 2 cytoplasmic [Source:NCBI gene;Acc:770215]	1.21034	0.709049	0.0878248	1
ENSGALG00000049236	PEBP4	phosphatidylethanolamine binding protein 4 [Source:NCBI gene;Acc:101747939]	0.604793	0.35459	0.0880806	1
ENSGALG00000023179		contactin associated protein like 4 [Source:NCBI gene;Acc:430532]	0.193537	0.113495	0.0881479	1
ENSGALG00000007936	PGK2	phosphoglycerate kinase 2 [Source:NCBI gene;Acc:395833]	-0.112035	0.0657408	0.0883451	1
ENSGALG00000000639	LRRN2	leucine rich repeat neuronal 2 [Source:NCBI gene;Acc:428261]	-0.144687	0.0849225	0.0884263	1
ENSGALG00000050687			-1.03536	0.607715	0.088439	1
ENSGALG00000036836	SOSTDC1	sclerostin domain containing 1 [Source:NCBI gene;Acc:378800]	0.254612	0.149454	0.0884538	1
ENSGALG00000016067	HMGN1	high mobility group nucleosome binding domain 1 [Source:NCBI gene;Acc:395999]	0.156925	0.0921791	0.0886807	1
ENSGALG00000051063		TP53 target 5 [Source:NCBI gene;Acc:419181]	0.300051	0.176312	0.0887891	1
ENSGALG00000015439	SLC44A1	solute carrier family 44 (choline transporter), member 1 [Source:NCBI gene;Acc:427301]	0.145791	0.0857007	0.0889124	1
ENSGALG00000000161	ISOC1	isochorismatase domain containing 1 [Source:NCBI gene;Acc:415601]	0.147038	0.0864418	0.0889422	1
ENSGALG00000000795	MFSD12	major facilitator superfamily domain containing 12 [Source:NCBI gene;Acc:420074]	-0.139526	0.0820377	0.0889885	1
ENSGALG00000045199		dispanin subfamily A member 2b-like [Source:NCBI gene;Acc:107053353]	0.268308	0.157764	0.0890013	1
ENSGALG00000006144	CDK10	cyclin dependent kinase 10 [Source:NCBI gene;Acc:415840]	-0.141636	0.0833197	0.0891472	1
ENSGALG00000010741	MAP1LC3C	microtubule associated protein 1 light chain 3 gamma [Source:NCBI gene;Acc:421504]	1.97944	1.16447	0.0891561	1
ENSGALG00000006604	KIF3B	kinesin family member 3B [Source:NCBI gene;Acc:419284]	-0.0846674	0.0498316	0.0893059	1
ENSGALG00000003360	ARL10	ADP ribosylation factor like GTPase 10 [Source:NCBI gene;Acc:416229]	-0.388702	0.228815	0.0893649	1
ENSGALG00000011809	GRIN2B	glutamate ionotropic receptor NMDA type subunit 2B [Source:NCBI gene;Acc:417965]	-0.209631	0.123456	0.0895039	1
ENSGALG00000052092			1.009	0.594274	0.0895313	1
ENSGALG00000011104	GCG	glucagon [Source:NCBI gene;Acc:396196]	-0.24371	0.143674	0.0898336	1
ENSGALG00000004642	NMNAT2	nicotinamide nucleotide adenylyltransferase 2 [Source:NCBI gene;Acc:771393]	-0.0916856	0.0540568	0.0898672	1
ENSGALG00000010201	ABHD18	abhydrolase domain containing 18 [Source:NCBI gene;Acc:422499]	0.316483	0.186647	0.089957	1
ENSGALG00000037904	EIF4EBP2	eukaryotic translation initiation factor 4E binding protein 2 [Source:NCBI gene;Acc:769479]	0.124356	0.0733439	0.0899769	1
ENSGALG00000033517	VSX2	visual system homeobox 2 [Source:NCBI gene;Acc:395536]	-0.112703	0.0664764	0.0900012	1
ENSGALG00000036300	SEC61A2	Sec61 translocon alpha 2 subunit [Source:NCBI gene;Acc:426369]	0.0981805	0.057921	0.0900612	1
ENSGALG00000040854	CPPED1	calcineurin like phosphoesterase domain containing 1 [Source:NCBI gene;Acc:416418]	0.131507	0.0776166	0.0902057	1
ENSGALG00000016388	KLHL34	kelch like family member 34 [Source:NCBI gene;Acc:418604]	-0.533025	0.314741	0.0903534	1
ENSGALG00000036680		myocardial zonula adherens protein [Source:NCBI gene;Acc:415404]	0.411854	0.243233	0.0904082	1
ENSGALG00000016266	PRRG1	proline rich and Gla domain 1 [Source:NCBI gene;Acc:418582]	0.211746	0.125107	0.090547	1
ENSGALG00000025755	SPTSSA	serine palmitoyltransferase small subunit A [Source:NCBI gene;Acc:423318]	0.142143	0.0840132	0.090663	1
ENSGALG00000041684	FBXO30	F-box protein 30 [Source:NCBI gene;Acc:421612]	0.119673	0.0707372	0.0906847	1
ENSGALG00000010678	DESI2	desumoylating isopeptidase 2 [Source:NCBI gene;Acc:421494]	0.138406	0.0818205	0.0907259	1
ENSGALG00000008903	ITPRID2	sperm specific antigen 2 [Source:NCBI gene;Acc:424118]	0.162541	0.0960996	0.0907637	1
ENSGALG00000029144		scale keratin-like [Source:NCBI gene;Acc:769486]	-1.29936	0.768317	0.0908032	1
ENSGALG00000008401	ASB13	ankyrin repeat and SOCS box containing 13 [Source:NCBI gene;Acc:416691]	-0.0946782	0.0560045	0.0909234	1
ENSGALG00000005891	DGCR2	DiGeorge syndrome critical region gene 2 [Source:NCBI gene;Acc:416926]	-0.0895506	0.0529736	0.0909369	1
ENSGALG00000002001	STXBP3	syntaxin binding protein 3 [Source:NCBI gene;Acc:424341]	0.177039	0.104748	0.091002	1
ENSGALG00000017304	PGM2L1	phosphoglucomutase 2 like 1 [Source:NCBI gene;Acc:419052]	-0.107816	0.0637979	0.091036	1
ENSGALG00000003891	ZNF423	zinc finger protein 423 [Source:NCBI gene;Acc:415738]	-0.0878874	0.0520155	0.0910972	1
ENSGALG00000008584	NUSAP1	nucleolar and spindle associated protein 1 [Source:NCBI gene;Acc:423213]	0.462573	0.273864	0.0912072	1
ENSGALG00000033854	CSF1	colony stimulating factor 1 [Source:NCBI gene;Acc:100499189]	0.218848	0.12958	0.0912387	1
ENSGALG00000008898	GRIN1	glutamate ionotropic receptor NMDA type subunit 1 [Source:NCBI gene;Acc:404296]	-0.0859333	0.0509043	0.0913851	1
ENSGALG00000011136	CAPN9	calpain 9 [Source:NCBI gene;Acc:421544]	1.10482	0.654741	0.0915228	1
ENSGALG00000016608	ADCY3	adenylate cyclase 3 [Source:NCBI gene;Acc:422013]	-0.103235	0.0611836	0.0915442	1
ENSGALG00000010950	PPP4R4	protein phosphatase 4 regulatory subunit 4 [Source:NCBI gene;Acc:423430]	0.2714	0.160861	0.0915704	1
ENSGALG00000041754	N4BP3	NEDD4 binding protein 3 [Source:NCBI gene;Acc:431542]	-0.163081	0.0966698	0.0916043	1
ENSGALG00000001812	ATCAY	ATCAY, caytaxin [Source:NCBI gene;Acc:420094]	-0.0946853	0.0561619	0.0918084	1
ENSGALG00000013424	TULP3	tubby like protein 3 [Source:NCBI gene;Acc:426085]	0.104454	0.0619599	0.0918266	1
ENSGALG00000010768	PIGM	phosphatidylinositol glycan anchor biosynthesis class M [Source:NCBI gene;Acc:428583]	0.166677	0.0988756	0.0918484	1
ENSGALG00000052134			2.33352	1.38431	0.0918561	1
ENSGALG00000004555	RBM22	RNA binding motif protein 22 [Source:NCBI gene;Acc:416270]	-0.0651139	0.0386431	0.0919872	1
ENSGALG00000037787	MEF2D	myocyte enhancer factor 2D [Source:NCBI gene;Acc:431059]	-0.146102	0.0867371	0.0920993	1
ENSGALG00000008771	SHOC2	SHOC2, leucine rich repeat scaffold protein [Source:NCBI gene;Acc:423894]	-0.10709	0.0635925	0.0921802	1
ENSGALG00000027932	SLF1	SMC5-SMC6 complex localization factor 1 [Source:NCBI gene;Acc:427111]	0.142168	0.0845277	0.0925872	1
ENSGALG00000001934	OPN4	opsin 4 [Source:NCBI gene;Acc:423609]	0.265938	0.158137	0.0926284	1
ENSGALG00000001954	APTX	aprataxin [Source:NCBI gene;Acc:395173]	-0.148714	0.0884509	0.0927024	1
ENSGALG00000008698	MGME1	mitochondrial genome maintenance exonuclease 1 [Source:NCBI gene;Acc:416719]	-0.154599	0.091968	0.0927604	1
ENSGALG00000030732	MAPK8IP1	mitogen-activated protein kinase 8 interacting protein 1 [Source:NCBI gene;Acc:423202]	-0.109394	0.0650898	0.0928277	1
ENSGALG00000046299	CNKSR1	connector enhancer of kinase suppressor of Ras 1 [Source:NCBI gene;Acc:419548]	-0.579107	0.344633	0.0928881	1
ENSGALG00000041746	ZMAT2	zinc finger matrin-type 2 [Source:NCBI gene;Acc:427602]	-0.0858049	0.051068	0.0929169	1
ENSGALG00000030030	RSPO2	R-spondin 2 [Source:NCBI gene;Acc:420271]	0.318545	0.189649	0.0930244	1
ENSGALG00000006670	PPP1R3C	protein phosphatase 1 regulatory subunit 3C [Source:NCBI gene;Acc:425328]	0.224901	0.133966	0.0931936	1
ENSGALG00000010055	DAAM2	dishevelled associated activator of morphogenesis 2 [Source:NCBI gene;Acc:421422]	0.139413	0.083068	0.093289	1
ENSGALG00000005744	EMC8	ER membrane protein complex subunit 8 [Source:NCBI gene;Acc:415825]	-0.0916058	0.0546184	0.0935042	1
ENSGALG00000000962	PUS3	pseudouridylate synthase 3 [Source:NCBI gene;Acc:419708]	-0.176697	0.105358	0.0935206	1
ENSGALG00000005983	SMARCB1	SWI/SNF related, matrix associated, actin dependent regulator of chromatin, subfamily b, member 1 [Source:NCBI gene;Acc:769489]	-0.0727278	0.0433653	0.0935236	1
ENSGALG00000030597	KIF11	kinesin family member 11 [Source:NCBI gene;Acc:423809]	0.356513	0.212782	0.0938393	1
ENSGALG00000050240	TBX21	T-box 21 [Source:NCBI gene;Acc:100858002]	-0.212433	0.126882	0.0940803	1
ENSGALG00000051661			1.24996	0.746674	0.0941228	1
ENSGALG00000000226	TMEM9	transmembrane protein 9 [Source:NCBI gene;Acc:421157]	-0.144434	0.0862812	0.094133	1
ENSGALG00000003355	NOP16	NOP16 nucleolar protein [Source:NCBI gene;Acc:416228]	-0.139702	0.0834947	0.0942921	1
ENSGALG00000030068	RAB3A	RAB3A, member RAS oncogene family [Source:NCBI gene;Acc:107055371]	-0.0890002	0.0532052	0.0943717	1
ENSGALG00000017156	DDX10	DEAD-box helicase 10 [Source:NCBI gene;Acc:418965]	-0.106752	0.063821	0.0943909	1
ENSGALG00000004711	PTCD1	Gallus gallus pentatricopeptide repeat domain 1 (PTCD1), mRNA. [Source:RefSeq mRNA;Acc:NM_001369063]	-0.0896904	0.0536418	0.0945199	1
ENSGALG00000010081	SH3D19	SH3 domain containing 19 [Source:NCBI gene;Acc:422478]	0.165926	0.099285	0.094681	1
ENSGALG00000048165		ADP ribosylation factor 3 [Source:NCBI gene;Acc:107049507]	-0.11046	0.0661171	0.0947864	1
ENSGALG00000014501	FGFBP2	fibroblast growth factor binding protein 2 [Source:NCBI gene;Acc:395094]	0.457288	0.273763	0.0948445	1
ENSGALG00000007924	STK17B	serine/threonine kinase 17b [Source:NCBI gene;Acc:424049]	0.17098	0.102373	0.0948847	1
ENSGALG00000015289	ARMC2	armadillo repeat containing 2 [Source:NCBI gene;Acc:421767]	0.166196	0.0995765	0.0951115	1
ENSGALG00000011235	GALNT15	polypeptide N-acetylgalactosaminyltransferase 15 [Source:NCBI gene;Acc:420642]	0.186046	0.111487	0.0951645	1
ENSGALG00000042994	DDX41	DEAD-box helicase 41 [Source:NCBI gene;Acc:427630]	-0.0871623	0.0522395	0.095214	1
ENSGALG00000002577		StAR related lipid transfer domain containing 10 [Source:NCBI gene;Acc:427615]	-0.184889	0.110835	0.0952873	1
ENSGALG00000038733	TRAK1	trafficking kinesin protein 1 [Source:NCBI gene;Acc:420714]	-0.125941	0.075503	0.0953102	1
ENSGALG00000052829	MAMDC4	MAM domain containing 4 [Source:NCBI gene;Acc:101751695]	-0.395203	0.236943	0.0953313	1
ENSGALG00000007434	RHBDF1	rhomboid 5 homolog 1 [Source:NCBI gene;Acc:416647]	0.19018	0.114026	0.095343	1
ENSGALG00000053916	ABCB1	ATP binding cassette subfamily B member 1 [Source:NCBI gene;Acc:395712]	1.56046	0.93575	0.0953934	1
ENSGALG00000004955			-0.120579	0.0723104	0.095412	1
ENSGALG00000047393	RAB11FIP5	RAB11 family interacting protein 5 [Source:NCBI gene;Acc:422952]	-0.165464	0.0992656	0.0955377	1
ENSGALG00000014931	RAB28	RAB28, member RAS oncogene family [Source:NCBI gene;Acc:422839]	0.1292	0.077543	0.0956793	1
ENSGALG00000032598	MYO1A	myosin IA [Source:NCBI gene;Acc:396072]	2.10029	1.26076	0.0957341	1
ENSGALG00000051259		forkhead box O4 [Source:NCBI gene;Acc:428703]	-0.122112	0.073329	0.0958611	1
ENSGALG00000001740	MGAT5B	alpha-1,6-mannosylglycoprotein 6-beta-N-acetylglucosaminyltransferase B [Source:HGNC Symbol;Acc:HGNC:24140]	-0.126747	0.0761143	0.0958698	1
ENSGALG00000005654	PITPNB	phosphatidylinositol transfer protein beta [Source:NCBI gene;Acc:416912]	-0.07767	0.0466583	0.0959815	1
ENSGALG00000006197	CSNK2A1	casein kinase 2 alpha 1 [Source:NCBI gene;Acc:432370]	-0.0639597	0.0384491	0.0962147	1
ENSGALG00000017447	OSTF1	osteoclast stimulating factor 1 [Source:NCBI gene;Acc:427258]	0.151831	0.0913103	0.0963527	1
ENSGALG00000008289	RBM19	RNA binding motif protein 19 [Source:NCBI gene;Acc:417029]	-0.0777866	0.0467861	0.0963927	1
ENSGALG00000012264	TRMT10A	tRNA methyltransferase 10A [Source:NCBI gene;Acc:422708]	-0.115148	0.0692653	0.0964296	1
ENSGALG00000051412	PEA15	astrocytic phosphoprotein PEA-15-like [Source:NCBI gene;Acc:107049501]	-0.0783636	0.0471519	0.0965246	1
ENSGALG00000012799	RREB1	ras responsive element binding protein 1 [Source:NCBI gene;Acc:395920]	0.145739	0.0877475	0.0967354	1
ENSGALG00000004376	KCNJ2	Potassium inwardly rectifying channel subfamily J member 2 [Source:NCBI gene;Acc:396328]	0.123225	0.0742197	0.0968605	1
ENSGALG00000007520	SSRP1	structure specific recognition protein 1 [Source:NCBI gene;Acc:396509]	-0.0788339	0.0474857	0.0968819	1
ENSGALG00000048930	CDC37	cell division cycle 37 [Source:NCBI gene;Acc:395430]	-0.108255	0.0652198	0.0969456	1
ENSGALG00000047695			0.446906	0.269267	0.0969719	1
ENSGALG00000049613			-0.487105	0.293552	0.0970456	1
ENSGALG00000043724	NFX1	nuclear transcription factor, X-box binding 1 [Source:NCBI gene;Acc:420796]	0.15836	0.095439	0.0970595	1
ENSGALG00000036965	PTPA	protein phosphatase 2 phosphatase activator [Source:NCBI gene;Acc:426329]	-0.0953517	0.0574721	0.0970967	1
ENSGALG00000016459	LRATD1	family with sequence similarity 84 member A [Source:NCBI gene;Acc:421946]	-0.100705	0.0607118	0.0971677	1
ENSGALG00000001363	MYBBP1A	MYB binding protein 1a [Source:NCBI gene;Acc:417491]	-0.135244	0.0815369	0.0971784	1
ENSGALG00000043329		prothymosin, alpha [Source:NCBI gene;Acc:424931]	-0.107062	0.0645743	0.0973236	1
ENSGALG00000038242	CACNA2D2	calcium voltage-gated channel auxiliary subunit alpha2delta 2 [Source:NCBI gene;Acc:430150]	-0.101599	0.0612807	0.0973338	1
ENSGALG00000000003	PANX2	pannexin 2 [Source:NCBI gene;Acc:426934]	-0.112196	0.0676883	0.0974092	1
ENSGALG00000054106		protein capicua homolog [Source:NCBI gene;Acc:107050718]	-0.139471	0.0841535	0.0974518	1
ENSGALG00000005626	TPST2	tyrosylprotein sulfotransferase 2 [Source:NCBI gene;Acc:416910]	-0.114974	0.0693813	0.097494	1
ENSGALG00000005283	SLC25A36	solute carrier family 25 member 36 [Source:NCBI gene;Acc:424817]	0.15595	0.0941215	0.0975385	1
ENSGALG00000052770			0.261906	0.15807	0.0975392	1
ENSGALG00000048883			1.49137	0.900119	0.097547	1
ENSGALG00000037778	NAB1	NGFI-A binding protein 1 [Source:NCBI gene;Acc:374126]	-0.130286	0.0786344	0.0975492	1
ENSGALG00000044014		zinc finger protein 212 [Source:NCBI gene;Acc:420369]	-0.0843696	0.0509228	0.097557	1
ENSGALG00000032930	NCL	nucleolin [Source:NCBI gene;Acc:396201]	-0.118938	0.0718055	0.0976428	1
ENSGALG00000028284	PTX3	pentraxin 3 [Source:NCBI gene;Acc:548626]	1.32934	0.803068	0.0978585	1
ENSGALG00000012300	RAB32	RAB32, member RAS oncogene family [Source:NCBI gene;Acc:421616]	0.169798	0.102653	0.0981087	1
ENSGALG00000012538	NR4A2	nuclear receptor subfamily 4 group A member 2 [Source:NCBI gene;Acc:424320]	-0.150674	0.0911069	0.0981643	1
ENSGALG00000008905	HABP2	hyaluronan binding protein 2 [Source:NCBI gene;Acc:423898]	0.725142	0.438646	0.0983032	1
ENSGALG00000041337	OTUD6A	OTU deubiquitinase 6A [Source:NCBI gene;Acc:420222]	0.131894	0.0797852	0.0983067	1
ENSGALG00000033889	NAA50	N(alpha)-acetyltransferase 50, NatE catalytic subunit [Source:NCBI gene;Acc:418319]	0.0853637	0.0516459	0.0983586	1
ENSGALG00000031699	NEDD1	neural precursor cell expressed, developmentally down-regulated 1 [Source:NCBI gene;Acc:417922]	0.114162	0.0690731	0.0983762	1
ENSGALG00000009373	CTSO	cathepsin O [Source:NCBI gene;Acc:422410]	0.156635	0.0947896	0.098443	1
ENSGALG00000023933	G0S2	G0/G1 switch 2 [Source:NCBI gene;Acc:419860]	0.193868	0.11736	0.0985518	1
ENSGALG00000020084	CAPN13	calpain 13 [Source:NCBI gene;Acc:421304]	-0.419327	0.253907	0.098637	1
ENSGALG00000005647	ABCD3	ATP binding cassette subfamily D member 3 [Source:NCBI gene;Acc:424487]	0.126243	0.0764425	0.0986425	1
ENSGALG00000010204	KCNC2	potassium voltage-gated channel subfamily C member 2 [Source:NCBI gene;Acc:772061]	-0.0910617	0.0551467	0.0986851	1
ENSGALG00000035804	SQSTM1	sequestosome 1 [Source:NCBI gene;Acc:770805]	-0.107681	0.0652164	0.09871	1
ENSGALG00000003243	RAD54L2	RAD54-like 2 (S. cerevisiae) [Source:NCBI gene;Acc:415933]	-0.141372	0.0856232	0.0987194	1
ENSGALG00000007929	DIXDC1	DIX domain containing 1 [Source:NCBI gene;Acc:419798]	0.141129	0.0854943	0.0987905	1
ENSGALG00000034344	MTHFD2	methylenetetrahydrofolate dehydrogenase (NADP+ dependent) 2, methenyltetrahydrofolate cyclohydrolase [Source:NCBI gene;Acc:426126]	-0.142426	0.0862813	0.0987967	1
ENSGALG00000050568		HFM1, ATP dependent DNA helicase homolog [Source:NCBI gene;Acc:424509]	0.913661	0.553498	0.098799	1
ENSGALG00000038995	GRIA4	glutamate ionotropic receptor AMPA type subunit 4 [Source:NCBI gene;Acc:396137]	-0.0765541	0.0463792	0.0988174	1
ENSGALG00000004004	PHKB	phosphorylase kinase regulatory subunit beta [Source:NCBI gene;Acc:415741]	0.169023	0.102421	0.0988863	1
ENSGALG00000030533	PGLS	6-phosphogluconolactonase [Source:NCBI gene;Acc:430442]	-0.133654	0.0809961	0.0989159	1
ENSGALG00000052769			0.47774	0.289597	0.0990094	1
ENSGALG00000014954	ZNF518B	zinc finger protein 518B [Source:NCBI gene;Acc:422841]	0.150347	0.0911558	0.0990769	1
ENSGALG00000029599	ACVR1B	activin A receptor type 1B [Source:NCBI gene;Acc:768878]	-0.110157	0.06679	0.0990853	1
ENSGALG00000042181	DDHD2	DDHD domain containing 2 [Source:NCBI gene;Acc:426777]	-0.0819493	0.0497059	0.0992125	1
ENSGALG00000002132	KCNIP1	potassium voltage-gated channel interacting protein 1 [Source:NCBI gene;Acc:416173]	-0.169637	0.102945	0.0993853	1
ENSGALG00000042318		nyctalopin-like [Source:NCBI gene;Acc:101749694]	-0.180233	0.109379	0.0993965	1
ENSGALG00000055000	KCTD14	potassium channel tetramerization domain containing 14 [Source:NCBI gene;Acc:419029]	-0.757662	0.460156	0.099654	1
ENSGALG00000049127			-0.0980479	0.0595565	0.0997018	1
ENSGALG00000014756	PPWD1	peptidylprolyl isomerase domain and WD repeat containing 1 [Source:NCBI gene;Acc:427163]	0.0969322	0.0588894	0.099763	1
ENSGALG00000012783	MYBPC1	myosin binding protein C, slow type [Source:NCBI gene;Acc:418099]	0.279807	0.170016	0.0998117	1
ENSGALG00000026638	RELL2	RELT like 2 [Source:NCBI gene;Acc:416198]	-0.172721	0.104949	0.0998142	1
ENSGALG00000005571	HCCS	holocytochrome c synthase [Source:NCBI gene;Acc:424482]	0.0998414	0.060677	0.0998757	1
ENSGALG00000001726	NUDCD2	NudC domain containing 2 [Source:NCBI gene;Acc:416162]	0.108927	0.066229	0.100032	1
ENSGALG00000029142	ORMDL3	ORMDL sphingolipid biosynthesis regulator 3 [Source:NCBI gene;Acc:426131]	-0.0664665	0.0404127	0.100033	1
ENSGALG00000053917	CD164	CD164 molecule [Source:NCBI gene;Acc:395380]	0.136286	0.0828939	0.100156	1
ENSGALG00000010818	PLPP3	phospholipid phosphatase 3 [Source:NCBI gene;Acc:424666]	0.137244	0.0834815	0.100174	1
ENSGALG00000015844	SOD1	superoxide dismutase 1, soluble [Source:NCBI gene;Acc:395938]	-0.10905	0.0663449	0.10024	1
ENSGALG00000008281	NEURL1	neuralized E3 ubiquitin protein ligase 1 [Source:NCBI gene;Acc:423875]	-0.104586	0.0636324	0.100261	1
ENSGALG00000039130	TBC1D22B	TBC1 domain family member 22B [Source:NCBI gene;Acc:421181]	-0.0862364	0.0524894	0.100397	1
ENSGALG00000033678	EHMT1	euchromatic histone lysine methyltransferase 1 [Source:NCBI gene;Acc:417250]	-0.0849495	0.0517079	0.10041	1
ENSGALG00000021589			-0.169023	0.102951	0.100638	1
ENSGALG00000001445	FABP6	fatty acid binding protein 6 [Source:NCBI gene;Acc:416154]	-0.260896	0.158958	0.100738	1
ENSGALG00000041104	USP20	ubiquitin specific peptidase 20 [Source:NCBI gene;Acc:417188]	-0.0623895	0.0380135	0.100746	1
ENSGALG00000001525		calcium binding and coiled-coil domain 2 [Source:NCBI gene;Acc:419993]	0.13716	0.0835938	0.10084	1
ENSGALG00000017493		Putative short transient receptor potential channel 2-like protein [Source:NCBI gene;Acc:100857925]	0.306539	0.186955	0.101081	1
ENSGALG00000005499	IL17RD	interleukin 17 receptor D [Source:NCBI gene;Acc:395186]	0.360711	0.220036	0.101144	1
ENSGALG00000013865	IFNGR1	interferon gamma receptor 1 [Source:NCBI gene;Acc:421685]	0.13647	0.0833027	0.101372	1
ENSGALG00000023407	ZBTB34	zinc finger and BTB domain containing 34 [Source:NCBI gene;Acc:417090]	0.112742	0.0688271	0.101411	1
ENSGALG00000039356	HEPACAM	hepatic and glial cell adhesion molecule [Source:NCBI gene;Acc:428234]	0.130095	0.0794418	0.101503	1
ENSGALG00000014182	ADORA2B	adenosine A2b receptor [Source:NCBI gene;Acc:395971]	-0.181434	0.1108	0.101528	1
ENSGALG00000029268	CIAPIN1	cytokine induced apoptosis inhibitor 1 [Source:NCBI gene;Acc:415637]	-0.0771918	0.0471447	0.10156	1
ENSGALG00000007666	KCNIP2	potassium voltage-gated channel interacting protein 2 [Source:NCBI gene;Acc:374098]	-0.112649	0.0688083	0.101602	1
ENSGALG00000027864	NFKBIA	NFKB inhibitor alpha [Source:NCBI gene;Acc:396093]	-0.106648	0.065151	0.101645	1
ENSGALG00000032980	DLGAP3	DLG associated protein 3 [Source:NCBI gene;Acc:419638]	-0.174863	0.106831	0.10167	1
ENSGALG00000000950	MVB12B	multivesicular body subunit 12B [Source:NCBI gene;Acc:417092]	0.127765	0.0780625	0.101693	1
ENSGALG00000042016	ATG101	autophagy related 101 [Source:NCBI gene;Acc:100859845]	-0.141575	0.0865017	0.101698	1
ENSGALG00000033091	RUNX1T1	RUNX1 translocation partner 1 [Source:NCBI gene;Acc:395503]	-0.127547	0.077975	0.101894	1
ENSGALG00000013956	MYB	MYB proto-oncogene, transcription factor [Source:NCBI gene;Acc:396244]	0.636196	0.38908	0.102022	1
ENSGALG00000052108			-5.50801	3.36871	0.102038	1
ENSGALG00000007720	AIFM3	apoptosis inducing factor, mitochondria associated 3 [Source:NCBI gene;Acc:416999]	-0.101356	0.0620012	0.102102	1
ENSGALG00000040685			-0.235841	0.144316	0.102218	1
ENSGALG00000028376	FGF19	fibroblast growth factor 19 [Source:NCBI gene;Acc:395394]	-0.229519	0.140481	0.1023	1
ENSGALG00000026907	GMNC	geminin coiled-coil domain containing [Source:HGNC Symbol;Acc:HGNC:40049]	1.8141	1.11047	0.102336	1
ENSGALG00000031130	GGH	gamma-glutamyl hydrolase [Source:NCBI gene;Acc:421144]	0.136557	0.0835936	0.102347	1
ENSGALG00000005162	RNPC3	RNA binding region (RNP1, RRM) containing 3 [Source:NCBI gene;Acc:424458]	0.368509	0.225708	0.102537	1
ENSGALG00000030492	ASCL2	achaete-scute family bHLH transcription factor 2 [Source:HGNC Symbol;Acc:HGNC:739]	-1.56309	0.957418	0.10255	1
ENSGALG00000011649	ATG9A	autophagy related 9A [Source:NCBI gene;Acc:425722]	-0.112938	0.0692753	0.103044	1
ENSGALG00000002242	GALNT9	polypeptide N-acetylgalactosaminyltransferase 9 [Source:NCBI gene;Acc:416796]	-0.091995	0.0564637	0.103254	1
ENSGALG00000020322		acidic repeat containing [Source:NCBI gene;Acc:422202]	0.461723	0.283418	0.103286	1
ENSGALG00000028140	CNTFR	ciliary neurotrophic factor receptor [Source:NCBI gene;Acc:395885]	-0.122969	0.0755	0.103372	1
ENSGALG00000015549	GRPEL1	GrpE like 1, mitochondrial [Source:NCBI gene;Acc:422865]	-0.104267	0.0640194	0.103381	1
ENSGALG00000003473	SFRP1	secreted frizzled related protein 1 [Source:NCBI gene;Acc:395237]	0.145954	0.0896366	0.103464	1
ENSGALG00000037315	KLHDC4	kelch domain containing 4 [Source:NCBI gene;Acc:415831]	-0.0939622	0.0577147	0.103515	1
ENSGALG00000006513	F9	coagulation factor IX [Source:NCBI gene;Acc:374258]	-0.730335	0.44871	0.103603	1
ENSGALG00000002836	PEX14	peroxisomal biogenesis factor 14 [Source:NCBI gene;Acc:771421]	-0.0943494	0.0579839	0.103702	1
ENSGALG00000027146	GPR139	G protein-coupled receptor 139 [Source:NCBI gene;Acc:431418]	0.422834	0.259977	0.103858	1
ENSGALG00000008308	BHLHE40	basic helix-loop-helix family member e40 [Source:NCBI gene;Acc:416108]	-0.138967	0.0854467	0.103874	1
ENSGALG00000031284	PTPRM	protein tyrosine phosphatase, receptor type M [Source:NCBI gene;Acc:421049]	-0.134079	0.0825226	0.104214	1
ENSGALG00000005701	IP6K2	inositol hexakisphosphate kinase 2 [Source:NCBI gene;Acc:416010]	-0.0846321	0.0520957	0.104258	1
ENSGALG00000004144		DExD-box helicase 21 [Source:NCBI gene;Acc:768898]	-0.0942067	0.0579937	0.104284	1
ENSGALG00000001816	MAGI3	membrane associated guanylate kinase, WW and PDZ domain containing 3 [Source:NCBI gene;Acc:419877]	-0.0725722	0.0447385	0.104773	1
ENSGALG00000027853	CTNNA2	catenin alpha 2 [Source:NCBI gene;Acc:396035]	-0.106067	0.0654187	0.104943	1
ENSGALG00000011490	CMTM6	CKLF like MARVEL transmembrane domain containing 6 [Source:NCBI gene;Acc:420667]	0.351533	0.216856	0.105008	1
ENSGALG00000013369	NCLN	nicalin [Source:NCBI gene;Acc:426048]	-0.0783896	0.0483719	0.105112	1
ENSGALG00000054289	GJB5	gap junction protein beta 5 [Source:NCBI gene;Acc:428225]	1.68189	1.03819	0.10523	1
ENSGALG00000010406	TMEM63C	transmembrane protein 63C [Source:NCBI gene;Acc:423372]	-0.0744319	0.045946	0.105235	1
ENSGALG00000010118	MIPOL1	mirror-image polydactyly 1 [Source:NCBI gene;Acc:423331]	0.171255	0.105758	0.105382	1
ENSGALG00000016779	RNF149	ring finger protein 149 [Source:NCBI gene;Acc:418712]	0.129445	0.0799491	0.105428	1
ENSGALG00000005257		vascular cell adhesion molecule 1 [Source:NCBI gene;Acc:424467]	1.53523	0.948236	0.105438	1
ENSGALG00000008385	PPIP5K1	diphosphoinositol pentakisphosphate kinase 1 [Source:NCBI gene;Acc:415587]	-0.0867511	0.0535859	0.105465	1
ENSGALG00000009400	SLC8A3	solute carrier family 8 member A3 [Source:NCBI gene;Acc:395759]	-0.120713	0.074615	0.105703	1
ENSGALG00000043684	PSMD13	proteasome 26S subunit, non-ATPase 13 [Source:NCBI gene;Acc:422990]	-0.0612104	0.0378389	0.105736	1
ENSGALG00000012015	NDST4	N-deacetylase and N-sulfotransferase 4 [Source:NCBI gene;Acc:422686]	-0.114499	0.0707971	0.105818	1
ENSGALG00000002647	PLS1	plastin 1 [Source:NCBI gene;Acc:396291]	0.228933	0.14159	0.105905	1
ENSGALG00000019719	KRT24	keratin 24 [Source:NCBI gene;Acc:395861]	2.63395	1.62907	0.105913	1
ENSGALG00000028423	HS2ST1	heparan sulfate 2-O-sulfotransferase 1 [Source:NCBI gene;Acc:395140]	0.0897589	0.0555239	0.105969	1
ENSGALG00000053585			0.559056	0.345854	0.105997	1
ENSGALG00000014911	ARL15	ADP ribosylation factor like GTPase 15 [Source:NCBI gene;Acc:769515]	0.111946	0.0692683	0.106067	1
ENSGALG00000011141	ITGB6	integrin subunit beta 6 [Source:NCBI gene;Acc:424191]	0.873447	0.540479	0.106082	1
ENSGALG00000027231	NRARP	NOTCH regulated ankyrin repeat protein [Source:HGNC Symbol;Acc:HGNC:33843]	0.50308	0.31133	0.106115	1
ENSGALG00000015311	RNF38	ring finger protein 38 [Source:NCBI gene;Acc:427281]	-0.0895444	0.0554161	0.106126	1
ENSGALG00000001418	GUCA1B	guanylate cyclase activator 1B [Source:NCBI gene;Acc:419864]	-0.127581	0.0789719	0.106198	1
ENSGALG00000029118		tRNA methyltransferase 10B [Source:NCBI gene;Acc:768672]	0.15247	0.0943866	0.106228	1
ENSGALG00000016300	TINAG	tubulointerstitial nephritis antigen [Source:NCBI gene;Acc:421888]	-1.55036	0.96003	0.106331	1
ENSGALG00000015995	PTPRA	protein tyrosine phosphatase, receptor type A [Source:NCBI gene;Acc:396060]	-0.0705595	0.0437226	0.106571	1
ENSGALG00000046986		SH2B adapter protein 1-like [Source:NCBI gene;Acc:112530163]	-0.188251	0.116702	0.106723	1
ENSGALG00000008628			-0.148879	0.0922973	0.106736	1
ENSGALG00000018874	SNX24	sorting nexin 24 [Source:NCBI gene;Acc:426798]	0.109356	0.0678055	0.106791	1
ENSGALG00000028081	ONECUT3	one cut homeobox 3 [Source:NCBI gene;Acc:100857312]	-0.226495	0.14045	0.106823	1
ENSGALG00000002371	RUSC2	RUN and SH3 domain containing 2 [Source:NCBI gene;Acc:431657]	-0.11238	0.0697064	0.10692	1
ENSGALG00000014276	CIR1	corepressor interacting with RBPJ, 1 [Source:NCBI gene;Acc:426529]	-0.111433	0.0691248	0.10695	1
ENSGALG00000038421	RWDD3	RWD domain containing 3 [Source:NCBI gene;Acc:424481]	0.181135	0.112465	0.107268	1
ENSGALG00000004204	MINDY2	family with sequence similarity 63 member B [Source:NCBI gene;Acc:771386]	0.0915215	0.0568267	0.107281	1
ENSGALG00000002008	RNF157	ring finger protein 157 [Source:NCBI gene;Acc:429219]	-0.100033	0.0621193	0.107324	1
ENSGALG00000013737	TMEM181	transmembrane protein 181 [Source:NCBI gene;Acc:421659]	0.128132	0.0795715	0.107337	1
ENSGALG00000011624	PNLDC1	PARN like, ribonuclease domain containing 1 [Source:NCBI gene;Acc:428595]	0.571297	0.354798	0.107353	1
ENSGALG00000004038	ADAL	adenosine deaminase like [Source:NCBI gene;Acc:415391]	0.182652	0.113441	0.107374	1
ENSGALG00000053274	PPP1R14B	protein phosphatase 1 regulatory subunit 14C-like [Source:NCBI gene;Acc:107051531]	-0.173396	0.107711	0.107435	1
ENSGALG00000037734	PIGB	phosphatidylinositol glycan anchor biosynthesis class B [Source:NCBI gene;Acc:100858627]	0.170306	0.105799	0.10746	1
ENSGALG00000005815	TMEM41B	transmembrane protein 41B [Source:NCBI gene;Acc:423047]	0.118544	0.0736715	0.107596	1
ENSGALG00000031275	TUBB6	tubulin beta 6 class V [Source:NCBI gene;Acc:421037]	0.48259	0.299972	0.107663	1
ENSGALG00000039037	PICALM	phosphatidylinositol binding clathrin assembly protein [Source:NCBI gene;Acc:425991]	0.110516	0.0686957	0.107666	1
ENSGALG00000028158	FGF7	fibroblast growth factor 7 [Source:NCBI gene;Acc:415439]	0.512989	0.319243	0.108078	1
ENSGALG00000039163	ARHGEF11	Rho guanine nucleotide exchange factor 11 [Source:NCBI gene;Acc:425979]	-0.116523	0.0725379	0.108191	1
ENSGALG00000030005	IGSF1	immunoglobulin superfamily member 1 [Source:NCBI gene;Acc:419114]	0.593636	0.369685	0.10832	1
ENSGALG00000015053	GLDC	glycine decarboxylase [Source:NCBI gene;Acc:374222]	0.125105	0.0779209	0.108377	1
ENSGALG00000002515	OLFM1	olfactomedin 1 [Source:NCBI gene;Acc:395535]	-0.118449	0.0737978	0.108483	1
ENSGALG00000017009	KPNA3	karyopherin subunit alpha 3 [Source:NCBI gene;Acc:418870]	0.117966	0.0735654	0.108814	1
ENSGALG00000037989	IL10RB	interleukin 10 receptor subunit beta [Source:NCBI gene;Acc:395663]	0.240945	0.150271	0.108845	1
ENSGALG00000016904	SLITRK6	SLIT and NTRK like family member 6 [Source:NCBI gene;Acc:418797]	0.170958	0.106633	0.108884	1
ENSGALG00000003340	GBGT1	globoside alpha-1,3-N-acetylgalactosaminyltransferase 1 [Source:NCBI gene;Acc:417163]	-0.133282	0.0831668	0.109027	1
ENSGALG00000003272	KHDRBS1	KH RNA binding domain containing, signal transduction associated 1 [Source:NCBI gene;Acc:374071]	-0.0645114	0.0402547	0.109027	1
ENSGALG00000046652			-1.80029	1.12361	0.109104	1
ENSGALG00000030576		ankyrin repeat domain 34C [Source:NCBI gene;Acc:415579]	-0.272556	0.170118	0.10912	1
ENSGALG00000015517	KLHL32	kelch like family member 32 [Source:NCBI gene;Acc:421801]	-0.128733	0.0803519	0.10913	1
ENSGALG00000045499	TCFL5	transcription factor like 5 [Source:NCBI gene;Acc:771446]	0.284599	0.177661	0.109174	1
ENSGALG00000040017	THRA	thyroid hormone receptor, alpha [Source:NCBI gene;Acc:396251]	-0.100341	0.0626466	0.109223	1
ENSGALG00000003498	TAF8	TATA-box binding protein associated factor 8 [Source:NCBI gene;Acc:419929]	0.174738	0.109109	0.109266	1
ENSGALG00000030730	NOL6	nucleolar protein 6 [Source:NCBI gene;Acc:100858366]	-0.103774	0.0648292	0.109436	1
ENSGALG00000052929			-0.163409	0.102116	0.109548	1
ENSGALG00000039206	ARID5A	AT rich interactive domain 5A (MRF1-like) [Source:NCBI gene;Acc:101749459]	0.28283	0.176774	0.109609	1
ENSGALG00000004568	CELA2A	chymotrypsin like elastase family member 2A [Source:NCBI gene;Acc:419486]	0.605743	0.378698	0.1097	1
ENSGALG00000052114			-0.134066	0.0838593	0.109888	1
ENSGALG00000022896	IRX4	iroquois homeobox 4 [Source:NCBI gene;Acc:373974]	-0.209815	0.131266	0.109954	1
ENSGALG00000012030	QSER1	glutamine and serine rich 1 [Source:NCBI gene;Acc:421599]	0.124305	0.0777812	0.110013	1
ENSGALG00000041413	PPP3CC	serine/threonine-protein phosphatase 2B catalytic subunit gamma isoform-like [Source:NCBI gene;Acc:101748851]	-0.0930869	0.0582569	0.110072	1
ENSGALG00000026661	MSRB3	methionine sulfoxide reductase B3 [Source:NCBI gene;Acc:417833]	0.253963	0.158943	0.110081	1
ENSGALG00000002993	CA10	carbonic anhydrase 10 [Source:NCBI gene;Acc:417389]	-0.0714545	0.0447222	0.110101	1
ENSGALG00000010010	RHOQ	ras homolog family member Q [Source:NCBI gene;Acc:395114]	0.118062	0.0738997	0.110131	1
ENSGALG00000000606	ARL8A	ADP ribosylation factor like GTPase 8A [Source:NCBI gene;Acc:421175]	-0.0727491	0.0455414	0.110171	1
ENSGALG00000032489	ELOF1	elongation factor 1 homolog [Source:NCBI gene;Acc:107057620]	-0.187174	0.11724	0.110378	1
ENSGALG00000032052			-1.43915	0.901552	0.110422	1
ENSGALG00000051950			2.00164	1.2541	0.110473	1
ENSGALG00000037426	DYM	dymeclin [Source:NCBI gene;Acc:426843]	-0.0743486	0.0465971	0.110587	1
ENSGALG00000028807	AP1AR	adaptor related protein complex 1 associated regulatory protein [Source:NCBI gene;Acc:422693]	0.145306	0.0910772	0.11062	1
ENSGALG00000045795			-0.236844	0.148454	0.110623	1
ENSGALG00000003034	SS2	somatostatin II [Source:NCBI gene;Acc:395106]	-0.178564	0.111996	0.110851	1
ENSGALG00000014672	ARSK	arylsulfatase family member K [Source:NCBI gene;Acc:427116]	0.166423	0.104383	0.110857	1
ENSGALG00000009826	CLGN	calmegin [Source:NCBI gene;Acc:422447]	-0.0906443	0.0568574	0.110882	1
ENSGALG00000000784	PIP5K1C	phosphatidylinositol-4-phosphate 5-kinase, type I, gamma [Source:NCBI gene;Acc:420072]	-0.0901035	0.0565225	0.11091	1
ENSGALG00000007430	ARCN1	archain 1 [Source:NCBI gene;Acc:770561]	-0.0765707	0.048059	0.111101	1
ENSGALG00000029498	NUDT19	nudix hydrolase 19 [Source:NCBI gene;Acc:427548]	0.142354	0.0893629	0.111164	1
ENSGALG00000043164	TNKS	tankyrase [Source:NCBI gene;Acc:374252]	-0.100753	0.0632777	0.111331	1
ENSGALG00000011434	SLC11A1	solute carrier family 11 member 1 [Source:NCBI gene;Acc:395811]	-0.280115	0.175992	0.111466	1
ENSGALG00000011740	MGP	matrix Gla protein [Source:NCBI gene;Acc:395912]	1.5481	0.973512	0.111784	1
ENSGALG00000035242	RMDN3	regulator of microtubule dynamics 3 [Source:NCBI gene;Acc:423004]	-0.0870607	0.0547492	0.111795	1
ENSGALG00000015290	LIX1	limb and CNS expressed 1 [Source:NCBI gene;Acc:374264]	0.927263	0.583336	0.111928	1
ENSGALG00000037241	KCNAB2	potassium voltage-gated channel subfamily A regulatory beta subunit 2 [Source:NCBI gene;Acc:396068]	-0.084348	0.0530979	0.112165	1
ENSGALG00000001634	RPL23	ribosomal protein L23 [Source:NCBI gene;Acc:420001]	-0.139698	0.0879487	0.112195	1
ENSGALG00000025864	WTIP	Wilms tumor 1 interacting protein [Source:NCBI gene;Acc:769595]	0.401705	0.252904	0.112203	1
ENSGALG00000010291	RBPMS	RNA binding protein, mRNA processing factor [Source:NCBI gene;Acc:428738]	-0.204411	0.128714	0.112262	1
ENSGALG00000008497	SLC38A2	solute carrier family 38 member 2 [Source:NCBI gene;Acc:417807]	0.191855	0.12082	0.112299	1
ENSGALG00000005862	SBSPONL	somatomedin B and thrombospondin type 1 domain containing like [Source:NCBI gene;Acc:416923]	0.734748	0.462922	0.112468	1
ENSGALG00000008548	MDH1B	malate dehydrogenase 1B [Source:NCBI gene;Acc:424097]	0.437403	0.275597	0.112488	1
ENSGALG00000014813	HOMER1	homer scaffolding protein 1 [Source:NCBI gene;Acc:427181]	-0.100106	0.0630794	0.112518	1
ENSGALG00000032619	SYPL2	synaptophysin like 2 [Source:NCBI gene;Acc:100858920]	-1.27623	0.8042	0.112523	1
ENSGALG00000006594	POFUT1	protein O-fucosyltransferase 1 [Source:NCBI gene;Acc:395070]	0.107149	0.067527	0.112568	1
ENSGALG00000000785	HYAL1	hyaluronoglucosaminidase 1 [Source:NCBI gene;Acc:426739]	0.204278	0.128793	0.112718	1
ENSGALG00000007845	REL	REL proto-oncogene, NF-kB subunit [Source:NCBI gene;Acc:396500]	0.133345	0.0840909	0.112802	1
ENSGALG00000026590	KLF13	Kruppel like factor 13 [Source:NCBI gene;Acc:427493]	0.165347	0.104276	0.112815	1
ENSGALG00000016768	LONRF2	LON peptidase N-terminal domain and ring finger 2 [Source:HGNC Symbol;Acc:HGNC:24788]	0.137344	0.0866298	0.112872	1
ENSGALG00000003078	MMD	monocyte to macrophage differentiation associated [Source:NCBI gene;Acc:417397]	0.105747	0.0667252	0.113008	1
ENSGALG00000006602	SYT8	synaptotagmin 8 [Source:NCBI gene;Acc:423095]	0.972155	0.61356	0.113091	1
ENSGALG00000013822	TXLNB	taxilin beta [Source:NCBI gene;Acc:395515]	-1.2411	0.783636	0.113246	1
ENSGALG00000034741	ETNPPL	ethanolamine-phosphate phospho-lyase [Source:NCBI gene;Acc:428743]	0.426656	0.269643	0.11358	1
ENSGALG00000033079	RRAGC	Ras related GTP binding C [Source:NCBI gene;Acc:419605]	0.089746	0.0567338	0.113677	1
ENSGALG00000005928	XAF1	XIAP associated factor 1 [Source:NCBI gene;Acc:417677]	0.377514	0.238675	0.113716	1
ENSGALG00000008530	EIF4A3	eukaryotic translation initiation factor 4A3 [Source:NCBI gene;Acc:416704]	-0.0759436	0.0480187	0.113755	1
ENSGALG00000036856	CBX5	chromobox 5 [Source:NCBI gene;Acc:776802]	-0.1197	0.0757059	0.11385	1
ENSGALG00000009859		TBC1 domain family member 30 [Source:NCBI gene;Acc:417830]	-0.0776433	0.0491188	0.113941	1
ENSGALG00000043036	VASH1	vasohibin 1 [Source:NCBI gene;Acc:423369]	-0.107239	0.0678821	0.114158	1
ENSGALG00000051399			1.67703	1.06188	0.114268	1
ENSGALG00000004971	URM1	ubiquitin related modifier 1 [Source:NCBI gene;Acc:417221]	-0.0903375	0.0572333	0.114472	1
ENSGALG00000050728			1.233	0.78121	0.114492	1
ENSGALG00000008734	PCSK2	proprotein convertase subtilisin/kexin type 2 [Source:NCBI gene;Acc:395136]	-0.0760015	0.0481616	0.114553	1
ENSGALG00000007320	FXYD2	FXYD domain containing ion transport regulator 2 [Source:NCBI gene;Acc:419770]	1.44666	0.916849	0.114598	1
ENSGALG00000010774	SSBP3	single stranded DNA binding protein 3 [Source:NCBI gene;Acc:395250]	-0.0762952	0.0483774	0.114777	1
ENSGALG00000045846	PDK2	pyruvate dehydrogenase (acetyl-transferring) kinase isozyme 2, mitochondrial [Source:NCBI gene;Acc:107050147]	-0.138449	0.0878072	0.114856	1
ENSGALG00000001394	UBL7	ubiquitin like 7 [Source:NCBI gene;Acc:415297]	-0.123262	0.0781886	0.114917	1
ENSGALG00000008764	FAM171A1	family with sequence similarity 171, member A1 [Source:NCBI gene;Acc:420528]	0.155315	0.0985227	0.114924	1
ENSGALG00000035138	UBL5	ubiquitin like 5 [Source:NCBI gene;Acc:107057622]	-0.139598	0.0885743	0.115014	1
ENSGALG00000010618	SLC30A6	solute carrier family 30 member 6 [Source:NCBI gene;Acc:421480]	0.108836	0.0690908	0.115196	1
ENSGALG00000026300	TOMM5	translocase of outer mitochondrial membrane 5 [Source:HGNC Symbol;Acc:HGNC:31369]	-0.32569	0.206755	0.1152	1
ENSGALG00000014958	ANKDD1B	ankyrin repeat and death domain containing 1B [Source:NCBI gene;Acc:431596]	0.898998	0.571194	0.115512	1
ENSGALG00000003457	CNP	2',3'-cyclic nucleotide 3' phosphodiesterase [Source:NCBI gene;Acc:395921]	0.269819	0.171444	0.115534	1
ENSGALG00000002686	ECD	ecdysoneless cell cycle regulator [Source:NCBI gene;Acc:423638]	-0.0939089	0.0597037	0.115739	1
ENSGALG00000013356	IKBKE	inhibitor of kappa light polypeptide gene enhancer in B-cells, kinase epsilon [Source:NCBI gene;Acc:430480]	-0.40194	0.255569	0.115782	1
ENSGALG00000003655	GAS2	growth arrest specific 2 [Source:NCBI gene;Acc:422970]	0.255959	0.162777	0.115847	1
ENSGALG00000008010	PTPN1	protein tyrosine phosphatase, non-receptor type 1 [Source:NCBI gene;Acc:395688]	-0.119051	0.0757312	0.115945	1
ENSGALG00000043771	DENND6B	DENN domain containing 6B [Source:NCBI gene;Acc:426252]	-0.0933588	0.0593931	0.115978	1
ENSGALG00000006873		PHD and ring finger domains 1 [Source:NCBI gene;Acc:426102]	-0.0752479	0.0478751	0.116008	1
ENSGALG00000026598	NXNL2	nucleoredoxin-like 2 [Source:NCBI gene;Acc:426175]	0.162603	0.103457	0.116019	1
ENSGALG00000036076	UNC50	unc-50 inner nuclear membrane RNA binding protein [Source:NCBI gene;Acc:418691]	0.128062	0.0815036	0.116126	1
ENSGALG00000001857	C1QTNF12	family with sequence similarity 132 member A [Source:NCBI gene;Acc:419422]	0.342521	0.218005	0.116145	1
ENSGALG00000006521	TRPM5	transient receptor potential cation channel, subfamily M, member 5 [Source:NCBI gene;Acc:423091]	1.22766	0.78138	0.11615	1
ENSGALG00000028967	DNAJC27	DnaJ heat shock protein family (Hsp40) member C27 [Source:NCBI gene;Acc:402783]	-0.0898867	0.0572241	0.116233	1
ENSGALG00000016464	VSNL1	visinin like 1 [Source:NCBI gene;Acc:396189]	-0.10638	0.0677327	0.11628	1
ENSGALG00000015540	RAD23B	RAD23 homolog B, nucleotide excision repair protein [Source:NCBI gene;Acc:431623]	0.105193	0.0669814	0.116302	1
ENSGALG00000020688	CYP4A22	cytochrome P450 family 4 subfamily A member 22 [Source:NCBI gene;Acc:771974]	0.147053	0.093643	0.116331	1
ENSGALG00000004814		rhophilin Rho GTPase binding protein 2 [Source:NCBI gene;Acc:415771]	0.136813	0.087126	0.116349	1
ENSGALG00000008740	POT1	protection of telomeres 1 [Source:NCBI gene;Acc:404538]	0.238568	0.151934	0.116367	1
ENSGALG00000026360	SOWAHC	sosondowah ankyrin repeat domain family member C [Source:NCBI gene;Acc:428016]	-0.170126	0.108397	0.116537	1
ENSGALG00000002419	KIAA1328	KIAA1328 [Source:NCBI gene;Acc:426890]	-0.11304	0.0720732	0.116788	1
ENSGALG00000000881	GPATCH3	G-patch domain containing 3 [Source:NCBI gene;Acc:419577]	-0.183321	0.116894	0.116818	1
ENSGALG00000011655	IQCB1	IQ motif containing B1 [Source:NCBI gene;Acc:424242]	0.125923	0.0802974	0.116834	1
ENSGALG00000033012	SPRY4	sprouty RTK signaling antagonist 4 [Source:HGNC Symbol;Acc:HGNC:15533]	-0.321631	0.205105	0.116852	1
ENSGALG00000021355		receptor-type tyrosine-protein phosphatase S-like [Source:NCBI gene;Acc:100858919]	0.650679	0.414995	0.1169	1
ENSGALG00000005672	SLC6A7	solute carrier family 6 member 7 [Source:NCBI gene;Acc:416277]	0.539657	0.344284	0.117003	1
ENSGALG00000000853	SLC2A8	solute carrier family 2 member 8 [Source:NCBI gene;Acc:378802]	0.0982881	0.0627883	0.117492	1
ENSGALG00000026278		RAB41, member RAS oncogene family [Source:NCBI gene;Acc:101751235]	-0.0673184	0.0430291	0.117704	1
ENSGALG00000015414	NSUN3	NOP2/Sun RNA methyltransferase family member 3 [Source:NCBI gene;Acc:418432]	0.189742	0.121297	0.117754	1
ENSGALG00000032029	SRF	serum response factor [Source:NCBI gene;Acc:396103]	-0.112278	0.0718336	0.118047	1
ENSGALG00000045796		phospholipase A2 group IVE-like 7 [Source:NCBI gene;Acc:423226]	-2.09218	1.3387	0.11809	1
ENSGALG00000052087			1.06472	0.681309	0.118111	1
ENSGALG00000009540	YAF2	YY1 associated factor 2 [Source:NCBI gene;Acc:417790]	0.155774	0.0997484	0.118366	1
ENSGALG00000037483	ANP32B	acidic (leucine-rich) nuclear phosphoprotein 32 family, member B [Source:NCBI gene;Acc:420087]	-0.0917238	0.05877	0.118589	1
ENSGALG00000004189	MAFK	MAF bZIP transcription factor K [Source:NCBI gene;Acc:395518]	-0.139782	0.0895657	0.118602	1
ENSGALG00000031390	STAU2	staufen double-stranded RNA binding protein 2 [Source:NCBI gene;Acc:420184]	-0.0636282	0.040776	0.118658	1
ENSGALG00000013594	PARD6G	par-6 family cell polarity regulator gamma [Source:NCBI gene;Acc:428511]	0.185725	0.119155	0.119073	1
ENSGALG00000005395	POLR1E	RNA polymerase I subunit E [Source:NCBI gene;Acc:426805]	-0.0725101	0.0465645	0.119423	1
ENSGALG00000001288			0.275353	0.176837	0.119446	1
ENSGALG00000052881		protocadherin beta-15-like [Source:NCBI gene;Acc:107049090]	-0.186387	0.119703	0.119452	1
ENSGALG00000013041	CCT5	chaperonin containing TCP1 subunit 5 [Source:NCBI gene;Acc:420930]	-0.0832656	0.0534811	0.11949	1
ENSGALG00000015055	SLC22A16	solute carrier family 22 member 16 [Source:NCBI gene;Acc:421757]	0.368371	0.236604	0.119492	1
ENSGALG00000001792	MRPS34	mitochondrial ribosomal protein S34 [Source:NCBI gene;Acc:426987]	0.0934949	0.0600637	0.119567	1
ENSGALG00000008354	HARBI1	harbinger transposase derived 1 [Source:NCBI gene;Acc:423193]	-0.167648	0.107706	0.119581	1
ENSGALG00000009560	MSMO1	methylsterol monooxygenase 1 [Source:NCBI gene;Acc:422423]	0.126951	0.0815715	0.119634	1
ENSGALG00000015783	IMMT	inner membrane mitochondrial protein [Source:NCBI gene;Acc:422912]	-0.0604428	0.0388388	0.119649	1
ENSGALG00000011592	MRAS	muscle RAS oncogene homolog [Source:NCBI gene;Acc:395149]	0.1044	0.0670982	0.119726	1
ENSGALG00000054915		borealin-like [Source:NCBI gene;Acc:107057183]	0.432304	0.277977	0.119904	1
ENSGALG00000052227			-2.29965	1.47962	0.120132	1
ENSGALG00000021399		ATP binding cassette subfamily A member 8 [Source:NCBI gene;Acc:417440]	0.512888	0.330161	0.120317	1
ENSGALG00000008603	ITPKA	inositol-trisphosphate 3-kinase A [Source:NCBI gene;Acc:395694]	0.255234	0.164316	0.120349	1
ENSGALG00000014723	GABARAPL1	GABA type A receptor associated protein like 1 [Source:NCBI gene;Acc:769118]	-0.0693433	0.0446634	0.120524	1
ENSGALG00000033513	ELL	elongation factor for RNA polymerase II [Source:NCBI gene;Acc:420124]	-0.0746216	0.0480867	0.120707	1
ENSGALG00000045436			0.775912	0.500056	0.120746	1
ENSGALG00000004416	TTC19	tetratricopeptide repeat domain 19 [Source:NCBI gene;Acc:417597]	0.155243	0.100089	0.120892	1
ENSGALG00000053757			-0.925026	0.596488	0.120953	1
ENSGALG00000053878			-0.169786	0.109543	0.121156	1
ENSGALG00000003880	STX10	syntaxin 10 [Source:NCBI gene;Acc:424413]	-0.0762185	0.0492149	0.121456	1
ENSGALG00000040109	LARP1	La ribonucleoprotein domain family member 1 [Source:NCBI gene;Acc:416258]	-0.100622	0.0649733	0.121461	1
ENSGALG00000051055	MAPK8IP2	C-Jun-amino-terminal kinase-interacting protein 2-like [Source:NCBI gene;Acc:107050884]	-0.157388	0.101636	0.12149	1
ENSGALG00000015407	PLAG1	PLAG1 zinc finger [Source:NCBI gene;Acc:429484]	0.211172	0.1364	0.121578	1
ENSGALG00000011937	NFE2L1	nuclear factor, erythroid 2 like 1 [Source:NCBI gene;Acc:417987]	-0.0697122	0.0450405	0.121679	1
ENSGALG00000050344	CELF4	CUGBP Elav-like family member 4 [Source:HGNC Symbol;Acc:HGNC:14015]	-0.169096	0.109312	0.121882	1
ENSGALG00000005208	S1PR1	sphingosine-1-phosphate receptor 1 [Source:NCBI gene;Acc:424462]	0.102243	0.0661091	0.121964	1
ENSGALG00000005619	F3	coagulation factor III, tissue factor [Source:NCBI gene;Acc:429084]	0.450418	0.291262	0.121999	1
ENSGALG00000015471	CCNC	cyclin C [Source:NCBI gene;Acc:421791]	0.163101	0.105474	0.122018	1
ENSGALG00000053903			0.595675	0.385212	0.122018	1
ENSGALG00000030783	GTPBP1	GTP binding protein 1 [Source:NCBI gene;Acc:418022]	-0.0750134	0.0485201	0.122097	1
ENSGALG00000001701		Gallus gallus lysophosphatidic acid receptor 6-like (LOC114977882), mRNA. [Source:RefSeq mRNA;Acc:NM_001370763]	0.359107	0.232294	0.122124	1
ENSGALG00000007937	SF3A1	splicing factor 3a subunit 1 [Source:NCBI gene;Acc:427717]	-0.102271	0.0661916	0.122328	1
ENSGALG00000008178	CYP2AB2	cytochrome P450, family 2, subfamily AB, polypeptide 2 [Source:NCBI gene;Acc:770119]	0.90454	0.585459	0.122344	1
ENSGALG00000025735	PDE6H	phosphodiesterase 6H [Source:NCBI gene;Acc:378929]	-0.109546	0.0709539	0.122611	1
ENSGALG00000023440	GABPB1	GA binding protein transcription factor beta subunit 1 [Source:NCBI gene;Acc:415453]	0.12456	0.0806957	0.122692	1
ENSGALG00000043139	SYT7	synaptotagmin VII [Source:NCBI gene;Acc:101748423]	-0.102617	0.0664819	0.122702	1
ENSGALG00000031813	CASC3	cancer susceptibility candidate 3 [Source:NCBI gene;Acc:426135]	-0.0952402	0.0617057	0.12272	1
ENSGALG00000042890	PIN1	peptidylprolyl cis/trans isomerase, NIMA-interacting 1 [Source:NCBI gene;Acc:100859153]	-0.125987	0.081633	0.122749	1
ENSGALG00000023882	MALL	mal, T-cell differentiation protein like [Source:NCBI gene;Acc:421222]	2.35358	1.52595	0.122984	1
ENSGALG00000005856	TBC1D9B	TBC1 domain family member 9B [Source:NCBI gene;Acc:416282]	-0.0765713	0.0496565	0.123069	1
ENSGALG00000017370	ARPP19	cAMP regulated phosphoprotein 19 [Source:NCBI gene;Acc:768853]	0.118096	0.0766314	0.123293	1
ENSGALG00000003172	SLC16A9	solute carrier family 16 member 9 [Source:NCBI gene;Acc:423667]	0.244634	0.158745	0.123305	1
ENSGALG00000015399	FUT10	fucosyltransferase 10 [Source:NCBI gene;Acc:395073]	0.106687	0.0692467	0.123395	1
ENSGALG00000019157	SMPX	small muscle protein, X-linked [Source:NCBI gene;Acc:771780]	0.836333	0.543081	0.123566	1
ENSGALG00000039541	SH3GLB2	SH3 domain containing GRB2 like endophilin B2 [Source:NCBI gene;Acc:417197]	-0.0654011	0.04249	0.123753	1
ENSGALG00000014795	TGIF1	TGFB induced factor homeobox 1 [Source:NCBI gene;Acc:396339]	0.391962	0.254674	0.123787	1
ENSGALG00000029276	PPP1R9B	neurabin-2-like [Source:NCBI gene;Acc:100859037]	-0.119606	0.07774	0.123917	1
ENSGALG00000054797			-0.1859	0.120834	0.123933	1
ENSGALG00000004498	SLC2A10	solute carrier family 2 member 10 [Source:NCBI gene;Acc:419206]	0.506714	0.329401	0.123978	1
ENSGALG00000003235		zinc finger RNA binding protein 2 [Source:NCBI gene;Acc:427424]	-0.0877035	0.0570203	0.124022	1
ENSGALG00000037467	NEU2	neuraminidase 2 [Source:NCBI gene;Acc:107049056]	0.926807	0.602595	0.124042	1
ENSGALG00000015006	MAB21L3	mab-21 like 3 [Source:NCBI gene;Acc:770247]	0.12343	0.0802552	0.124056	1
ENSGALG00000013438	TEX10	testis expressed 10 [Source:NCBI gene;Acc:420993]	0.0723764	0.0470624	0.124078	1
ENSGALG00000015197	SLC35A5	solute carrier family 35 member A5 [Source:NCBI gene;Acc:418368]	0.157779	0.1026	0.124097	1
ENSGALG00000030988	RBPMS2	RNA binding protein, mRNA processing factor 2 [Source:NCBI gene;Acc:395678]	-0.166623	0.108356	0.124113	1
ENSGALG00000008168	ANKRD16	ankyrin repeat domain 16 [Source:NCBI gene;Acc:416688]	-0.152329	0.0990907	0.124227	1
ENSGALG00000035761		1-aminocyclopropane-1-carboxylate synthase homolog (inactive) like [Source:NCBI gene;Acc:420553]	0.515511	0.335453	0.124352	1
ENSGALG00000047508			-1.27429	0.829342	0.124412	1
ENSGALG00000014920	USP14	ubiquitin specific peptidase 14 [Source:NCBI gene;Acc:421063]	-0.0755088	0.0491804	0.1247	1
ENSGALG00000028205	PRPF3	pre-mRNA processing factor 3 [Source:NCBI gene;Acc:426667]	-0.0673282	0.0438711	0.124861	1
ENSGALG00000044849	FOXI2	forkhead box I2 [Source:NCBI gene;Acc:101748691]	1.11209	0.724731	0.12491	1
ENSGALG00000010371	FAM13A	family with sequence similarity 13 member A [Source:NCBI gene;Acc:422515]	-0.0788818	0.0514201	0.125013	1
ENSGALG00000014442	GAPDH	glyceraldehyde-3-phosphate dehydrogenase [Source:NCBI gene;Acc:374193]	-0.109709	0.0715367	0.125125	1
ENSGALG00000013002	DAP	death associated protein [Source:NCBI gene;Acc:420923]	0.179593	0.117116	0.125163	1
ENSGALG00000010222			0.907592	0.591891	0.125183	1
ENSGALG00000001081		tetratricopeptide repeat domain 34 [Source:NCBI gene;Acc:100857353]	1.29804	0.846588	0.125211	1
ENSGALG00000038783		annexin A4 [Source:NCBI gene;Acc:772393]	0.139964	0.0912922	0.125242	1
ENSGALG00000016781	MAP4K4	mitogen-activated protein kinase kinase kinase kinase 4 [Source:NCBI gene;Acc:418714]	-0.0739029	0.0482107	0.125297	1
ENSGALG00000009927	RAP1B	RAP1B, member of RAS oncogene family [Source:NCBI gene;Acc:417840]	0.158608	0.103488	0.125368	1
ENSGALG00000035185		septin 4 [Source:NCBI gene;Acc:770762]	-0.0947879	0.0618678	0.125497	1
ENSGALG00000005850	FNBP1L	formin binding protein 1 like [Source:NCBI gene;Acc:424495]	0.172585	0.11267	0.125577	1
ENSGALG00000016580	SCARA5	scavenger receptor class A, member 5 (putative) [Source:NCBI gene;Acc:771061]	1.44553	0.943749	0.1256	1
ENSGALG00000047704		biogenesis of lysosomal organelles complex 1 subunit 1 [Source:NCBI gene;Acc:100857285]	-0.173718	0.113472	0.125786	1
ENSGALG00000034281	TMCC2	transmembrane and coiled-coil domain family 2 [Source:NCBI gene;Acc:419827]	-0.0853339	0.0557549	0.125889	1
ENSGALG00000006010	FAM103A1	family with sequence similarity 103 member A1 [Source:NCBI gene;Acc:415459]	0.130055	0.0850112	0.126053	1
ENSGALG00000002497	RHOT2	ras homolog family member T2 [Source:NCBI gene;Acc:427651]	-0.0941013	0.0615201	0.126115	1
ENSGALG00000038757	RBMS2	RNA binding motif single stranded interacting protein 2 [Source:NCBI gene;Acc:107055400]	-0.165	0.107879	0.126144	1
ENSGALG00000031380	DENND3	DENN domain containing 3 [Source:NCBI gene;Acc:420309]	0.244767	0.160046	0.126177	1
ENSGALG00000011704	HACD2	3-hydroxyacyl-CoA dehydratase 2 [Source:NCBI gene;Acc:424251]	0.114793	0.0750627	0.126192	1
ENSGALG00000001419	DAB2IP	DAB2 interacting protein [Source:NCBI gene;Acc:417117]	-0.102061	0.0667673	0.126362	1
ENSGALG00000033589	SYN3	synapsin III [Source:NCBI gene;Acc:100857420]	-0.141177	0.0923677	0.126408	1
ENSGALG00000015404		kinesin family member 20A-like [Source:NCBI gene;Acc:430761]	0.881348	0.576868	0.126558	1
ENSGALG00000023632		zinc finger protein 282-like [Source:NCBI gene;Acc:112531692]	-0.0877984	0.0574739	0.126606	1
ENSGALG00000006508	FGF13	fibroblast growth factor 13 [Source:NCBI gene;Acc:414831]	-0.101706	0.0665834	0.126636	1
ENSGALG00000009228	PARP1	poly (ADP-ribose) polymerase 1 [Source:NCBI gene;Acc:396199]	-0.100219	0.0656116	0.126648	1
ENSGALG00000004813	IARS1	isoleucyl-tRNA synthetase [Source:NCBI gene;Acc:415957]	-0.110614	0.0724324	0.126727	1
ENSGALG00000000857	NMT1	N-myristoyltransferase 1 [Source:NCBI gene;Acc:419966]	-0.0839036	0.0549425	0.126732	1
ENSGALG00000031164	WFDC2	WAP four-disulfide core domain protein 2-like [Source:NCBI gene;Acc:100859272]	1.46301	0.95803	0.126736	1
ENSGALG00000006955	CCNJ	cyclin J [Source:NCBI gene;Acc:423821]	0.250061	0.163776	0.126799	1
ENSGALG00000008997	STEAP4	STEAP4 metalloreductase [Source:NCBI gene;Acc:772063]	0.598966	0.392439	0.126943	1
ENSGALG00000001845	PHTF1	putative homeodomain transcription factor 1 [Source:NCBI gene;Acc:419878]	0.154056	0.10094	0.126956	1
ENSGALG00000038834	MAGI2	membrane associated guanylate kinase, WW and PDZ domain containing 2 [Source:NCBI gene;Acc:417729]	-0.0995147	0.0652169	0.127034	1
ENSGALG00000034473	PARP4	poly(ADP-ribose) polymerase family member 4 [Source:NCBI gene;Acc:418958]	0.19789	0.129708	0.127095	1
ENSGALG00000006647	DUSP8	dual specificity phosphatase 8 [Source:NCBI gene;Acc:770435]	-0.155855	0.102185	0.127204	1
ENSGALG00000028267		golgi phosphoprotein 3 [Source:NCBI gene;Acc:427422]	0.0897206	0.0588294	0.127235	1
ENSGALG00000013064	NSUN2	NOP2/Sun RNA methyltransferase family member 2 [Source:NCBI gene;Acc:420938]	0.124317	0.0815177	0.127251	1
ENSGALG00000020626		PQ loop repeat containing 2 like [Source:NCBI gene;Acc:425021]	0.186061	0.122011	0.12727	1
ENSGALG00000038432			-0.201967	0.132462	0.12733	1
ENSGALG00000007642	CTBPL	C-terminal binding protein-like [Source:NCBI gene;Acc:416354]	0.0657825	0.0431459	0.127346	1
ENSGALG00000025959	MKRN2OS	MKRN2 opposite strand [Source:NCBI gene;Acc:415966]	0.298715	0.195928	0.127354	1
ENSGALG00000051206	RBMX2	RNA binding motif protein, X-linked 2 [Source:NCBI gene;Acc:769358]	-0.0985695	0.0646572	0.127385	1
ENSGALG00000034224	VXN	chromosome 2 open reading frame, human C8orf46 [Source:NCBI gene;Acc:426416]	-0.192116	0.126028	0.127412	1
ENSGALG00000041934	THOP1	thimet oligopeptidase 1 [Source:NCBI gene;Acc:426398]	-0.10109	0.0663195	0.127438	1
ENSGALG00000007861	MAGT1	magnesium transporter 1 [Source:NCBI gene;Acc:422332]	0.206092	0.135211	0.127453	1
ENSGALG00000043163	MSANTD2	Myb/SANT DNA binding domain containing 2 [Source:NCBI gene;Acc:768763]	-0.0953841	0.0625942	0.127547	1
ENSGALG00000030789	PGAP1	post-GPI attachment to proteins 1 [Source:NCBI gene;Acc:424054]	0.195468	0.128358	0.1278	1
ENSGALG00000034735		glutamate dehydrogenase 2 [Source:NCBI gene;Acc:423612]	0.135995	0.0893284	0.127905	1
ENSGALG00000010320	PAWR	pro-apoptotic WT1 regulator [Source:NCBI gene;Acc:417870]	-0.277963	0.182644	0.128038	1
ENSGALG00000008890	ADGRL4	adhesion G protein-coupled receptor L4 [Source:NCBI gene;Acc:424546]	1.14072	0.749683	0.12811	1
ENSGALG00000001691	INTS11	integrator complex subunit 11 [Source:NCBI gene;Acc:419418]	-0.0588008	0.03865	0.128168	1
ENSGALG00000016420	SH3KBP1	SH3 domain containing kinase binding protein 1 [Source:NCBI gene;Acc:418608]	-0.103671	0.0681669	0.128301	1
ENSGALG00000038069	CCR8	C-C motif chemokine receptor 8 [Source:NCBI gene;Acc:420718]	-0.836694	0.550214	0.128342	1
ENSGALG00000002606	CLSTN1	calsyntenin 1 [Source:NCBI gene;Acc:395372]	-0.111461	0.0733059	0.128387	1
ENSGALG00000028457			0.625546	0.411574	0.12854	1
ENSGALG00000045522	C6orf58	chromosome 6 open reading frame 58 [Source:NCBI gene;Acc:421712]	0.357573	0.235281	0.128569	1
ENSGALG00000001800	DUS3L	dihydrouridine synthase 3 like [Source:NCBI gene;Acc:428339]	-0.108247	0.071231	0.128598	1
ENSGALG00000042071	VPS53	VPS53, GARP complex subunit [Source:NCBI gene;Acc:417622]	-0.0699118	0.0460055	0.128602	1
ENSGALG00000004667	SMG7	SMG7, nonsense mediated mRNA decay factor [Source:NCBI gene;Acc:424444]	-0.0883291	0.0581324	0.12865	1
ENSGALG00000026722	UNC119B	unc-119 lipid binding chaperone B [Source:NCBI gene;Acc:416970]	-0.0754564	0.0496609	0.128654	1
ENSGALG00000014067	SGTA	small glutamine rich tetratricopeptide repeat containing alpha [Source:NCBI gene;Acc:426396]	-0.0715563	0.0471064	0.128754	1
ENSGALG00000034859	COMMD9	COMM domain containing 9 [Source:NCBI gene;Acc:423161]	0.140697	0.0927054	0.129096	1
ENSGALG00000009179	TNFSF10	tumor necrosis factor superfamily member 10 [Source:NCBI gene;Acc:378894]	1.04599	0.689203	0.129096	1
ENSGALG00000010140	EIF2B3	eukaryotic translation initiation factor 2B subunit gamma [Source:NCBI gene;Acc:424587]	-0.0854018	0.0562723	0.129102	1
ENSGALG00000005460	SLCO4A1	solute carrier organic anion transporter family member 4A1 [Source:NCBI gene;Acc:419231]	0.100163	0.066012	0.129179	1
ENSGALG00000000352	TIMM44	translocase of inner mitochondrial membrane 44 [Source:NCBI gene;Acc:420053]	-0.0738698	0.0486961	0.129278	1
ENSGALG00000041558			-0.0985663	0.0649801	0.1293	1
ENSGALG00000041662	OPN4-1	photopigment melanopsin-like [Source:NCBI gene;Acc:395334]	0.118909	0.0783924	0.129307	1
ENSGALG00000026231	ARID3A	AT-rich interaction domain 3A [Source:NCBI gene;Acc:100858440]	-0.154172	0.101659	0.129379	1
ENSGALG00000050826			1.94184	1.28074	0.129471	1
ENSGALG00000047956			0.562182	0.371029	0.129722	1
ENSGALG00000033926	CBX1	chromobox 1 [Source:NCBI gene;Acc:374237]	-0.0667198	0.044053	0.12989	1
ENSGALG00000001992	PKLR	pyruvate kinase, liver and RBC [Source:NCBI gene;Acc:396456]	-0.126438	0.0834983	0.129959	1
ENSGALG00000012763	GNPTAB	N-acetylglucosamine-1-phosphate transferase alpha and beta subunits [Source:NCBI gene;Acc:418096]	0.112599	0.0743657	0.129993	1
ENSGALG00000024272	S100A12	S100 calcium binding protein A12 [Source:NCBI gene;Acc:426356]	2.88233	1.9042	0.130109	1
ENSGALG00000041505	PRRC2B	proline rich coiled-coil 2B [Source:NCBI gene;Acc:417177]	-0.1177	0.0778085	0.130358	1
ENSGALG00000010175	HSP90AB1	heat shock protein 90 alpha family class B member 1 [Source:NCBI gene;Acc:396188]	-0.111817	0.0739425	0.13048	1
ENSGALG00000003199	MLX	MLX, MAX dimerization protein [Source:NCBI gene;Acc:420026]	0.127695	0.0845182	0.130824	1
ENSGALG00000016259	DYNLT3	dynein light chain Tctex-type 3 [Source:NCBI gene;Acc:418580]	0.116905	0.077379	0.130837	1
ENSGALG00000006889	TMC7	transmembrane channel like 7 [Source:NCBI gene;Acc:416610]	0.754562	0.49954	0.130913	1
ENSGALG00000037929	BIN2	bridging integrator 2 [Source:NCBI gene;Acc:777552]	0.634658	0.420236	0.130982	1
ENSGALG00000013205	ETNK1	ethanolamine kinase 1 [Source:NCBI gene;Acc:418196]	0.126894	0.0840328	0.131029	1
ENSGALG00000008733	LPAR3	lysophosphatidic acid receptor 3 [Source:NCBI gene;Acc:771215]	0.363062	0.240499	0.13114	1
ENSGALG00000031542	EXT2	exostosin glycosyltransferase 2 [Source:NCBI gene;Acc:425859]	-0.0998662	0.0661563	0.131159	1
ENSGALG00000052499			-0.132699	0.087938	0.131298	1
ENSGALG00000007268		calcium dependent secretion activator [Source:NCBI gene;Acc:416075]	-0.0808235	0.0535687	0.131355	1
ENSGALG00000014798	SERINC5	serine incorporator 5 [Source:NCBI gene;Acc:427175]	0.15474	0.102584	0.131447	1
ENSGALG00000012244	KLHDC2	kelch domain containing 2 [Source:NCBI gene;Acc:423569]	-0.0761918	0.0505125	0.131458	1
ENSGALG00000008601	AHSG	alpha 2-HS glycoprotein [Source:NCBI gene;Acc:424956]	-0.532758	0.353216	0.131476	1
ENSGALG00000009650		palladin, cytoskeletal associated protein [Source:NCBI gene;Acc:422428]	0.117103	0.0776943	0.131751	1
ENSGALG00000008812	CCT4	chaperonin containing TCP1 subunit 4 [Source:NCBI gene;Acc:395414]	-0.087315	0.0579608	0.131952	1
ENSGALG00000004467	CLIP1	CAP-Gly domain containing linker protein 1 [Source:NCBI gene;Acc:395784]	0.0732723	0.04867	0.132198	1
ENSGALG00000000400	KCNC4	potassium voltage-gated channel, Shaw-related subfamily, member 4 [Source:NCBI gene;Acc:419806]	-0.121831	0.0809369	0.132258	1
ENSGALG00000000407		LSM7 homolog, U6 small nuclear RNA and mRNA degradation associated [Source:NCBI gene;Acc:420055]	-0.120513	0.0800934	0.132412	1
ENSGALG00000053520			-3.16554	2.10527	0.132678	1
ENSGALG00000040241	NTRK3	neurotrophic receptor tyrosine kinase 3 [Source:NCBI gene;Acc:396081]	-0.0896823	0.0596448	0.132683	1
ENSGALG00000002225	RFFL	ring finger and FYVE like domain containing E3 ubiquitin protein ligase [Source:NCBI gene;Acc:417529]	0.126539	0.0841611	0.1327	1
ENSGALG00000034772		solute carrier family 27 member 2 [Source:NCBI gene;Acc:426354]	-2.24505	1.49336	0.132748	1
ENSGALG00000033452		family with sequence similarity 134 member A [Source:NCBI gene;Acc:424203]	-0.100403	0.0667976	0.132817	1
ENSGALG00000026865	XRCC2	X-ray repair cross complementing 2 [Source:NCBI gene;Acc:420438]	0.174414	0.116099	0.133021	1
ENSGALG00000001062	GGT7	gamma-glutamyltransferase 7 [Source:NCBI gene;Acc:419121]	-0.0924153	0.0615323	0.133123	1
ENSGALG00000014298	RFC1	replication factor C subunit 1 [Source:NCBI gene;Acc:422788]	-0.0835054	0.0556021	0.133138	1
ENSGALG00000038413	SURF6	surfeit 6 [Source:NCBI gene;Acc:417160]	-0.0964726	0.0642739	0.133366	1
ENSGALG00000014772	WARS2	tryptophan--tRNA ligase, mitochondrial-like [Source:NCBI gene;Acc:101750690]	-0.171557	0.114301	0.133374	1
ENSGALG00000008150	RASAL1	RAS protein activator like 1 [Source:NCBI gene;Acc:771057]	-1.77243	1.1813	0.133507	1
ENSGALG00000022882	ZADH2	zinc binding alcohol dehydrogenase domain containing 2 [Source:NCBI gene;Acc:421010]	0.0829653	0.0553216	0.133695	1
ENSGALG00000030250	SV2B	synaptic vesicle glycoprotein 2B [Source:NCBI gene;Acc:427508]	-0.115202	0.0768305	0.133762	1
ENSGALG00000003307	TMED2	transmembrane p24 trafficking protein 2 [Source:NCBI gene;Acc:416821]	0.0928547	0.0619327	0.1338	1
ENSGALG00000036821	HSF1	heat shock transcription factor 1 [Source:NCBI gene;Acc:420362]	-0.155775	0.103915	0.133859	1
ENSGALG00000013771	CRACD	capping protein inhibiting regulator of actin dynamics [Source:HGNC Symbol;Acc:HGNC:29219]	-0.131711	0.0878663	0.133874	1
ENSGALG00000011436	TMBIM1	transmembrane BAX inhibitor motif containing 1 [Source:NCBI gene;Acc:424218]	0.178257	0.118936	0.133935	1
ENSGALG00000008514	DLL4	delta like canonical Notch ligand 4 [Source:NCBI gene;Acc:423208]	0.390636	0.260682	0.133999	1
ENSGALG00000016646			-0.403756	0.269448	0.134015	1
ENSGALG00000016370	TPO	thyroid peroxidase [Source:NCBI gene;Acc:776120]	0.262356	0.175095	0.134039	1
ENSGALG00000011118	MIER1	MIER1 transcriptional regulator [Source:NCBI gene;Acc:424702]	-0.0818697	0.0546645	0.134218	1
ENSGALG00000003470	ZMAT4	zinc finger matrin-type 4 [Source:NCBI gene;Acc:426786]	-0.146559	0.0978612	0.134233	1
ENSGALG00000053408			-2.06374	1.37819	0.134281	1
ENSGALG00000012588	KIF27	kinesin family member 27 [Source:NCBI gene;Acc:427456]	0.297162	0.198538	0.134457	1
ENSGALG00000030003	TUBG1	tubulin gamma 1 [Source:NCBI gene;Acc:420025]	-0.0753513	0.0503689	0.134656	1
ENSGALG00000038385	MTFR1	mitochondrial fission regulator 1 [Source:NCBI gene;Acc:395222]	0.0789302	0.0527644	0.13468	1
ENSGALG00000041619	MTPN	myotrophin [Source:NCBI gene;Acc:395702]	0.15024	0.10046	0.134779	1
ENSGALG00000048899		chromosome 30 C19orf53 homolog [Source:NCBI gene;Acc:112530994]	-0.155099	0.103792	0.135093	1
ENSGALG00000020982		bactericidal/permeability-increasing protein-like 3 [Source:NCBI gene;Acc:419290]	1.953	1.30726	0.135184	1
ENSGALG00000021092		thiamine transporter 2-like [Source:NCBI gene;Acc:100858713]	1.60732	1.07588	0.135186	1
ENSGALG00000003084	NUDT21	nudix hydrolase 21 [Source:NCBI gene;Acc:100858636]	-0.0729251	0.0488367	0.135374	1
ENSGALG00000029692	NEUROG1	neurogenin 1 [Source:NCBI gene;Acc:395699]	-1.71026	1.14564	0.135477	1
ENSGALG00000002062	SRP68	signal recognition particle 68 [Source:NCBI gene;Acc:417363]	-0.0643472	0.043104	0.13548	1
ENSGALG00000026313	RND3	Rho family GTPase 3 [Source:NCBI gene;Acc:424312]	-0.0987221	0.0661331	0.135495	1
ENSGALG00000000791		family with sequence similarity 72 member A [Source:NCBI gene;Acc:419841]	0.266515	0.178613	0.135664	1
ENSGALG00000009973	SLC3A1	solute carrier family 3 member 1 [Source:NCBI gene;Acc:428569]	0.30464	0.204175	0.135686	1
ENSGALG00000032415	SEZ6L	seizure related 6 homolog like [Source:NCBI gene;Acc:416906]	-0.164742	0.110429	0.135741	1
ENSGALG00000015571	RAD17	RAD17 checkpoint clamp loader component [Source:NCBI gene;Acc:404778]	0.121191	0.0812477	0.135798	1
ENSGALG00000044643		G protein regulated inducer of neurite outgrowth 1 [Source:NCBI gene;Acc:101748622]	-0.264304	0.177209	0.135836	1
ENSGALG00000036742	GATSL2	GATS protein like 2 [Source:NCBI gene;Acc:417483]	-0.0960851	0.0644342	0.135906	1
ENSGALG00000007550		two pore segment channel 2 [Source:NCBI gene;Acc:423141]	0.20451	0.13719	0.136037	1
ENSGALG00000039238	SALL1	spalt like transcription factor 1 [Source:NCBI gene;Acc:395446]	0.194198	0.130276	0.136048	1
ENSGALG00000022137	CRP	C-reactive protein, pentraxin-related [Source:NCBI gene;Acc:429786]	1.77587	1.19147	0.136097	1
ENSGALG00000039118	MEIS2	Meis homeobox 2 [Source:NCBI gene;Acc:395588]	-0.10127	0.0679563	0.136167	1
ENSGALG00000028142	HACD4	3-hydroxyacyl-CoA dehydratase 4 [Source:NCBI gene;Acc:427232]	0.654817	0.439423	0.136178	1
ENSGALG00000004525	TSPAN10	tetraspanin 10 [Source:NCBI gene;Acc:417455]	0.939215	0.630305	0.136199	1
ENSGALG00000031209	GINS3	GINS complex subunit 3 [Source:NCBI gene;Acc:415625]	0.0856348	0.0574852	0.136307	1
ENSGALG00000051675			1.80246	1.21041	0.136455	1
ENSGALG00000015198	NOL4	nucleolar protein 4 like [Source:NCBI gene;Acc:769466]	-0.0879911	0.0591525	0.136875	1
ENSGALG00000035202	AP3B2	adaptor related protein complex 3 beta 2 subunit [Source:NCBI gene;Acc:769343]	-0.101737	0.0684162	0.137006	1
ENSGALG00000030419	GLS2	glutaminase 2 [Source:NCBI gene;Acc:424043]	0.089788	0.0603845	0.137031	1
ENSGALG00000053100	FITM2	uncharacterized LOC107057318 [Source:NCBI gene;Acc:107057318]	0.141841	0.0953931	0.137037	1
ENSGALG00000037776	TMCO6	transmembrane and coiled-coil domains 6 [Source:NCBI gene;Acc:416135]	-0.130622	0.0878496	0.137045	1
ENSGALG00000010932	NUDT9	nudix hydrolase 9 [Source:NCBI gene;Acc:422587]	-0.0963251	0.0647868	0.137067	1
ENSGALG00000023547	PCIF1	PDX1 C-terminal inhibiting factor 1 [Source:NCBI gene;Acc:771963]	-0.0577911	0.0388712	0.137085	1
ENSGALG00000002761	SIRT1	sirtuin 1 [Source:NCBI gene;Acc:423646]	-0.0872072	0.0586775	0.137223	1
ENSGALG00000003532	DDX5	DEAD-box helicase 5 [Source:NCBI gene;Acc:395629]	0.0712637	0.0479798	0.137468	1
ENSGALG00000041748	FAM83A	family with sequence similarity 83 member A [Source:NCBI gene;Acc:770521]	-0.225781	0.152053	0.137574	1
ENSGALG00000013001		catenin delta 2 [Source:HGNC Symbol;Acc:HGNC:2516]	-0.0907463	0.0611222	0.137631	1
ENSGALG00000004306	SYT12	synaptotagmin 12 [Source:NCBI gene;Acc:422998]	-0.128335	0.0864706	0.13777	1
ENSGALG00000010436	DMBX1	diencephalon/mesencephalon homeobox 1 [Source:NCBI gene;Acc:395271]	-0.281607	0.189751	0.137786	1
ENSGALG00000045762		shisa family member 8 [Source:NCBI gene;Acc:100857803]	-0.224524	0.151337	0.137914	1
ENSGALG00000031824	HOOK2	protein Hook homolog 2-like [Source:NCBI gene;Acc:107050016]	-0.173351	0.116846	0.137921	1
ENSGALG00000032420	DPAGT1	dolichyl-phosphate N-acetylglucosaminephosphotransferase 1 [Source:NCBI gene;Acc:419699]	0.059129	0.0398652	0.138015	1
ENSGALG00000010866	AREG	amphiregulin [Source:NCBI gene;Acc:428752]	0.740757	0.499473	0.138054	1
ENSGALG00000049461	BG8	MHC B-G antigen [Source:NCBI gene;Acc:417035]	1.11422	0.751609	0.138223	1
ENSGALG00000038978		dpy-19 like 1 [Source:NCBI gene;Acc:420743]	0.154205	0.104069	0.138402	1
ENSGALG00000000927	ANGPTL2	angiopoietin-like 2 [Source:NCBI gene;Acc:776031]	0.239765	0.161812	0.138406	1
ENSGALG00000002769	DNAJC12	DnaJ heat shock protein family (Hsp40) member C12 [Source:NCBI gene;Acc:423647]	0.0818409	0.0552454	0.138498	1
ENSGALG00000020253		microtubule associated protein 9 [Source:NCBI gene;Acc:422406]	0.188675	0.127368	0.138515	1
ENSGALG00000002397	PSPH	phosphoserine phosphatase [Source:NCBI gene;Acc:417540]	-0.187832	0.12684	0.138645	1
ENSGALG00000004489			0.348609	0.235467	0.13874	1
ENSGALG00000018998	UNC5A	unc-5 netrin receptor A [Source:NCBI gene;Acc:426419]	-0.168365	0.113725	0.138751	1
ENSGALG00000026838	MDFIC	MyoD family inhibitor domain containing [Source:NCBI gene;Acc:417774]	0.149778	0.101182	0.138797	1
ENSGALG00000001055	NSF	N-ethylmaleimide sensitive factor, vesicle fusing ATPase [Source:NCBI gene;Acc:419972]	-0.103799	0.0701398	0.138903	1
ENSGALG00000048560			2.43527	1.64614	0.139039	1
ENSGALG00000037841	GRM7	glutamate metabotropic receptor 7 [Source:NCBI gene;Acc:416112]	-0.0950389	0.0642531	0.139105	1
ENSGALG00000005540	MICAL2	microtubule associated monooxygenase, calponin and LIM domain containing 2 [Source:NCBI gene;Acc:423031]	0.211847	0.143261	0.139209	1
ENSGALG00000032143	CRISPLD2	cysteine rich secretory protein LCCL domain containing 2 [Source:NCBI gene;Acc:415818]	-0.152232	0.102974	0.139314	1
ENSGALG00000003203			1.10602	0.748315	0.139404	1
ENSGALG00000006695	BCR	BCR, RhoGEF and GTPase activating protein [Source:NCBI gene;Acc:416952]	-0.101488	0.0687369	0.139819	1
ENSGALG00000012481	TNFAIP6	TNF alpha induced protein 6 [Source:NCBI gene;Acc:424315]	-0.327686	0.221947	0.139832	1
ENSGALG00000014210	GNPDA2	glucosamine-6-phosphate deaminase 2 [Source:NCBI gene;Acc:422772]	0.137605	0.0932107	0.139869	1
ENSGALG00000005932	MYT1	myelin transcription factor 1 [Source:NCBI gene;Acc:419249]	-0.0885741	0.059999	0.139874	1
ENSGALG00000049578			0.630059	0.426991	0.140057	1
ENSGALG00000011236	BEGAIN	brain enriched guanylate kinase associated [Source:NCBI gene;Acc:428909]	-0.113382	0.0768418	0.140071	1
ENSGALG00000021686			-0.170719	0.115713	0.140114	1
ENSGALG00000043541	SREK1	splicing regulatory glutamic acid and lysine rich protein 1 [Source:HGNC Symbol;Acc:HGNC:17882]	0.173788	0.117801	0.14014	1
ENSGALG00000043693	ALKBH5	alkB, alkylation repair homolog 5 (E. coli) [Source:NCBI gene;Acc:770703]	-0.0611774	0.0414728	0.14018	1
ENSGALG00000013869	IL20RA	interleukin 20 receptor subunit alpha [Source:NCBI gene;Acc:421686]	0.444777	0.301523	0.140186	1
ENSGALG00000009641	COL1A2	collagen type I alpha 2 chain [Source:NCBI gene;Acc:396243]	0.824365	0.559243	0.140462	1
ENSGALG00000006172	ABCC8	ATP binding cassette subfamily C member 8 [Source:NCBI gene;Acc:423072]	0.10342	0.0702315	0.140869	1
ENSGALG00000004660		transient receptor potential cation channel subfamily V member 3 [Source:NCBI gene;Acc:771945]	0.567904	0.385873	0.141092	1
ENSGALG00000054637			-0.239381	0.162676	0.141151	1
ENSGALG00000036432	DNAJC17	DnaJ heat shock protein family (Hsp40) member C17 [Source:NCBI gene;Acc:770519]	-0.136035	0.092456	0.141198	1
ENSGALG00000012416		arf-GAP with dual PH domain-containing protein 1-like [Source:NCBI gene;Acc:100858460]	1.11316	0.75659	0.141216	1
ENSGALG00000048263	MEPCE	methylphosphate capping enzyme [Source:NCBI gene;Acc:107050787]	-0.173337	0.117831	0.141273	1
ENSGALG00000038328	ANKRD33B	ankyrin repeat domain 33B [Source:NCBI gene;Acc:420924]	-0.0833394	0.056653	0.141278	1
ENSGALG00000034325	RBFOX1	RNA binding protein, fox-1 homolog 1 [Source:NCBI gene;Acc:416645]	-0.083875	0.0570304	0.141371	1
ENSGALG00000002546	COL5A1	collagen type V alpha 1 chain [Source:NCBI gene;Acc:395568]	0.205789	0.139945	0.141427	1
ENSGALG00000020251	FNIP2	folliculin interacting protein 2 [Source:NCBI gene;Acc:422417]	0.118333	0.080476	0.141449	1
ENSGALG00000015710	TMEM129	transmembrane protein 129 [Source:NCBI gene;Acc:422900]	0.139572	0.0949601	0.141618	1
ENSGALG00000031960	LEF1	lymphoid enhancer binding factor 1 [Source:NCBI gene;Acc:395865]	1.67804	1.1418	0.141657	1
ENSGALG00000001971	UBE2O	ubiquitin conjugating enzyme E2 O [Source:NCBI gene;Acc:417359]	-0.124927	0.0850106	0.141686	1
ENSGALG00000001168	POLR2C	RNA polymerase II subunit C [Source:NCBI gene;Acc:415635]	-0.0805478	0.0548189	0.14174	1
ENSGALG00000010991	ALG6	ALG6, alpha-1,3-glucosyltransferase [Source:NCBI gene;Acc:395078]	0.133437	0.09082	0.141765	1
ENSGALG00000003722	THG1L	tRNA-histidine guanylyltransferase 1 like [Source:NCBI gene;Acc:416242]	0.205511	0.139908	0.141859	1
ENSGALG00000053675			0.170935	0.116405	0.141983	1
ENSGALG00000010094	B4GALT2	beta-1,4-galactosyltransferase 2 [Source:NCBI gene;Acc:396122]	-0.0993929	0.0676988	0.14206	1
ENSGALG00000000511	KCTD20	potassium channel tetramerization domain containing 20 [Source:NCBI gene;Acc:419814]	-0.0835677	0.0569307	0.142136	1
ENSGALG00000000616	ELF3	E74 like ETS transcription factor 3 [Source:NCBI gene;Acc:421177]	0.535857	0.36523	0.142329	1
ENSGALG00000008407	IRAK2	interleukin 1 receptor associated kinase 2 [Source:NCBI gene;Acc:416118]	0.0903839	0.0616055	0.142338	1
ENSGALG00000007102	MLEC	malectin [Source:NCBI gene;Acc:416971]	0.127327	0.086837	0.142572	1
ENSGALG00000012156	DPP10	dipeptidyl peptidase like 10 [Source:NCBI gene;Acc:424280]	-0.131711	0.0898265	0.142573	1
ENSGALG00000052504			-2.18001	1.48695	0.142623	1
ENSGALG00000000707	PSMD7	proteasome 26S subunit, non-ATPase 7 [Source:NCBI gene;Acc:415869]	-0.0675784	0.0460966	0.142643	1
ENSGALG00000029197	KIRREL3	kin of IRRE like 3 (Drosophila) [Source:NCBI gene;Acc:419719]	-0.102231	0.0697385	0.142669	1
ENSGALG00000030826	CLCN7	chloride voltage-gated channel 7 [Source:NCBI gene;Acc:416656]	-0.101417	0.069195	0.142738	1
ENSGALG00000001387	SPNS2	sphingolipid transporter 2 [Source:HGNC Symbol;Acc:HGNC:26992]	-0.113619	0.0775608	0.142948	1
ENSGALG00000036390	PPP1R17	protein phosphatase 1 regulatory subunit 17 [Source:NCBI gene;Acc:420753]	0.149359	0.101968	0.142987	1
ENSGALG00000008086	ACTR1A	ARP1 actin-related protein 1 homolog A, centractin alpha [Source:NCBI gene;Acc:423862]	-0.0654608	0.0446994	0.143066	1
ENSGALG00000002091			0.345451	0.235927	0.143132	1
ENSGALG00000017079	USPL1	ubiquitin specific peptidase like 1 [Source:NCBI gene;Acc:395436]	0.166357	0.113628	0.143179	1
ENSGALG00000003429	PBX1	PBX homeobox 1 [Source:NCBI gene;Acc:395505]	-0.0890929	0.0608599	0.14322	1
ENSGALG00000019873	RDH14	retinol dehydrogenase 14 (all-trans/9-cis/11-cis) [Source:NCBI gene;Acc:421953]	0.18726	0.127927	0.143248	1
ENSGALG00000003323	NECAB2	N-terminal EF-hand calcium binding protein 2 [Source:NCBI gene;Acc:415705]	-0.152565	0.104242	0.143314	1
ENSGALG00000012594	NTRK2	neurotrophic receptor tyrosine kinase 2 [Source:NCBI gene;Acc:396157]	-0.143255	0.0979033	0.143404	1
ENSGALG00000000627	DNAJC11	DnaJ heat shock protein family (Hsp40) member C11 [Source:NCBI gene;Acc:428173]	-0.0593361	0.0405542	0.143431	1
ENSGALG00000016984	ZC3H13	zinc finger CCCH-type containing 13 [Source:NCBI gene;Acc:418850]	-0.0800751	0.0547565	0.143636	1
ENSGALG00000038885	FEZ1	fasciculation and elongation protein zeta 1 [Source:NCBI gene;Acc:425587]	-0.122671	0.0838854	0.143642	1
ENSGALG00000032282	CALB1	calbindin 1 [Source:NCBI gene;Acc:396519]	0.234384	0.160279	0.143644	1
ENSGALG00000009887	DIEXF	digestive organ expansion factor homolog (zebrafish) [Source:NCBI gene;Acc:421384]	-0.0983923	0.0672983	0.143732	1
ENSGALG00000040265	USP30	ubiquitin specific peptidase 30 [Source:NCBI gene;Acc:416896]	-0.0795441	0.0544123	0.143775	1
ENSGALG00000025938	KIAA0513	KIAA0513 [Source:NCBI gene;Acc:772040]	-0.0975381	0.0667386	0.14388	1
ENSGALG00000007757	CSTF1	cleavage stimulation factor subunit 1 [Source:NCBI gene;Acc:419331]	0.0875399	0.0599038	0.143922	1
ENSGALG00000005409	LHX1	LIM homeobox 1 [Source:NCBI gene;Acc:396381]	-0.148069	0.10138	0.144145	1
ENSGALG00000002954	MBTD1	mbt domain containing 1 [Source:NCBI gene;Acc:417387]	0.114624	0.0785065	0.144273	1
ENSGALG00000045424		RTN3w [Source:NCBI gene;Acc:431037]	-0.114545	0.0784603	0.144314	1
ENSGALG00000008072	CHRDL1	chordin like 1 [Source:NCBI gene;Acc:373985]	0.387072	0.265138	0.14432	1
ENSGALG00000043984			2.69553	1.84655	0.144356	1
ENSGALG00000005465	NDUFB10	NADH:ubiquinone oxidoreductase subunit B10 [Source:NCBI gene;Acc:416543]	-0.10189	0.0698274	0.144518	1
ENSGALG00000008313	NAPB	NSF attachment protein beta [Source:NCBI gene;Acc:421231]	-0.0636732	0.0436867	0.14498	1
ENSGALG00000015014	TNPO1	transportin 1 [Source:NCBI gene;Acc:427218]	0.0949229	0.065129	0.144989	1
ENSGALG00000011155	ARV1	ARV1 homolog, fatty acid homeostasis modulator [Source:NCBI gene;Acc:421546]	0.157847	0.108316	0.145036	1
ENSGALG00000033038	STARD3NL	STARD3 N-terminal like [Source:NCBI gene;Acc:420730]	0.147313	0.101108	0.145121	1
ENSGALG00000030831	FBXW5	F-box and WD repeat domain containing 5 [Source:NCBI gene;Acc:417289]	-0.050855	0.0349049	0.145128	1
ENSGALG00000014659	C1R	complement C1r [Source:NCBI gene;Acc:418295]	0.495588	0.340485	0.145521	1
ENSGALG00000005968	MMP11	matrix metallopeptidase 11 [Source:NCBI gene;Acc:101751203]	0.834348	0.573297	0.145572	1
ENSGALG00000045052	MAB21L1	mab-21 like 1 [Source:NCBI gene;Acc:395208]	-0.111899	0.0768997	0.145632	1
ENSGALG00000053035			-0.280358	0.192672	0.145639	1
ENSGALG00000027786	SOCS3	suppressor of cytokine signaling 3 [Source:NCBI gene;Acc:395299]	0.771997	0.530546	0.145642	1
ENSGALG00000000233	SP2	Sp2 transcription factor [Source:NCBI gene;Acc:425673]	-0.120044	0.0825005	0.14565	1
ENSGALG00000009453	MARC1	mitochondrial amidoxime reducing component 1 [Source:NCBI gene;Acc:428563]	0.105816	0.0727668	0.145898	1
ENSGALG00000005309	TKT	transketolase like 1 [Source:NCBI gene;Acc:415991]	-0.0822876	0.0565967	0.145966	1
ENSGALG00000051040	TMEM251	transmembrane protein 251 [Source:NCBI gene;Acc:423422]	0.187547	0.129	0.145985	1
ENSGALG00000032223		coiled-coil domain containing 97 [Source:NCBI gene;Acc:101748852]	-0.139994	0.0963465	0.146216	1
ENSGALG00000028821	GLIPR2	GLI pathogenesis related 2 [Source:NCBI gene;Acc:420999]	0.364271	0.250727	0.146263	1
ENSGALG00000005842	GDPD2	glycerophosphodiester phosphodiesterase domain containing 2 [Source:NCBI gene;Acc:422217]	1.24963	0.860371	0.146381	1
ENSGALG00000042080	PGPEP1	pyroglutamyl-peptidase I [Source:NCBI gene;Acc:420127]	0.311999	0.214822	0.146402	1
ENSGALG00000003731	FBXO42	F-box protein 42 [Source:NCBI gene;Acc:419461]	-0.0936834	0.0645362	0.146601	1
ENSGALG00000030070	QDPR	quinoid dihydropteridine reductase [Source:NCBI gene;Acc:426335]	0.107729	0.074213	0.146608	1
ENSGALG00000016855	ARGLU1	arginine and glutamate rich 1 [Source:NCBI gene;Acc:418765]	0.199111	0.13717	0.146623	1
ENSGALG00000007732	RTN4R	reticulon 4 receptor [Source:NCBI gene;Acc:417001]	-0.0928752	0.0639865	0.146645	1
ENSGALG00000017368	TRNT1	tRNA nucleotidyl transferase 1 [Source:NCBI gene;Acc:416103]	0.0968286	0.0667269	0.146747	1
ENSGALG00000037655	BCL9	B-cell CLL/lymphoma 9 [Source:NCBI gene;Acc:418456]	-0.103355	0.0712442	0.14686	1
ENSGALG00000035911	CBX4	chromobox 4 [Source:NCBI gene;Acc:395354]	-0.166034	0.114477	0.146953	1
ENSGALG00000005061	PPM1E	protein phosphatase, Mg2+/Mn2+ dependent 1E [Source:NCBI gene;Acc:417627]	-0.0870301	0.060008	0.146973	1
ENSGALG00000038225	SEMA3E	semaphorin 3E [Source:NCBI gene;Acc:374089]	-0.178307	0.122963	0.147034	1
ENSGALG00000050083	SYCP2L	synaptonemal complex protein 2 like [Source:NCBI gene;Acc:771534]	1.76811	1.21965	0.147144	1
ENSGALG00000003433	DPEP2	dipeptidase 2-like [Source:NCBI gene;Acc:107054267]	0.672895	0.464234	0.147205	1
ENSGALG00000027587		leucine rich alpha-2-glycoprotein 1 [Source:NCBI gene;Acc:100858066]	-0.914854	0.631321	0.147307	1
ENSGALG00000029424	JPH3	junctophilin 3 [Source:NCBI gene;Acc:415830]	-0.0976169	0.0674007	0.147531	1
ENSGALG00000041225			-0.0781278	0.0539673	0.147705	1
ENSGALG00000033791	MAP3K12	mitogen-activated protein kinase kinase kinase 12 [Source:HGNC Symbol;Acc:HGNC:6851]	-0.147073	0.101597	0.147725	1
ENSGALG00000037238	PCCB	propionyl-CoA carboxylase beta subunit [Source:NCBI gene;Acc:768706]	0.131756	0.0910493	0.147874	1
ENSGALG00000038919	SLC32A1	solute carrier family 32 member 1 [Source:NCBI gene;Acc:419167]	-0.0817233	0.0564852	0.147951	1
ENSGALG00000014457	ING4	inhibitor of growth family member 4 [Source:NCBI gene;Acc:418281]	-0.0816902	0.0564674	0.147987	1
ENSGALG00000015815	RMND5A	required for meiotic nuclear division 5 homolog A [Source:NCBI gene;Acc:422920]	0.0933247	0.0645195	0.148049	1
ENSGALG00000043257		lysozyme g-like [Source:NCBI gene;Acc:418700]	1.40811	0.973635	0.14811	1
ENSGALG00000053378			-1.53044	1.05831	0.148146	1
ENSGALG00000004212	ADAM10	ADAM metallopeptidase domain 10 [Source:NCBI gene;Acc:374113]	0.0984621	0.0680885	0.148152	1
ENSGALG00000036293	EBAG9	estrogen receptor binding site associated, antigen, 9 [Source:NCBI gene;Acc:420276]	-0.131219	0.0907478	0.148185	1
ENSGALG00000013481	IKZF3	IKAROS family zinc finger 3 [Source:NCBI gene;Acc:395614]	-0.356005	0.24621	0.148193	1
ENSGALG00000041277	UBB	ubiquitin B [Source:NCBI gene;Acc:396190]	-0.104298	0.072132	0.148196	1
ENSGALG00000032763	MECR	mitochondrial trans-2-enoyl-CoA reductase [Source:NCBI gene;Acc:419601]	0.134078	0.0927343	0.148226	1
ENSGALG00000040925	RNF215	ring finger protein 215 [Source:NCBI gene;Acc:417009]	-0.104504	0.0722875	0.148268	1
ENSGALG00000030357	ABL2	ABL proto-oncogene 2, non-receptor tyrosine kinase [Source:NCBI gene;Acc:395410]	-0.0955952	0.0661391	0.148355	1
ENSGALG00000009807	FLVCR1	feline leukemia virus subgroup C cellular receptor 1 [Source:NCBI gene;Acc:421365]	-0.115086	0.0796416	0.148444	1
ENSGALG00000016199	CRYAA	crystallin alpha A [Source:NCBI gene;Acc:418546]	1.04231	0.721346	0.14847	1
ENSGALG00000055053	PRSS35	serine protease 35 [Source:HGNC Symbol;Acc:HGNC:21387]	0.268995	0.186208	0.148573	1
ENSGALG00000019291			-0.13016	0.0901408	0.148749	1
ENSGALG00000043041	NRN1	neuritin 1 [Source:NCBI gene;Acc:420873]	-0.141113	0.0977412	0.148812	1
ENSGALG00000051731			-2.08013	1.44083	0.148821	1
ENSGALG00000003211	POLDIP2	DNA polymerase delta interacting protein 2 [Source:NCBI gene;Acc:417565]	-0.049278	0.0341464	0.148981	1
ENSGALG00000012823	TRIM24	tripartite motif containing 24 [Source:NCBI gene;Acc:418106]	-0.116431	0.0806962	0.149069	1
ENSGALG00000036775	SETBP1	SET binding protein 1 [Source:NCBI gene;Acc:416376]	-0.100016	0.0693339	0.149154	1
ENSGALG00000004550	PPTC7	PTC7 protein phosphatase homolog [Source:NCBI gene;Acc:416869]	0.0903382	0.062638	0.149238	1
ENSGALG00000042647			0.162871	0.112969	0.14938	1
ENSGALG00000016389	RNASEH1	ribonuclease H1 [Source:NCBI gene;Acc:395848]	0.0872032	0.0604944	0.149441	1
ENSGALG00000046843			-0.12816	0.0889088	0.14945	1
ENSGALG00000003059	HLF	HLF, PAR bZIP transcription factor [Source:NCBI gene;Acc:417395]	-0.0757632	0.0525614	0.149465	1
ENSGALG00000008021	RNF114	ring finger protein 114 [Source:NCBI gene;Acc:414881]	0.143094	0.0992973	0.149566	1
ENSGALG00000035156	DCTN1	dynactin subunit 1 [Source:NCBI gene;Acc:426238]	-0.100847	0.0699887	0.149613	1
ENSGALG00000052586			0.352929	0.244968	0.149665	1
ENSGALG00000006633	TMEM243	transmembrane protein 243 [Source:NCBI gene;Acc:418647]	0.214295	0.148748	0.149683	1
ENSGALG00000015203			-0.0805189	0.0558935	0.149704	1
ENSGALG00000003026			0.162531	0.112857	0.149825	1
ENSGALG00000034788	PHLDA1	pleckstrin homology like domain family A member 1 [Source:HGNC Symbol;Acc:HGNC:8933]	0.213961	0.148645	0.150036	1
ENSGALG00000042242	NDUFB9	NADH:ubiquinone oxidoreductase subunit B9 [Source:NCBI gene;Acc:420337]	-0.122292	0.084963	0.150049	1
ENSGALG00000036876	TMEM230	transmembrane protein 230 [Source:NCBI gene;Acc:419518]	-0.0989951	0.0688139	0.150266	1
ENSGALG00000027199	MMGT1	membrane magnesium transporter 1 [Source:NCBI gene;Acc:422240]	0.0737736	0.0512886	0.15032	1
ENSGALG00000010942	NUP42	nucleoporin like 2 [Source:NCBI gene;Acc:420614]	-0.103873	0.0722344	0.150435	1
ENSGALG00000012297	GRM1	glutamate metabotropic receptor 1 [Source:NCBI gene;Acc:421614]	-0.130537	0.0907872	0.150481	1
ENSGALG00000007224	HGS	hepatocyte growth factor-regulated tyrosine kinase substrate [Source:NCBI gene;Acc:428675]	-0.0837461	0.0582583	0.150577	1
ENSGALG00000005897	HMCES	5-hydroxymethylcytosine (hmC) binding, ES cell-specific [Source:NCBI gene;Acc:416015]	-0.112295	0.078122	0.150595	1
ENSGALG00000050887	CACNB3	serine/arginine repetitive matrix protein 1-like [Source:NCBI gene;Acc:107050029]	-0.136012	0.0946283	0.150626	1
ENSGALG00000037018	USP36	ubiquitin specific peptidase 36 [Source:NCBI gene;Acc:426457]	0.108402	0.0754223	0.150642	1
ENSGALG00000010461	EBF3	early B cell factor 3 [Source:NCBI gene;Acc:395175]	-0.144601	0.100609	0.150645	1
ENSGALG00000034282		leucine rich repeat and fibronectin type III domain containing 3 [Source:NCBI gene;Acc:425605]	-0.0754184	0.0525108	0.150933	1
ENSGALG00000043047	SOBP	sine oculis binding protein homolog [Source:NCBI gene;Acc:421775]	-0.0894288	0.0622792	0.151021	1
ENSGALG00000052766			0.393742	0.274456	0.151393	1
ENSGALG00000027658	TESK1	testis-specific kinase 1 [Source:NCBI gene;Acc:429878]	-0.149159	0.103978	0.151424	1
ENSGALG00000005383	BRCC3	BRCA1/BRCA2-containing complex subunit 3 [Source:NCBI gene;Acc:422201]	-0.0895374	0.0624172	0.15143	1
ENSGALG00000007272	RNF166	ring finger protein 166 [Source:NCBI gene;Acc:425360]	-0.0697972	0.0486571	0.151438	1
ENSGALG00000052604			0.126241	0.0880107	0.151463	1
ENSGALG00000008911	RNF208	ring finger protein 208 [Source:HGNC Symbol;Acc:HGNC:25420]	-0.149013	0.103892	0.151486	1
ENSGALG00000015773	PTCD3	pentatricopeptide repeat domain 3 [Source:NCBI gene;Acc:422911]	-0.0598298	0.0417234	0.151583	1
ENSGALG00000024112		proteasome 26S subunit, non-ATPase 11 [Source:NCBI gene;Acc:430878]	-0.0808399	0.0564109	0.151842	1
ENSGALG00000003250	ITPA	inosine triphosphatase [Source:NCBI gene;Acc:424390]	-0.144197	0.100624	0.15185	1
ENSGALG00000003529	SYNC	syncoilin, intermediate filament protein [Source:NCBI gene;Acc:419664]	-0.13995	0.097681	0.151935	1
ENSGALG00000003068	EZH1	enhancer of zeste 1 polycomb repressive complex 2 subunit [Source:NCBI gene;Acc:420023]	-0.057299	0.0399972	0.151979	1
ENSGALG00000014923	ARHGEF28	Rho guanine nucleotide exchange factor 28 [Source:NCBI gene;Acc:427201]	0.148462	0.103639	0.152001	1
ENSGALG00000014740	IPO11	importin 11 [Source:NCBI gene;Acc:769679]	0.139631	0.0974881	0.152063	1
ENSGALG00000011361	CRYZ	crystallin zeta [Source:NCBI gene;Acc:772289]	0.100988	0.0705095	0.152069	1
ENSGALG00000050394			0.629945	0.440191	0.152409	1
ENSGALG00000055122			0.618402	0.432154	0.152437	1
ENSGALG00000036567	ARMC1	armadillo repeat containing 1 [Source:NCBI gene;Acc:429406]	0.124056	0.0867413	0.152664	1
ENSGALG00000043831	LRRC73	leucine rich repeat containing 73 [Source:NCBI gene;Acc:421454]	-0.121441	0.0849379	0.152787	1
ENSGALG00000038109	MRPL45	mitochondrial ribosomal protein L45 [Source:NCBI gene;Acc:426233]	-0.0730518	0.0510962	0.152806	1
ENSGALG00000032066			0.208827	0.146074	0.152832	1
ENSGALG00000004237	PRKAR1A	protein kinase cAMP-dependent type I regulatory subunit alpha [Source:NCBI gene;Acc:417438]	-0.0595078	0.0416274	0.152851	1
ENSGALG00000009645	ESRRG	estrogen related receptor gamma [Source:NCBI gene;Acc:421357]	-0.0972157	0.0680425	0.153076	1
ENSGALG00000020002	SLC22A3	solute carrier family 22 member 3 [Source:NCBI gene;Acc:421582]	-1.57431	1.1022	0.153194	1
ENSGALG00000016241	ATP6AP2	ATPase H+ transporting accessory protein 2 [Source:NCBI gene;Acc:418573]	-0.0858698	0.0601227	0.153222	1
ENSGALG00000002683	DECR2	2,4-dienoyl-CoA reductase 2, peroxisomal [Source:NCBI gene;Acc:100858408]	-0.0774227	0.0542169	0.153287	1
ENSGALG00000036892	BUB1B	BUB1 mitotic checkpoint serine/threonine kinase B [Source:NCBI gene;Acc:378922]	0.454746	0.31857	0.153448	1
ENSGALG00000031368	PHF12	PHD finger protein 12 [Source:NCBI gene;Acc:417580]	-0.0709957	0.0497369	0.153457	1
ENSGALG00000006860	KIF3A	kinesin family member 3A [Source:NCBI gene;Acc:416332]	-0.0770835	0.0540194	0.153592	1
ENSGALG00000006877	KLHL4	kelch like family member 4 [Source:NCBI gene;Acc:422265]	0.157984	0.11076	0.153762	1
ENSGALG00000002325	IGFALS	insulin like growth factor binding protein acid labile subunit [Source:HGNC Symbol;Acc:HGNC:5468]	-0.633906	0.444555	0.153888	1
ENSGALG00000019921	NDUFAF4	NADH:ubiquinone oxidoreductase complex assembly factor 4 [Source:NCBI gene;Acc:421802]	0.118588	0.0831672	0.153898	1
ENSGALG00000028817	OTX1	orthodenticle homeobox 1 [Source:NCBI gene;Acc:100858585]	-0.317649	0.222843	0.15403	1
ENSGALG00000007899	CHRND	cholinergic receptor nicotinic delta subunit [Source:NCBI gene;Acc:424940]	-0.609816	0.427823	0.154043	1
ENSGALG00000013733	GTF2H5	general transcription factor IIH subunit 5 [Source:NCBI gene;Acc:769754]	0.108506	0.0761306	0.154081	1
ENSGALG00000009234	AMDHD2	amidohydrolase domain containing 2 [Source:NCBI gene;Acc:416754]	-0.141182	0.0990567	0.154082	1
ENSGALG00000038097	EI24	EI24, autophagy associated transmembrane protein [Source:NCBI gene;Acc:419711]	-0.0551353	0.038688	0.154121	1
ENSGALG00000032413	NADK	NAD kinase [Source:NCBI gene;Acc:419403]	0.111693	0.0783874	0.15419	1
ENSGALG00000016231	DDX3X	DEAD-box helicase 3, X-linked [Source:NCBI gene;Acc:418567]	-0.0473232	0.0332204	0.154295	1
ENSGALG00000016830	CUL4A	cullin 4A [Source:NCBI gene;Acc:418744]	0.0945241	0.0663568	0.154307	1
ENSGALG00000011392	MSH4	mutS homolog 4 [Source:NCBI gene;Acc:424725]	0.467674	0.328343	0.154346	1
ENSGALG00000049217			-1.3183	0.92585	0.154482	1
ENSGALG00000009676	METTL5	methyltransferase like 5 [Source:NCBI gene;Acc:771367]	0.12058	0.0847088	0.1546	1
ENSGALG00000015355	CD47	CD47 molecule [Source:NCBI gene;Acc:418408]	0.114595	0.0805364	0.154765	1
ENSGALG00000015252	ST3GAL6	ST3 beta-galactoside alpha-2,3-sialyltransferase 6 [Source:NCBI gene;Acc:395138]	0.0956857	0.0672565	0.154824	1
ENSGALG00000014935	GREB1L	GREB1 like retinoic acid receptor coactivator [Source:NCBI gene;Acc:421064]	0.12187	0.0856752	0.154893	1
ENSGALG00000034693	MLLT6	MLLT6, PHD finger domain containing [Source:NCBI gene;Acc:419995]	-0.0996255	0.0700684	0.155075	1
ENSGALG00000051456		reticulon 2 [Source:NCBI gene;Acc:112530470]	-0.240357	0.169052	0.155086	1
ENSGALG00000050317			0.485954	0.341813	0.155115	1
ENSGALG00000041327	TRIM55	tripartite motif containing 55 [Source:NCBI gene;Acc:420166]	-0.763276	0.536924	0.155151	1
ENSGALG00000008901	PTGFR	prostaglandin F receptor [Source:NCBI gene;Acc:424548]	1.24612	0.876734	0.155223	1
ENSGALG00000045708			-1.90757	1.34246	0.15533	1
ENSGALG00000005525	SRSF1	serine and arginine rich splicing factor 1 [Source:NCBI gene;Acc:772264]	0.112598	0.079261	0.155435	1
ENSGALG00000020415	IFT43	intraflagellar transport 43 [Source:NCBI gene;Acc:771922]	-0.123222	0.086746	0.155464	1
ENSGALG00000017250	ANKRD42	ankyrin repeat domain 42 [Source:NCBI gene;Acc:772327]	-1.51452	1.06642	0.155553	1
ENSGALG00000036725	ASCL3	achaete-scute complex homolog 3 (Drosophila) [Source:NCBI gene;Acc:107053378]	0.402446	0.283385	0.155568	1
ENSGALG00000011439	RBMS3	RNA binding motif single stranded interacting protein 3 [Source:NCBI gene;Acc:420661]	0.251998	0.177458	0.155594	1
ENSGALG00000007572	MMS19	MMS19 homolog, cytosolic iron-sulfur assembly component [Source:NCBI gene;Acc:423842]	-0.0875405	0.0616581	0.155674	1
ENSGALG00000036805		spectrin beta, erythrocytic [Source:NCBI gene;Acc:769410]	-0.142322	0.100251	0.155708	1
ENSGALG00000013967	NUDT5	nudix hydrolase 5 [Source:NCBI gene;Acc:426368]	0.296682	0.209044	0.155831	1
ENSGALG00000029674		POM121 transmembrane nucleoporin C [Source:NCBI gene;Acc:417463]	-0.0997938	0.0703196	0.155857	1
ENSGALG00000003258	DNAAF1	dynein axonemal assembly factor 1 [Source:HGNC Symbol;Acc:HGNC:30539]	0.286276	0.201748	0.155904	1
ENSGALG00000004441		cleavage and polyadenylation specific factor 4 like [Source:NCBI gene;Acc:771558]	1.83344	1.29219	0.155939	1
ENSGALG00000000529	LIMD2	LIM domain containing 2 [Source:NCBI gene;Acc:419955]	0.248513	0.175154	0.15595	1
ENSGALG00000010275	FCF1	FCF1 rRNA-processing protein [Source:NCBI gene;Acc:423355]	-0.0966976	0.0681704	0.156054	1
ENSGALG00000045115		Fc fragment of IgE receptor II [Source:NCBI gene;Acc:100858751]	0.527309	0.371811	0.156126	1
ENSGALG00000034688	TIMELESS	timeless circadian clock [Source:NCBI gene;Acc:101751192]	-0.159909	0.112759	0.156148	1
ENSGALG00000003163	GNAO1	G protein subunit alpha o1 [Source:NCBI gene;Acc:415698]	-0.0874685	0.0616809	0.156167	1
ENSGALG00000054690			0.58041	0.409295	0.15617	1
ENSGALG00000006123		regulator of telomere elongation helicase 1 [Source:NCBI gene;Acc:419262]	0.189225	0.133438	0.156171	1
ENSGALG00000011000	TARBP1	TAR (HIV-1) RNA binding protein 1 [Source:NCBI gene;Acc:421517]	0.352155	0.248352	0.1562	1
ENSGALG00000034616	INHBA	inhibin beta A subunit [Source:NCBI gene;Acc:396361]	0.415911	0.293319	0.156206	1
ENSGALG00000016483		B(0,+)-type amino acid transporter 1-like [Source:NCBI gene;Acc:421965]	1.45624	1.02726	0.156309	1
ENSGALG00000004431	SAR1A	secretion associated Ras related GTPase 1A [Source:NCBI gene;Acc:423711]	-0.0772123	0.0544698	0.156329	1
ENSGALG00000003344	CLTB	clathrin light chain B [Source:NCBI gene;Acc:416226]	-0.086807	0.0612417	0.156351	1
ENSGALG00000034197	ZIC5	Zic family member 5 [Source:NCBI gene;Acc:107051270]	2.36583	1.66952	0.156461	1
ENSGALG00000050441		cytokine receptor common subunit beta-like [Source:NCBI gene;Acc:771315]	0.684478	0.483035	0.156473	1
ENSGALG00000002850	RASA2	RAS p21 protein activator 2 [Source:NCBI gene;Acc:424782]	0.20072	0.141648	0.156474	1
ENSGALG00000007796	BCAS1	breast carcinoma amplified sequence 1 [Source:NCBI gene;Acc:419338]	0.311224	0.219648	0.156506	1
ENSGALG00000033772	UPF2	UPF2 regulator of nonsense transcripts homolog (yeast) [Source:NCBI gene;Acc:419100]	-0.0802392	0.0566336	0.156538	1
ENSGALG00000001329	EPB41	erythrocyte membrane protein band 4.1 [Source:NCBI gene;Acc:396493]	-0.0934703	0.065974	0.156549	1
ENSGALG00000031497			0.821152	0.579755	0.156665	1
ENSGALG00000041139	PINX1	PIN2 (TERF1) interacting telomerase inhibitor 1 [Source:NCBI gene;Acc:422028]	-0.0899851	0.0635396	0.156715	1
ENSGALG00000023576	PIM3	pim-3 oncogene [Source:NCBI gene;Acc:768655]	-0.117371	0.0829163	0.156911	1
ENSGALG00000049367			5.70974	4.03391	0.156941	1
ENSGALG00000008954	RUNDC3B	RUN domain containing 3B [Source:NCBI gene;Acc:420535]	0.130785	0.0924099	0.156991	1
ENSGALG00000008491	BIRC8	baculoviral IAP repeat containing 8 [Source:NCBI gene;Acc:395280]	-0.14318	0.101173	0.157011	1
ENSGALG00000054988	SLC22A31	solute carrier family 22 member 31 [Source:NCBI gene;Acc:100857161]	0.669175	0.472991	0.157135	1
ENSGALG00000012170	LIN7C	lin-7 homolog C, crumbs cell polarity complex component [Source:NCBI gene;Acc:421608]	0.101335	0.0716285	0.157147	1
ENSGALG00000008621	NRP2	neuropilin 2 [Source:NCBI gene;Acc:374157]	-0.133663	0.0944882	0.157187	1
ENSGALG00000054306	SRXN1	sulfiredoxin 1 [Source:NCBI gene;Acc:100858692]	-0.193337	0.136676	0.157197	1
ENSGALG00000053523			-2.48105	1.75411	0.157237	1
ENSGALG00000000377	HNRNPM	heterogeneous nuclear ribonucleoprotein M [Source:NCBI gene;Acc:420054]	-0.0586942	0.0415009	0.157278	1
ENSGALG00000007374	YPEL4	yippee like 4 [Source:NCBI gene;Acc:100858042]	0.325183	0.230016	0.157438	1
ENSGALG00000003507	TECPR1	tectonin beta-propeller repeat containing 1 [Source:NCBI gene;Acc:416436]	-0.0566838	0.0400958	0.157448	1
ENSGALG00000039658	GGA1	golgi associated, gamma adaptin ear containing, ARF binding protein 1 [Source:NCBI gene;Acc:100857525]	-0.063343	0.0448203	0.157578	1
ENSGALG00000008477	EXOC4	exocyst complex component 4 [Source:NCBI gene;Acc:416700]	-0.0946092	0.066958	0.157667	1
ENSGALG00000052319			-0.198258	0.140325	0.157701	1
ENSGALG00000000209	PRNP	prion protein [Source:NCBI gene;Acc:396452]	-0.094068	0.0665813	0.157706	1
ENSGALG00000008306	FGL2	fibrinogen like 2 [Source:NCBI gene;Acc:768821]	1.45404	1.02926	0.15774	1
ENSGALG00000046875			0.532755	0.377129	0.157756	1
ENSGALG00000017185	TMEM123	transmembrane protein 123 [Source:NCBI gene;Acc:418984]	0.147276	0.10428	0.157857	1
ENSGALG00000000653	CNTN2	contactin 2 [Source:NCBI gene;Acc:419825]	-0.167141	0.118369	0.157941	1
ENSGALG00000012975	IQSEC3	IQ motif and Sec7 domain 3 [Source:NCBI gene;Acc:418146]	-0.0932939	0.0660995	0.158122	1
ENSGALG00000008182	CHAC2	ChaC cation transport regulator homolog 2 [Source:NCBI gene;Acc:421221]	0.23327	0.165286	0.158153	1
ENSGALG00000026460		Rho guanine nucleotide exchange factor (GEF) 1 [Source:NCBI gene;Acc:424241]	-0.0765033	0.0542156	0.158217	1
ENSGALG00000040541	SLC5A6	solute carrier family 5 member 6 [Source:NCBI gene;Acc:100857231]	0.253359	0.179609	0.158358	1
ENSGALG00000007075	ATP13A3	ATPase 13A3 [Source:NCBI gene;Acc:424898]	0.0849038	0.0601966	0.158409	1
ENSGALG00000002771	CRIP1	cysteine rich protein 1 [Source:NCBI gene;Acc:101747696]	1.19262	0.845817	0.158533	1
ENSGALG00000054337			-1.7134	1.21524	0.158562	1
ENSGALG00000027918	PAFAH1B2	platelet activating factor acetylhydrolase 1b catalytic subunit 2 [Source:NCBI gene;Acc:419765]	-0.056827	0.0403077	0.15859	1
ENSGALG00000041926	HEXIM1	HEXIM P-TEFb complex subunit 1 [Source:HGNC Symbol;Acc:HGNC:24953]	-0.142824	0.101315	0.158626	1
ENSGALG00000028250	ANKRD22	ankyrin repeat domain 22 [Source:NCBI gene;Acc:771419]	1.23123	0.873537	0.158694	1
ENSGALG00000024318	TMEM200B	transmembrane protein 200B [Source:NCBI gene;Acc:428217]	-0.155247	0.11015	0.158712	1
ENSGALG00000002050	EXOC7	exocyst complex component 7 [Source:NCBI gene;Acc:417361]	-0.0628023	0.044571	0.158823	1
ENSGALG00000045520		ovoinhibitor-like [Source:NCBI gene;Acc:101749502]	2.07514	1.47275	0.158827	1
ENSGALG00000016154	ARC	activity regulated cytoskeleton associated protein [Source:NCBI gene;Acc:395075]	-0.713191	0.506168	0.158835	1
ENSGALG00000033090	VDR	vitamin D (1,25- dihydroxyvitamin D3) receptor [Source:NCBI gene;Acc:395988]	-0.19203	0.136289	0.158836	1
ENSGALG00000006901	AATK	apoptosis associated tyrosine kinase [Source:NCBI gene;Acc:422076]	-0.1526	0.108353	0.159027	1
ENSGALG00000011590	TMEM179	transmembrane protein 179 [Source:NCBI gene;Acc:423491]	0.117491	0.0834372	0.159092	1
ENSGALG00000054657			0.12171	0.0864638	0.159238	1
ENSGALG00000035596	NT5DC2	5'-nucleotidase domain containing 2 [Source:NCBI gene;Acc:415895]	-0.0794972	0.0564891	0.159338	1
ENSGALG00000017357	SRSF2	serine and arginine rich splicing factor 2 [Source:NCBI gene;Acc:396195]	0.137052	0.0973871	0.159343	1
ENSGALG00000000438	ERMP1	endoplasmic reticulum metallopeptidase 1 [Source:NCBI gene;Acc:426644]	0.134132	0.0953138	0.159347	1
ENSGALG00000003765	A1CF	APOBEC1 complementation factor [Source:NCBI gene;Acc:423680]	-2.03823	1.44836	0.159349	1
ENSGALG00000015434	GRIK2	glutamate ionotropic receptor kainate type subunit 2 [Source:NCBI gene;Acc:428628]	-0.100531	0.0714579	0.159471	1
ENSGALG00000017394	INSIG1	insulin induced gene 1 [Source:NCBI gene;Acc:420442]	0.14381	0.10223	0.159505	1
ENSGALG00000026091	CACNG4	calcium voltage-gated channel auxiliary subunit gamma 4 [Source:NCBI gene;Acc:373924]	-0.0876401	0.0623076	0.159554	1
ENSGALG00000043829		exostosin like glycosyltransferase 1 [Source:NCBI gene;Acc:100859367]	-0.153092	0.108901	0.159788	1
ENSGALG00000015156	NMRK1	nicotinamide riboside kinase 1 [Source:NCBI gene;Acc:427257]	0.14926	0.106207	0.15991	1
ENSGALG00000007093	CYTH1	cytohesin 1 [Source:NCBI gene;Acc:422085]	-0.100304	0.0713869	0.159999	1
ENSGALG00000016286	TASL	chromosome X open reading frame 21 [Source:NCBI gene;Acc:100857674]	0.532413	0.378923	0.160001	1
ENSGALG00000015333	PCGF3	polycomb group ring finger 3 [Source:NCBI gene;Acc:427287]	0.169178	0.120414	0.160031	1
ENSGALG00000005994	DERL3	derlin 3 [Source:NCBI gene;Acc:416934]	-0.0801046	0.0570159	0.160035	1
ENSGALG00000009422	RGS10	regulator of G-protein signaling 10 [Source:NCBI gene;Acc:423930]	0.220392	0.156877	0.16006	1
ENSGALG00000016898	TGDS	TDP-glucose 4,6-dehydratase [Source:NCBI gene;Acc:418793]	0.153076	0.108965	0.160073	1
ENSGALG00000035584	COL3A1	collagen type III alpha 1 chain [Source:NCBI gene;Acc:396340]	0.774619	0.55152	0.160165	1
ENSGALG00000042073		putative methyltransferase [Source:NCBI gene;Acc:424014]	-0.380374	0.270838	0.16019	1
ENSGALG00000035237		mitogen-activated protein kinase kinase kinase 20 [Source:NCBI gene;Acc:424149]	0.137281	0.0977999	0.16041	1
ENSGALG00000055118		platelet glycoprotein VI-like [Source:NCBI gene;Acc:107050100]	2.44254	1.74013	0.160421	1
ENSGALG00000015902	CD8BP	CD8b molecule pseudogene [Source:NCBI gene;Acc:396175]	-0.994514	0.708772	0.160572	1
ENSGALG00000010795	CRPPA	isoprenoid synthase domain containing [Source:NCBI gene;Acc:420591]	0.143805	0.102492	0.16059	1
ENSGALG00000051711			1.11434	0.794206	0.160591	1
ENSGALG00000013640	MBP	myelin basic protein [Source:NCBI gene;Acc:396217]	0.323284	0.230413	0.160598	1
ENSGALG00000006966	ZNF518A	zinc finger protein 518A [Source:NCBI gene;Acc:428964]	0.184017	0.131188	0.160706	1
ENSGALG00000049517	CHMP2A	charged multivesicular body protein 2A [Source:NCBI gene;Acc:776036]	-0.0777782	0.05545	0.160714	1
ENSGALG00000015346	NFKBIZ	NFKB inhibitor zeta [Source:NCBI gene;Acc:418404]	0.244291	0.17426	0.160952	1
ENSGALG00000011211	HACL1	2-hydroxyacyl-CoA lyase 1 [Source:NCBI gene;Acc:420638]	0.105628	0.0753479	0.160954	1
ENSGALG00000023824		lipase member M-like 5 [Source:NCBI gene;Acc:428958]	2.0178	1.43947	0.160986	1
ENSGALG00000007128	SH3BGRL	SH3 domain binding glutamate rich protein like [Source:NCBI gene;Acc:422277]	0.107403	0.0766307	0.161043	1
ENSGALG00000036380	SLC48A1	solute carrier family 48 member 1 [Source:NCBI gene;Acc:426887]	-0.0720143	0.0513952	0.161158	1
ENSGALG00000035903	FAM46A	family with sequence similarity 46 member A [Source:NCBI gene;Acc:421845]	-0.20148	0.14381	0.161208	1
ENSGALG00000031637	ICOSLG	inducible T-cell costimulator ligand [Source:NCBI gene;Acc:395968]	0.735727	0.525313	0.161349	1
ENSGALG00000006663	ARHGEF12	Rho guanine nucleotide exchange factor 12 [Source:NCBI gene;Acc:419752]	-0.0691983	0.0494132	0.161393	1
ENSGALG00000004997	FLII	FLII, actin remodeling protein [Source:NCBI gene;Acc:416515]	-0.100289	0.0716162	0.161404	1
ENSGALG00000000667	EDN2	endothelin 2 [Source:NCBI gene;Acc:419559]	-0.152972	0.109254	0.161468	1
ENSGALG00000017197	CNTN5	contactin 5 [Source:NCBI gene;Acc:395317]	-0.101308	0.0723591	0.161491	1
ENSGALG00000011541	BIN1	bridging integrator 1 [Source:NCBI gene;Acc:424228]	0.107655	0.076899	0.161526	1
ENSGALG00000033002	SLC7A3	solute carrier family 7 member 3 [Source:NCBI gene;Acc:422213]	-0.116848	0.0834656	0.161528	1
ENSGALG00000043556		adhesion G protein-coupled receptor V1 [Source:NCBI gene;Acc:431566]	0.204826	0.146311	0.161532	1
ENSGALG00000040770			-0.106056	0.0757628	0.161559	1
ENSGALG00000007996	ANKRD44	ankyrin repeat domain 44 [Source:NCBI gene;Acc:424055]	0.234688	0.167679	0.161626	1
ENSGALG00000044814	CCDC14	coiled-coil domain containing 14 [Source:NCBI gene;Acc:424252]	0.19446	0.138938	0.16163	1
ENSGALG00000009483	MARK1	microtubule affinity regulating kinase 1 [Source:NCBI gene;Acc:421342]	-0.0577987	0.0413017	0.161685	1
ENSGALG00000038041	PHF14	PHD finger protein 14 [Source:NCBI gene;Acc:420583]	-0.0675149	0.0482448	0.161686	1
ENSGALG00000013616	OPRM1	opioid receptor mu 1 [Source:NCBI gene;Acc:421644]	-0.201996	0.144346	0.161696	1
ENSGALG00000014528	ENO2	enolase 2 [Source:NCBI gene;Acc:395689]	-0.0932226	0.0666499	0.161906	1
ENSGALG00000038102	TBRG4	transforming growth factor beta regulator 4 [Source:NCBI gene;Acc:420408]	-0.0840935	0.0601295	0.161951	1
ENSGALG00000027872	STBD1	starch binding domain 1 [Source:NCBI gene;Acc:422637]	-0.165195	0.11812	0.161952	1
ENSGALG00000033063	GINS2	GINS complex subunit 2 [Source:NCBI gene;Acc:415824]	-0.288918	0.206629	0.16204	1
ENSGALG00000015805		charged multivesicular body protein 3 [Source:NCBI gene;Acc:422918]	-0.0727266	0.0520136	0.162046	1
ENSGALG00000016704	CDC5L	cell division cycle 5 like [Source:NCBI gene;Acc:422052]	-0.077601	0.0555103	0.162126	1
ENSGALG00000038254		CUB and zona pellucida like domains 1 [Source:NCBI gene;Acc:423943]	-1.04532	0.747867	0.162191	1
ENSGALG00000048989			-0.900142	0.64414	0.162284	1
ENSGALG00000051546			-0.144529	0.103428	0.162299	1
ENSGALG00000033068	TLR21	Toll-like receptor 21 [Source:NCBI gene;Acc:415623]	-0.162526	0.116318	0.162337	1
ENSGALG00000026081	RBM38	RNA binding motif protein 38 [Source:NCBI gene;Acc:768866]	0.150961	0.108047	0.162362	1
ENSGALG00000036252	SAP30	Sin3A associated protein 30 [Source:NCBI gene;Acc:422562]	-0.126388	0.0904621	0.162371	1
ENSGALG00000052573	UBE2S	ubiquitin conjugating enzyme E2 S [Source:NCBI gene;Acc:107050834]	-0.0955841	0.0684249	0.162437	1
ENSGALG00000012139	ARL14EP	ADP ribosylation factor like GTPase 14 effector protein [Source:NCBI gene;Acc:421605]	0.10201	0.0730422	0.162537	1
ENSGALG00000013342	GBX2	gastrulation brain homeobox 2 [Source:NCBI gene;Acc:395950]	-0.234493	0.167905	0.162541	1
ENSGALG00000037686	NBN	nibrin [Source:NCBI gene;Acc:374246]	0.109689	0.0785471	0.162571	1
ENSGALG00000032496	SIRT3	sirtuin 3 [Source:NCBI gene;Acc:422988]	-0.0726903	0.0520528	0.162572	1
ENSGALG00000054412			-0.111533	0.0799406	0.162955	1
ENSGALG00000036792	TIGD5	tigger transposable element derived 5 [Source:NCBI gene;Acc:101749031]	-0.161155	0.115543	0.163086	1
ENSGALG00000042796	DNAJC7	DnaJ heat shock protein family (Hsp40) member C7 [Source:NCBI gene;Acc:428312]	-0.0562065	0.0402987	0.163093	1
ENSGALG00000050420			-0.11277	0.080854	0.163095	1
ENSGALG00000007653	RAE1	ribonucleic acid export 1 [Source:NCBI gene;Acc:419324]	0.0900268	0.0645509	0.163117	1
ENSGALG00000011222	IL12RB2	interleukin 12 receptor subunit beta 2 [Source:NCBI gene;Acc:424705]	0.793208	0.568828	0.163179	1
ENSGALG00000054059			0.301863	0.216531	0.163291	1
ENSGALG00000009097	SNAP23	synaptosome associated protein 23 [Source:NCBI gene;Acc:423235]	0.156544	0.112319	0.163395	1
ENSGALG00000039733		putative nuclease HARBI1-like [Source:NCBI gene;Acc:426514]	-0.172358	0.123668	0.163404	1
ENSGALG00000045658	ABHD14A	abhydrolase domain containing 14A [Source:NCBI gene;Acc:100858554]	-0.973336	0.698773	0.163643	1
ENSGALG00000011277	PLEKHG7	pleckstrin homology and RhoGEF domain containing G7 [Source:NCBI gene;Acc:417895]	0.755536	0.542524	0.163731	1
ENSGALG00000003194	ATP6V0A2	ATPase H+ transporting V0 subunit a2 [Source:NCBI gene;Acc:395473]	0.105492	0.0757665	0.163821	1
ENSGALG00000039108	MAP1S	microtubule associated protein 1S [Source:NCBI gene;Acc:429847]	-0.132712	0.0953446	0.163946	1
ENSGALG00000032453	FABP9	fatty acid binding protein 9 [Source:NCBI gene;Acc:420198]	0.481058	0.345646	0.163994	1
ENSGALG00000033626			-0.107146	0.0769965	0.164052	1
ENSGALG00000034511		poly [ADP-ribose] polymerase 12-like [Source:NCBI gene;Acc:418108]	-0.466217	0.335043	0.16407	1
ENSGALG00000009427	TIAL1	TIA1 cytotoxic granule associated RNA binding protein like 1 [Source:NCBI gene;Acc:112529920]	0.101481	0.0729301	0.16408	1
ENSGALG00000001046	DLGAP4	discs, large (Drosophila) homolog-associated protein 4 [Source:NCBI gene;Acc:419119]	-0.0732587	0.0526591	0.164169	1
ENSGALG00000006567	UBASH3B	ubiquitin associated and SH3 domain containing B [Source:NCBI gene;Acc:419748]	-0.0889922	0.0639858	0.164283	1
ENSGALG00000006516	MTHFS	methenyltetrahydrofolate synthetase [Source:NCBI gene;Acc:415484]	0.192787	0.138718	0.164598	1
ENSGALG00000051766			0.380895	0.274092	0.164632	1
ENSGALG00000033226	FAM107B	family with sequence similarity 107 member B [Source:NCBI gene;Acc:426376]	0.293314	0.21112	0.164735	1
ENSGALG00000054191			-0.281897	0.202909	0.164748	1
ENSGALG00000011323	SNAPC3	small nuclear RNA activating complex polypeptide 3 [Source:NCBI gene;Acc:768769]	-0.116197	0.0836781	0.164949	1
ENSGALG00000009029	TSPAN12	tetraspanin 12 [Source:NCBI gene;Acc:417763]	0.121713	0.0876551	0.164971	1
ENSGALG00000033260	ST3GAL5	ST3 beta-galactoside alpha-2,3-sialyltransferase 5 [Source:NCBI gene;Acc:407775]	0.0963548	0.0693989	0.165009	1
ENSGALG00000014957	WDR1	WD repeat domain 1 [Source:NCBI gene;Acc:422842]	-0.0743362	0.053568	0.165229	1
ENSGALG00000012739	HIVEP1	human immunodeficiency virus type I enhancer binding protein 1 [Source:NCBI gene;Acc:420856]	-0.0899081	0.0647967	0.165277	1
ENSGALG00000008949	ADRB1	adrenoceptor beta 1 [Source:NCBI gene;Acc:101750705]	0.333924	0.240695	0.165341	1
ENSGALG00000001522	PHF20	PHD finger protein 20 [Source:NCBI gene;Acc:419131]	-0.100946	0.072776	0.165416	1
ENSGALG00000009821	NENF	neudesin neurotrophic factor [Source:NCBI gene;Acc:421370]	0.127344	0.0918281	0.165513	1
ENSGALG00000005595	HPS4	HPS4, biogenesis of lysosomal organelles complex 3 subunit 2 [Source:NCBI gene;Acc:416907]	-0.1123	0.0809832	0.16553	1
ENSGALG00000003405	BSDC1	BSD domain containing 1 [Source:NCBI gene;Acc:419658]	-0.0673806	0.0485927	0.165551	1
ENSGALG00000008043	CORO2B	coronin 2B [Source:NCBI gene;Acc:415561]	-0.0846346	0.0610488	0.165642	1
ENSGALG00000003126	ERBB4	erb-b2 receptor tyrosine kinase 4 [Source:NCBI gene;Acc:395671]	-0.121079	0.0873682	0.165793	1
ENSGALG00000041752	CD164L2	CD164 molecule like 2 [Source:NCBI gene;Acc:101748332]	-0.614267	0.443306	0.165854	1
ENSGALG00000039920	SNRK	SNF related kinase [Source:NCBI gene;Acc:420675]	-0.0844323	0.0609563	0.166013	1
ENSGALG00000023542	ALPL	alkaline phosphatase, liver/bone/kidney [Source:NCBI gene;Acc:396317]	0.156552	0.113026	0.166023	1
ENSGALG00000008926	CADPS2	calcium dependent secretion activator 2 [Source:NCBI gene;Acc:417756]	0.19057	0.137612	0.1661	1
ENSGALG00000008536	KLHDC3	kelch domain containing 3 [Source:NCBI gene;Acc:421251]	-0.0936289	0.0676501	0.166353	1
ENSGALG00000040168	GPR61	G protein-coupled receptor 61 [Source:NCBI gene;Acc:100858985]	-0.292601	0.211473	0.16647	1
ENSGALG00000009111	HAUS2	HAUS augmin like complex subunit 2 [Source:NCBI gene;Acc:423237]	0.11394	0.0823569	0.166513	1
ENSGALG00000055117			0.228768	0.165429	0.166702	1
ENSGALG00000043618	SLC40A1	solute carrier family 40 member 1 [Source:NCBI gene;Acc:423984]	0.287486	0.207908	0.16674	1
ENSGALG00000019842	TFAP2D	transcription factor AP-2 delta [Source:NCBI gene;Acc:771525]	-0.16105	0.116477	0.166765	1
ENSGALG00000002116	TEN1	TEN1 CST complex subunit [Source:NCBI gene;Acc:100529060]	0.183885	0.133001	0.166793	1
ENSGALG00000004350	WDR41	WD repeat domain 41 [Source:NCBI gene;Acc:416366]	0.144437	0.104499	0.166917	1
ENSGALG00000016062	PSMG1	proteasome assembly chaperone 1 [Source:NCBI gene;Acc:418520]	0.0956245	0.0691892	0.166949	1
ENSGALG00000049887			3.84149	2.77968	0.166975	1
ENSGALG00000008378	SRGAP3	SLIT-ROBO Rho GTPase activating protein 3 [Source:NCBI gene;Acc:416115]	-0.0689044	0.0498601	0.166986	1
ENSGALG00000047141			0.705571	0.510603	0.167022	1
ENSGALG00000006044	MAB21L4	chromosome 9 C2orf54 homolog [Source:NCBI gene;Acc:770366]	1.61593	1.16968	0.167119	1
ENSGALG00000007778	PES1	pescadillo ribosomal biogenesis factor 1 [Source:NCBI gene;Acc:770808]	-0.0776771	0.0562328	0.167171	1
ENSGALG00000016001	LZTS3	leucine zipper tumor suppressor family member 3 [Source:NCBI gene;Acc:426948]	-0.102309	0.0740862	0.167297	1
ENSGALG00000012732	PHACTR1	phosphatase and actin regulator 1 [Source:NCBI gene;Acc:395093]	-0.0782274	0.0566479	0.167297	1
ENSGALG00000004494	CCNE1	cyclin E1 [Source:NCBI gene;Acc:426117]	0.134158	0.097178	0.16742	1
ENSGALG00000012033	SGSM3	small G protein signaling modulator 3 [Source:NCBI gene;Acc:418008]	-0.0846333	0.0613054	0.167427	1
ENSGALG00000004200	DPP9	dipeptidyl peptidase 9 [Source:NCBI gene;Acc:420159]	0.0739816	0.0536155	0.167631	1
ENSGALG00000010536	FAF1	Fas associated factor 1 [Source:NCBI gene;Acc:424629]	-0.0696989	0.0505221	0.167719	1
ENSGALG00000010610	SNX25	sorting nexin 25 [Source:NCBI gene;Acc:422544]	0.0794137	0.0575739	0.167792	1
ENSGALG00000037257	HLX	H2.0 like homeobox [Source:NCBI gene;Acc:107052956]	2.50692	1.81815	0.167948	1
ENSGALG00000038536	SH3BGRL3	SH3 domain binding glutamate rich protein like 3 [Source:NCBI gene;Acc:768795]	-0.107493	0.0779641	0.167971	1
ENSGALG00000002853	CFDP1	craniofacial development protein 1 [Source:NCBI gene;Acc:374073]	-0.0868875	0.0630464	0.168156	1
ENSGALG00000050269			0.143166	0.103919	0.168306	1
ENSGALG00000019755			-1.78237	1.29393	0.168364	1
ENSGALG00000007054	TBC1D16	TBC1 domain family member 16 [Source:NCBI gene;Acc:768712]	-0.100999	0.0733468	0.168509	1
ENSGALG00000043976	RSPH1	radial spoke head 1 homolog [Source:NCBI gene;Acc:418536]	0.438647	0.318567	0.168532	1
ENSGALG00000007178	FADS2	fatty acid desaturase 2 [Source:NCBI gene;Acc:423122]	0.144875	0.105254	0.168686	1
ENSGALG00000028749	ACTG1	actin, cytoplasmic 2-like [Source:NCBI gene;Acc:776816]	-0.103874	0.0754884	0.168814	1
ENSGALG00000052199	SNRPD2	small nuclear ribonucleoprotein D2 polypeptide [Source:NCBI gene;Acc:107049207]	-0.127644	0.0927647	0.168822	1
ENSGALG00000016024	SETD4	SET domain containing 4 [Source:NCBI gene;Acc:418511]	0.207102	0.150537	0.168897	1
ENSGALG00000016127			0.626245	0.455276	0.168968	1
ENSGALG00000002304	ADPRHL2	ADP-ribosylhydrolase like 2 [Source:NCBI gene;Acc:419626]	-0.0590138	0.0429076	0.169017	1
ENSGALG00000029743	MED6	mediator complex subunit 6 [Source:NCBI gene;Acc:426282]	-0.109783	0.0798237	0.169031	1
ENSGALG00000010016	SOCS5	suppressor of cytokine signaling 5 [Source:NCBI gene;Acc:428570]	0.0683267	0.0496896	0.16911	1
ENSGALG00000054667		zinc finger protein 252-like [Source:NCBI gene;Acc:100857850]	-0.184893	0.134491	0.169205	1
ENSGALG00000015809	RNF103	ring finger protein 103 [Source:NCBI gene;Acc:422919]	-0.0742988	0.0540495	0.169242	1
ENSGALG00000017366	DPM1	dolichyl-phosphate mannosyltransferase subunit 1, catalytic [Source:NCBI gene;Acc:419349]	0.0916815	0.0666995	0.169272	1
ENSGALG00000011692	CDCA4	cell division cycle associated 4 [Source:NCBI gene;Acc:423500]	0.0868285	0.06318	0.169347	1
ENSGALG00000011900	NAGA	alpha-N-acetylgalactosaminidase [Source:NCBI gene;Acc:396547]	-0.114573	0.0834141	0.169582	1
ENSGALG00000034934	CLPS	colipase [Source:NCBI gene;Acc:771102]	-0.989934	0.720866	0.169673	1
ENSGALG00000035945		fibulin 7 [Source:NCBI gene;Acc:427533]	0.948341	0.690707	0.169752	1
ENSGALG00000046730			-4.97204	3.62181	0.169812	1
ENSGALG00000026747	GTF2A1L	general transcription factor IIA, 1-like [Source:NCBI gene;Acc:100534591]	0.743646	0.541835	0.169921	1
ENSGALG00000030857	USP48	ubiquitin specific peptidase 48 [Source:NCBI gene;Acc:769457]	-0.048956	0.0356731	0.169955	1
ENSGALG00000053908			1.14325	0.833232	0.170042	1
ENSGALG00000051438	EXTL2	exostosin like glycosyltransferase 2 [Source:NCBI gene;Acc:424465]	0.148934	0.108552	0.170063	1
ENSGALG00000008686	TRDMT1	tRNA aspartic acid methyltransferase 1 [Source:NCBI gene;Acc:420520]	0.117399	0.0855748	0.170098	1
ENSGALG00000044018	ISOC2	uncharacterized LOC107050412 [Source:NCBI gene;Acc:107050412]	0.30321	0.221019	0.170103	1
ENSGALG00000054196		chemokine [Source:NCBI gene;Acc:771679]	2.69371	1.96402	0.17021	1
ENSGALG00000026215		coiled-coil domain containing 177 [Source:NCBI gene;Acc:101748318]	-0.100279	0.073146	0.170392	1
ENSGALG00000031978	TARP	TCR gamma alternate reading frame protein [Source:NCBI gene;Acc:776306]	-1.00277	0.731489	0.170417	1
ENSGALG00000009514	NRCAM	neuronal cell adhesion molecule [Source:NCBI gene;Acc:396202]	0.106704	0.077843	0.170449	1
ENSGALG00000046125	PECAM1	platelet and endothelial cell adhesion molecule 1 [Source:NCBI gene;Acc:771243]	0.64549	0.470916	0.170465	1
ENSGALG00000054138			-0.338577	0.247032	0.170507	1
ENSGALG00000002219	WBP2	WW domain binding protein 2 [Source:NCBI gene;Acc:417368]	-0.0755109	0.0551078	0.170612	1
ENSGALG00000008217	RNFT2	ring finger protein, transmembrane 2 [Source:NCBI gene;Acc:427723]	-0.0777519	0.0567548	0.170699	1
ENSGALG00000007139	FAM107A	family with sequence similarity 107 member A [Source:NCBI gene;Acc:427591]	-0.109887	0.0802322	0.170807	1
ENSGALG00000016872	PCCA	propionyl-CoA carboxylase alpha subunit [Source:NCBI gene;Acc:418774]	0.0950683	0.0694163	0.170831	1
ENSGALG00000037950	ALPK3	alpha kinase 3 [Source:NCBI gene;Acc:768936]	0.223311	0.163067	0.17086	1
ENSGALG00000009615	RRP15	ribosomal RNA processing 15 homolog [Source:NCBI gene;Acc:421353]	-0.111497	0.0814377	0.170964	1
ENSGALG00000043593		pre-mRNA processing factor 18 [Source:NCBI gene;Acc:419036]	-0.0667331	0.0487492	0.171029	1
ENSGALG00000039826	CNGA3	cyclic nucleotide gated channel alpha 3 [Source:NCBI gene;Acc:396144]	-0.125839	0.0919331	0.171059	1
ENSGALG00000051750			-0.129095	0.0943142	0.171068	1
ENSGALG00000014901	METTL16	methyltransferase like 16 [Source:NCBI gene;Acc:431184]	-0.0847635	0.0619264	0.171069	1
ENSGALG00000047438			1.37509	1.00528	0.171355	1
ENSGALG00000008807	DCUN1D1	defective in cullin neddylation 1 domain containing 1 [Source:NCBI gene;Acc:424963]	0.0969451	0.0708744	0.171361	1
ENSGALG00000004747			0.488313	0.357016	0.171387	1
ENSGALG00000015264	PPIP5K2	diphosphoinositol pentakisphosphate kinase 2 [Source:NCBI gene;Acc:427276]	0.173804	0.127103	0.171489	1
ENSGALG00000051730			0.298383	0.218223	0.171521	1
ENSGALG00000011917	PPM1A	protein phosphatase, Mg2+/Mn2+ dependent 1A [Source:NCBI gene;Acc:423525]	-0.0589203	0.0430944	0.17155	1
ENSGALG00000010853	C8B	complement C8 beta chain [Source:NCBI gene;Acc:424669]	0.246491	0.18031	0.171614	1
ENSGALG00000030588	GALNTL6	polypeptide N-acetylgalactosaminyltransferase-like 6 [Source:NCBI gene;Acc:422560]	-0.121649	0.088996	0.171655	1
ENSGALG00000002958	DNER	delta/notch like EGF repeat containing [Source:NCBI gene;Acc:424786]	-0.0816629	0.0597432	0.171657	1
ENSGALG00000036964			0.0929035	0.0679699	0.171677	1
ENSGALG00000012018	UGT8	UDP glycosyltransferase 8 [Source:NCBI gene;Acc:374033]	0.291327	0.21315	0.171698	1
ENSGALG00000012089			-0.119226	0.0872371	0.171721	1
ENSGALG00000035184	SDC3	syndecan 3 [Source:NCBI gene;Acc:396343]	-0.0978901	0.0716282	0.171737	1
ENSGALG00000000991	TAF12	TATA-box binding protein associated factor 12 [Source:NCBI gene;Acc:419585]	-0.0692761	0.0506935	0.171761	1
ENSGALG00000007690	TFAP2C	transcription factor AP-2 gamma [Source:NCBI gene;Acc:419327]	-0.103651	0.0758665	0.171869	1
ENSGALG00000040424	SCNN1A	sodium channel epithelial 1 alpha subunit [Source:NCBI gene;Acc:396050]	-1.20348	0.881019	0.171937	1
ENSGALG00000014346	TSPAN9	tetraspanin 9 [Source:NCBI gene;Acc:418263]	0.094191	0.0689557	0.17195	1
ENSGALG00000014942	NSA2	NSA2, ribosome biogenesis homolog [Source:NCBI gene;Acc:427206]	-0.0817655	0.0598837	0.172125	1
ENSGALG00000012606	ISCA1	iron-sulfur cluster assembly 1 [Source:NCBI gene;Acc:427463]	0.119191	0.0873082	0.172199	1
ENSGALG00000054675		transmembrane protein 272 [Source:NCBI gene;Acc:112531573]	-0.511846	0.375058	0.172344	1
ENSGALG00000030054	PTPRN2	protein tyrosine phosphatase, receptor type N2 [Source:NCBI gene;Acc:420449]	-0.106039	0.077701	0.172345	1
ENSGALG00000028283	CCDC92B	coiled-coil domain containing 92B [Source:NCBI gene;Acc:101751240]	-0.151753	0.111199	0.172345	1
ENSGALG00000010976	CCDC126	coiled-coil domain containing 126 [Source:NCBI gene;Acc:420619]	0.16995	0.124544	0.172385	1
ENSGALG00000052648	PRR14L	proline rich 14-like [Source:NCBI gene;Acc:416957]	0.137575	0.100827	0.172421	1
ENSGALG00000023661		dihydrouridine synthase 4 like [Source:NCBI gene;Acc:769352]	0.154282	0.113099	0.172523	1
ENSGALG00000002501	VKORC1L1	vitamin K epoxide reductase complex subunit 1 like 1 [Source:NCBI gene;Acc:408253]	0.114768	0.0841345	0.172536	1
ENSGALG00000001189	NCF1C	neutrophil cytosolic factor 1C pseudogene [Source:NCBI gene;Acc:417485]	-0.435672	0.319446	0.17262	1
ENSGALG00000000638	UTP4	UTP4, small subunit processome component [Source:NCBI gene;Acc:769632]	-0.120025	0.0880578	0.172876	1
ENSGALG00000007650	SLC9A3R1	SLC9A3 regulator 1 [Source:NCBI gene;Acc:422108]	-0.127426	0.0934961	0.172913	1
ENSGALG00000003175		serine/threonine kinase like domain containing 1 [Source:NCBI gene;Acc:417154]	0.203073	0.149015	0.172954	1
ENSGALG00000006843	NCBP2	nuclear cap binding protein subunit 2, 20kDa [Source:NCBI gene;Acc:424889]	-0.0832188	0.0610737	0.173009	1
ENSGALG00000047314	YF5	MHC class I antigen YF5 [Source:NCBI gene;Acc:427746]	-0.397926	0.292074	0.173066	1
ENSGALG00000007490	DDX54	DEAD-box helicase 54 [Source:NCBI gene;Acc:416992]	-0.0956457	0.0702703	0.173479	1
ENSGALG00000002527		transmembrane protein 201 [Source:NCBI gene;Acc:419443]	0.115163	0.0846146	0.173504	1
ENSGALG00000005716	SBF2	SET binding factor 2 [Source:NCBI gene;Acc:423043]	0.0830759	0.0610881	0.173851	1
ENSGALG00000007362	ZDHHC5	zinc finger DHHC-type containing 5 [Source:NCBI gene;Acc:423130]	-0.105407	0.0775096	0.173853	1
ENSGALG00000000397	IPO9	importin 9 [Source:NCBI gene;Acc:421167]	-0.0685845	0.0504484	0.173989	1
ENSGALG00000013624		family with sequence similarity 65, member B [Source:NCBI gene;Acc:421003]	-0.0915458	0.0673544	0.174094	1
ENSGALG00000042814	MCRIP1	MAPK regulated corepressor interacting protein 1 [Source:NCBI gene;Acc:101749776]	-0.0661792	0.0487051	0.174219	1
ENSGALG00000010501	SNW1	SNW domain containing 1 [Source:NCBI gene;Acc:423381]	-0.0737953	0.0543154	0.17426	1
ENSGALG00000029416	TRPC6	transient receptor potential cation channel subfamily C member 6 [Source:NCBI gene;Acc:418989]	0.21745	0.160053	0.174269	1
ENSGALG00000009947	PLEKHH2	pleckstrin homology, MyTH4 and FERM domain containing H2 [Source:NCBI gene;Acc:421399]	0.245667	0.180919	0.1745	1
ENSGALG00000008883	TCF7L2	transcription factor 7-like 2 (T-cell specific, HMG-box) [Source:NCBI gene;Acc:395508]	0.289813	0.213452	0.174544	1
ENSGALG00000001678	PRKAB2	protein kinase AMP-activated non-catalytic subunit beta 2 [Source:NCBI gene;Acc:427017]	-0.0823898	0.0606883	0.174594	1
ENSGALG00000039299	LASP1	LIM and SH3 protein 1 [Source:NCBI gene;Acc:420002]	-0.0858589	0.0632487	0.174628	1
ENSGALG00000001608	UNC5D	unc-5 netrin receptor D [Source:NCBI gene;Acc:426920]	-0.125244	0.0922767	0.174696	1
ENSGALG00000006045	SH3GL3	SH3 domain containing GRB2 like 3, endophilin A3 [Source:NCBI gene;Acc:395201]	0.105141	0.0774707	0.174725	1
ENSGALG00000000608	CDH1	cadherin 1 [Source:NCBI gene;Acc:415860]	-0.289979	0.213665	0.174728	1
ENSGALG00000016740	OCA2	OCA2 melanosomal transmembrane protein [Source:NCBI gene;Acc:428009]	0.167296	0.123333	0.174956	1
ENSGALG00000046992	MCRIP2	family with sequence similarity 195, member A [Source:NCBI gene;Acc:425184]	0.192876	0.142231	0.175075	1
ENSGALG00000003695	MINPP1	multiple inositol-polyphosphate phosphatase 1 [Source:NCBI gene;Acc:395356]	-0.11835	0.0872744	0.175076	1
ENSGALG00000053663			0.395174	0.291427	0.1751	1
ENSGALG00000051385			-0.221964	0.163744	0.175242	1
ENSGALG00000034048	BCL11A	B-cell CLL/lymphoma 11A [Source:NCBI gene;Acc:421199]	-0.119108	0.0878731	0.175273	1
ENSGALG00000009020	JAG1	jagged 1 [Source:NCBI gene;Acc:396043]	0.0887006	0.065463	0.175427	1
ENSGALG00000014554			-0.130224	0.0961161	0.175461	1
ENSGALG00000005132	CIAO2B	family with sequence similarity 96 member B [Source:NCBI gene;Acc:415789]	0.10894	0.0804405	0.175645	1
ENSGALG00000016498	MFSD2B	major facilitator superfamily domain containing 2B [Source:NCBI gene;Acc:428656]	0.80356	0.593366	0.17566	1
ENSGALG00000039830	DHX30	DExH-box helicase 30 [Source:NCBI gene;Acc:420376]	-0.0998443	0.0737469	0.175775	1
ENSGALG00000054971	ARHGAP30	rho GTPase-activating protein 30-like [Source:NCBI gene;Acc:101749378]	0.533283	0.393912	0.175797	1
ENSGALG00000027633	RASSF9	Ras association domain family member 9 [Source:NCBI gene;Acc:427872]	1.06887	0.789656	0.175866	1
ENSGALG00000001376	ARID3B	AT-rich interaction domain 3B [Source:NCBI gene;Acc:100859297]	-0.0954256	0.0705014	0.175887	1
ENSGALG00000007076	CCNY	cyclin Y [Source:NCBI gene;Acc:428412]	-0.126113	0.0931806	0.175918	1
ENSGALG00000001056	ABHD11	abhydrolase domain containing 11 [Source:NCBI gene;Acc:417473]	-0.166786	0.123238	0.175939	1
ENSGALG00000050503	TNFRSF4	TNF receptor superfamily member 4 [Source:NCBI gene;Acc:101751037]	0.34842	0.257532	0.176082	1
ENSGALG00000014218	PHF21B	PHD finger protein 21B [Source:NCBI gene;Acc:427935]	-0.123879	0.0915766	0.176139	1
ENSGALG00000052396			-0.170453	0.126035	0.176239	1
ENSGALG00000011963	PRDM5	PR/SET domain 5 [Source:NCBI gene;Acc:422673]	0.673922	0.498324	0.176255	1
ENSGALG00000007030		transmembrane protein 180-like [Source:NCBI gene;Acc:416622]	0.281581	0.208219	0.17627	1
ENSGALG00000030969	CLEC3B	C-type lectin domain family 3 member B [Source:NCBI gene;Acc:395386]	0.718226	0.531124	0.176287	1
ENSGALG00000036547		dedicator of cytokinesis protein 2-like [Source:NCBI gene;Acc:429518]	0.210642	0.155779	0.176318	1
ENSGALG00000028489		gastricsin-like [Source:NCBI gene;Acc:428272]	-1.15765	0.856255	0.176376	1
ENSGALG00000017049	ALG5	ALG5, dolichyl-phosphate beta-glucosyltransferase [Source:NCBI gene;Acc:418898]	0.129092	0.0954876	0.176401	1
ENSGALG00000001316	CPNE2	copine 2 [Source:NCBI gene;Acc:415646]	-0.0964332	0.0713477	0.176505	1
ENSGALG00000021171		transmembrane protein 2-like [Source:NCBI gene;Acc:415478]	0.292168	0.216166	0.176506	1
ENSGALG00000011476	SEPTIN11	septin 11 [Source:NCBI gene;Acc:422635]	-0.0805214	0.0595786	0.17653	1
ENSGALG00000028227	SLC25A20	solute carrier family 25 member 20 [Source:NCBI gene;Acc:416062]	0.157697	0.116683	0.176533	1
ENSGALG00000032467	C11orf52	chromosome 24 open reading frame, human C11orf52 [Source:NCBI gene;Acc:770939]	0.142769	0.105637	0.176534	1
ENSGALG00000042553	RAP2B	RAP2B, member of RAS oncogene family [Source:HGNC Symbol;Acc:HGNC:9862]	0.269505	0.199418	0.176547	1
ENSGALG00000009066	KCND2	potassium voltage-gated channel subfamily D member 2 [Source:NCBI gene;Acc:374143]	-0.103653	0.0767089	0.176617	1
ENSGALG00000006413	CEMIP	cell migration inducing hyaluronan binding protein [Source:NCBI gene;Acc:415476]	0.345944	0.256039	0.17665	1
ENSGALG00000016559	PIGA	phosphatidylinositol glycan anchor biosynthesis class A [Source:NCBI gene;Acc:418624]	0.117428	0.0869137	0.176669	1
ENSGALG00000011423	CEP43	FGFR1 oncogene partner [Source:NCBI gene;Acc:421568]	0.109738	0.0812253	0.176687	1
ENSGALG00000004110		translocase of outer mitochondrial membrane 34 [Source:NCBI gene;Acc:419188]	0.143126	0.105941	0.176695	1
ENSGALG00000047102	SAPCD2	suppressor APC domain containing 2 [Source:NCBI gene;Acc:770416]	-0.144877	0.107243	0.176723	1
ENSGALG00000011393	ZNF142	zinc finger protein 142 [Source:NCBI gene;Acc:424213]	-0.0968328	0.0716839	0.17675	1
ENSGALG00000017120	SACS	sacsin molecular chaperone [Source:NCBI gene;Acc:418944]	0.163938	0.121366	0.176768	1
ENSGALG00000042733		cytochrome b5 domain-containing protein 1-like [Source:NCBI gene;Acc:107055082]	0.205546	0.152172	0.176775	1
ENSGALG00000015396	CD200	CD200 molecule [Source:NCBI gene;Acc:418425]	1.44769	1.07237	0.17702	1
ENSGALG00000011272	RAB5A	RAB5A, member RAS oncogene family [Source:NCBI gene;Acc:420649]	0.109244	0.0809325	0.177074	1
ENSGALG00000005623	TFIP11	tuftelin interacting protein 11 [Source:NCBI gene;Acc:416909]	-0.0741988	0.0549819	0.177172	1
ENSGALG00000015910	CD109	CD109 molecule [Source:NCBI gene;Acc:421862]	0.188482	0.139674	0.177195	1
ENSGALG00000008669	CD28	CD28 molecule [Source:NCBI gene;Acc:396249]	-0.810104	0.600414	0.177259	1
ENSGALG00000036938	RALYL	RALY RNA binding protein-like [Source:NCBI gene;Acc:420203]	-0.0891007	0.0660439	0.1773	1
ENSGALG00000029020	PLPP4	phospholipid phosphatase 4 [Source:HGNC Symbol;Acc:HGNC:23531]	-0.107354	0.079592	0.177401	1
ENSGALG00000008947	PAK5	p21 (RAC1) activated kinase 5 [Source:NCBI gene;Acc:416734]	-0.0755559	0.056018	0.177408	1
ENSGALG00000045288	CAMK2N1	calcium/calmodulin dependent protein kinase II inhibitor 1 [Source:NCBI gene;Acc:100858651]	-0.275068	0.203961	0.177455	1
ENSGALG00000003925	MYPN	myopalladin [Source:NCBI gene;Acc:423684]	0.146239	0.108439	0.17747	1
ENSGALG00000015580	UFL1	UFM1 specific ligase 1 [Source:NCBI gene;Acc:421804]	0.0996861	0.0739202	0.177477	1
ENSGALG00000036678	ETV4	ETS variant 4 [Source:NCBI gene;Acc:395747]	0.357434	0.26506	0.177496	1
ENSGALG00000050582			-0.110338	0.0818263	0.177518	1
ENSGALG00000009901	DYRK2	dual specificity tyrosine phosphorylation regulated kinase 2 [Source:NCBI gene;Acc:427864]	0.0800825	0.0593895	0.17752	1
ENSGALG00000005695	CHEK2	checkpoint kinase 2 [Source:NCBI gene;Acc:768913]	0.27891	0.20685	0.177541	1
ENSGALG00000005656	DENND6A	DENN domain containing 6A [Source:NCBI gene;Acc:416006]	0.175844	0.130439	0.177626	1
ENSGALG00000005872	BANP	BTG3 associated nuclear protein [Source:NCBI gene;Acc:415834]	-0.0972242	0.0721303	0.177691	1
ENSGALG00000005668	WSB1	WD repeat and SOCS box containing 1 [Source:NCBI gene;Acc:395685]	0.357552	0.265304	0.177753	1
ENSGALG00000014649	MBLAC2	metallo-beta-lactamase domain containing 2 [Source:NCBI gene;Acc:431565]	0.143788	0.106697	0.177777	1
ENSGALG00000036391	GFPT1	glutamine--fructose-6-phosphate transaminase 1 [Source:NCBI gene;Acc:419514]	-0.0820336	0.0608894	0.177898	1
ENSGALG00000041766	JOSD1	Josephin domain containing 1 [Source:NCBI gene;Acc:418023]	-0.119896	0.0890114	0.17799	1
ENSGALG00000005315	RPUSD1	RNA pseudouridylate synthase domain containing 1 [Source:NCBI gene;Acc:771031]	-0.0997901	0.0740888	0.178013	1
ENSGALG00000040696	PRCC	papillary renal cell carcinoma (translocation-associated) [Source:NCBI gene;Acc:425977]	-0.0592924	0.0440251	0.178049	1
ENSGALG00000054294			-0.234516	0.174161	0.178125	1
ENSGALG00000050576			0.389568	0.289463	0.178358	1
ENSGALG00000004920	TRUB2	TruB pseudouridine synthase family member 2 [Source:NCBI gene;Acc:417218]	-0.0822003	0.0610875	0.178426	1
ENSGALG00000002341	AP3S1	adaptor related protein complex 3 sigma 1 subunit [Source:NCBI gene;Acc:427389]	0.114144	0.0848276	0.178432	1
ENSGALG00000035052	BMP3	bone morphogenetic protein 3 [Source:NCBI gene;Acc:422581]	0.985202	0.732335	0.178532	1
ENSGALG00000008544	SLC8A1	solute carrier family 8 member A1 [Source:NCBI gene;Acc:395760]	-0.130006	0.0967142	0.178874	1
ENSGALG00000006354	GAL3ST2	galactose-3-O-sulfotransferase 2 [Source:NCBI gene;Acc:424854]	-0.193422	0.143985	0.179159	1
ENSGALG00000004166	VPS51	VPS51, GARP complex subunit [Source:NCBI gene;Acc:422984]	-0.117827	0.0877641	0.179421	1
ENSGALG00000020703	GRB14	growth factor receptor bound protein 14 [Source:NCBI gene;Acc:424183]	0.250433	0.186556	0.179465	1
ENSGALG00000029571	TMEM55A	transmembrane protein 55A [Source:NCBI gene;Acc:420221]	0.104495	0.0778449	0.179484	1
ENSGALG00000054270		H1 histone family member O, oocyte specific [Source:NCBI gene;Acc:771929]	-0.61859	0.46089	0.179543	1
ENSGALG00000011958	TEF	TEF, PAR bZIP transcription factor [Source:NCBI gene;Acc:396342]	-0.0689896	0.051412	0.17963	1
ENSGALG00000036925	CADM3	cell adhesion molecule 3 [Source:NCBI gene;Acc:772356]	-0.117029	0.087231	0.179728	1
ENSGALG00000050564			0.425185	0.316987	0.179813	1
ENSGALG00000005074	FAM102A	family with sequence similarity 102 member A [Source:NCBI gene;Acc:417228]	-0.0762436	0.0568459	0.179845	1
ENSGALG00000011193	C3H6orf120	chromosome 3 C6orf120 homolog [Source:NCBI gene;Acc:421557]	0.102875	0.0767043	0.17986	1
ENSGALG00000028517	EIF1	eukaryotic translation initiation factor 1 [Source:NCBI gene;Acc:420037]	-0.0675223	0.0503801	0.180161	1
ENSGALG00000015032		CD274 molecule [Source:NCBI gene;Acc:427224]	0.229364	0.171154	0.180212	1
ENSGALG00000007820	BTRC	beta-transducin repeat containing E3 ubiquitin protein ligase [Source:NCBI gene;Acc:423854]	-0.0610986	0.0456003	0.180287	1
ENSGALG00000010551	CDC42EP3	CDC42 effector protein 3 [Source:NCBI gene;Acc:428577]	0.14107	0.105288	0.180292	1
ENSGALG00000006469	ATP12A	ATPase H+/K+ transporting non-gastric alpha2 subunit [Source:NCBI gene;Acc:419743]	-0.448485	0.33477	0.180349	1
ENSGALG00000010567	RAB3B	RAB3B, member RAS oncogene family [Source:NCBI gene;Acc:424636]	-0.129782	0.0968998	0.180458	1
ENSGALG00000017018	INTS6	integrator complex subunit 6 [Source:NCBI gene;Acc:418876]	0.176868	0.132111	0.180641	1
ENSGALG00000036133	KLF15	Kruppel like factor 15 [Source:NCBI gene;Acc:427588]	0.12207	0.0911839	0.180662	1
ENSGALG00000044641	DAPL1	death associated protein like 1 [Source:HGNC Symbol;Acc:HGNC:21490]	0.206064	0.153977	0.180806	1
ENSGALG00000003024	ARMC6	armadillo repeat containing 6 [Source:NCBI gene;Acc:420112]	-0.0886228	0.0662354	0.180897	1
ENSGALG00000028191	GLCE	glucuronic acid epimerase [Source:NCBI gene;Acc:415566]	-0.0965417	0.0721759	0.18103	1
ENSGALG00000014064			-0.121796	0.0910954	0.181216	1
ENSGALG00000007758	OSBP2	oxysterol binding protein 2 [Source:NCBI gene;Acc:417002]	-0.074524	0.0557475	0.181284	1
ENSGALG00000006121	PIK3C2A	phosphatidylinositol-4-phosphate 3-kinase catalytic subunit type 2 alpha [Source:NCBI gene;Acc:423070]	0.0840349	0.0628683	0.181327	1
ENSGALG00000028345	RHBDL1	rhomboid like 1 [Source:NCBI gene;Acc:429205]	-0.130913	0.0979641	0.181441	1
ENSGALG00000039307	GNB5	G protein subunit beta 5 [Source:NCBI gene;Acc:415417]	-0.0569932	0.04265	0.181451	1
ENSGALG00000053315			0.117558	0.0879819	0.181497	1
ENSGALG00000007448	SPRY3	sprouty RTK signaling antagonist 3 [Source:NCBI gene;Acc:428712]	-0.47558	0.356059	0.181654	1
ENSGALG00000012317			0.442661	0.331477	0.181738	1
ENSGALG00000021365	DCTN3	dynactin subunit 3 [Source:NCBI gene;Acc:427404]	-0.0767368	0.0574674	0.181775	1
ENSGALG00000029970	LIMS1	LIM zinc finger domain containing 1 [Source:NCBI gene;Acc:414880]	0.139294	0.10432	0.181793	1
ENSGALG00000006601	MTMR14	myotubularin related protein 14 [Source:NCBI gene;Acc:416048]	-0.0884791	0.0662669	0.181814	1
ENSGALG00000037171	ZNF622	zinc finger protein 622 [Source:NCBI gene;Acc:373921]	-0.0981607	0.0735223	0.181839	1
ENSGALG00000011488	CMTM7	CKLF like MARVEL transmembrane domain containing 7 [Source:NCBI gene;Acc:420666]	0.217026	0.162554	0.181843	1
ENSGALG00000045555	IVNS1ABP	influenza virus NS1A binding protein [Source:NCBI gene;Acc:426862]	0.0820306	0.0614432	0.181855	1
ENSGALG00000036616	NUAK2	NUAK family kinase 2 [Source:NCBI gene;Acc:419828]	-0.215421	0.161363	0.181874	1
ENSGALG00000047489			0.43375	0.324918	0.181891	1
ENSGALG00000009845	GJD2	gap junction protein delta 2 [Source:NCBI gene;Acc:395273]	0.100155	0.0750395	0.181978	1
ENSGALG00000031860		alcohol dehydrogenase, iron containing 1 [Source:NCBI gene;Acc:426446]	0.193385	0.144906	0.182021	1
ENSGALG00000034889	OTX2	orthodenticle homeobox 2 [Source:NCBI gene;Acc:395191]	-0.0731992	0.0548619	0.182124	1
ENSGALG00000009476	CDK6	cyclin dependent kinase 6 [Source:NCBI gene;Acc:420558]	0.156986	0.11766	0.182126	1
ENSGALG00000010758		NADH-cytochrome b5 reductase-like [Source:NCBI gene;Acc:112529965]	0.0883539	0.066229	0.182182	1
ENSGALG00000010116	DNAH8	dynein axonemal heavy chain 8 [Source:NCBI gene;Acc:100858112]	0.597354	0.447772	0.182184	1
ENSGALG00000045194		lipase member M-like 2 [Source:NCBI gene;Acc:770883]	0.642919	0.482056	0.182302	1
ENSGALG00000003901	P2RX4	purinergic receptor P2X 4 [Source:NCBI gene;Acc:374166]	0.216488	0.162342	0.182357	1
ENSGALG00000034316	CNOT6	CCR4-NOT transcription complex subunit 6 [Source:NCBI gene;Acc:416293]	0.0969295	0.0726894	0.182376	1
ENSGALG00000046550			1.20768	0.905792	0.182437	1
ENSGALG00000017378	CRTAC1	cartilage acidic protein 1 [Source:NCBI gene;Acc:425346]	-0.241622	0.181244	0.18249	1
ENSGALG00000051536			1.81564	1.36197	0.182498	1
ENSGALG00000031076	ESRP1	epithelial splicing regulatory protein 1 [Source:NCBI gene;Acc:420228]	-0.840874	0.630793	0.182518	1
ENSGALG00000038515	LFNG	LFNG O-fucosylpeptide 3-beta-N-acetylglucosaminyltransferase [Source:NCBI gene;Acc:395790]	0.102449	0.0768639	0.182575	1
ENSGALG00000041094	SYT1	synaptotagmin 1 [Source:NCBI gene;Acc:396083]	-0.107315	0.0805372	0.182698	1
ENSGALG00000039985	CDH11	cadherin 11 [Source:NCBI gene;Acc:415797]	0.0825811	0.061979	0.182728	1
ENSGALG00000027629	GNG2	G protein subunit gamma 2 [Source:NCBI gene;Acc:423581]	-0.102761	0.0771818	0.183051	1
ENSGALG00000006294	PSMD2	proteasome 26S subunit, non-ATPase 2 [Source:NCBI gene;Acc:425294]	-0.0837272	0.0628965	0.183126	1
ENSGALG00000003397	RHOT1	ras homolog family member T1 [Source:NCBI gene;Acc:417410]	0.0776823	0.0583694	0.183231	1
ENSGALG00000007522		ATP binding cassette subfamily C member 3 [Source:NCBI gene;Acc:422099]	0.391107	0.293952	0.183349	1
ENSGALG00000052196		semaphorin-4A-like [Source:NCBI gene;Acc:112530215]	0.469596	0.352987	0.183403	1
ENSGALG00000007664	PSMD1	proteasome 26S subunit, non-ATPase 1 [Source:NCBI gene;Acc:424926]	-0.0743117	0.0558675	0.183472	1
[truncated: 15,138 more rows]

## Sheet: overall_occl_vs_open_retina
ensembl_gene_id	gene_name	description	log2FoldChange	lfcSE	p-value	p-adj
ENSGALG00000003114	NOG	noggin	0.823056	0.136101	1.47201e-09	2.47698e-06
ENSGALG00000023933	G0S2	G0/G1 switch 2	0.70984	0.117897	1.73528e-09	2.55498e-06
ENSGALG00000015388	PRDM1	PR/SET domain 1	0.483576	0.119333	5.07114e-05	0.0259709
ENSGALG00000012631	PWP1	PWP1 homolog, endonuclein	-0.224483	0.0544575	3.7534e-05	0.0232691
ENSGALG00000031448	MAPK4	mitogen-activated protein kinase 4	-0.25208	0.0529515	1.93039e-06	0.00174908
ENSGALG00000016471		5'-nucleotidase, cytosolic IB	-0.259871	0.0633769	4.12432e-05	0.0242902
ENSGALG00000015776	GABRR2	gamma-aminobutyric acid type A receptor rho2 subunit	-0.260568	0.0593742	1.141e-05	0.00839987
ENSGALG00000028203	SPRED1	sprouty related EVH1 domain containing 1	-0.261661	0.0498899	1.5648e-07	0.000153598
ENSGALG00000038494	CMIP	c-Maf inducing protein	-0.281822	0.0694081	4.89958e-05	0.0259709
ENSGALG00000020922	C1orf21	chromosome 8 open reading frame, human C1orf21	-0.301439	0.0713932	2.41897e-05	0.0167606
ENSGALG00000005146	PDP2	pyruvate dehyrogenase phosphatase catalytic subunit 2	-0.302695	0.0687108	1.05618e-05	0.00829387
ENSGALG00000011164		chimerin 2	-0.306095	0.0528418	6.92771e-09	7.80248e-06
ENSGALG00000010865	TMEM196	transmembrane protein 196	-0.363625	0.0910677	6.52679e-05	0.0320329
ENSGALG00000031534	ARID5B	AT-rich interaction domain 5B	-0.363992	0.0609283	2.31363e-09	3.02803e-06
ENSGALG00000008860	LONRF3	LON peptidase N-terminal domain and ring finger 3	-0.444252	0.109157	4.70441e-05	0.0259709
ENSGALG00000032413	NADK	NAD kinase	-0.448449	0.0775302	7.28647e-09	7.80248e-06
ENSGALG00000013725	LONRF1	LON peptidase N-terminal domain and ring finger 1	-0.450048	0.0980691	4.45171e-06	0.00374548
ENSGALG00000003243	RAD54L2	RAD54-like 2 (S. cerevisiae)	-0.541874	0.0852444	2.06114e-10	6.69341e-07
ENSGALG00000005011		SHC adaptor protein 4	-0.644524	0.0782389	1.75271e-16	2.06452e-12
ENSGALG00000014681	PCSK1	proprotein convertase subtilisin/kexin type 1	-0.655888	0.104392	3.32258e-10	6.9769e-07
ENSGALG00000006054	CALCA	calcitonin	-0.847291	0.20384	3.22948e-05	0.0211333
ENSGALG00000011419	DUSP4	dual specificity phosphatase 4	-0.942072	0.148553	2.273e-10	6.69341e-07
ENSGALG00000007222	UTS2B	urotensin 2B	-1.102	0.160355	6.31977e-12	3.72203e-08
ENSGALG00000029301	BMP2	bone morphogenetic protein 2	-2.06357	0.328989	3.5539e-10	6.9769e-07
