# Supplementary material for: Diurnal retinal and choroidal gene expression patterns support a role for circadian biology in myopia pathogenesis
Source: Sci Rep. 2024 Jan 4;14:533. doi: 10.1038/s41598-023-50684-2 (PMC10767138; doi:10.1038/s41598-023-50684-2)
Supplement: Supplementary file 6 — Supplementary Table S2B. [file 41598_2023_50684_MOESM6_ESM.xlsx]

## Sheet: ZT00_occl_v_open_choroid
ensembl_gene_id	gene_name	description	log2FoldChange	lfcSE	p-value	p-adj
ENSGALG00000048222			19.1454	4.89668	9.23483e-05	0.0396698
ENSGALG00000001391	PLLP	plasmolipin	2.26431	0.550914	3.95504e-05	0.0290864
ENSGALG00000047143		heme binding protein 2	1.9414	0.472824	4.02605e-05	0.0290864
ENSGALG00000017295	PTHLH	parathyroid hormone like hormone	1.7424	0.31452	3.02685e-08	6.87269e-05
ENSGALG00000014144	CORIN	corin, serine peptidase	1.68999	0.301802	2.14739e-08	5.68843e-05
ENSGALG00000038162	FAM26E	family with sequence similarity 26 member E	1.52564	0.374966	4.72682e-05	0.0298275
ENSGALG00000034868	KRT7	keratin 7	1.26973	0.311008	4.45295e-05	0.0298275
ENSGALG00000035052	BMP3	bone morphogenetic protein 3	1.22461	0.296536	3.63218e-05	0.0288649
ENSGALG00000006576	GRM3	glutamate metabotropic receptor 3	1.18881	0.196783	1.52976e-09	1.2157e-05
ENSGALG00000008661	CYR61	cysteine rich angiogenic inducer 61	1.08957	0.274937	7.40178e-05	0.0340359
ENSGALG00000010881	ASB2	ankyrin repeat and SOCS box containing 2	0.979934	0.217726	6.77113e-06	0.00896836
ENSGALG00000015497	VGLL3	vestigial like family member 3	0.943464	0.227237	3.29723e-05	0.0288649
ENSGALG00000037402	NOV	nephroblastoma overexpressed	0.93067	0.240327	0.000107716	0.0438983
ENSGALG00000014515	C1QTNF7	C1q and TNF related 7	0.904748	0.184863	9.87298e-07	0.00196151
ENSGALG00000029842		solute carrier organic anion transporter family member 5A1	0.865643	0.213617	5.0713e-05	0.0298275
ENSGALG00000005331	GJC2	gap junction protein gamma 2	0.862296	0.183329	2.5567e-06	0.00451513
ENSGALG00000002556	NGF	nerve growth factor	0.781959	0.135824	8.554e-09	3.39893e-05
ENSGALG00000010950	PPP4R4	protein phosphatase 4 regulatory subunit 4	0.744184	0.183597	5.04855e-05	0.0298275
ENSGALG00000030969	CLEC3B	C-type lectin domain family 3 member B	0.674634	0.170038	7.26175e-05	0.0340359
ENSGALG00000005670	SLMAP	sarcolemma associated protein	0.631259	0.139163	5.73012e-06	0.0082795
ENSGALG00000004655	SMURF1	SMAD specific E3 ubiquitin protein ligase 1	0.55123	0.128469	1.78072e-05	0.0176892
ENSGALG00000017179	PDGFD	platelet derived growth factor D	0.455674	0.106839	1.99849e-05	0.0186847
ENSGALG00000026600	C1orf198	chromosome 3 open reading frame, human C1orf198	0.448782	0.101383	9.5735e-06	0.0117047
ENSGALG00000005169	FUT11	fucosyltransferase 11	0.425515	0.105436	5.44229e-05	0.0298275
ENSGALG00000035282	IGF2	insulin like growth factor 2	-0.701527	0.177153	7.49502e-05	0.0340359
ENSGALG00000035419	CDON	cell adhesion associated, oncogene regulated	-0.865914	0.200433	1.55879e-05	0.0165169
ENSGALG00000009601	NELL2	neural EGFL like 2	-0.895269	0.228867	9.16356e-05	0.0396698
ENSGALG00000015895	HTR1B	5-hydroxytryptamine receptor 1B	-0.927062	0.231108	6.03663e-05	0.0319821
ENSGALG00000017658	GAS1	growth arrest-specific 1	-1.27598	0.320871	6.99058e-05	0.0340359
ENSGALG00000007681	HTR2B	5-hydroxytryptamine receptor 2B	-1.31243	0.284209	3.8777e-06	0.00616321
ENSGALG00000029596	HAS2	hyaluronan synthase 2	-1.69999	0.424706	6.26133e-05	0.0321024
ENSGALG00000028284	PTX3	pentraxin 3	-2.00025	0.483188	3.47786e-05	0.0288649
ENSGALG00000005434	CER1	cerberus 1, DAN family BMP antagonist	-2.32159	0.357736	8.60214e-11	1.36722e-06
ENSGALG00000030030	RSPO2	R-spondin 2	-2.84778	0.73158	9.91589e-05	0.0414745
ENSGALG00000017029		fibrinogen-like protein 1-like	-2.8518	0.480904	3.02791e-09	1.60419e-05
ENSGALG00000052452			-3.08797	0.703948	1.1511e-05	0.0130683
ENSGALG00000029203	TNNT1	troponin T1, slow skeletal type	-5.18645	1.28365	5.33602e-05	0.0298275
ENSGALG00000005448	MYL3	myosin, light chain 3, alkali; ventricular, skeletal, slow	-8.09017	1.98789	4.70663e-05	0.0298275
ENSGALG00000050350	HIST1H2B7	histone cluster 1, H2B-VII (similar to human histone cluster 1, class H2B, member N)	-18.8069	3.34092	1.80972e-08	5.68843e-05

## Sheet: ZT04_occl_v_open_choroid
ensembl_gene_id	gene_name	description	log2FoldChange	lfcSE	p-value	p-adj
ENSGALG00000050918			16.0106	3.5574	6.77465e-06	0.00681924
ENSGALG00000047383	CCN5	WNT1 inducible signaling pathway protein 2	1.60032	0.376404	2.12244e-05	0.0152594
ENSGALG00000006576	GRM3	glutamate metabotropic receptor 3	1.12027	0.196755	1.24311e-08	4.1112e-05
ENSGALG00000015497	VGLL3	vestigial like family member 3	1.00248	0.228207	1.11877e-05	0.00925001
ENSGALG00000005670	SLMAP	sarcolemma associated protein	0.773962	0.139305	2.76225e-08	7.61277e-05
ENSGALG00000005331	GJC2	gap junction protein gamma 2	0.723857	0.183468	7.96627e-05	0.048789
ENSGALG00000010346	TGFB3	transforming growth factor beta 3	0.720499	0.134363	8.21615e-08	0.000169828
ENSGALG00000001688	SEPT5	septin 5	0.502423	0.115862	1.4483e-05	0.0114043
ENSGALG00000005138	KCTD10	potassium channel tetramerization domain containing 10	0.392418	0.0916664	1.86114e-05	0.013989
ENSGALG00000011275	DEPDC1	DEP domain containing 1	-0.777324	0.187229	3.29969e-05	0.0218255
ENSGALG00000005434	CER1	cerberus 1, DAN family BMP antagonist	-1.66302	0.356436	3.0759e-06	0.00339087
ENSGALG00000017029		fibrinogen-like protein 1-like	-1.96781	0.471957	3.05319e-05	0.0210365
ENSGALG00000027973	CATHL1	cathelicidin-1	-4.93606	1.00925	1.00412e-06	0.00150947
ENSGALG00000006323	LECT2	leukocyte cell derived chemotaxin 2	-5.38357	1.1266	1.76535e-06	0.00208513
ENSGALG00000016669	DEFB4A	defensin beta 4A	-5.61727	1.13506	7.46464e-07	0.00123435
ENSGALG00000047285	BD7	avian beta-defensin 7	-5.70481	1.17472	1.19603e-06	0.0016476
ENSGALG00000016668	AvBD6	avian beta-defensin 6	-5.78165	1.29656	8.22549e-06	0.00746967
ENSGALG00000022815	AvBD1	avian beta-defensin 1	-5.91062	1.22108	1.29529e-06	0.0016476
ENSGALG00000004804		transglutaminase 3	-6.001	1.49293	5.82952e-05	0.0370757
ENSGALG00000019696	CATHL2	cathelicidin antimicrobial peptide	-6.17454	1.19911	2.61499e-07	0.00048046
ENSGALG00000019843	AvBD4	avian beta-defensin 4	-7.37611	1.64156	7.01059e-06	0.00681924
ENSGALG00000031144	ZIC3	Zic family member 3	-16.1846	2.96031	4.57143e-08	0.00010799
ENSGALG00000050826			-16.3789	3.68057	8.58271e-06	0.00746967
ENSGALG00000001994	PRR35	proline rich 35	-17.2392	2.62647	5.25131e-11	2.17089e-07
ENSGALG00000004074	KCNS1	potassium voltage-gated channel modifier subfamily S member 1	-17.6977	2.57625	6.43933e-12	5.32404e-08
ENSGALG00000048153			-18.3253	2.18598	5.15452e-17	8.52351e-13
ENSGALG00000046148			-18.5233	2.74357	1.46291e-11	8.06356e-08

## Sheet: ZT08_occl_v_open_choroid
ensembl_gene_id	gene_name	description	log2FoldChange	lfcSE	p-value	p-adj
ENSGALG00000050907			7.1587	1.67718	1.96959e-05	0.00272711
ENSGALG00000054245			3.2462	1.0421	0.0018391	0.0434402
ENSGALG00000017295	PTHLH	parathyroid hormone like hormone	2.27499	0.309955	2.1401e-13	7.82261e-10
ENSGALG00000051173			2.16576	0.698336	0.00192663	0.0447841
ENSGALG00000010792	AGMO	alkylglycerol monooxygenase	2.12246	0.503748	2.51616e-05	0.00311769
ENSGALG00000017099	RASL11A	ras- like family 11 member A	1.85275	0.514272	0.00031497	0.0158799
ENSGALG00000035052	BMP3	bone morphogenetic protein 3	1.62334	0.296042	4.16998e-08	2.43877e-05
ENSGALG00000014144	CORIN	corin, serine peptidase	1.50805	0.300813	5.35179e-07	0.000205917
ENSGALG00000038162	FAM26E	family with sequence similarity 26 member E	1.33269	0.361934	0.000231281	0.0135263
ENSGALG00000027986	NIPAL1	NIPA like domain containing 1	1.29247	0.401173	0.00127426	0.0347774
ENSGALG00000010881	ASB2	ankyrin repeat and SOCS box containing 2	1.20575	0.217366	2.90466e-08	1.93041e-05
ENSGALG00000006576	GRM3	glutamate metabotropic receptor 3	1.18242	0.196372	1.72971e-09	1.9454e-06
ENSGALG00000047904		thioredoxin-like protein 1	1.16174	0.373026	0.00184346	0.0434685
ENSGALG00000020002	SLC22A3	solute carrier family 22 member 3	1.13375	0.333832	0.000683342	0.0239596
ENSGALG00000015573	FHL5	four and a half LIM domains 5	1.03157	0.241286	1.9089e-05	0.00270971
ENSGALG00000017195	PGR	progesterone receptor	0.982456	0.287314	0.000627476	0.0226527
ENSGALG00000007917	LAMB4	laminin subunit beta 4	0.959736	0.301228	0.00144219	0.0373869
ENSGALG00000038433	SPON2	spondin 2	0.921332	0.291899	0.00159763	0.0396586
ENSGALG00000027184	OLFML1	olfactomedin like 1	0.914094	0.203648	7.16953e-06	0.00154426
ENSGALG00000041708	WNT4	Wnt family member 4	0.907508	0.270732	0.00080215	0.0264746
ENSGALG00000014515	C1QTNF7	C1q and TNF related 7	0.898147	0.183916	1.04239e-06	0.000354438
ENSGALG00000010794	MEOX2	mesenchyme homeobox 2	0.892244	0.213619	2.95649e-05	0.00348604
ENSGALG00000030096		podoplanin	0.880684	0.28843	0.00226286	0.049381
ENSGALG00000034982	CYP11A1	cytochrome P450 family 11 subfamily A member 1	0.872954	0.242019	0.000309797	0.0157276
ENSGALG00000007483	LRIG1	leucine rich repeats and immunoglobulin like domains 1	0.860478	0.250473	0.000591657	0.02179
ENSGALG00000002554	TSPAN2	tetraspanin 2	0.786492	0.160475	9.53463e-07	0.000340014
ENSGALG00000039705	GFPT2	glutamine-fructose-6-phosphate transaminase 2	0.763819	0.129074	3.26528e-09	3.18278e-06
ENSGALG00000001561	MXRA8	matrix remodeling associated 8	0.759613	0.125172	1.29072e-09	1.57263e-06
ENSGALG00000046258	CIBAR1	family with sequence similarity 92 member A	0.720449	0.163088	9.98223e-06	0.00182438
ENSGALG00000015497	VGLL3	vestigial like family member 3	0.715705	0.228382	0.00172553	0.0417009
ENSGALG00000034970			0.710745	0.13892	3.11729e-07	0.000126605
ENSGALG00000005294	PPFIBP2	PPFIA binding protein 2	0.707241	0.175589	5.62936e-05	0.00545079
ENSGALG00000029378	ITGA9	integrin subunit alpha 9	0.704729	0.192412	0.000249661	0.0139324
ENSGALG00000010950	PPP4R4	protein phosphatase 4 regulatory subunit 4	0.699575	0.183451	0.000137059	0.00996264
ENSGALG00000041577	ITGA4	integrin subunit alpha 4	0.688965	0.179978	0.000129157	0.00974606
ENSGALG00000005662	AMPD3	adenosine monophosphate deaminase 3	0.676394	0.160781	2.58878e-05	0.00318072
ENSGALG00000005086	PLAU	plasminogen activator, urokinase	0.658253	0.210835	0.00179554	0.0429667
ENSGALG00000007579	APBB1IP	amyloid beta precursor protein binding family B member 1 interacting protein	0.654919	0.213983	0.00220888	0.0484912
ENSGALG00000043555	NPNT	nephronectin	0.648885	0.197496	0.00101781	0.0307467
ENSGALG00000006343	ACTA2	actin, alpha 2, smooth muscle, aorta	0.645931	0.161489	6.33864e-05	0.00594085
ENSGALG00000027198	TMEM47	transmembrane protein 47	0.643666	0.14335	7.11636e-06	0.00154426
ENSGALG00000043535	RIPK2	receptor interacting serine/threonine kinase 2	0.640961	0.118132	5.77029e-08	3.12472e-05
ENSGALG00000023355	TMEM154	transmembrane protein 154	0.64073	0.17962	0.000360904	0.016805
ENSGALG00000023379	F2RL2	coagulation factor II thrombin receptor like 2	0.639834	0.195103	0.00104003	0.0309332
ENSGALG00000043787	DEPDC6	DEP domain containing 6	0.634332	0.160965	8.12065e-05	0.00732914
ENSGALG00000005540	MICAL2	microtubule associated monooxygenase, calponin and LIM domain containing 2	0.632167	0.182388	0.00052815	0.0205834
ENSGALG00000014011	LRMP	lymphoid restricted membrane protein	0.622485	0.135135	4.09688e-06	0.000998342
ENSGALG00000006751	THY1	Thy-1 cell surface antigen	0.617581	0.197415	0.00175798	0.0422997
ENSGALG00000031350	KCNE4	potassium voltage-gated channel subfamily E regulatory subunit 4	0.614862	0.166265	0.000217237	0.0129309
ENSGALG00000005331	GJC2	gap junction protein gamma 2	0.610835	0.182993	0.000843765	0.0275571
ENSGALG00000013583	FAM114A1	family with sequence similarity 114 member A1	0.60871	0.105926	9.10773e-09	7.398e-06
ENSGALG00000020067	VASH2	vasohibin 2	0.607191	0.189542	0.00135787	0.0358948
ENSGALG00000016776	TBC1D8	TBC1 domain family member 8	0.604116	0.140574	1.72735e-05	0.00263079
ENSGALG00000008072	CHRDL1	chordin like 1	0.594251	0.169673	0.000461213	0.019322
ENSGALG00000012111	TMEM37	transmembrane protein 37	0.587417	0.191902	0.00220581	0.0484912
ENSGALG00000012903	PIGN	phosphatidylinositol glycan anchor biosynthesis class N	0.586559	0.131005	7.55648e-06	0.00157833
ENSGALG00000041140	HTRA1	HtrA serine peptidase 1	0.586359	0.140685	3.07451e-05	0.00353956
ENSGALG00000012542	RASD2	RASD family member 2	0.584086	0.187415	0.0018299	0.0432929
ENSGALG00000034673	HTRA3	HtrA serine peptidase 3	0.579996	0.188032	0.00203858	0.0461394
ENSGALG00000050814		patched domain containing 3	0.577759	0.147789	9.25402e-05	0.00806488
ENSGALG00000006838		melanotransferrin-like	0.57228	0.154449	0.000211133	0.0127036
ENSGALG00000051258			0.571072	0.16522	0.000547391	0.0211709
ENSGALG00000021869	PODN	podocan	0.570766	0.15855	0.000318321	0.015939
ENSGALG00000049835	S1PR3	sphingosine-1-phosphate receptor 3	0.55806	0.177063	0.00162294	0.0402186
ENSGALG00000039985	CDH11	cadherin 11	0.556919	0.144429	0.000115249	0.00915795
ENSGALG00000028627	TIMP3	TIMP metallopeptidase inhibitor 3	0.55603	0.137117	5.0102e-05	0.00501741
ENSGALG00000045478		exocyst complex component 3 like	0.549105	0.169254	0.00117758	0.0332829
ENSGALG00000014910	COLEC12	collectin subfamily member 12	0.544361	0.157022	0.00052674	0.0205834
ENSGALG00000001892	CYGB	cytoglobin	0.533992	0.149777	0.000363506	0.0168191
ENSGALG00000008589	CMKLR2	G protein-coupled receptor 1	0.529819	0.145113	0.000261135	0.0143943
ENSGALG00000007956	PLXDC2	plexin domain containing 2	0.526937	0.0881979	2.30814e-09	2.41053e-06
ENSGALG00000009373	CTSO	cathepsin O	0.519925	0.118006	1.05339e-05	0.00187825
ENSGALG00000012913	PKP2	plakophilin 2	0.51254	0.167095	0.00215956	0.0480086
ENSGALG00000006783	PLOD2	procollagen-lysine,2-oxoglutarate 5-dioxygenase 2	0.512513	0.110248	3.34019e-06	0.000842016
ENSGALG00000008584	NUSAP1	nucleolar and spindle associated protein 1	0.511134	0.144903	0.000419619	0.0182597
ENSGALG00000010551	CDC42EP3	CDC42 effector protein 3	0.508802	0.153252	0.00090004	0.0280965
ENSGALG00000005670	SLMAP	sarcolemma associated protein	0.506323	0.139266	0.000277277	0.0147959
ENSGALG00000031424	SDC2	syndecan 2	0.504671	0.107758	2.82186e-06	0.000750153
ENSGALG00000034735		glutamate dehydrogenase 2	0.502327	0.137063	0.000247412	0.0139324
ENSGALG00000007128	SH3BGRL	SH3 domain binding glutamate rich protein like	0.500444	0.116032	1.6106e-05	0.00250089
ENSGALG00000014725	PLK2	polo like kinase 2	0.500103	0.142132	0.000433861	0.0187124
ENSGALG00000010870	JUN	Jun proto-oncogene, AP-1 transcription factor subunit	0.494785	0.132632	0.000191099	0.0122011
ENSGALG00000022909	PTPN3	protein tyrosine phosphatase, non-receptor type 3	0.490769	0.151356	0.00118495	0.0332829
ENSGALG00000035946	GUCY1A1	guanylate cyclase 1 soluble subunit alpha	0.487761	0.159201	0.00218547	0.0483416
ENSGALG00000006889	TMC7	transmembrane channel like 7	0.483146	0.136336	0.000394404	0.0175329
ENSGALG00000029416	TRPC6	transient receptor potential cation channel subfamily C member 6	0.478936	0.146924	0.0011151	0.0323491
ENSGALG00000011099	FAP	fibroblast activation protein alpha	0.47801	0.128494	0.000199144	0.0122856
ENSGALG00000010013	EDNRA	endothelin receptor type A	0.477743	0.142219	0.000781685	0.0261291
ENSGALG00000004055	C7orf50	chromosome 14 C7orf50 homolog	0.476109	0.142183	0.000812277	0.0266285
ENSGALG00000017179	PDGFD	platelet derived growth factor D	0.4729	0.106831	9.5725e-06	0.00177164
ENSGALG00000000208	MCC	mutated in colorectal cancers	0.468692	0.130321	0.000322589	0.0160032
ENSGALG00000005930	PLS3	plastin 3	0.466932	0.13623	0.000609109	0.0222479
ENSGALG00000016471		5'-nucleotidase, cytosolic IB	0.466447	0.127187	0.000245017	0.0139324
ENSGALG00000007149	CYTH3	cytohesin 3	0.463243	0.108339	1.90404e-05	0.00270971
ENSGALG00000010346	TGFB3	transforming growth factor beta 3	0.462847	0.134408	0.000574004	0.0216387
ENSGALG00000009847	STXBP6	syntaxin binding protein 6	0.462468	0.148329	0.00182176	0.0431701
ENSGALG00000002556	NGF	nerve growth factor	0.462335	0.130988	0.000416181	0.0181658
ENSGALG00000015247	GPR161	G protein-coupled receptor 161	0.453154	0.126659	0.000346582	0.0163468
ENSGALG00000004689	PKN1	protein kinase N3	0.450493	0.133731	0.00075535	0.0254987
ENSGALG00000026663	CX3CL1	C-X3-C motif chemokine ligand 1	0.433939	0.121564	0.000357496	0.016753
ENSGALG00000005422	PDLIM1	PDZ and LIM domain 1	0.43137	0.104238	3.49882e-05	0.00390506
ENSGALG00000014192	ATP10D	ATPase phospholipid transporting 10D (putative)	0.430234	0.120566	0.000359112	0.016775
ENSGALG00000006401	OSBPL5	oxysterol binding protein like 5	0.428731	0.130134	0.000985834	0.0300916
ENSGALG00000014970	FSTL1	follistatin like 1	0.428619	0.116498	0.000233955	0.013574
ENSGALG00000047664			0.41585	0.135678	0.00217683	0.0482422
ENSGALG00000006837	TSPAN4	tetraspanin 4	0.41334	0.127897	0.00123001	0.0340043
ENSGALG00000043352		ceramide synthase 4	0.413247	0.110433	0.000182511	0.0119657
ENSGALG00000004046	LARP6	La ribonucleoprotein domain family member 6	0.412815	0.119531	0.000553128	0.0211709
ENSGALG00000033144	COLEC10	collectin subfamily member 10	0.411502	0.118592	0.000520647	0.0205834
ENSGALG00000009002	CPED1	cadherin-like and PC-esterase domain containing 1	0.410888	0.132709	0.00196051	0.0450701
ENSGALG00000032687	PHLDA2	pleckstrin homology like domain family A member 2	0.406181	0.118115	0.000584207	0.0217412
ENSGALG00000002506	SPSB1	splA/ryanodine receptor domain and SOCS box containing 1	0.405376	0.112946	0.000331791	0.0160633
ENSGALG00000008197	PGGT1B	protein geranylgeranyltransferase type I subunit beta	0.402327	0.118196	0.000664334	0.0235758
ENSGALG00000035187	FHL3	four and a half LIM domains 3	0.399612	0.100442	6.93372e-05	0.00644058
ENSGALG00000012956	TMTC1	transmembrane and tetratricopeptide repeat containing 1	0.397436	0.126214	0.00163889	0.0405453
ENSGALG00000009092	STON1	stonin 1	0.397081	0.123869	0.00134753	0.0358224
ENSGALG00000016862	POGLUT2	KDEL motif containing 1	0.393441	0.107877	0.000265187	0.014483
ENSGALG00000027777	CNN2	calponin 2	0.388878	0.113132	0.00058736	0.0217412
ENSGALG00000015529	WFS1	Wolfram syndrome 1 (wolframin)	0.387467	0.126504	0.0021921	0.048415
ENSGALG00000032850	STK3	serine/threonine kinase 3	0.385306	0.107072	0.000319954	0.015966
ENSGALG00000014963		dermatan sulfate epimerase	0.385179	0.106536	0.000299779	0.0153295
ENSGALG00000009023	ING3	inhibitor of growth family member 3	0.383662	0.100711	0.000139231	0.010028
ENSGALG00000014336	RELL1	RELT like 1	0.378772	0.119018	0.00146027	0.0375857
ENSGALG00000026600	C1orf198	chromosome 3 open reading frame, human C1orf198	0.372235	0.101354	0.00024006	0.013761
ENSGALG00000045122	AKR1B1	aldo-keto reductase family 1, member B10 (aldose reductase)	0.370378	0.0995212	0.000197969	0.0122648
ENSGALG00000016148	C2CD2	C2 calcium dependent domain containing 2	0.365216	0.108122	0.000730665	0.0251366
ENSGALG00000007554	RAB22A	RAB22A, member RAS oncogene family	0.362653	0.117157	0.00196512	0.0451052
ENSGALG00000001483		Golgi integral membrane protein 4-like	0.359997	0.0994548	0.000294937	0.0152917
ENSGALG00000001688	SEPT5	septin 5	0.355981	0.115758	0.00210346	0.0470255
ENSGALG00000033178	KLF6	Kruppel like factor 6	0.354892	0.109051	0.0011365	0.0327842
ENSGALG00000020251	FNIP2	folliculin interacting protein 2	0.354518	0.103065	0.000582264	0.0217412
ENSGALG00000040891	RSU1	Ras suppressor protein 1	0.352334	0.0793419	8.96625e-06	0.00168071
ENSGALG00000001262	CLIC4	chloride intracellular channel 4	0.351157	0.109514	0.00134362	0.0358224
ENSGALG00000032830	SEPT7	septin 7	0.350341	0.109123	0.00132499	0.035743
ENSGALG00000002563	TPM4	tropomyosin 4	0.35034	0.105025	0.000850661	0.0276389
ENSGALG00000010027	CFL2	cofilin 2	0.349028	0.0843835	3.53093e-05	0.00391104
ENSGALG00000040275	RCSD1	RCSD domain containing 1	0.348234	0.101761	0.000621419	0.0225453
ENSGALG00000035667	NOC3L	NOC3 like DNA replication regulator	0.347354	0.096776	0.000331617	0.0160633
ENSGALG00000004244	TTPAL	alpha tocopherol transfer protein like	0.34696	0.105525	0.00100924	0.0306143
ENSGALG00000005597	CNN3	calponin 3	0.341529	0.0960701	0.000377982	0.0171775
ENSGALG00000043080	CCDC85A	coiled-coil domain containing 85A	0.337685	0.0903478	0.000185774	0.0119657
ENSGALG00000034163	CRTAP	cartilage associated protein	0.333947	0.105801	0.00159741	0.0396586
ENSGALG00000015215	MAPRE2	microtubule associated protein RP/EB family member 2	0.331057	0.0923825	0.000338963	0.0161433
ENSGALG00000035561	CPNE3	copine 3	0.330115	0.0951752	0.000523378	0.0205834
ENSGALG00000030859	GNAS	GNAS complex locus	0.329779	0.0877127	0.000170071	0.0115656
ENSGALG00000013728	PPAT	phosphoribosyl pyrophosphate amidotransferase	0.319261	0.098481	0.00118754	0.0332829
ENSGALG00000000235	PPP2R2A	protein phosphatase 2 regulatory subunit Balpha	0.315624	0.0988691	0.00141125	0.0369122
ENSGALG00000031275	TUBB6	tubulin beta 6 class V	0.314848	0.0959288	0.00103037	0.0309252
ENSGALG00000005966	SEC61A1	Sec61 translocon alpha 1 subunit	0.314301	0.0965086	0.0011271	0.0326324
ENSGALG00000005438	PARVA	parvin alpha	0.31429	0.101942	0.00204894	0.0462308
ENSGALG00000017135	CRYL1	crystallin lambda 1	0.310125	0.0862592	0.000324058	0.0160032
ENSGALG00000006181	NUB1	negative regulator of ubiquitin like proteins 1	0.30936	0.095415	0.00118589	0.0332829
ENSGALG00000004474	PLEKHF1	pleckstrin homology and FYVE domain containing 1	0.305542	0.0918376	0.000877922	0.0277778
ENSGALG00000015252	ST3GAL6	ST3 beta-galactoside alpha-2,3-sialyltransferase 6	0.304892	0.0956857	0.00144061	0.0373869
ENSGALG00000014140	ARFGAP3	ADP ribosylation factor GTPase activating protein 3	0.303575	0.0952983	0.0014449	0.0373909
ENSGALG00000006487	TM9SF2L	transmembrane 9 superfamily member 2-like	0.303138	0.0963323	0.00165068	0.0407575
ENSGALG00000009426	AIDA	axin interactor, dorsalization associated	0.298506	0.083146	0.000330501	0.0160633
ENSGALG00000006345	TMEM43	transmembrane protein 43	0.296734	0.0698465	2.1532e-05	0.00286199
ENSGALG00000012159	ACTR3	ARP3 actin related protein 3 homolog	0.295733	0.0929785	0.00146937	0.0375857
ENSGALG00000032316	CDV3	CDV3 homolog	0.295132	0.0821078	0.000325077	0.0160032
ENSGALG00000014957	WDR1	WD repeat domain 1	0.294479	0.0917393	0.00132756	0.0357464
ENSGALG00000014854	MYL12A	myosin, light chain 12A, regulatory, non-sarcomeric	0.293703	0.0892096	0.000993802	0.0302716
ENSGALG00000015688	MXD4	MAX dimerization protein 4	0.290762	0.0853713	0.000659573	0.023521
ENSGALG00000017248	RAB30	RAB30, member RAS oncogene family	0.2894	0.0773663	0.00018355	0.0119657
ENSGALG00000001995	LIMS2	LIM zinc finger domain containing 2	0.289382	0.0927946	0.0018176	0.0431415
ENSGALG00000004693	ARPC1A	actin related protein 2/3 complex subunit 1A	0.28553	0.0875107	0.00110316	0.0321942
ENSGALG00000008623	TOR4A	torsin family 4 member A	0.285509	0.0923087	0.00198162	0.0452779
ENSGALG00000015258	DCBLD2	discoidin, CUB and LCCL domain containing 2	0.284901	0.0725763	8.65381e-05	0.00776242
ENSGALG00000010203		E3 ubiquitin-protein ligase HECTD3-like	0.283057	0.0918615	0.00206067	0.0464239
ENSGALG00000016720	CD2AP	CD2 associated protein	0.279591	0.0880578	0.00149793	0.0379571
ENSGALG00000032660	IFNGR2	interferon gamma receptor 2 (interferon gamma transducer 1)	0.279553	0.0879818	0.00148604	0.0377212
ENSGALG00000008457	RIN2	Ras and Rab interactor 2	0.278983	0.0719888	0.000106464	0.00874502
ENSGALG00000013726	PAICS	phosphoribosylaminoimidazole carboxylase; phosphoribosylaminoimidazolesuccinocarboxamide synthase	0.277501	0.0733654	0.000155291	0.0109687
ENSGALG00000010641	SCCPDH	saccharopine dehydrogenase (putative)	0.276063	0.0900042	0.00216057	0.0480086
ENSGALG00000015399	FUT10	fucosyltransferase 10	0.271149	0.0772117	0.000445144	0.0189199
ENSGALG00000012129	CCDC93	coiled-coil domain containing 93	0.270189	0.0849499	0.00146984	0.0375857
ENSGALG00000000275	KCTD9	potassium channel tetramerization domain containing 9	0.268905	0.0798974	0.000763682	0.0256096
ENSGALG00000012304	NFKB1	nuclear factor kappa B subunit 1	0.268296	0.0781942	0.000601038	0.0220799
ENSGALG00000011304	NGLY1	N-glycanase 1	0.264921	0.0755191	0.000451487	0.0190236
ENSGALG00000005807	IPO7	importin 7	0.262156	0.0849605	0.00203127	0.0460453
ENSGALG00000010642	IRF2	interferon regulatory factor 2	0.261044	0.0706247	0.000218842	0.0129542
ENSGALG00000011885	ANXA5	annexin A5	0.258539	0.0828229	0.00179877	0.0429736
ENSGALG00000008282	ATG4A	autophagy related 4A cysteine peptidase	0.254514	0.0833684	0.00226653	0.0493873
ENSGALG00000033102	LRRFIP2	LRR binding FLII interacting protein 2	0.254277	0.0787442	0.00124157	0.0341222
ENSGALG00000012348	MCM6	minichromosome maintenance complex component 6	0.253199	0.0811888	0.00181682	0.0431415
ENSGALG00000009451	PPID	peptidylprolyl isomerase D	0.252309	0.0730541	0.000552909	0.0211709
ENSGALG00000004796	CDC42	cell division cycle 42	0.250315	0.0804141	0.00185307	0.0435035
ENSGALG00000015791	AKIRIN2	akirin 2	0.249247	0.0557799	7.88105e-06	0.0016009
ENSGALG00000011718	ZBTB1	zinc finger and BTB domain containing 1	0.24837	0.0740837	0.000800689	0.0264746
ENSGALG00000006147	NUCB2	nucleobindin 2	0.246624	0.0741405	0.000879634	0.0277778
ENSGALG00000040856	CPNE1	copine 1	0.24658	0.0773052	0.00142421	0.0371846
ENSGALG00000002095	CHMP4B	charged multivesicular body protein 4B	0.243443	0.0722395	0.000751844	0.0254461
ENSGALG00000033196	EIF2S2	eukaryotic translation initiation factor 2 subunit beta	0.240911	0.062938	0.000129316	0.00974606
ENSGALG00000013452	ERP44	endoplasmic reticulum protein 44	0.237924	0.056469	2.51592e-05	0.00311769
ENSGALG00000000613	RAB11B	RAB11B, member RAS oncogene family	0.235364	0.0666833	0.00041622	0.0181658
ENSGALG00000015763	GABPA	GA binding protein transcription factor alpha subunit	0.235151	0.0743288	0.00155798	0.0390746
ENSGALG00000009309	EIF5A2	eukaryotic translation initiation factor 5A	0.232296	0.0761387	0.00228109	0.0495568
ENSGALG00000007308	RAB35	RAB35, member RAS oncogene family	0.228137	0.0640545	0.000368585	0.0169468
ENSGALG00000033259	SRSF5A	serine/arginine-rich splicing factor 5a	0.22171	0.0576521	0.000120233	0.00930117
ENSGALG00000002139	CSDE1	cold shock domain containing E1	0.219844	0.071407	0.00207874	0.0466871
ENSGALG00000004326	GOSR1	golgi SNAP receptor complex member 1	0.218852	0.0714847	0.00220218	0.0484912
ENSGALG00000013537	TPM3	tropomyosin 3	0.217191	0.0640279	0.000693502	0.0241997
ENSGALG00000004728	RGL1	ral guanine nucleotide dissociation stimulator like 1	0.204875	0.0620448	0.000959792	0.0295434
ENSGALG00000031387	YWHAZ	tyrosine 3-monooxygenase/tryptophan 5-monooxygenase activation protein zeta	0.203197	0.0638875	0.00147001	0.0375857
ENSGALG00000001691	INTS11	integrator complex subunit 11	0.193447	0.0541187	0.000350893	0.0164965
ENSGALG00000002437	DIPK1B	family with sequence similarity 69 member B	-0.301691	0.0940438	0.00133669	0.0357945
ENSGALG00000007350		thioredoxin related transmembrane protein 2	-0.347911	0.111771	0.00185368	0.0435035
ENSGALG00000031726	MAPRE3	microtubule associated protein RP/EB family member 3	-0.34923	0.103216	0.00071573	0.0246809
ENSGALG00000014526	TPI1	triosephosphate isomerase 1	-0.355461	0.114978	0.00199106	0.0454044
ENSGALG00000012952	BASP1	brain abundant membrane attached signal protein 1	-0.370068	0.113886	0.00115625	0.0331208
ENSGALG00000010110	TMEM53	transmembrane protein 53	-0.38029	0.110513	0.000579282	0.0217172
ENSGALG00000006567	UBASH3B	ubiquitin associated and SH3 domain containing B	-0.392354	0.110508	0.000384559	0.0173004
ENSGALG00000028967	DNAJC27	DnaJ heat shock protein family (Hsp40) member C27	-0.40207	0.117026	0.000590921	0.02179
ENSGALG00000008675	SLC25A5	solute carrier family 25 member 5	-0.404217	0.125887	0.00132294	0.035743
ENSGALG00000023621	SFXN3	sideroflexin 3	-0.41229	0.129018	0.00139545	0.0366959
ENSGALG00000006326	MIF	macrophage migration inhibitory factor (glycosylation-inhibiting factor) [So	-0.41693	0.119293	0.000474024	0.0195231
ENSGALG00000003944	FAM189A1	family with sequence similarity 189 member A1	-0.419162	0.135186	0.00193103	0.0448151
ENSGALG00000030342	SARNP	SAP domain containing ribonucleoprotein	-0.419637	0.111608	0.000169959	0.0115656
ENSGALG00000036502	CDIP1	cell death-inducing p53 target 1	-0.42689	0.132885	0.001316	0.0356319
ENSGALG00000002377	ENO1	enolase 1, (alpha)	-0.45009	0.135273	0.000876987	0.0277778
ENSGALG00000031932	AGPAT3	1-acylglycerol-3-phosphate O-acyltransferase 3	-0.457812	0.137212	0.000848328	0.0276245
ENSGALG00000031482	Pou5f3	POU domain class 5 transcription factor 3	-0.459207	0.126601	0.000286508	0.0151229
ENSGALG00000039170	LHFPL5	lipoma HMGIC fusion partner-like 5	-0.467909	0.126502	0.000216584	0.0129309
ENSGALG00000002219	WBP2	WW domain binding protein 2	-0.468908	0.153472	0.00224809	0.049132
ENSGALG00000042181	DDHD2	DDHD domain containing 2	-0.475268	0.136431	0.000494747	0.0201413
ENSGALG00000007808	HID1	HID1 domain containing	-0.475417	0.133606	0.000373202	0.0171053
ENSGALG00000001492	NDRG3	uncharacterized LOC107057310 [So	-0.491043	0.144978	0.000706601	0.0244463
ENSGALG00000011176	SCRN1	secernin 1	-0.497519	0.138488	0.000327523	0.0160633
ENSGALG00000053509	DDX11	DEAD/H-box helicase 11	-0.501413	0.163279	0.00213423	0.0476406
ENSGALG00000022887	KBTBD11	kelch repeat and BTB domain containing 11 [Sourc	-0.503189	0.159393	0.00159449	0.0396586
ENSGALG00000031408	SORD	sorbitol dehydrogenase	-0.504896	0.16499	0.00221213	0.0484912
ENSGALG00000012559	LARGE1	LARGE xylosyl- and glucuronyltransferase 1	-0.51322	0.157808	0.00114521	0.032896
ENSGALG00000016779	RNF149	ring finger protein 149	-0.517145	0.149192	0.000527648	0.0205834
ENSGALG00000006939	PFKP	phosphofructokinase, platelet	-0.519287	0.155577	0.000844373	0.0275571
ENSGALG00000025937	FXYD6	FXYD domain containing ion transport regulator 6	-0.519691	0.129806	6.23892e-05	0.00588512
ENSGALG00000009855	TBC1D9	TBC1 domain family member 9	-0.520852	0.116832	8.26858e-06	0.0016009
ENSGALG00000004956	GPI	glucose-6-phosphate isomerase	-0.520887	0.159748	0.00111142	0.0323064
ENSGALG00000013817	SPIRE1	spire type actin nucleation factor 1	-0.523014	0.169958	0.0020888	0.046841
ENSGALG00000011094	PDE4B	phosphodiesterase 4B	-0.526428	0.126218	3.03533e-05	0.00352219
ENSGALG00000021340	CA9	carbonic anhydrase 9	-0.53951	0.155859	0.000537129	0.0208312
ENSGALG00000031786	BLVRA	biliverdin reductase A	-0.542277	0.17338	0.00176188	0.0422997
ENSGALG00000028466		interleukin 34 [So	-0.551986	0.17073	0.00122459	0.0340043
ENSGALG00000004250		beta-1,4-N-acetyl-galactosaminyltransferase 4	-0.572304	0.177266	0.00124443	0.0341366
ENSGALG00000042511	PKDCC	protein kinase domain containing, cytoplasmic a	-0.573031	0.155208	0.00022247	0.0130768
ENSGALG00000004394		poly(rC) binding protein 3 [So	-0.573258	0.167594	0.000625036	0.0226204
ENSGALG00000005315	RPUSD1	RNA pseudouridylate synthase domain containing 1	-0.57717	0.143041	5.46063e-05	0.00536582
ENSGALG00000003256	ATP6V0A1	ATPase H+ transporting V0 subunit a1	-0.581771	0.175193	0.000897783	0.0280965
ENSGALG00000042460	FPGS	folylpolyglutamate synthase	-0.585937	0.16073	0.000266907	0.0145073
ENSGALG00000039118	MEIS2	Meis homeobox 2	-0.607772	0.186065	0.00108907	0.0319746
ENSGALG00000034281	TMCC2	transmembrane and coiled-coil domain family 2	-0.608117	0.161139	0.000160739	0.0112448
ENSGALG00000035679	LMO1	LIM domain only 1 (rhombotin 1) [So	-0.611103	0.147644	3.48778e-05	0.00390506
ENSGALG00000050049	C3orf70	chromosome 3 open reading frame 70	-0.61558	0.170727	0.000311381	0.0157533
ENSGALG00000007527	ADARB1	adenosine deaminase, RNA specific B1	-0.626314	0.174706	0.000337134	0.0161433
ENSGALG00000031274	SLC4A8	solute carrier family 4 member 8	-0.628704	0.191055	0.000999394	0.0303787
ENSGALG00000027665	SYNGR1	synaptogyrin 1	-0.633487	0.190221	0.000867626	0.0277778
ENSGALG00000041419		solute carrier family 6 member 8 [So	-0.642999	0.20306	0.00154258	0.0388864
ENSGALG00000038599	PMM1	phosphomannomutase 1	-0.654693	0.18373	0.000366162	0.0168885
ENSGALG00000000104		cryptochrome 4	-0.657057	0.203621	0.00125154	0.0342672
ENSGALG00000049951	SPOCK2	SPARC/osteonectin, cwcv and kazal like domains proteoglycan 2 [So	-0.671767	0.202811	0.00092538	0.0287261
ENSGALG00000028543	FGFR4	fibroblast growth factor receptor 4	-0.672456	0.158606	2.2372e-05	0.00292054
ENSGALG00000017358	YWHAG	tyrosine 3-monooxygenase/tryptophan 5-monooxygenase activation protein gamma	-0.675432	0.154703	1.26549e-05	0.00217679
ENSGALG00000013001		catenin delta 2 [Sour	-0.677003	0.218888	0.00198193	0.0452779
ENSGALG00000043015	FOXS1	forkhead box S1 [Sour	-0.679215	0.213627	0.00147556	0.0375857
ENSGALG00000041927	FZD9	frizzled class receptor 9	-0.681711	0.20781	0.00103641	0.0309252
ENSGALG00000003560	SLC6A2	solute carrier family 6 member 2	-0.687335	0.19918	0.000558882	0.0213353
ENSGALG00000016605	EFR3B	EFR3 homolog B	-0.694137	0.211514	0.00103162	0.0309252
ENSGALG00000001981	PARP6	poly(ADP-ribose) polymerase family member 6	-0.694866	0.21439	0.00119055	0.0332829
ENSGALG00000009805	PPM1H	protein phosphatase, Mg2+/Mn2+ dependent 1H	-0.695381	0.216113	0.00129234	0.0351214
ENSGALG00000026957	SEMA4G	semaphorin 4G	-0.705405	0.227273	0.00191066	0.0444837
ENSGALG00000002484	CRYM	crystallin mu	-0.711318	0.203412	0.000470657	0.0194943
ENSGALG00000005265	SYT9	synaptotagmin IX	-0.723354	0.188569	0.000125043	0.00961817
ENSGALG00000047622			-0.725968	0.21191	0.000612911	0.022292
ENSGALG00000032975	UBE2QL1	ubiquitin conjugating enzyme E2 Q family like 1 [Sourc	-0.72903	0.194293	0.000175278	0.011702
ENSGALG00000007227	MSI1	musashi RNA binding protein 1	-0.732687	0.158401	3.73679e-06	0.000926028
ENSGALG00000048343		carboxylesterase 1 like 2	-0.737943	0.22754	0.00118221	0.0332829
ENSGALG00000010988	PALS2	membrane palmitoylated protein 6	-0.740228	0.22835	0.00118843	0.0332829
ENSGALG00000032518	NCALD	neurocalcin delta	-0.74705	0.166218	6.97651e-06	0.00154426
ENSGALG00000024486	C4orf48	chromosome 4 open reading frame 48	-0.756607	0.208274	0.000280417	0.014909
ENSGALG00000009722	DYNC1I1	dynein cytoplasmic 1 intermediate chain 1	-0.759886	0.17972	2.35597e-05	0.00299536
ENSGALG00000000690	GDPD4	glycerophosphodiester phosphodiesterase domain containing 4	-0.765029	0.171283	7.95259e-06	0.0016009
ENSGALG00000017321	PLEKHB1	pleckstrin homology domain containing B1	-0.768853	0.21874	0.000439897	0.0188062
ENSGALG00000001130	GALNT17	Williams-Beuren syndrome chromosome region 17	-0.778609	0.252515	0.00204642	0.0462308
ENSGALG00000007936	PGK2	phosphoglycerate kinase 2	-0.783971	0.189657	3.57103e-05	0.00392572
ENSGALG00000031896	GSE1	Gse1 coiled-coil protein	-0.785372	0.221091	0.000381934	0.0172576
ENSGALG00000007606	PGAM1	phosphoglycerate mutase 1	-0.788576	0.186487	2.35168e-05	0.00299536
ENSGALG00000011809	GRIN2B	glutamate ionotropic receptor NMDA type subunit 2B	-0.789372	0.211145	0.000185094	0.0119657
ENSGALG00000011283		zinc finger protein 385D	-0.801834	0.261265	0.00214741	0.0478618
ENSGALG00000007334	ABAT	4-aminobutyrate aminotransferase	-0.806092	0.260772	0.00199368	0.0454044
ENSGALG00000029921	CSRP2	cysteine and glycine rich protein 2	-0.81073	0.259172	0.00175909	0.0422997
ENSGALG00000006034	PITPNM3	PITPNM family member 3	-0.821953	0.187922	1.22046e-05	0.00214648
ENSGALG00000015628	MSANTD1	Myb/SANT DNA binding domain containing 1	-0.829556	0.231211	0.000333393	0.0160867
ENSGALG00000043035	SHISA2	shisa family member 2	-0.837008	0.244236	0.000610177	0.0222479
ENSGALG00000026189		ankyrin repeat domain-containing protein 40-like	-0.837582	0.219559	0.000136274	0.00996228
ENSGALG00000001611	B3GAT1	beta-1,3-glucuronyltransferase 1	-0.839465	0.265843	0.00158991	0.0396586
ENSGALG00000008445	SLC24A3	solute carrier family 24 member 3	-0.847344	0.225813	0.000175145	0.011702
ENSGALG00000006009		podocalyxin like 2	-0.851688	0.247384	0.000575767	0.0216408
ENSGALG00000040993	BAMBI	BMP and activin membrane bound inhibitor	-0.858908	0.15735	4.79988e-08	2.6992e-05
ENSGALG00000001342	HCN2	hyperpolarization activated cyclic nucleotide-gated potassium channel 2	-0.865529	0.232915	0.000202349	0.0124308
ENSGALG00000037241	KCNAB2	potassium voltage-gated channel subfamily A regulatory beta subunit 2	-0.879079	0.230064	0.000132897	0.00992973
ENSGALG00000001992	PKLR	pyruvate kinase, liver and RBC	-0.889593	0.205499	1.49836e-05	0.002421
ENSGALG00000003403	ZNF385C	zinc finger protein 385C	-0.889884	0.245683	0.000292241	0.0152602
ENSGALG00000035016	ID2	inhibitor of DNA binding 2, HLH protein	-0.902221	0.144477	4.24515e-10	7.40938e-07
ENSGALG00000011275	DEPDC1	DEP domain containing 1	-0.903185	0.192068	2.57097e-06	0.000737062
ENSGALG00000002204	SLC7A4	solute carrier family 7 member 4 [Sourc	-0.911547	0.297751	0.00220272	0.0484912
ENSGALG00000016164	ABCG1	ATP binding cassette subfamily G member 1	-0.915436	0.282009	0.00116988	0.0332829
ENSGALG00000037029		phosphodiesterase 4C	-0.930198	0.213724	1.34702e-05	0.00228952
ENSGALG00000009601	NELL2	neural EGFL like 2	-0.931252	0.228981	4.76336e-05	0.00480535
ENSGALG00000032868	AHCYL2	adenosylhomocysteinase like 2	-0.932589	0.285028	0.00106818	0.0314244
ENSGALG00000027695	PCBP4	poly(rC)-binding protein 4-like [So	-0.946238	0.26009	0.000274631	0.0147084
ENSGALG00000002048	GPRIN2	G protein regulated inducer of neurite outgrowth 2	-0.947153	0.231491	4.28549e-05	0.00457881
ENSGALG00000006543	PFKL	phosphofructokinase, liver type	-0.948017	0.250792	0.000156769	0.0110198
ENSGALG00000029301	BMP2	bone morphogenetic protein 2	-0.949287	0.27558	0.000571713	0.0216387
ENSGALG00000039196	NECTIN1	nectin cell adhesion molecule 1 [So	-0.951151	0.279794	0.000675187	0.0238452
ENSGALG00000003930	APBA2	amyloid beta precursor protein binding family A member 2	-0.9596	0.287835	0.000856521	0.0276614
ENSGALG00000020688	CYP4A22	cytochrome P450 family 4 subfamily A member 22	-0.981709	0.231956	2.31306e-05	0.00299285
ENSGALG00000008365	CHRM4	Gallus gallus cholinergic receptor muscarinic 4 (CHRM4), mRNA. [Source:	-1.00191	0.224808	8.32148e-06	0.0016009
ENSGALG00000003473	SFRP1	secreted frizzled related protein 1	-1.00214	0.211939	2.26254e-06	0.000675114
ENSGALG00000029392	GABRB3	gamma-aminobutyric acid type A receptor beta3 subunit	-1.00682	0.322354	0.00178811	0.0428589
ENSGALG00000030561		dual specificity testis-specific protein kinase 1-like	-1.0088	0.317284	0.00147533	0.0375857
ENSGALG00000027415	GRIN2C	glutamate ionotropic receptor NMDA type subunit 2C	-1.04032	0.302557	0.000585095	0.0217412
ENSGALG00000002840	GRM4	glutamate receptor, metabotropic 4	-1.04118	0.277908	0.000179324	0.0118638
ENSGALG00000009519	ARG2	arginase 2	-1.04625	0.327719	0.00141036	0.0369122
ENSGALG00000018998	UNC5A	unc-5 netrin receptor A	-1.0488	0.298199	0.000436262	0.0187605
ENSGALG00000041791	DPP6	dipeptidyl peptidase like 6	-1.05213	0.338405	0.0018767	0.0438326
ENSGALG00000026077	ALDOC	aldolase, fructose-bisphosphate C	-1.05869	0.247951	1.95688e-05	0.00272711
ENSGALG00000017103	WASF3	WAS protein family member 3	-1.07804	0.307172	0.000448865	0.0190228
ENSGALG00000015203			-1.09107	0.32357	0.000746345	0.025428
ENSGALG00000026460		Rho guanine nucleotide exchange factor (GEF) 1	-1.09239	0.314089	0.000505232	0.0202939
ENSGALG00000023581	UTS2R	urotensin-2 receptor-like	-1.10234	0.297381	0.000209875	0.0127036
ENSGALG00000010891	ABCB11	ATP binding cassette subfamily B member 11	-1.10595	0.325737	0.000685685	0.0239842
ENSGALG00000000808		guanylate cyclase 2D, retinal	-1.10638	0.283136	9.32197e-05	0.00806488
ENSGALG00000036527	SYBU	syntabulin	-1.10653	0.314788	0.000439481	0.0188062
ENSGALG00000017021	ATP7B	ATPase copper transporting beta	-1.11374	0.314001	0.000389759	0.0174491
ENSGALG00000033061	CAMK2B	calcium/calmodulin dependent protein kinase II beta	-1.11603	0.35476	0.00165584	0.0407575
ENSGALG00000003163	GNAO1	G protein subunit alpha o1	-1.12232	0.333356	0.000760668	0.0255672
ENSGALG00000031411	KCNN1	potassium calcium-activated channel subfamily N member 1	-1.12871	0.314664	0.000334474	0.0160867
ENSGALG00000051621	SCAMP5	secretory carrier membrane protein 5 [Sourc	-1.1302	0.297677	0.000146617	0.0104574
ENSGALG00000015877	SH3BGRL2	SH3 domain binding glutamate rich protein like 2 [Sourc	-1.13171	0.339552	0.000859333	0.027673
ENSGALG00000002707	CHRNB2	cholinergic receptor nicotinic beta 2 subunit	-1.13781	0.274827	3.47151e-05	0.00390506
ENSGALG00000031734	AQP11	aquaporin 11	-1.1384	0.342925	0.000901254	0.0280965
ENSGALG00000010233	SYNDIG1L	synapse differentiation inducing 1 like	-1.13938	0.363236	0.00170832	0.0415597
ENSGALG00000003933	QSOX1	quiescin Q6 sulfhydryl oxidase 1	-1.15199	0.367521	0.00172144	0.0417009
ENSGALG00000001311	ARHGAP44	Rho GTPase activating protein 44	-1.15525	0.367892	0.00168843	0.0412129
ENSGALG00000001450	IGSF9B	immunoglobulin superfamily member 9B	-1.15579	0.367621	0.00166675	0.0408201
ENSGALG00000007837	KAZALD1	Kazal type serine peptidase inhibitor domain 1	-1.15992	0.357509	0.00117679	0.0332829
ENSGALG00000010050	LRFN2	leucine rich repeat and fibronectin type III domain containing 2	-1.16904	0.351922	0.000894113	0.0280533
ENSGALG00000036111	ITM2C	integral membrane protein 2C	-1.17494	0.381512	0.00207214	0.0466103
ENSGALG00000026278		RAB41, member RAS oncogene family [So	-1.18414	0.262861	6.64274e-06	0.00151755
ENSGALG00000012006	RTN1	reticulon 1	-1.19011	0.326986	0.000273005	0.0146866
ENSGALG00000011511	CKB	creatine kinase B	-1.20222	0.331112	0.000282483	0.0149644
ENSGALG00000037131		voltage-dependent P/Q-type calcium channel subunit alpha-1A-like [So	-1.20586	0.383498	0.00166437	0.0408201
ENSGALG00000046448	ZNF385A	zinc finger protein 385A [So	-1.20976	0.377698	0.00136008	0.0358948
ENSGALG00000009995	AKAP6	A-kinase anchoring protein 6	-1.21844	0.306323	6.95993e-05	0.00644058
ENSGALG00000003758	MREG	melanoregulin	-1.21928	0.306983	7.13243e-05	0.0065587
ENSGALG00000053217			-1.25092	0.318788	8.7093e-05	0.00776455
ENSGALG00000033960	ADGRB1	adhesion G protein-coupled receptor B1 [So	-1.26027	0.3785	0.000869594	0.0277778
ENSGALG00000015895	HTR1B	5-hydroxytryptamine receptor 1B	-1.2725	0.231252	3.74164e-08	2.27944e-05
ENSGALG00000049427	RELT	RELT tumor necrosis factor receptor	-1.27376	0.333407	0.000133221	0.00992973
ENSGALG00000000625	MAPT	microtubule associated protein tau	-1.28162	0.347157	0.000222702	0.0130768
ENSGALG00000050931		NAC alpha domain containing	-1.29253	0.333134	0.000104501	0.00863225
ENSGALG00000002638		serine racemase-like	-1.30096	0.345265	0.000164549	0.0114565
ENSGALG00000001768	TENM2	teneurin transmembrane protein 2	-1.30267	0.372155	0.000464671	0.019356
ENSGALG00000010939	LIN7A	lin-7 homolog A, crumbs cell polarity complex component	-1.30636	0.404225	0.0012303	0.0340043
ENSGALG00000005995	SLC13A5	solute carrier family 13 member 5 [Sourc	-1.30818	0.396416	0.000966761	0.0296331
ENSGALG00000026033	SYT2	synaptotagmin 2	-1.31336	0.418215	0.00168722	0.0412129
ENSGALG00000037479	IGSF21	immunoglobin superfamily member 21	-1.31777	0.277087	1.97642e-06	0.000614835
ENSGALG00000031866		protein NDNF-like	-1.32494	0.353851	0.000180857	0.0119113
ENSGALG00000014861	NIM1K	NIM1 serine/threonine protein kinase	-1.32499	0.375143	0.000412485	0.0181621
ENSGALG00000003227	RAB11FIP4	RAB11 family interacting protein 4 (class II)	-1.32814	0.35647	0.000194691	0.0122133
ENSGALG00000035185		septin 4	-1.33183	0.379038	0.000441898	0.0188367
ENSGALG00000033925		uncharacterized LOC422895	-1.33307	0.375874	0.000390252	0.0174491
ENSGALG00000030068	RAB3A	RAB3A, member RAS oncogene family [So	-1.33684	0.297855	7.18211e-06	0.00154426
ENSGALG00000013081	VWC2	von Willebrand factor C domain containing 2	-1.35497	0.410307	0.000958831	0.0295434
ENSGALG00000000433		tubulin alpha 4a [So	-1.3574	0.374411	0.000288496	0.0151386
ENSGALG00000033083	ATOH8	atonal bHLH transcription factor 8	-1.3666	0.197817	4.90187e-12	1.43341e-08
ENSGALG00000047567			-1.38009	0.241063	1.03418e-08	7.56038e-06
ENSGALG00000002407	HYDIN	HYDIN, axonemal central pair apparatus protein	-1.38181	0.357432	0.00011066	0.00893903
ENSGALG00000035317	ID3	inhibitor of DNA binding 3, HLH protein	-1.39191	0.167264	8.67727e-17	1.2687e-12
ENSGALG00000015248	SNTG1	syntrophin gamma 1	-1.41064	0.378824	0.000196302	0.0122133
ENSGALG00000021272	SCN2B	sodium voltage-gated channel beta subunit 2	-1.4183	0.376998	0.000168494	0.0115656
ENSGALG00000043754	GLUL	glutamate-ammonia ligase	-1.41836	0.399323	0.000382426	0.0172576
ENSGALG00000040418	DGAT2	diacylglycerol O-acyltransferase 2	-1.42194	0.304677	3.05575e-06	0.000797825
ENSGALG00000000607	GPR37L1	G protein-coupled receptor 37 like 1	-1.43722	0.392105	0.000246949	0.0139324
ENSGALG00000002386	TMEM8B	transmembrane protein 8B	-1.44778	0.43425	0.00085612	0.0276614
ENSGALG00000036806	GDF11	growth differentiation factor 11 [So	-1.4525	0.273242	1.06189e-07	5.54498e-05
ENSGALG00000032386	DCLK2	doublecortin like kinase 2	-1.45316	0.448778	0.00120358	0.033583
ENSGALG00000006588		leucine rich repeat containing 75B	-1.46627	0.323601	5.86754e-06	0.00136173
ENSGALG00000048164	LHFPL4	lipoma HMGIC fusion partner-like 4	-1.46733	0.360805	4.76558e-05	0.00480535
ENSGALG00000009280	NPY2R	neuropeptide Y receptor Y2	-1.47039	0.421836	0.00049085	0.0200467
ENSGALG00000037274	SNPH	syntaphilin [So	-1.47568	0.367489	5.93e-05	0.00566683
ENSGALG00000007720	AIFM3	apoptosis inducing factor, mitochondria associated 3	-1.4769	0.395519	0.000188395	0.0120812
ENSGALG00000006221	KIF1A	kinesin family member 1A	-1.48613	0.425796	0.000482602	0.0197651
ENSGALG00000007740		wiskott-Aldrich syndrome protein family member 3-like	-1.50173	0.41824	0.000329937	0.0160633
ENSGALG00000010533	ELAVL4	ELAV like RNA binding protein 4	-1.50324	0.446316	0.000756885	0.0254987
ENSGALG00000035673	ADAM11	ADAM metallopeptidase domain 11	-1.50642	0.452059	0.000861172	0.027673
ENSGALG00000020615	STK32C	serine/threonine kinase 32C	-1.50931	0.447377	0.000741669	0.0253957
ENSGALG00000052302		phosphodiesterase 4D interacting protein	-1.51357	0.461564	0.00104091	0.0309332
ENSGALG00000009349	SLC7A14	solute carrier family 7 member 14	-1.52032	0.438708	0.000529331	0.0205834
ENSGALG00000042289	SUSD5	sushi domain containing 5	-1.52657	0.48546	0.0016632	0.0408201
ENSGALG00000006300	LDHA	lactate dehydrogenase A	-1.52669	0.332179	4.30719e-06	0.00103238
ENSGALG00000004071	NETO2	neuropilin and tolloid like 2	-1.53745	0.502585	0.00222014	0.0485938
ENSGALG00000047720	KLHDC7A	kelch domain containing 7A	-1.56149	0.449795	0.000517452	0.0205834
ENSGALG00000034950	SMPD3	sphingomyelin phosphodiesterase 3	-1.56198	0.458524	0.00065789	0.023521
ENSGALG00000043662	NDRG4	NDRG family member 4	-1.56259	0.43455	0.000323306	0.0160032
ENSGALG00000008604	TMEM255A	transmembrane protein 255A [So	-1.57663	0.368641	1.89544e-05	0.00270971
ENSGALG00000015531	PPP2R2C	protein phosphatase 2 regulatory subunit Bgamma	-1.57711	0.332489	2.10214e-06	0.000640322
ENSGALG00000054904			-1.58468	0.433794	0.00025912	0.0143583
ENSGALG00000021620	TMEM59L	transmembrane protein 59 like	-1.58575	0.413544	0.0001258	0.00961817
ENSGALG00000012367	TRIM9	tripartite motif containing 9	-1.59215	0.472252	0.000747863	0.025428
ENSGALG00000043393	CADM2	cell adhesion molecule 2	-1.59475	0.504088	0.00155807	0.0390746
ENSGALG00000016361	FAM110C	family with sequence similarity 110 member C [So	-1.59481	0.483892	0.000981402	0.030019
ENSGALG00000016464	VSNL1	visinin like 1	-1.60772	0.330235	1.12489e-06	0.000373795
ENSGALG00000009078	GALNT14	polypeptide N-acetylgalactosaminyltransferase 14	-1.615	0.495219	0.00110952	0.0323064
ENSGALG00000041604	NPTXR	neuronal pentraxin receptor	-1.6169	0.336732	1.57282e-06	0.000511028
ENSGALG00000047441	TRARG1	tumor suppressor candidate 5 [So	-1.62357	0.510204	0.00146159	0.0375857
ENSGALG00000038933	FABP7	fatty acid binding protein 7	-1.62425	0.495992	0.00105756	0.0311746
ENSGALG00000009004	ZNF804B	zinc finger protein 804B	-1.62511	0.524686	0.00195296	0.0450382
ENSGALG00000041907	CDK5R1	cyclin dependent kinase 5 regulatory subunit 1 [So	-1.62609	0.433158	0.000174018	0.011702
ENSGALG00000035927	ST8SIA5	ST8 alpha-N-acetyl-neuraminide alpha-2,8-sialyltransferase 5	-1.63399	0.420139	0.000100596	0.00848588
ENSGALG00000029596	HAS2	hyaluronan synthase 2	-1.63418	0.418155	9.30328e-05	0.00806488
ENSGALG00000034109	GRIA3	glutamate ionotropic receptor AMPA type subunit 3	-1.64462	0.512807	0.00134088	0.0358224
ENSGALG00000026687	PLCD4	phospholipase C delta 4	-1.66284	0.474721	0.000460423	0.019322
ENSGALG00000011041	DNAJC6	DnaJ heat shock protein family (Hsp40) member C6	-1.66453	0.530562	0.0017051	0.0415504
ENSGALG00000031590	B3GAT2	beta-1,3-glucuronyltransferase 2	-1.6651	0.511665	0.00113683	0.0327842
ENSGALG00000001282	GABRD	gamma-aminobutyric acid type A receptor delta subunit	-1.67663	0.449704	0.000192775	0.0122133
ENSGALG00000020754	ATP6V0E2	ATPase H+ transporting V0 subunit e2	-1.6768	0.446859	0.00017514	0.011702
ENSGALG00000044125	MLLT11	myeloid/lymphoid or mixed-lineage leukemia; translocated to, 11	-1.67704	0.486678	0.0005692	0.0216163
ENSGALG00000034453	SAMD11	sterile alpha motif domain containing 11	-1.68951	0.345707	1.0233e-06	0.000354438
ENSGALG00000002993	CA10	carbonic anhydrase 10	-1.71698	0.548396	0.00174264	0.0420447
ENSGALG00000037556	SLC1A2	solute carrier family 1 member 2	-1.71751	0.467466	0.000238697	0.013761
ENSGALG00000034855	HK2	hexokinase 2	-1.71997	0.386217	8.45316e-06	0.00160511
ENSGALG00000034278	SVOP	SV2 related protein	-1.72873	0.413201	2.86735e-05	0.00343635
ENSGALG00000012228	MDGA2	MAM domain containing glycosylphosphatidylinositol anchor 2	-1.73814	0.433801	6.15566e-05	0.00584428
ENSGALG00000019987	LRP11	LDL receptor related protein 11	-1.73955	0.534674	0.00114001	0.0328113
ENSGALG00000032628	SRCIN1	SRC kinase signaling inhibitor 1	-1.74422	0.544501	0.00135843	0.0358948
ENSGALG00000047662	NR1D1	nuclear receptor subfamily 1 group D member 1 [So	-1.74926	0.410712	2.05263e-05	0.00275335
ENSGALG00000039474	ID4	inhibitor of DNA binding 4, HLH protein	-1.75013	0.272758	1.39491e-10	2.91357e-07
ENSGALG00000048459	GAREM2	GRB2 associated regulator of MAPK1 subtype 2	-1.75055	0.446814	8.93456e-05	0.00786941
ENSGALG00000002742	TMEM132B	transmembrane protein 132B	-1.75245	0.477285	0.000240942	0.013761
ENSGALG00000016941	PCDH17	protocadherin 17	-1.75746	0.505043	0.000501733	0.0202648
ENSGALG00000006995	APOD	apolipoprotein D	-1.76006	0.497166	0.00039983	0.0176614
ENSGALG00000025800		CDP-diacylglycerol--serine O-phosphatidyltransferase-like [So	-1.76618	0.477642	0.000217564	0.0129309
ENSGALG00000003160	CERS1	ceramide synthase 1	-1.77657	0.441593	5.74357e-05	0.00552478
ENSGALG00000037925	RND1	Rho family GTPase 1 [So	-1.78825	0.443223	5.46822e-05	0.00536582
ENSGALG00000052653	PCDHAC1	protocadherin alpha subfamily C, 1	-1.78898	0.511842	0.000473748	0.0195231
ENSGALG00000015375	PLCXD2	phosphatidylinositol specific phospholipase C X domain containing 2	-1.79324	0.587539	0.00227228	0.049439
ENSGALG00000006681	BRSK1	BR serine/threonine kinase 1	-1.80635	0.568466	0.00148508	0.0377212
ENSGALG00000006795	ABCG4	ATP binding cassette subfamily G member 4	-1.80649	0.417888	1.53993e-05	0.002421
ENSGALG00000005332	CACNA1D	calcium voltage-gated channel subunit alpha1 D	-1.80891	0.542614	0.000857028	0.0276614
ENSGALG00000003005	CHRNB4	cholinergic receptor nicotinic beta 4 subunit	-1.81717	0.564065	0.00127493	0.0347774
ENSGALG00000003589	VTN	vitronectin	-1.81817	0.347692	1.7019e-07	8.02691e-05
ENSGALG00000000044	WFIKKN1	WAP, follistatin/kazal, immunoglobulin, kunitz and netrin domain containing 1 [Sourc	-1.82992	0.513138	0.00036229	0.016816
ENSGALG00000008080	C1QTNF4	C1q and tumor necrosis factor related protein 4	-1.87038	0.457166	4.29038e-05	0.00457881
ENSGALG00000001857	C1QTNF12	family with sequence similarity 132 member A	-1.87464	0.518227	0.000297567	0.0153295
ENSGALG00000005843	EEF1A2	eukaryotic translation elongation factor 1 alpha 2	-1.89347	0.540861	0.000463797	0.019356
ENSGALG00000000394	SLC6A17	solute carrier family 6 member 17	-1.90203	0.534811	0.000375888	0.0171745
ENSGALG00000039817	NOG2	noggin 2	-1.9028	0.499111	0.000137641	0.00996264
ENSGALG00000001849	BSN	bassoon presynaptic cytomatrix protein [Sour	-1.90687	0.613008	0.0018666	0.0437364
ENSGALG00000046204	R3HDML	R3H domain containing like [So	-1.91898	0.449899	1.99577e-05	0.00272711
ENSGALG00000003126	ERBB4	erb-b2 receptor tyrosine kinase 4	-1.92629	0.553764	0.000504149	0.0202939
ENSGALG00000041722	STX1A	syntaxin 1A [So	-1.93438	0.560006	0.00055189	0.0211709
ENSGALG00000002103	TPPP3	tubulin polymerization promoting protein family member 3	-1.93574	0.338101	1.03224e-08	7.56038e-06
ENSGALG00000009012	ZNF385B	zinc finger protein 385B	-1.93673	0.573993	0.000740481	0.0253957
ENSGALG00000023640	RSPO4	R-spondin 4	-1.93927	0.518657	0.000184742	0.0119657
ENSGALG00000002893	STC2	stanniocalcin 2	-1.93952	0.311144	4.56087e-10	7.40938e-07
ENSGALG00000041257	ACVR1C	activin A receptor type 1C	-1.94279	0.622914	0.00181545	0.0431415
ENSGALG00000029445	FADS6	fatty acid desaturase 6	-1.94661	0.60956	0.00140575	0.0369004
ENSGALG00000035580	MPP2	membrane palmitoylated protein 2	-1.95207	0.493956	7.75277e-05	0.00704057
ENSGALG00000036219	STK35	serine/threonine kinase 35	-1.95522	0.588427	0.000891224	0.0280228
ENSGALG00000014875	HCN1	hyperpolarization activated cyclic nucleotide gated potassium channel 1	-1.96244	0.598932	0.00105078	0.0311001
ENSGALG00000042647			-1.96615	0.50603	0.000102149	0.00848588
ENSGALG00000023396	ASPHD2	aspartate beta-hydroxylase domain containing 1	-1.97036	0.558744	0.000421232	0.018273
ENSGALG00000014261	UCHL1	ubiquitin C-terminal hydrolase L1	-1.97211	0.460549	1.8515e-05	0.00270707
ENSGALG00000021598		arylacetamide deacetylase like 3C	-1.97736	0.567992	0.000498941	0.0202078
ENSGALG00000035466	CACNB4	calcium voltage-gated channel auxiliary subunit beta 4	-1.97801	0.567911	0.00049592	0.0201413
ENSGALG00000033589	SYN3	synapsin III [So	-1.97859	0.573839	0.000564767	0.0215038
ENSGALG00000001698	GABRA1	gamma-aminobutyric acid type A receptor alpha1 subunit	-1.9895	0.473773	2.67769e-05	0.00326254
ENSGALG00000017155	C11orf87	chromosome 1 open reading frame, human C11orf87	-1.99029	0.476969	3.00909e-05	0.00351967
ENSGALG00000003161	GDF3	growth differentiation factor 3	-1.99895	0.469288	2.04843e-05	0.00275335
ENSGALG00000041662	OPN4-1	photopigment melanopsin-like	-2.00342	0.611634	0.00105469	0.0311529
ENSGALG00000015096	SH3GL2	SH3 domain containing GRB2 like 2, endophilin A1	-2.00349	0.636861	0.00165583	0.0407575
ENSGALG00000000367	ASIC2	acid sensing ion channel subunit 2	-2.00522	0.513523	9.42891e-05	0.00810941
ENSGALG00000043831	LRRC73	leucine rich repeat containing 73	-2.02508	0.516317	8.77541e-05	0.00777608
ENSGALG00000031652	AK5	adenylate kinase 5	-2.07597	0.666675	0.00184624	0.0434685
ENSGALG00000032750	CELSR2	cadherin EGF LAG seven-pass G-type receptor 2	-2.08749	0.637059	0.00105006	0.0311001
ENSGALG00000016828	GRTP1	growth hormone regulated TBC protein 1	-2.09585	0.621554	0.000746392	0.025428
ENSGALG00000010145	MDGA1	MAM domain containing glycosylphosphatidylinositol anchor 1	-2.10071	0.664583	0.00157263	0.0393049
ENSGALG00000011913	SEPTIN3	septin 3	-2.10862	0.645823	0.0010946	0.0320083
ENSGALG00000039023		Nipped-B homolog-like	-2.11576	0.623848	0.000695179	0.0242005
ENSGALG00000030588	GALNTL6	polypeptide N-acetylgalactosaminyltransferase-like 6	-2.12872	0.639472	0.00087197	0.0277778
ENSGALG00000015422	NRG1	neuregulin 1	-2.12932	0.635691	0.000809244	0.0266285
ENSGALG00000033811	PTPRN	protein tyrosine phosphatase, receptor type N	-2.14026	0.47765	7.436e-06	0.00157568
ENSGALG00000002958	DNER	delta/notch like EGF repeat containing	-2.14589	0.532614	5.60199e-05	0.00545079
ENSGALG00000031487	FSTL4	follistatin like 4	-2.14681	0.59394	0.000300902	0.0153295
ENSGALG00000001690	GABRB2	gamma-aminobutyric acid type A receptor beta2 subunit	-2.14835	0.527649	4.66985e-05	0.00477468
ENSGALG00000048467	SYP	synaptophysin [Sourc	-2.16461	0.560142	0.000111369	0.00894688
ENSGALG00000040256	RIMS2	regulating synaptic membrane exocytosis 2	-2.16527	0.566917	0.000133791	0.00992973
ENSGALG00000029863	PHYHIPL	phytanoyl-CoA 2-hydroxylase interacting protein like	-2.1734	0.565023	0.000119789	0.00930117
ENSGALG00000004322		aryl hydrocarbon receptor-like [So	-2.19277	0.692371	0.00153996	0.0388864
ENSGALG00000036938	RALYL	RALY RNA binding protein-like	-2.19327	0.691383	0.00151244	0.0382586
ENSGALG00000005434	CER1	cerberus 1, DAN family BMP antagonist	-2.19445	0.357325	8.18382e-10	1.18186e-06
ENSGALG00000031255	FGF1	fibroblast growth factor 1	-2.19971	0.715266	0.00210237	0.0470255
ENSGALG00000006112	SCN5A	sodium voltage-gated channel alpha subunit 5	-2.21003	0.648793	0.000658312	0.023521
ENSGALG00000011109	MAPK10	mitogen-activated protein kinase 10	-2.21451	0.476183	3.31054e-06	0.000842016
ENSGALG00000001035		nuclear receptor subfamily 1, group D, member 1	-2.21492	0.6931	0.00139509	0.0366959
ENSGALG00000004096	CHRNA7	cholinergic receptor nicotinic alpha 7 subunit	-2.23623	0.675446	0.000930467	0.0288228
ENSGALG00000012847		cystine/glutamate transporter-like	-2.23856	0.629734	0.000378302	0.0171775
ENSGALG00000039990	TNC	tenascin C	-2.23886	0.697818	0.0013349	0.0357945
ENSGALG00000041238		carboxyl-terminal PDZ ligand of neuronal nitric oxide synthase protein-like	-2.23981	0.502123	8.16965e-06	0.0016009
ENSGALG00000036964			-2.24791	0.592254	0.000147337	0.0104574
ENSGALG00000001437	NTM	neurotrimin	-2.25276	0.671989	0.00080121	0.0264746
ENSGALG00000015419	PENK	proenkephalin	-2.26309	0.580374	9.64454e-05	0.00824636
ENSGALG00000028284	PTX3	pentraxin 3	-2.27907	0.482539	2.32289e-06	0.000679261
ENSGALG00000010200	TRHDE	thyrotropin releasing hormone degrading enzyme	-2.28641	0.74042	0.00201516	0.0458221
ENSGALG00000002008	RNF157	ring finger protein 157	-2.28887	0.56037	4.41582e-05	0.00464487
ENSGALG00000033535	RGS16	regulator of G-protein signaling 16	-2.29089	0.2915	3.87328e-15	2.83156e-11
ENSGALG00000009185	ROM1	retinal outer segment membrane protein 1	-2.29165	0.71883	0.00143249	0.037334
ENSGALG00000039336	OTX5	orthodenticle-related homeobox 5 [So	-2.29979	0.665509	0.000548899	0.0211709
ENSGALG00000045196	LAPTM4B	lysosomal protein transmembrane 4 beta	-2.30975	0.532933	1.46397e-05	0.002421
ENSGALG00000000521	SPIRE2	spire-type actin nucleation factor 2	-2.32008	0.710405	0.00109136	0.0319774
ENSGALG00000041094	SYT1	synaptotagmin 1	-2.33596	0.612172	0.000135707	0.00996228
ENSGALG00000043139	SYT7	synaptotagmin VII [So	-2.33648	0.719109	0.00115756	0.0331208
ENSGALG00000015373	PDE6B	phosphodiesterase 6B	-2.34851	0.749355	0.00172419	0.0417009
ENSGALG00000012464	SOUL	SOUL protein	-2.34893	0.610185	0.000118341	0.00930117
ENSGALG00000015835	GRIK1	glutamate ionotropic receptor kainate type subunit 1	-2.349	0.749229	0.00171723	0.0417009
ENSGALG00000007868	BCO2	beta-carotene oxygenase 2	-2.35783	0.632697	0.000194054	0.0122133
ENSGALG00000008998	FAM179A	family with sequence similarity 179 member A	-2.36091	0.694988	0.000681165	0.0239407
ENSGALG00000001812	ATCAY	ATCAY, caytaxin	-2.36802	0.53125	8.29402e-06	0.0016009
ENSGALG00000001626		urotensin 2 receptor	-2.36999	0.714718	0.000913216	0.0284088
ENSGALG00000015846	SNAP91	synaptosome associated protein 91	-2.38009	0.612522	0.000102024	0.00848588
ENSGALG00000005421		testis expressed 2-like	-2.38505	0.659701	0.000299935	0.0153295
ENSGALG00000041028	DPYSL5	dihydropyrimidinase-related protein 5-like [So	-2.39884	0.676928	0.000394524	0.0175329
ENSGALG00000035153	STX3	syntaxin 3 [So	-2.39906	0.652028	0.000233798	0.013574
ENSGALG00000010490	DPYSL4	dihydropyrimidinase like 4	-2.4117	0.650837	0.000210951	0.0127036
ENSGALG00000026263	RGS8	regulator of G-protein signaling 8	-2.42678	0.321564	4.46144e-14	2.17436e-10
ENSGALG00000032402	VSTM2B	V-set and transmembrane domain containing 2B [So	-2.42999	0.623453	9.71382e-05	0.00825732
ENSGALG00000008313	NAPB	NSF attachment protein beta	-2.43455	0.74211	0.00103595	0.0309252
ENSGALG00000003657	UNC119	unc-119 lipid binding chaperone	-2.44756	0.789982	0.00194668	0.0449643
ENSGALG00000035099	LRRN1	leucine rich repeat neuronal 1	-2.45317	0.71361	0.000586684	0.0217412
ENSGALG00000053105	RAP1GAP	RAP1 GTPase activating protein 2	-2.45538	0.742419	0.000942082	0.0291209
ENSGALG00000007314	DSCAML1	DS cell adhesion molecule like 1	-2.45573	0.7251	0.000707255	0.0244463
ENSGALG00000014372	SLC34A2	solute carrier family 34 member 2	-2.46382	0.517709	1.94472e-06	0.000614835
ENSGALG00000017029		fibrinogen-like protein 1-like	-2.46853	0.496501	6.6316e-07	0.000242402
ENSGALG00000045729	HHIPL2	HHIP like 2	-2.47973	0.714418	0.000518552	0.0205834
ENSGALG00000007441	MAP6	microtubule associated protein 6	-2.48752	0.608695	4.37646e-05	0.00463683
ENSGALG00000001207	PLCH2	phospholipase C eta 2	-2.51927	0.756847	0.000872706	0.0277778
ENSGALG00000006575	VIPR2	vasoactive intestinal peptide receptor 2	-2.52179	0.777	0.00117224	0.0332829
ENSGALG00000048295	IRX6	iroquois homeobox 6 [Sourc	-2.52704	0.816087	0.00195796	0.0450701
ENSGALG00000005903	NRIP3	nuclear receptor interacting protein 2	-2.52845	0.779856	0.00118611	0.0332829
ENSGALG00000027868	AMER2	APC membrane recruitment protein 2	-2.53235	0.494957	3.11576e-07	0.000126605
ENSGALG00000000217	PPFIA4	PTPRF interacting protein alpha 4	-2.53405	0.817783	0.00194387	0.0449643
ENSGALG00000000806	LINGO3	leucine rich repeat and Ig domain containing 3	-2.53757	0.719743	0.000422424	0.018273
ENSGALG00000050887	CACNB3	serine/arginine repetitive matrix protein 1-like [So	-2.53847	0.499888	3.81279e-07	0.000150667
ENSGALG00000039772	RGS7	regulator of G-protein signaling 7	-2.54733	0.819957	0.00189214	0.0441229
ENSGALG00000031615	FAIM2	Fas apoptotic inhibitory molecule 2	-2.54877	0.620162	3.95927e-05	0.00430626
ENSGALG00000027255	NRXN3	neurexin 3	-2.56027	0.715613	0.000346591	0.0163468
ENSGALG00000023933	G0S2	G0/G1 switch 2	-2.56274	0.665935	0.000118926	0.00930117
ENSGALG00000009400	SLC8A3	solute carrier family 8 member A3	-2.56566	0.794345	0.00123833	0.0340972
ENSGALG00000013085	PTPRO	protein tyrosine phosphatase, receptor type O	-2.57832	0.742372	0.000514505	0.0205535
ENSGALG00000006565		gamma-glutamyltransferase 2	-2.59771	0.492309	1.31609e-07	6.63534e-05
ENSGALG00000010204	KCNC2	potassium voltage-gated channel subfamily C member 2	-2.61865	0.730679	0.000338548	0.0161433
ENSGALG00000004472	ASTN1	astrotactin 1	-2.62938	0.613381	1.81348e-05	0.0027056
ENSGALG00000043209	ADGRB2	adhesion G protein-coupled receptor B2	-2.63373	0.560837	2.65206e-06	0.000745689
ENSGALG00000007211	CDH22	cadherin 22	-2.6379	0.747023	0.00041365	0.0181621
ENSGALG00000033089		cHz-cadherin	-2.6533	0.77941	0.000663469	0.0235758
ENSGALG00000016138	DSCAM	DS cell adhesion molecule	-2.66016	0.751134	0.000397823	0.017626
ENSGALG00000007667	GPR158	G protein-coupled receptor 158 [So	-2.66663	0.825602	0.00123825	0.0340972
ENSGALG00000048448		PDZ domain containing 7	-2.67925	0.840846	0.00144066	0.0373869
ENSGALG00000009725	SCG5	secretogranin V	-2.68134	0.723137	0.000208962	0.0127036
ENSGALG00000029819	SCG2	secretogranin II [So	-2.68296	0.867267	0.00197758	0.0452779
ENSGALG00000004955			-2.70093	0.662488	4.56307e-05	0.00473168
ENSGALG00000025896	PLPPR4	phospholipid phosphatase related 4	-2.70996	0.632754	1.84554e-05	0.00270707
ENSGALG00000040954	GPR37	G protein-coupled receptor 37	-2.71567	0.702036	0.000109609	0.0089033
ENSGALG00000026955	DIRAS1	DIRAS family GTPase 1 [So	-2.71605	0.783264	0.00052512	0.0205834
ENSGALG00000012732	PHACTR1	phosphatase and actin regulator 1	-2.72144	0.796655	0.000635287	0.0228781
ENSGALG00000002443	FBXL16	F-box and leucine rich repeat protein 16	-2.7291	0.848473	0.0012977	0.0352016
ENSGALG00000002802	PACSIN1	protein kinase C and casein kinase substrate in neurons 1	-2.72929	0.753898	0.000294339	0.0152917
ENSGALG00000047242	MAST1	microtubule associated serine/threonine kinase 1 [Sourc	-2.76149	0.872787	0.00155625	0.0390746
ENSGALG00000015345			-2.76497	0.831775	0.000886797	0.0279437
ENSGALG00000000505	KCNH6	potassium voltage-gated channel subfamily H member 6	-2.76631	0.760091	0.000273221	0.0146866
ENSGALG00000007785	PROK2	prokineticin 2	-2.77152	0.65352	2.2262e-05	0.00292054
ENSGALG00000014206	GABRA2	gamma-aminobutyric acid type A receptor alpha2 subunit	-2.77595	0.905733	0.00217768	0.0482422
ENSGALG00000030836	PSD2	pleckstrin and Sec7 domain containing 2	-2.78912	0.83286	0.000811486	0.0266285
ENSGALG00000028345	RHBDL1	rhomboid like 1	-2.8046	0.874786	0.00134575	0.0358224
ENSGALG00000047141			-2.81096	0.838549	0.000801804	0.0264746
ENSGALG00000003866	FIBCD1	ficolin 3	-2.81801	0.83988	0.000792917	0.0264083
ENSGALG00000039587	SYNDIG1	synapse differentiation inducing 1	-2.82677	0.653323	1.51321e-05	0.002421
ENSGALG00000029235	CPNE4	copine 4	-2.84981	0.756814	0.000166198	0.0115165
ENSGALG00000050750	NRN1L	neuritin 1 like [So	-2.85188	0.846062	0.00074957	0.025428
ENSGALG00000011113	SGIP1	SH3 domain GRB2 like endophilin interacting protein 1	-2.85487	0.737245	0.000107794	0.00880475
ENSGALG00000003777	NELL1	neural EGFL like 1	-2.90678	0.671248	1.48829e-05	0.002421
ENSGALG00000000314	NEFL	neurofilament light [Sour	-2.92961	0.802553	0.000261876	0.0143943
ENSGALG00000002728	SLC16A3	solute carrier family 16 member 3	-2.93744	0.755977	0.000102067	0.00848588
ENSGALG00000035762		protease, serine 57	-2.93816	0.675463	1.36235e-05	0.00228952
ENSGALG00000047182	ACHE	acetylcholinesterase (Cartwright blood group)	-2.97971	0.876055	0.000670713	0.0237445
ENSGALG00000005801	CHRNA4	cholinergic receptor nicotinic alpha 4 subunit	-2.99709	0.818191	0.000249216	0.0139324
ENSGALG00000012975	IQSEC3	IQ motif and Sec7 domain 3	-3.00114	0.679889	1.01403e-05	0.00183039
ENSGALG00000004642	NMNAT2	nicotinamide nucleotide adenylyltransferase 2	-3.00163	0.805932	0.000195766	0.0122133
ENSGALG00000036297	ABHD8	abhydrolase domain containing 8 [So	-3.02205	0.822639	0.000239154	0.013761
ENSGALG00000051492			-3.05605	0.873433	0.000467198	0.019406
ENSGALG00000032980	DLGAP3	DLG associated protein 3	-3.08291	0.895284	0.000574229	0.0216387
ENSGALG00000029151	ISLR2	immunoglobulin superfamily containing leucine rich repeat 2	-3.09008	0.758337	4.60517e-05	0.0047417
ENSGALG00000042153	APC2	APC2, WNT signaling pathway regulator	-3.09895	0.883356	0.000451226	0.0190236
ENSGALG00000021686			-3.1093	0.946913	0.00102483	0.0308948
ENSGALG00000015379	TAGLN3	transgelin 3	-3.11004	0.91139	0.000643891	0.023131
ENSGALG00000026214	LRTM2	leucine rich repeats and transmembrane domains 2 [So	-3.14186	0.899602	0.000478512	0.0196526
ENSGALG00000008442	TENM1	teneurin transmembrane protein 1	-3.14608	0.862683	0.00026547	0.014483
ENSGALG00000003582	SLC1A3	solute carrier family 1 member 3	-3.1517	0.960566	0.00103407	0.0309252
ENSGALG00000012537	KCNJ3	Potassium inwardly rectifying channel subfamily J member 3	-3.15476	0.779415	5.17466e-05	0.00514685
ENSGALG00000012446	ELFN2	extracellular leucine rich repeat and fibronectin type III domain containing 2	-3.17662	0.87629	0.000288877	0.0151386
ENSGALG00000046427	SAMD14	sterile alpha motif domain containing 14 [So	-3.20349	0.886284	0.000300907	0.0153295
ENSGALG00000014337	NWD2	NACHT and WD repeat domain containing 2	-3.20781	1.01419	0.00156198	0.0391058
ENSGALG00000049127			-3.22369	0.869403	0.000208961	0.0127036
ENSGALG00000030101	CSDC2	cold shock domain containing C2, RNA binding	-3.22633	0.880439	0.000247862	0.0139324
ENSGALG00000039690	STMN2	stathmin 2	-3.23256	0.791908	4.46518e-05	0.00466324
ENSGALG00000032184	CSPG5	chondroitin sulfate proteoglycan 5	-3.24235	0.954155	0.000678471	0.0239034
ENSGALG00000005319	CDH8	cadherin 8	-3.24402	0.626177	2.21076e-07	0.000101011
ENSGALG00000012505	LRFN5	leucine rich repeat and fibronectin type III domain containing 5	-3.26689	0.781865	2.93656e-05	0.00348604
ENSGALG00000007268		calcium dependent secretion activator	-3.32576	0.959536	0.00052824	0.0205834
ENSGALG00000011250	ASIC4	acid sensing ion channel subunit family member 4	-3.3388	0.960645	0.000509743	0.0204191
ENSGALG00000009497	AVPR2	arginine vasopressin receptor 2	-3.35068	0.714956	2.77844e-06	0.000750153
ENSGALG00000026903	CALB2	calbindin 2	-3.35423	1.04661	0.00135139	0.0358596
ENSGALG00000045052	MAB21L1	mab-21 like 1	-3.37069	0.896263	0.000169351	0.0115656
ENSGALG00000006130	STMN3	stathmin 3	-3.39955	0.880738	0.000113441	0.00906348
ENSGALG00000036838		peroxidasin like	-3.40047	1.05091	0.00121327	0.0337891
ENSGALG00000021542	SNCB	synuclein beta	-3.40906	1.01495	0.000782747	0.0261291
ENSGALG00000039022	PDE1B	phosphodiesterase 1B	-3.46875	0.952051	0.000269001	0.0145669
ENSGALG00000008085	NEFH	neurofilament heavy polypeptide	-3.5148	0.925817	0.000146792	0.0104574
ENSGALG00000003911	CACNG5	calcium voltage-gated channel auxiliary subunit gamma 5	-3.52514	0.848489	3.25842e-05	0.00372199
ENSGALG00000017418	NPTX1	neuronal pentraxin 1	-3.5338	1.14053	0.00194585	0.0449643
ENSGALG00000030687	LGI3	leucine rich repeat LGI family member 3 [So	-3.56051	0.829497	1.76779e-05	0.00266463
ENSGALG00000034377	SLC30A8	solute carrier family 30 member 8	-3.57555	0.929634	0.000119967	0.00930117
ENSGALG00000002015	SNCG	synuclein gamma	-3.63453	0.975799	0.000195571	0.0122133
ENSGALG00000042199	SLC12A5	solute carrier family 12 (potassium/chloride transporter), member 5	-3.64672	1.10943	0.00101251	0.0306499
ENSGALG00000012123	PAX6	paired box 6	-3.67732	1.08474	0.000698838	0.0242701
ENSGALG00000011009	SCN2A	sodium voltage-gated channel alpha subunit 2	-3.70073	0.867219	1.97804e-05	0.00272711
ENSGALG00000012089			-3.71392	1.15306	0.0012778	0.034791
ENSGALG00000007666	KCNIP2	potassium voltage-gated channel interacting protein 2	-3.75643	0.890724	2.47277e-05	0.00311675
ENSGALG00000015167	PRUNE2	prune homolog 2	-3.76921	0.983216	0.000126304	0.00961817
ENSGALG00000043386	PEX5L	peroxisomal biogenesis factor 5 like	-3.78156	1.05007	0.00031671	0.0159128
ENSGALG00000010486	JAKMIP3	Janus kinase and microtubule interacting protein 3	-3.82219	1.20087	0.00145833	0.0375857
ENSGALG00000051676	INA	internexin neuronal intermediate filament protein alpha [So	-3.92258	1.09542	0.000342405	0.0162542
ENSGALG00000010078	GLP1R	glucagon like peptide 1 receptor	-3.94638	1.19577	0.000965868	0.0296331
ENSGALG00000028817	OTX1	orthodenticle homeobox 1 [So	-3.97866	1.08917	0.000259256	0.0143583
ENSGALG00000032415	SEZ6L	seizure related 6 homolog like	-3.97882	1.27545	0.00181139	0.0431415
ENSGALG00000032320	CEND1	cell cycle exit and neuronal differentiation 1	-4.05716	1.25532	0.00122945	0.0340043
ENSGALG00000016761	LYG2	lysozyme g2	-4.10857	0.876848	2.79129e-06	0.000750153
ENSGALG00000026091	CACNG4	calcium voltage-gated channel auxiliary subunit gamma 4	-4.24496	1.335	0.00147409	0.0375857
ENSGALG00000003554	OPTC	opticin	-4.25144	1.01354	2.73293e-05	0.00330233
ENSGALG00000035051		calcium voltage-gated channel subunit alpha1 I	-4.29849	1.3927	0.00202561	0.0459882
ENSGALG00000005628	COL9A3	collagen type IX alpha 3 chain	-4.38486	1.01713	1.62495e-05	0.00250089
ENSGALG00000016522	PPEF1	protein phosphatase with EF-hand domain 1	-4.3921	1.32005	0.000877165	0.0277778
ENSGALG00000043106	WDR17	WD repeat domain 17	-4.43384	1.38196	0.0013349	0.0357945
ENSGALG00000033279	RAX	retina and anterior neural fold homeobox	-4.50572	1.38851	0.00117451	0.0332829
ENSGALG00000008177	NOS1	nitric oxide synthase 1	-4.59514	1.00656	4.99005e-06	0.00117677
ENSGALG00000004134	GLRA1	glycine receptor alpha 1	-4.63956	1.49216	0.00187538	0.0438326
ENSGALG00000028895		glucagon receptor-like	-5.32392	1.4202	0.00017775	0.0118131
ENSGALG00000043254	EPX	eosinophil peroxidase	-5.42946	1.42322	0.000136226	0.00996228
ENSGALG00000043860	PGR2/3	tandem PRG2/PRG3 gene pair	-5.93338	1.50115	7.73225e-05	0.00704057
ENSGALG00000027973	CATHL1	cathelicidin-1	-5.95515	1.00952	3.65712e-09	3.34192e-06
ENSGALG00000047285	BD7	avian beta-defensin 7	-6.0247	1.17513	2.9465e-07	0.000126605
ENSGALG00000048820			-6.02704	1.75754	0.000605257	0.0221791
ENSGALG00000016669	DEFB4A	defensin beta 4A	-6.24884	1.13545	3.7251e-08	2.27944e-05
ENSGALG00000019843	AvBD4	avian beta-defensin 4	-6.34469	1.54415	3.9761e-05	0.00430626
ENSGALG00000022815	AvBD1	avian beta-defensin 1	-6.41395	1.22064	1.48377e-07	7.23138e-05
ENSGALG00000019696	CATHL2	cathelicidin antimicrobial peptide	-6.77905	1.19928	1.5805e-08	1.1004e-05
ENSGALG00000006323	LECT2	leukocyte cell derived chemotaxin 2	-6.90672	1.12705	8.89166e-10	1.18186e-06
ENSGALG00000034150	CATHL3	cathelicidin-3 [So	-7.0958	1.64119	1.5353e-05	0.002421
ENSGALG00000027887		C1q and tumor necrosis factor related protein 3	-7.47861	1.71071	1.23319e-05	0.00214648
ENSGALG00000004804		transglutaminase 3	-7.4984	1.50658	6.45407e-07	0.000241961
ENSGALG00000016668	AvBD6	avian beta-defensin 6	-7.64473	1.31013	5.37612e-09	4.62378e-06
ENSGALG00000014994	CRHBP	corticotropin releasing hormone binding protein	-9.15685	1.78138	2.74285e-07	0.000121525
ENSGALG00000002907	MYL1	myosin, light chain 1, alkali; skeletal, fast	-16.9927	2.47721	6.90601e-12	1.68288e-08

## Sheet: ZT12_occl_v_open_choroid
ensembl_gene_id	gene_name	description	log2FoldChange	lfcSE	p-value	p-adj
ENSGALG00000046148			16.4682	2.84264	6.90232e-09	1.03761e-05
ENSGALG00000029788	CCK	cholecystokinin	4.49187	1.13117	7.15788e-05	0.0269006
ENSGALG00000014695	CLCN1	chloride voltage-gated channel 1	4.14293	0.860815	1.48832e-06	0.00123054
ENSGALG00000035052	BMP3	bone morphogenetic protein 3	1.86896	0.311242	1.9152e-09	3.95872e-06
ENSGALG00000041708	WNT4	Wnt family member 4	1.78116	0.286651	5.17546e-10	1.42636e-06
ENSGALG00000014144	CORIN	corin, serine peptidase	1.37064	0.31531	1.38035e-05	0.00713294
ENSGALG00000003590	C17orf58	chromosome 18 C17orf58 homolog	1.34	0.270386	7.20084e-07	0.000744206
ENSGALG00000010881	ASB2	ankyrin repeat and SOCS box containing 2	1.33066	0.22861	5.86262e-09	9.69443e-06
ENSGALG00000017295	PTHLH	parathyroid hormone like hormone	1.24547	0.325228	0.000128389	0.0424608
ENSGALG00000007483	LRIG1	leucine rich repeats and immunoglobulin like domains 1	1.06302	0.263103	5.33754e-05	0.022217
ENSGALG00000014515	C1QTNF7	C1q and TNF related 7	0.957633	0.195551	9.72609e-07	0.000893503
ENSGALG00000006576	GRM3	glutamate metabotropic receptor 3	0.896273	0.206073	1.36573e-05	0.00713294
ENSGALG00000000529	LIMD2	LIM domain containing 2	0.885828	0.20218	1.17935e-05	0.00650058
ENSGALG00000017119	TNFRSF19	TNF receptor superfamily member 19	0.835885	0.200315	3.00822e-05	0.0138177
ENSGALG00000010950	PPP4R4	protein phosphatase 4 regulatory subunit 4	0.786101	0.195974	6.03996e-05	0.0243602
ENSGALG00000017169	ELMOD1	ELMO domain containing 1	0.716979	0.167058	1.77233e-05	0.008881
ENSGALG00000039705	GFPT2	glutamine-fructose-6-phosphate transaminase 2	0.687957	0.135256	3.65065e-07	0.000402447
ENSGALG00000001561	MXRA8	matrix remodeling associated 8	0.63708	0.131294	1.2203e-06	0.00106205
ENSGALG00000016776	TBC1D8	TBC1 domain family member 8	0.582901	0.147859	8.07089e-05	0.0283958
ENSGALG00000043352		ceramide synthase 4	0.54826	0.11571	2.15586e-06	0.00162042
ENSGALG00000002506	SPSB1	splA/ryanodine receptor domain and SOCS box containing 1	0.502635	0.118636	2.26731e-05	0.0107121
ENSGALG00000035187	FHL3	four and a half LIM domains 3	0.438039	0.105319	3.19387e-05	0.014274
ENSGALG00000015215	MAPRE2	microtubule associated protein RP/EB family member 2	0.384623	0.09699	7.32123e-05	0.0269031
ENSGALG00000035978	CDCA7L	cell division cycle associated 7 like	-0.451169	0.114409	8.03057e-05	0.0283958
ENSGALG00000017242	FZD4	frizzled class receptor 4	-0.478696	0.105	5.13919e-06	0.0035409
ENSGALG00000015708	FGFR3	fibroblast growth factor receptor 3	-0.502651	0.123644	4.79689e-05	0.020874
ENSGALG00000035237		mitogen-activated protein kinase kinase kinase 20	-0.539349	0.139801	0.000114327	0.038582
ENSGALG00000013785	GNAL	G protein subunit alpha L	-0.550516	0.121244	5.61063e-06	0.00371109
ENSGALG00000036189	ANGPT2	angiopoietin 2	-0.583648	0.137684	2.24478e-05	0.0107121
ENSGALG00000025937	FXYD6	FXYD domain containing ion transport regulator 6	-0.60605	0.136133	8.51121e-06	0.00485315
ENSGALG00000035679	LMO1	LIM domain only 1 (rhombotin 1)	-0.615018	0.154091	6.57218e-05	0.0252738
ENSGALG00000030342	SARNP	SAP domain containing ribonucleoprotein	-0.616343	0.11691	1.34991e-07	0.000159444
ENSGALG00000000690	GDPD4	glycerophosphodiester phosphodiesterase domain containing 4	-0.842568	0.179254	2.59633e-06	0.00186665
ENSGALG00000035317	ID3	inhibitor of DNA binding 3, HLH protein	-0.863285	0.175195	8.32531e-07	0.000809808
ENSGALG00000035016	ID2	inhibitor of DNA binding 2, HLH protein	-0.893777	0.151437	3.59137e-09	6.59855e-06
ENSGALG00000011275	DEPDC1	DEP domain containing 1	-1.10012	0.196965	2.33218e-08	3.21375e-05
ENSGALG00000047567			-1.19996	0.252404	1.99312e-06	0.00156944
ENSGALG00000033083	ATOH8	atonal bHLH transcription factor 8	-1.26151	0.204332	6.66663e-10	1.57485e-06
ENSGALG00000033535	RGS16	regulator of G-protein signaling 16	-1.36042	0.305497	8.46297e-06	0.00485315
ENSGALG00000028770	INHBB	inhibin beta B subunit	-1.44261	0.360288	6.22678e-05	0.0245157
ENSGALG00000026263	RGS8	regulator of G-protein signaling 8	-1.50588	0.335932	7.37048e-06	0.00459877
ENSGALG00000005434	CER1	cerberus 1, DAN family BMP antagonist	-1.51076	0.374069	5.37422e-05	0.022217
ENSGALG00000002893	STC2	stanniocalcin 2	-1.78613	0.325838	4.21379e-08	5.35994e-05
ENSGALG00000028284	PTX3	pentraxin 3	-1.98412	0.505495	8.66903e-05	0.0298648
ENSGALG00000039817	NOG2	noggin 2	-2.34775	0.5242	7.50887e-06	0.00459877
ENSGALG00000004127		c-X-C chemokine receptor type 3-like	-2.40809	0.63039	0.000133448	0.0432685
ENSGALG00000005448	MYL3	myosin, light chain 3, alkali; ventricular, skeletal, slow	-17.494	2.20301	2.00629e-15	1.10587e-11
ENSGALG00000038426	CPLX4	complexin 4	-17.8944	2.54355	1.98998e-12	8.22657e-09
ENSGALG00000009844	ACTC1	actin alpha cardiac muscle 1	-19.0014	2.9678	1.52813e-10	5.05383e-07
ENSGALG00000048153			-20.4099	2.21716	3.40344e-20	2.81396e-16
ENSGALG00000043860	PGR2/3	tandem PRG2/PRG3 gene pair	-20.9178	1.79019	1.52677e-31	2.52467e-27

## Sheet: ZT16_occl_v_open_choroid
ensembl_gene_id	gene_name	description	log2FoldChange	lfcSE	p-value	p-adj
ENSGALG00000052522			27.3608	7.03472	0.000100495	0.0234546
ENSGALG00000054035			18.6128	3.85753	1.3996e-06	0.00130661
ENSGALG00000052368			16.941	2.31535	2.53941e-13	7.58622e-10
ENSGALG00000041918	CPA6	carboxypeptidase A6	15.54	2.48463	3.98987e-10	9.93279e-07
ENSGALG00000012755	IGF-I	insulin like growth factor 1	4.02546	0.881765	4.98953e-06	0.00301341
ENSGALG00000014695	CLCN1	chloride voltage-gated channel 1	2.98776	0.739902	5.38974e-05	0.0159883
ENSGALG00000014228	SMC1B	structural maintenance of chromosomes 1B	2.83979	0.660317	1.70293e-05	0.00735813
ENSGALG00000012790	DSP	desmoplakin	2.22835	0.407724	4.62034e-08	7.66822e-05
ENSGALG00000009730	SLC38A4	solute carrier family 38 member 4	2.22827	0.566863	8.46388e-05	0.0217974
ENSGALG00000004285	HNF4A	hepatocyte nuclear factor 4 alpha	2.03083	0.526927	0.000116153	0.0250508
ENSGALG00000003838		protein FAM49A-like	1.76254	0.450394	9.10287e-05	0.022786
ENSGALG00000017295	PTHLH	parathyroid hormone like hormone	1.68218	0.309519	5.48525e-08	8.19333e-05
ENSGALG00000038162	FAM26E	family with sequence similarity 26 member E	1.66883	0.365734	5.04354e-06	0.00301341
ENSGALG00000040007	IL17D	interleukin 17D	1.65118	0.38667	1.95247e-05	0.00782395
ENSGALG00000029811	BMPER	BMP binding endothelial regulator	1.64871	0.407261	5.15937e-05	0.0159883
ENSGALG00000014144	CORIN	corin, serine peptidase [So	1.54297	0.302412	3.35708e-07	0.000385729
ENSGALG00000007358	CILP	cartilage intermediate layer protein	1.53867	0.403185	0.000135478	0.0285019
ENSGALG00000003590	C17orf58	chromosome 18 C17orf58 homolog	1.37408	0.260948	1.3965e-07	0.000189632
ENSGALG00000035052	BMP3	bone morphogenetic protein 3	1.20971	0.298835	5.16411e-05	0.0159883
ENSGALG00000003283		cartilage oligomeric matrix protein	1.19294	0.283807	2.62981e-05	0.0100722
ENSGALG00000031960	LEF1	lymphoid enhancer binding factor 1	1.18619	0.275993	1.72414e-05	0.00735813
ENSGALG00000052012			1.17048	0.316298	0.000215121	0.0380079
ENSGALG00000042009	HMMR	hyaluronan mediated motility receptor	1.12474	0.263655	1.99043e-05	0.00782395
ENSGALG00000005426	FREM1	FRAS1 related extracellular matrix 1	1.09652	0.290056	0.000156585	0.0307752
ENSGALG00000034673	HTRA3	HtrA serine peptidase 3	0.970005	0.189381	3.02346e-07	0.000376345
ENSGALG00000023083		KIAA1958	0.923294	0.230666	6.26181e-05	0.0173209
ENSGALG00000039239	SERPIND1	serpin peptidase inhibitor, clade D (heparin cofactor), member 1	0.921625	0.238017	0.000107899	0.0240551
ENSGALG00000038416			0.877626	0.233259	0.000168251	0.0326384
ENSGALG00000029140	CRABP2	cellular retinoic acid binding protein 2	0.860392	0.230106	0.000184671	0.0342276
ENSGALG00000014515	C1QTNF7	C1q and TNF related 7	0.796015	0.191382	3.19212e-05	0.0108365
ENSGALG00000040655	FAM20A	FAM20A, golgi associated secretory pathway pseudokinase	0.770538	0.202545	0.00014222	0.0295047
ENSGALG00000007767	DIS3L2	DIS3 like 3'-5' exoribonuclease 2	0.762562	0.137654	3.03023e-08	5.65781e-05
ENSGALG00000008681	NSMF	NMDA receptor synaptonuclear signaling and neuronal migration factor	0.751122	0.183838	4.39309e-05	0.0142651
ENSGALG00000027184	OLFML1	olfactomedin like 1	0.749914	0.203128	0.000222639	0.0380079
ENSGALG00000017119	TNFRSF19	TNF receptor superfamily member 19	0.745371	0.190617	9.21806e-05	0.022786
ENSGALG00000015691	SMC2	structural maintenance of chromosomes 2	0.739016	0.204418	0.000300082	0.0466909
ENSGALG00000039200	AXIN2	axin 2	0.733556	0.171473	1.88609e-05	0.00782395
ENSGALG00000005979	OXSR1	oxidative stress responsive 1	0.729957	0.167678	1.34096e-05	0.00667666
ENSGALG00000001892	CYGB	cytoglobin	0.726093	0.149894	1.27234e-06	0.001267
ENSGALG00000005540	MICAL2	microtubule associated monooxygenase, calponin and LIM domain containing 2	0.721149	0.184749	9.48536e-05	0.022786
ENSGALG00000006751	THY1	Thy-1 cell surface antigen	0.720809	0.197771	0.000267748	0.0439489
ENSGALG00000000769	RAB7B	RAB7B, member RAS oncogene family	0.70775	0.139793	4.13054e-07	0.000440699
ENSGALG00000026465	TMEM100	transmembrane protein 100	0.680983	0.164273	3.39171e-05	0.0112582
ENSGALG00000006525	NCAPG2	non-SMC condensin II complex subunit G2	0.671808	0.147558	5.29282e-06	0.00301777
ENSGALG00000027198	TMEM47	transmembrane protein 47	0.659859	0.143298	4.12846e-06	0.00280303
ENSGALG00000014258			0.647064	0.150249	1.65779e-05	0.00735813
ENSGALG00000016442	RRM2	ribonucleotide reductase regulatory subunit M2	0.597534	0.165072	0.000294791	0.0463504
ENSGALG00000039705	GFPT2	glutamine-fructose-6-phosphate transaminase 2	0.573279	0.129118	8.99815e-06	0.00463467
ENSGALG00000005451	HELLS	helicase, lymphoid-specific	0.569988	0.120635	2.3024e-06	0.00191061
ENSGALG00000025759	TFDP2	transcription factor Dp-2	0.569371	0.122934	3.62971e-06	0.00271085
ENSGALG00000017134	IFT88	intraflagellar transport 88	0.5594	0.138635	5.45895e-05	0.0159883
ENSGALG00000017025	CKAP2	cytoskeleton associated protein 2	0.558256	0.151273	0.00022392	0.0380079
ENSGALG00000029402	AXIN1	axin 1	0.54191	0.140701	0.000117397	0.0250508
ENSGALG00000011744	KALRN	kalirin, RhoGEF kinase	0.540055	0.142837	0.000156247	0.0307752
ENSGALG00000012705	GMPR2	guanosine monophosphate reductase 2	0.514362	0.137609	0.000185609	0.0342276
ENSGALG00000006743	YWHAH	tyrosine 3-monooxygenase/tryptophan 5-monooxygenase activation protein eta	0.483094	0.123863	9.61048e-05	0.022786
ENSGALG00000005249	BICD2	BICD cargo adaptor 2	0.463436	0.125504	0.000221979	0.0380079
ENSGALG00000003893	XPR1	xenotropic and polytropic retrovirus receptor 1	0.401546	0.106052	0.000152904	0.0307752
ENSGALG00000009356	SKIL	SKI like proto-oncogene	0.394328	0.104043	0.000150614	0.0307752
ENSGALG00000010957	USP1	ubiquitin specific peptidase 1	0.370951	0.0887127	2.89607e-05	0.0107598
ENSGALG00000010255	NASP	nuclear autoantigenic sperm protein	0.369705	0.0851184	1.40282e-05	0.00675933
ENSGALG00000012348	MCM6	minichromosome maintenance complex component 6	0.368956	0.0811518	5.4549e-06	0.00301777
ENSGALG00000001758	QSOX2	quiescin sulfhydryl oxidase 2	0.349118	0.0884215	7.8695e-05	0.0211313
ENSGALG00000011504	TMPO	thymopoietin	0.295246	0.0804318	0.000241833	0.0401361
ENSGALG00000017142	PSPC1	paraspeckle component 1	-0.350087	0.0942759	0.000204467	0.0372454
ENSGALG00000012921	ETV6	ETS variant 6	-0.350989	0.0840589	2.97319e-05	0.0107598
ENSGALG00000001375	COX10	COX10, heme A:farnesyltransferase cytochrome c oxidase assembly factor	-0.393996	0.106613	0.000219397	0.0380079
ENSGALG00000043400	BCDIN3D	BCDIN3 domain containing RNA methyltransferase	-0.487227	0.125439	0.000102675	0.0235947
ENSGALG00000000866	SELENBP1	selenium binding protein 1	-0.489232	0.112957	1.48343e-05	0.00692437
ENSGALG00000009052	LBH	limb bud and heart development	-0.496186	0.127968	0.000105567	0.0238917
ENSGALG00000042411	GASK1B	family with sequence similarity 198 member B	-0.551505	0.139737	7.92228e-05	0.0211313
ENSGALG00000048285	TCN2	transcobalamin 2	-0.654976	0.141969	3.95944e-06	0.00280303
ENSGALG00000000690	GDPD4	glycerophosphodiester phosphodiesterase domain containing 4	-0.672856	0.171027	8.34709e-05	0.0217974
ENSGALG00000029367	CYBA	cytochrome b-245 alpha chain	-0.733851	0.183099	6.12504e-05	0.0172622
ENSGALG00000007701	B3GNT7	UDP-GlcNAc:betaGal beta-1,3-N-acetylglucosaminyltransferase 7	-0.757125	0.188194	5.74345e-05	0.016498
ENSGALG00000032506	GEM	GTP binding protein overexpressed in skeletal muscle	-0.822838	0.226217	0.000275413	0.0446259
ENSGALG00000002982	SLC2A6	solute carrier family 2 member 6	-1.01566	0.262613	0.000109948	0.0241514
ENSGALG00000009601	NELL2	neural EGFL like 2	-1.01861	0.228956	8.62989e-06	0.00460374
ENSGALG00000015895	HTR1B	5-hydroxytryptamine receptor 1B	-1.06076	0.231201	4.47428e-06	0.00290575
ENSGALG00000018942	NRGN	neurogranin (protein kinase C substrate, RC3)	-1.19144	0.328531	0.000287192	0.045636
ENSGALG00000031997	SFRP4	secreted frizzled related protein 4	-1.33133	0.340946	9.42968e-05	0.022786
ENSGALG00000016470	KCNS3	potassium voltage-gated channel modifier subfamily S member 3	-1.38366	0.332571	3.17548e-05	0.0108365
ENSGALG00000051213	DUSP21	dual specificity phosphatase 21	-1.41054	0.388031	0.000277848	0.0446259
ENSGALG00000004820			-1.96903	0.530906	0.000208234	0.0374745
ENSGALG00000052538			-2.10439	0.504463	3.02546e-05	0.0107598
ENSGALG00000045096		neuropeptide W	-2.28811	0.566792	5.41484e-05	0.0159883
ENSGALG00000017029		fibrinogen-like protein 1-like	-2.7111	0.483286	2.02641e-08	4.32408e-05
ENSGALG00000051404			-4.99871	1.35652	0.000228754	0.0383922
ENSGALG00000047192			-5.45797	1.14472	1.86116e-06	0.0016353
ENSGALG00000049351			-16.6062	3.55485	2.99128e-06	0.00235162
ENSGALG00000010173	KCNV2	potassium voltage-gated channel modifier subfamily V member 2	-19.9568	2.63506	3.6309e-14	1.80782e-10
ENSGALG00000049474			-21.2243	2.86747	1.34377e-13	5.01797e-10
ENSGALG00000003302	SLC38A8	solute carrier family 38 member 8	-21.6061	5.75971	0.000175954	0.0332686
ENSGALG00000009844	ACTC1	actin alpha cardiac muscle 1	-21.9907	2.80382	4.39417e-15	3.28179e-11
ENSGALG00000049991			-23.0161	6.12585	0.000171815	0.0329025
ENSGALG00000050350	HIST1H2B7	histone cluster 1, H2B-VII (similar to human histone cluster 1, class H2B, member N)	-50.3018	3.33983	2.91552e-51	4.35491e-47

## Sheet: ZT20_occl_v_open_choroid
ensembl_gene_id	gene_name	description	log2FoldChange	lfcSE	p-value	p-adj
ENSGALG00000050862			23.0267	5.75349	6.27524e-05	0.0133878
ENSGALG00000054035			19.6844	4.0504	1.17462e-06	0.000795374
ENSGALG00000009844	ACTC1	actin alpha cardiac muscle 1	19.6817	2.96349	3.1073e-11	1.20983e-07
ENSGALG00000002200	ACSM3	acyl-CoA synthetase medium-chain family member 3	17.3946	3.02077	8.49536e-09	1.47007e-05
ENSGALG00000048811		putative olfactory receptor 14L1	16.7703	3.20151	1.62105e-07	0.000153172
ENSGALG00000045608		family with sequence similarity 178, member B	5.99827	1.35904	1.0166e-05	0.00395812
ENSGALG00000014227	UPK3A	uroplakin 3A	5.96	1.6617	0.000334908	0.0367314
ENSGALG00000054187			5.45539	1.59072	0.000604681	0.0495648
ENSGALG00000032986	CFTR	cystic fibrosis transmembrane conductance regulator	4.92654	1.36946	0.00032139	0.0357155
ENSGALG00000004526	TNR	tenascin R	4.78258	1.39185	0.000590092	0.0487061
ENSGALG00000054873	NPPC	C-type natriuretic peptide	4.49315	1.23071	0.00026138	0.032053
ENSGALG00000003203			4.14264	0.787163	1.41925e-07	0.000147355
ENSGALG00000036838		peroxidasin like	3.93859	1.14058	0.000554089	0.0484852
ENSGALG00000038425		POU class 3 homeobox 2	3.63207	0.895027	4.94833e-05	0.0118992
ENSGALG00000005318	OVCH2	ovochymase 1	3.61745	0.754753	1.6439e-06	0.000984697
ENSGALG00000039738	SLC9A3	solute carrier family 9 member A3	3.29616	0.742034	8.9103e-06	0.00355818
ENSGALG00000000909	GFAP	glial fibrillary acidic protein	3.05554	0.772433	7.63004e-05	0.0149455
ENSGALG00000008947	PAK5	p21 (RAC1) activated kinase 5	2.98792	0.871961	0.000611042	0.0498239
ENSGALG00000047341			2.91455	0.699267	3.07281e-05	0.00920307
ENSGALG00000035945		fibulin 7	2.81973	0.798992	0.000416963	0.0422343
ENSGALG00000044599		E3 SUMO-protein ligase RanBP2-like	2.72472	0.507568	7.95302e-08	0.000103217
ENSGALG00000008901	PTGFR	prostaglandin F receptor	2.65704	0.689949	0.000117603	0.0194846
ENSGALG00000031776	NFASC	neurofascin	2.62198	0.687485	0.000136805	0.021306
ENSGALG00000003624	KLHL10	kelch like family member 10	2.60976	0.566837	4.14311e-06	0.00184357
ENSGALG00000041098			2.40808	0.640189	0.000168885	0.0240538
ENSGALG00000047464	FBXL22	F-box and leucine rich repeat protein 22	2.37317	0.681406	0.000496282	0.0459565
ENSGALG00000054191			2.26424	0.56497	6.13066e-05	0.013261
ENSGALG00000029298	F5	coagulation factor V	2.16519	0.61607	0.000440536	0.0439353
ENSGALG00000020316	IL13RA2	interleukin 13 receptor subunit alpha 2	2.15414	0.591749	0.00027232	0.032132
ENSGALG00000016391	CNKSR2	connector enhancer of kinase suppressor of Ras 2	2.14349	0.410476	1.77032e-07	0.000153172
ENSGALG00000016055	KCNJ15	potassium inwardly rectifying channel subfamily J member 15	2.1064	0.518747	4.89579e-05	0.0118992
ENSGALG00000012021		potassium channel, subfamily K, member 4	1.96429	0.40594	1.30581e-06	0.000847363
ENSGALG00000042279	CYP24A1	cytochrome P450 family 24 subfamily A member 1	1.92149	0.543598	0.000408137	0.0419822
ENSGALG00000016912	EDNRB	endothelin receptor type B	1.85627	0.475972	9.62087e-05	0.0172225
ENSGALG00000030229	CSMD2	CUB and Sushi multiple domains 2	1.84896	0.529479	0.000479348	0.0455205
ENSGALG00000000112	PLP1	proteolipid protein 1	1.83838	0.46332	7.25275e-05	0.0148624
ENSGALG00000046976			1.83638	0.464405	7.67715e-05	0.0149455
ENSGALG00000044479		family with sequence similarity 228	1.82537	0.452317	5.4465e-05	0.0124741
ENSGALG00000008306	FGL2	fibrinogen like 2	1.79629	0.483041	0.000200249	0.0264294
ENSGALG00000010098	SLC6A9	solute carrier family 6 member 9	1.78078	0.495127	0.0003224	0.0357155
ENSGALG00000043460	SOX2	SRY-box 2	1.68313	0.465068	0.000295612	0.0341386
ENSGALG00000035502	ZBTB39	zinc finger and BTB domain containing 39	1.67702	0.444312	0.000160374	0.0235629
ENSGALG00000014144	CORIN	corin, serine peptidase	1.67548	0.317547	1.31803e-07	0.000147355
ENSGALG00000041179			1.66699	0.402268	3.4131e-05	0.00984364
ENSGALG00000003590	C17orf58	chromosome 18 C17orf58 homolog	1.58738	0.272104	5.42104e-09	1.05534e-05
ENSGALG00000035599	CD24	CD24 molecule	1.57811	0.326928	1.38542e-06	0.000863059
ENSGALG00000014463	ACTN2	actinin alpha 2	1.57472	0.431086	0.000259285	0.0320484
ENSGALG00000038162	FAM26E	family with sequence similarity 26 member E	1.56681	0.387621	5.29673e-05	0.0123121
ENSGALG00000003644		C2 calcium dependent domain containing 4A	1.56546	0.412138	0.000145642	0.0220216
ENSGALG00000043285	CNTD1	cyclin N-terminal domain containing 1	1.55108	0.436298	0.000377844	0.0401542
ENSGALG00000037558		myocyte enhancer factor 2B	1.54167	0.446914	0.000561447	0.0484852
ENSGALG00000013846	ARFGEF3	ARFGEF family member 3	1.54142	0.406383	0.00014882	0.0220736
ENSGALG00000012216	BMPR1B	bone morphogenetic protein receptor type 1B	1.51831	0.441572	0.000585114	0.0487061
ENSGALG00000012790	DSP	desmoplakin	1.46637	0.425574	0.000569719	0.0484852
ENSGALG00000015013	MSX1	msh homeobox 1	1.45148	0.361079	5.82373e-05	0.0131448
ENSGALG00000003283		cartilage oligomeric matrix protein	1.38108	0.297679	3.49233e-06	0.00164845
ENSGALG00000014250	PHOX2B	paired like homeobox 2b	1.37806	0.396141	0.000503858	0.0461593
ENSGALG00000012407	LRP1B	LDL receptor related protein 1B	1.35056	0.326786	3.58299e-05	0.00996456
ENSGALG00000007645		prominin 1-like	1.31719	0.353682	0.000195914	0.0260783
ENSGALG00000031018	RNF165	ring finger protein 165	1.29175	0.36975	0.000476585	0.0455205
ENSGALG00000014178	SCUBE1	signal peptide, CUB domain and EGF like domain containing 1	1.27321	0.370584	0.000591079	0.0487061
ENSGALG00000012735	EDN1	endothelin 1	1.2721	0.327272	0.000101499	0.0177612
ENSGALG00000003568	PPP1R16B	protein phosphatase 1 regulatory subunit 16B	1.26893	0.242879	1.74591e-07	0.000153172
ENSGALG00000048151			1.26666	0.355355	0.00036457	0.0394293
ENSGALG00000005826	DLEC1	deleted in lung and esophageal cancer 1	1.26139	0.248796	3.9788e-07	0.000309829
ENSGALG00000017295	PTHLH	parathyroid hormone like hormone	1.25406	0.325051	0.000114292	0.0191396
ENSGALG00000006413	CEMIP	cell migration inducing hyaluronan binding protein	1.23933	0.268674	3.97364e-06	0.00182016
ENSGALG00000016569	FANCB	Fanconi anemia complementation group B	1.21965	0.294177	3.38385e-05	0.00984364
ENSGALG00000015117	DRD3	dopamine receptor D3	1.21295	0.30931	8.80056e-05	0.0163167
ENSGALG00000034868	KRT7	keratin 7	1.1919	0.32742	0.00027234	0.032132
ENSGALG00000009514	NRCAM	neuronal cell adhesion molecule	1.18987	0.328799	0.000295923	0.0341386
ENSGALG00000005426	FREM1	FRAS1 related extracellular matrix 1	1.17526	0.303101	0.000105553	0.0182534
ENSGALG00000017195	PGR	progesterone receptor	1.15133	0.305372	0.000163093	0.0237384
ENSGALG00000010747	FBLN5	fibulin 5	1.13332	0.270463	2.78571e-05	0.00850678
ENSGALG00000047312			1.11838	0.319797	0.00047024	0.0454876
ENSGALG00000011970	CHADL	chondroadherin-like	1.11228	0.309153	0.000320868	0.0357155
ENSGALG00000029842		solute carrier organic anion transporter family member 5A1	1.05806	0.235948	7.31648e-06	0.0029986
ENSGALG00000006576	GRM3	glutamate metabotropic receptor 3	1.04295	0.20722	4.82718e-07	0.000357993
ENSGALG00000016937	DIAPH3	diaphanous related formin 3	1.04271	0.245174	2.10962e-05	0.0072725
ENSGALG00000041203	CRMP1	collapsin response mediator protein 1	1.01307	0.295947	0.000619035	0.0499526
ENSGALG00000009048	ABLIM1	actin binding LIM protein 1	0.975374	0.282586	0.000557272	0.0484852
ENSGALG00000048345			0.972899	0.237878	4.31537e-05	0.011548
ENSGALG00000034673	HTRA3	HtrA serine peptidase 3	0.939273	0.198444	2.21013e-06	0.00114735
ENSGALG00000043555	NPNT	nephronectin	0.92193	0.212033	1.3736e-05	0.00521767
ENSGALG00000014923	ARHGEF28	Rho guanine nucleotide exchange factor 28	0.916642	0.212826	1.65476e-05	0.0059933
ENSGALG00000013672	TSHZ1	teashirt zinc finger homeobox 1	0.916013	0.25922	0.000409741	0.0419822
ENSGALG00000021589			0.913065	0.224282	4.67993e-05	0.0118992
ENSGALG00000013239			0.8952	0.25889	0.000544533	0.0484852
ENSGALG00000015351	CBLB	Cbl proto-oncogene B	0.886027	0.209077	2.25712e-05	0.00734335
ENSGALG00000010881	ASB2	ankyrin repeat and SOCS box containing 2	0.869396	0.228787	0.000144686	0.0220216
ENSGALG00000014876	TBC1D32	TBC1 domain family member 32	0.858582	0.224214	0.00012851	0.0204225
ENSGALG00000015746	JAM2	junctional adhesion molecule 2	0.854524	0.179595	1.95458e-06	0.00108716
ENSGALG00000001446	GSN	gelsolin	0.835258	0.22182	0.000166236	0.0239719
ENSGALG00000000643	ANKS3	ankyrin repeat and sterile alpha motif domain containing 3	0.822558	0.173516	2.13145e-06	0.00114466
ENSGALG00000021399		ATP binding cassette subfamily A member 8	0.80777	0.221715	0.00026918	0.032132
ENSGALG00000007767	DIS3L2	DIS3 like 3'-5' exoribonuclease 2	0.797896	0.144025	3.02497e-08	4.70264e-05
ENSGALG00000040367	P2RY14	purinergic receptor P2Y, G-protein coupled, 14	0.78262	0.22334	0.000458031	0.045148
ENSGALG00000041814	DYNC2H1	dynein cytoplasmic 2 heavy chain 1	0.776771	0.221859	0.000463192	0.045212
ENSGALG00000053878			0.768924	0.182784	2.59098e-05	0.00816785
ENSGALG00000039161		RUN and FYVE domain containing 2	0.763098	0.195546	9.5242e-05	0.0172225
ENSGALG00000015858	DOP1A	dopey family member 2	0.74608	0.156547	1.88049e-06	0.00108469
ENSGALG00000009755	LRIG3	leucine rich repeats and immunoglobulin like domains 3	0.740109	0.191821	0.000114164	0.0191396
ENSGALG00000054205			0.725394	0.18398	8.05416e-05	0.0154859
ENSGALG00000046258	CIBAR1	family with sequence similarity 92 member A	0.70954	0.171504	3.51631e-05	0.00995692
ENSGALG00000029616	HCFC2	host cell factor C2	0.698797	0.15062	3.49292e-06	0.00164845
ENSGALG00000011035		adenylate kinase 4	0.697963	0.18173	0.000122709	0.0199069
ENSGALG00000026295	CDR2L	cerebellar degeneration related protein 2 like	0.693744	0.174319	6.89895e-05	0.0143259
ENSGALG00000001042	MTMR4	myotubularin related protein 4	0.6874	0.197446	0.000498694	0.0459565
ENSGALG00000015257	GIN1	gypsy retrotransposon integrase 1	0.678879	0.181964	0.000190842	0.025845
ENSGALG00000005121	TAF4	TATA-box binding protein associated factor 4	0.67803	0.194481	0.000489643	0.0458361
ENSGALG00000004532	ZNF507	zinc finger protein 507	0.671301	0.157063	1.91921e-05	0.00679314
ENSGALG00000003939	KLF2	Kruppel like factor 2	0.670361	0.169317	7.51971e-05	0.0149455
ENSGALG00000012281	PLA2G6	phospholipase A2 group VI	0.669614	0.182733	0.000247882	0.0308841
ENSGALG00000025759	TFDP2	transcription factor Dp-2	0.659908	0.128255	2.6712e-07	0.000218954
ENSGALG00000005979	OXSR1	oxidative stress responsive 1	0.646741	0.175618	0.000230804	0.0294634
ENSGALG00000016980	COG3	component of oligomeric golgi complex 3	0.639978	0.168327	0.000143536	0.0220216
ENSGALG00000001892	CYGB	cytoglobin	0.633211	0.157989	6.12512e-05	0.013261
ENSGALG00000039705	GFPT2	glutamine-fructose-6-phosphate transaminase 2	0.63046	0.135754	3.41486e-06	0.00164845
ENSGALG00000016868	NALCN	sodium leak channel, non-selective	0.627207	0.174091	0.000314854	0.0357155
ENSGALG00000012913	PKP2	plakophilin 2	0.616677	0.176171	0.000464487	0.045212
ENSGALG00000015594	TRMT44	tRNA methyltransferase 44 homolog (S. cerevisiae)	0.589165	0.157085	0.000176405	0.0243127
ENSGALG00000016495			0.582949	0.161637	0.000310304	0.0355344
ENSGALG00000005567	MSI2	musashi RNA binding protein 2	0.581531	0.137244	2.26326e-05	0.00734335
ENSGALG00000008415	ALS2	amyotrophic lateral sclerosis 2 (juvenile)	0.566895	0.151663	0.000185591	0.0253544
ENSGALG00000009503	RAB3GAP2	RAB3 GTPase activating non-catalytic protein subunit 2	0.562064	0.145051	0.000106656	0.0182534
ENSGALG00000038469	CDC25A	cell division cycle 25A	0.561703	0.156209	0.000323352	0.0357155
ENSGALG00000000208	MCC	mutated in colorectal cancers	0.559431	0.137882	4.96414e-05	0.0118992
ENSGALG00000006254	ERCC6	ERCC excision repair 6, chromatin remodeling factor	0.558683	0.159028	0.000442907	0.0439353
ENSGALG00000011922	PCNX4	pecanex homolog 4 (Drosophila)	0.555835	0.149149	0.000194004	0.0260467
ENSGALG00000004559	DPY19L3	dpy-19 like 3 (C. elegans)	0.551485	0.159942	0.000564672	0.0484852
ENSGALG00000034426			0.527682	0.15296	0.000560986	0.0484852
ENSGALG00000052037			0.515542	0.148267	0.000506836	0.0461606
ENSGALG00000035134	UBOX5	U-box domain containing 5	0.504649	0.123151	4.17069e-05	0.0113955
ENSGALG00000004140	SH3BP4	SH3 domain binding protein 4	0.500331	0.12631	7.45968e-05	0.0149455
ENSGALG00000014138	NFXL1	nuclear transcription factor, X-box binding like 1	0.499723	0.135352	0.000222485	0.0286362
ENSGALG00000003803	DAB2	DAB2, clathrin adaptor protein	0.498584	0.143052	0.0004915	0.0458361
ENSGALG00000009356	SKIL	SKI like proto-oncogene	0.497344	0.108825	4.87411e-06	0.00205161
ENSGALG00000013793	CLOCK	clock circadian regulator	0.496225	0.122307	4.96626e-05	0.0118992
ENSGALG00000001561	MXRA8	matrix remodeling associated 8	0.487482	0.131701	0.000214386	0.0278237
ENSGALG00000007008	POLR3E	RNA polymerase III subunit E	0.465248	0.130631	0.000368679	0.0395986
ENSGALG00000039037	PICALM	phosphatidylinositol binding clathrin assembly protein	0.457086	0.132611	0.000567231	0.0484852
ENSGALG00000017179	PDGFD	platelet derived growth factor D	0.450385	0.11235	6.10351e-05	0.013261
ENSGALG00000009300	NUMB	NUMB, endocytic adaptor protein	0.449707	0.123676	0.000276712	0.0324023
ENSGALG00000015052	UHRF2	ubiquitin like with PHD and ring finger domains 2	0.449467	0.0923432	1.13102e-06	0.000795374
ENSGALG00000005716	SBF2	SET binding factor 2	0.444867	0.117278	0.000148671	0.0220736
ENSGALG00000012025	TA3	TALPID3	0.440279	0.124372	0.000400098	0.0418196
ENSGALG00000035337	AARS2	alanyl-tRNA synthetase 2, mitochondrial	0.439585	0.120685	0.000270074	0.032132
ENSGALG00000002090	GPSM2	G-protein signaling modulator 2	0.429554	0.0991909	1.48719e-05	0.00551465
ENSGALG00000011494	CNOT10	CCR4-NOT transcription complex subunit 10	0.426786	0.117144	0.000269214	0.032132
ENSGALG00000009796	RPS6KC1	ribosomal protein S6 kinase C1	0.401984	0.107033	0.000172865	0.0240538
ENSGALG00000015349		phosphatidylinositol glycan anchor biosynthesis class G	0.37679	0.10033	0.000172983	0.0240538
ENSGALG00000006906	CHM	CHM, Rab escort protein 1	0.375531	0.106188	0.000405492	0.0419822
ENSGALG00000021570	ZBTB6	zinc finger and BTB domain containing 6	0.327517	0.0947726	0.000548624	0.0484852
ENSGALG00000037646	BRD8	bromodomain containing 8	0.286531	0.0807154	0.000385394	0.0405549
ENSGALG00000009975	CCT2	chaperonin containing TCP1 subunit 2	0.271376	0.0645517	2.62227e-05	0.00816785
ENSGALG00000004650	BRAP	BRCA1 associated protein	0.263645	0.0747148	0.000417625	0.0422343
ENSGALG00000003696			-0.362579	0.103767	0.000475549	0.0455205
ENSGALG00000039130	TBC1D22B	TBC1 domain family member 22B	-0.374451	0.1045	0.000339312	0.0369541
ENSGALG00000011357	VEZT	vezatin, adherens junctions transmembrane protein	-0.387325	0.0950896	4.63589e-05	0.0118992
ENSGALG00000004842	NT5M	5',3'-nucleotidase, mitochondrial	-0.389842	0.10602	0.000235953	0.029635
ENSGALG00000006283	THAP4	THAP domain containing 4	-0.393383	0.111704	0.000428862	0.0430909
ENSGALG00000003991	MRTO4	MRT4 homolog, ribosome maturation factor	-0.402015	0.10521	0.000132864	0.0209012
ENSGALG00000003517	ZBTB8OS	zinc finger and BTB domain containing 8 opposite strand	-0.413438	0.119127	0.000519378	0.0470278
ENSGALG00000017142	PSPC1	paraspeckle component 1	-0.449439	0.0982881	4.81545e-06	0.00205161
ENSGALG00000002247	SETD6	SET domain containing 6	-0.450313	0.114514	8.41078e-05	0.0157819
ENSGALG00000012613	FBP1	fructose-bisphosphatase 1	-0.475565	0.13761	0.000548499	0.0484852
ENSGALG00000003122	ZFAND2A	zinc finger AN1-type containing 2A	-0.576603	0.167741	0.000587188	0.0487061
ENSGALG00000007556	ORAOV1	oral cancer overexpressed 1	-0.590262	0.172411	0.000618038	0.0499526
ENSGALG00000015677	SUSD1	sushi domain containing 1	-0.612714	0.178018	0.000577723	0.0487061
ENSGALG00000014857			-0.631485	0.160435	8.28255e-05	0.0157308
ENSGALG00000011275	DEPDC1	DEP domain containing 1	-0.693048	0.19499	0.000379008	0.0401542
ENSGALG00000017185	TMEM123	transmembrane protein 123	-0.712878	0.183182	9.95676e-05	0.0176212
ENSGALG00000006344	GSTT1	glutathione S-transferase theta 1	-0.735223	0.213316	0.000567596	0.0484852
ENSGALG00000017405	NPR3	natriuretic peptide receptor 3	-0.815407	0.221592	0.00023345	0.029559
ENSGALG00000015895	HTR1B	5-hydroxytryptamine receptor 1B	-0.929386	0.242536	0.000127131	0.0204117
ENSGALG00000049174			-0.930248	0.241764	0.00011921	0.0195429
ENSGALG00000003876	TIMD4	T-cell immunoglobulin and mucin domain containing 4	-0.969758	0.282172	0.000588714	0.0487061
ENSGALG00000032239	GCHFR	GTP cyclohydrolase I feedback regulator	-1.1652	0.314094	0.000207484	0.0271542
ENSGALG00000032526	B3GNT5	UDP-GlcNAc:betaGal beta-1,3-N-acetylglucosaminyltransferase 5	-1.20607	0.218348	3.3215e-08	4.70264e-05
ENSGALG00000028158	FGF7	fibroblast growth factor 7	-1.38905	0.342936	5.11186e-05	0.0120624
ENSGALG00000029596	HAS2	hyaluronan synthase 2	-1.52578	0.437372	0.000485698	0.0458361
ENSGALG00000028284	PTX3	pentraxin 3	-2.02138	0.507772	6.86596e-05	0.0143259
ENSGALG00000005434	CER1	cerberus 1, DAN family BMP antagonist	-2.20713	0.376114	4.40436e-09	9.79907e-06
ENSGALG00000007785	PROK2	prokineticin 2	-2.42975	0.646855	0.000172472	0.0240538
ENSGALG00000054675		transmembrane protein 272	-2.95881	0.724002	4.3748e-05	0.011548
ENSGALG00000017029		fibrinogen-like protein 1-like	-2.98566	0.498849	2.16262e-09	5.61345e-06
ENSGALG00000050918			-15.9287	3.74887	2.14804e-05	0.0072725
ENSGALG00000053876			-19.172	2.72308	1.91502e-12	9.94149e-09
ENSGALG00000052368			-21.9868	2.31145	1.86821e-21	1.45478e-17
ENSGALG00000050826			-23.6814	3.80019	4.61577e-10	1.43772e-06
ENSGALG00000048907			-28.7754	7.37152	9.4776e-05	0.0172225
ENSGALG00000052522			-38.8032	7.3721	1.41324e-07	0.000147355
ENSGALG00000048392			-43.7209	3.94406	1.47938e-28	2.30398e-24

## Sheet: overall_occl_vs_open_choroid
ensembl_gene_id	gene_name	description	log2FoldChange	lfcSE	p-value	p-adj
ENSGALG00000001391	PLLP	plasmolipin	2.47912	0.571881	1.45744e-05	0.0160834
ENSGALG00000013640	MBP	myelin basic protein	2.40515	0.598164	5.79781e-05	0.0355449
ENSGALG00000047143		heme binding protein 2	2.0999	0.500871	2.7591e-05	0.0240376
ENSGALG00000017295	PTHLH	parathyroid hormone like hormone	1.69635	0.323365	1.55484e-07	0.000514746
ENSGALG00000014144	CORIN	corin, serine peptidase	1.67919	0.300369	2.26517e-08	9.37386e-05
ENSGALG00000034868	KRT7	keratin 7	1.27091	0.30889	3.8813e-05	0.0292032
ENSGALG00000035052	BMP3	bone morphogenetic protein 3	1.22672	0.294992	3.20352e-05	0.0265139
ENSGALG00000006576	GRM3	glutamate metabotropic receptor 3	1.16774	0.224673	2.01967e-07	0.000557195
ENSGALG00000010881	ASB2	ankyrin repeat and SOCS box containing 2	0.971663	0.217844	8.18197e-06	0.0123124
ENSGALG00000015497	VGLL3	vestigial like family member 3	0.951033	0.235445	5.36107e-05	0.0355449
ENSGALG00000014515	C1QTNF7	C1q and TNF related 7	0.893272	0.197429	6.05314e-06	0.0100198
ENSGALG00000005331	GJC2	gap junction protein gamma 2	0.857031	0.188328	5.34589e-06	0.00995974
ENSGALG00000002556	NGF	nerve growth factor	0.789284	0.157597	5.49277e-07	0.00129888
ENSGALG00000010950	PPP4R4	protein phosphatase 4 regulatory subunit 4	0.736267	0.187871	8.89132e-05	0.0474768
ENSGALG00000030969	CLEC3B	C-type lectin domain family 3 member B	0.675612	0.169807	6.92926e-05	0.0403248
ENSGALG00000005670	SLMAP	sarcolemma associated protein	0.629547	0.144907	1.396e-05	0.0160834
ENSGALG00000004655	SMURF1	SMAD specific E3 ubiquitin protein ligase 1	0.550362	0.13669	5.66512e-05	0.0355449
ENSGALG00000017179	PDGFD	platelet derived growth factor D	0.455412	0.107153	2.13678e-05	0.0208059
ENSGALG00000026600	C1orf198	chromosome 3 open reading frame, human C1orf198	0.44893	0.104331	1.68555e-05	0.0174381
ENSGALG00000005169	FUT11	fucosyltransferase 11	0.427674	0.107616	7.0647e-05	0.0403248
ENSGALG00000035282	IGF2	insulin like growth factor 2	-0.693405	0.177722	9.55446e-05	0.0494234
ENSGALG00000035419	CDON	cell adhesion associated, oncogene regulated	-0.847565	0.205928	3.85782e-05	0.0292032
ENSGALG00000015895	HTR1B	5-hydroxytryptamine receptor 1B	-0.926937	0.229414	5.33455e-05	0.0355449
ENSGALG00000007681	HTR2B	5-hydroxytryptamine receptor 2B	-1.29	0.283639	5.41519e-06	0.00995974
ENSGALG00000017658	GAS1	growth arrest-specific 1	-1.29717	0.322082	5.63867e-05	0.0355449
ENSGALG00000028284	PTX3	pentraxin 3	-1.96983	0.497634	7.54577e-05	0.041635
ENSGALG00000005434	CER1	cerberus 1, DAN family BMP antagonist	-2.32154	0.355268	6.37648e-11	1.0555e-06
ENSGALG00000017029		fibrinogen-like protein 1-like	-2.86813	0.481873	2.6481e-09	2.1917e-05
ENSGALG00000052452			-3.08518	0.699288	1.02474e-05	0.0141354
ENSGALG00000029203	TNNT1	troponin T1, slow skeletal type	-5.38205	1.28232	2.70329e-05	0.0240376
ENSGALG00000005448	MYL3	myosin, light chain 3, alkali; ventricular, skeletal, slow	-8.48756	1.95708	1.44538e-05	0.0160834
ENSGALG00000050350	HIST1H2B7	histone cluster 1, H2B-VII (similar to human histone cluster 1, class H2B, member N)	-19.3166	3.28273	3.99738e-09	2.20562e-05
