# Supplementary material for: Diurnal retinal and choroidal gene expression patterns support a role for circadian biology in myopia pathogenesis
Source: Sci Rep. 2024 Jan 4;14:533. doi: 10.1038/s41598-023-50684-2 (PMC10767138; doi:10.1038/s41598-023-50684-2)
Supplement: Supplementary file 7 — Supplementary Table S3. [file 41598_2023_50684_MOESM7_ESM.xlsx]

## Sheet: S3A. Retina
ensembl_gene_id	group	gene_name	description	p-value	p-adj
ENSGALG00000005011	1		SHC adaptor protein 4	5.31633e-15	8.13559e-11
ENSGALG00000013604	1	VIP	vasoactive intestinal peptide	2.53758e-12	1.94163e-08
ENSGALG00000026005	1	DIO2	deiodinase, iodothyronine type II	1.7152e-05	0.0179827
ENSGALG00000012219	1	UNC5C	unc-5 netrin receptor C	6.48335e-05	0.0473817
ENSGALG00000030419	2	GLS2	glutaminase 2	7.90957e-10	4.03467e-06
ENSGALG00000014681	2	PCSK1	proprotein convertase subtilisin/kexin type 1	1.14138e-06	0.00249522
ENSGALG00000032413	2	NADK	NAD kinase	3.85055e-06	0.0058925
ENSGALG00000038775	2	SPON1	spondin 1	3.76692e-06	0.0058925
ENSGALG00000011164	2		chimerin 2	0.00013637	0.080264
ENSGALG00000005521	2	PER2	period circadian clock 2	0.000177695	0.0910049
ENSGALG00000007222	3	UTS2B	urotensin 2B	1.23627e-09	4.72965e-06
ENSGALG00000029301	3	BMP2	bone morphogenetic protein 2	8.43303e-07	0.00215085
ENSGALG00000012277	3	MAFF	MAF bZIP transcription factor F	2.9881e-06	0.00571587
ENSGALG00000011419	3	DUSP4	dual specificity phosphatase 4	4.47409e-05	0.0380373
ENSGALG00000029648	3	TH	tyrosine hydroxylase	8.13872e-05	0.0566122
ENSGALG00000007132	3	ACOX2	acyl-CoA oxidase 2	0.00014919	0.0830954
ENSGALG00000003114	4	NOG	noggin	5.33206e-09	1.63193e-05
ENSGALG00000007803	4		solute carrier family 2, facilitated glucose transporter member 9-like	6.5021e-05	0.0473817
ENSGALG00000000949	5	HBEGF	heparin binding EGF like growth factor	6.24666e-06	0.00869025
ENSGALG00000030030	5	RSPO2	R-spondin 2	1.28091e-05	0.0150783
ENSGALG00000007000	5	NR2F2	nuclear receptor subfamily 2 group F member 2	9.69892e-05	0.0645315
ENSGALG00000012631	5	PWP1	PWP1 homolog, endonuclein	0.00013514	0.080264
ENSGALG00000015388	6	PRDM1	PR/SET domain 1	1.16653e-05	0.0148762
ENSGALG00000011740	6	MGP	matrix Gla protein	3.01322e-05	0.0271243
ENSGALG00000027526	7	COL9A2	collagen type IX alpha 2 chain	1.76266e-05	0.0179827
ENSGALG00000014994	7	CRHBP	corticotropin releasing hormone binding protein	2.91816e-05	0.0271243
ENSGALG00000015373	8	PDE6B	phosphodiesterase 6B	5.04006e-05	0.0405937
ENSGALG00000023933	10	G0S2	G0/G1 switch 2	0.00015204	0.0830954
ENSGALG00000003879	10	MFSD2A	major facilitator superfamily domain containing 2A	0.000198843	0.0981578
ENSGALG00000032749	11		solute carrier family 14 member 2	0.000178406	0.0910049
ENSGALG00000037148	not assig.	CRH	corticotropin releasing hormone	0.000125974	0.080264

## Sheet: S3B. Choroid
ensembl_ gene_id	group	gene_name	description	p-value	p-adj
ENSGALG00000033083	1	ATOH8	atonal bHLH transcription factor 8	1.97993e-10	3.27421e-06
ENSGALG00000035317	1	ID3	inhibitor of DNA binding 3, HLH protein	1.59643e-09	1.32001e-05
ENSGALG00000033535	1	RGS16	regulator of G-protein signaling 16	1.62699e-08	8.96851e-05
ENSGALG00000019716	1	KRT40	keratin 40	1.51993e-05	0.0223728
ENSGALG00000035016	1	ID2	inhibitor of DNA binding 2, HLH protein	2.47872e-05	0.0256191
ENSGALG00000026263	1	RGS8	regulator of G-protein signaling 8	9.60273e-05	0.0453592
ENSGALG00000009052	2	LBH	limb bud and heart development	2.16676e-07	0.000895792
ENSGALG00000005670	2	SLMAP	sarcolemma associated protein	6.60929e-06	0.015614
ENSGALG00000010346	2	TGFB3	transforming growth factor beta 3	5.18511e-05	0.034493
ENSGALG00000017099	2	RASL11A	ras- like family 11 member A	5.4231e-05	0.034493
ENSGALG00000037402	2	NOV	nephroblastoma overexpressed	5.35098e-05	0.034493
ENSGALG00000015497	2	VGLL3	vestigial like family member 3	9.25345e-05	0.0453592
ENSGALG00000046593	2		adrenomedullin	0.000429066	0.0999362
ENSGALG00000008681	3	NSMF	NMDA receptor synaptonuclear signaling and neuronal migration factor	6.51716e-06	0.015614
ENSGALG00000043209	3	ADGRB2	adhesion G protein-coupled receptor B2	1.94277e-05	0.0229483
ENSGALG00000015066	3	WASF1	WAS protein family member 1	4.21764e-05	0.034493
ENSGALG00000010639	3	EML5	echinoderm microtubule associated protein like 5	7.00021e-05	0.0385875
ENSGALG00000054904	3			9.65025e-05	0.0453592
ENSGALG00000051492	3			0.000157844	0.0607038
ENSGALG00000007714	3	NMUR1	neuromedin U receptor 1	0.000192309	0.0706714
ENSGALG00000030068	3	RAB3A	RAB3A, member RAS oncogene family	0.000340241	0.096533
ENSGALG00000052763	4	BTG2	BTG anti-proliferation factor 2	5.62817e-06	0.015614
ENSGALG00000015290	4	LIX1	limb and CNS expressed 1	1.06627e-05	0.017633
ENSGALG00000008661	4	CYR61	cysteine rich angiogenic inducer 61	3.26254e-05	0.0317368
ENSGALG00000001691	4	INTS11	integrator complex subunit 11	6.42873e-05	0.0379685
ENSGALG00000012921	4	ETV6	ETS variant 6	9.25091e-05	0.0453592
ENSGALG00000026600	4	C1orf198	chromosome 3 open reading frame, human C1orf198	0.000376979	0.096533
ENSGALG00000002048	5	GPRIN2	G protein regulated inducer of neurite outgrowth 2	9.85e-06	0.017633
ENSGALG00000041604	5	NPTXR	neuronal pentraxin receptor	9.72176e-06	0.017633
ENSGALG00000025937	5	FXYD6	FXYD domain containing ion transport regulator 6	1.91235e-05	0.0229483
ENSGALG00000034453	5	SAMD11	sterile alpha motif domain containing 11	9.8744e-05	0.0453592
ENSGALG00000037274	5	SNPH	syntaphilin	0.000122221	0.051125
ENSGALG00000006565	5		gamma-glutamyltransferase 2	0.000350013	0.096533
ENSGALG00000009356	6	SKIL	SKI like proto-oncogene	1.62347e-05	0.0223728
ENSGALG00000007227	6	MSI1	musashi RNA binding protein 1	0.000318697	0.096533
ENSGALG00000026295	6	CDR2L	cerebellar degeneration related protein 2 like	0.000356378	0.096533
ENSGALG00000031018	6	RNF165	ring finger protein 165	0.000385268	0.096533
ENSGALG00000038469	6	CDC25A	cell division cycle 25A	0.000368558	0.096533
ENSGALG00000007767	6	DIS3L2	DIS3 like 3'-5' exoribonuclease 2	0.000420986	0.0994549
ENSGALG00000006323	7	LECT2	leukocyte cell derived chemotaxin 2	2.19231e-05	0.0241695
ENSGALG00000016669	7	DEFB4A	defensin beta 4A	5.12078e-05	0.034493
ENSGALG00000019696	7	CATHL2	cathelicidin antimicrobial peptide	4.11004e-05	0.034493
ENSGALG00000027973	7	CATHL1	cathelicidin-1	4.42291e-05	0.034493
ENSGALG00000016761	7	LYG2	lysozyme g2	7.42599e-05	0.039614
ENSGALG00000022815	7	AvBD1	avian beta-defensin 1	0.000119955	0.051125
ENSGALG00000047285	7	BD7	avian beta-defensin 7	0.000124617	0.051125
ENSGALG00000039474	7	ID4	inhibitor of DNA binding 4, HLH protein	0.000215139	0.0772943
ENSGALG00000016668	7	AvBD6	avian beta-defensin 6	0.000379983	0.096533
ENSGALG00000026465	8	TMEM100	transmembrane protein 100	5.27117e-05	0.034493
ENSGALG00000009855	10	TBC1D9	TBC1 domain family member 9	6.17697e-05	0.0378328
ENSGALG00000005265	10	SYT9	synaptotagmin IX	0.000363934	0.096533
ENSGALG00000008177	11	NOS1	nitric oxide synthase 1	6.72421e-05	0.0383443
ENSGALG00000016391	11	CNKSR2	connector enhancer of kinase suppressor of Ras 2	0.000126754	0.051125
ENSGALG00000003203	11			0.000283038	0.093612
ENSGALG00000015257	12	GIN1	gypsy retrotransposon integrase 1	0.00012179	0.051125
ENSGALG00000011281	12	SGO1	shugoshin 1	0.000150092	0.0590968
ENSGALG00000035599	12	CD24	CD24 molecule	0.000343398	0.096533
ENSGALG00000021620	13	TMEM59L	transmembrane protein 59 like	0.000169525	0.0637143
ENSGALG00000012755	13	IGF-I	insulin like growth factor 1	0.00038356	0.096533
ENSGALG00000027887	13		C1q and tumor necrosis factor related protein 3	0.00031848	0.096533
ENSGALG00000004472	13	ASTN1	astrotactin 1	0.000405375	0.0991897
ENSGALG00000005319	15	CDH8	cadherin 8	0.000256029	0.0882074
ENSGALG00000050887	15	CACNB3	serine/arginine repetitive matrix protein 1-like	0.000364641	0.096533
ENSGALG00000006525	16	NCAPG2	non-SMC condensin II complex subunit G2	0.000334277	0.096533
ENSGALG00000008584	16	NUSAP1	nucleolar and spindle associated protein 1	0.000354585	0.096533
ENSGALG00000006872	16	PISD	phosphatidylserine decarboxylase	0.000411832	0.0991897
ENSGALG00000013420	16	FOXM1	forkhead box M1	0.000413865	0.0991897
ENSGALG00000041708	not assig.	WNT4	Wnt family member 4	4.82114e-05	0.034493
ENSGALG00000047192	not assig.			0.000219679	0.0772943
ENSGALG00000014695	not assig.	CLCN1	chloride voltage-gated channel 1	0.000261499	0.0882532
ENSGALG00000039705	not assig.	GFPT2	glutamine-fructose-6-phosphate transaminase 2	0.000353121	0.096533
