# Supplementary material for: Diurnal retinal and choroidal gene expression patterns support a role for circadian biology in myopia pathogenesis
Source: Sci Rep. 2024 Jan 4;14:533. doi: 10.1038/s41598-023-50684-2 (PMC10767138; doi:10.1038/s41598-023-50684-2)
Supplement: Supplementary file 10 — Supplementary Table S5A. [file 41598_2023_50684_MOESM10_ESM.xlsx]

## Sheet: ZT00 & ZTO4
GSEA Pathways with FDR q-val <0.05
NES = normalized enrichment score				FDR = false discovery rate
RETINA ZT00				RETINA ZT00					RETINA ZT04				RETINA ZT04
OCCLUDED EYES ENRICHED RELATIVE TO OPEN EYES				OPEN EYES ENRICHED RELATIVE TO OCCLUDED EYES					OCCLUDED EYES ENRICHED RELATIVE TO OPEN EYES				OPEN EYES ENRICHED RELATIVE TO OCCLUDED EYES
(from up-regulated gene expression in occluded eyes)				(from down-regulated gene expression in occluded eyes)					(from up-regulated gene expression in occluded eyes)				(from down-regulated gene expression in occluded eyes)
NAME	NES	FDR q-value		NAME	NES	FDR q-value			NAME	NES	FDR q-value		NAME	NES	FDR q-value
REACTOME_EUKARYOTIC_TRANSLATION_ELONGATION	2.60436	0		REACTOME_THE_PHOTOTRANSDUCTION_CASCADE	-2.38851	0			KEGG_OXIDATIVE_PHOSPHORYLATION	3.11531	0		REACTOME_HEME_SIGNALING	-2.13456	0.00860152
KEGG_RIBOSOME	2.49611	0		PID_RHODOPSIN_PATHWAY	-2.31199	0			REACTOME_EUKARYOTIC_TRANSLATION_INITIATION	3.0183	0		REACTOME_ELASTIC_FIBRE_FORMATION	-2.08898	0.00667789
REACTOME_NON_INTEGRIN_MEMBRANE_ECM_INTERACTIONS	2.48686	0		REACTOME_VOLTAGE_GATED_POTASSIUM_CHANNELS	-2.04346	0.0413607			KEGG_PARKINSONS_DISEASE	3.0062	0		WP_HYPOTHESIZED_PATHWAYS_IN_PATHOGENESIS_OF_CARDIOVASCULAR_DISEASE	-2.0872	0.00477458
REACTOME_INTEGRIN_CELL_SURFACE_INTERACTIONS	2.4449	0							WP_ELECTRON_TRANSPORT_CHAIN_OXPHOS_SYSTEM_IN_MITOCHONDRIA	2.97414	0		NABA_CORE_MATRISOME	-2.0703	0.00524787
REACTOME_ECM_PROTEOGLYCANS	2.43744	0							KEGG_RIBOSOME	2.95796	0		NABA_ECM_GLYCOPROTEINS	-1.98845	0.0195336
REACTOME_SRP_DEPENDENT_COTRANSLATIONAL_PROTEIN_TARGETING_TO_MEMBRANE	2.34306	0							REACTOME_SRP_DEPENDENT_COTRANSLATIONAL_PROTEIN_TARGETING_TO_MEMBRANE	2.93977	0		REACTOME_MOLECULES_ASSOCIATED_WITH_ELASTIC_FIBRES	-1.97555	0.0201058
REACTOME_SELENOAMINO_ACID_METABOLISM	2.32002	0							REACTOME_EUKARYOTIC_TRANSLATION_ELONGATION	2.91785	0		REACTOME_SUMOYLATION_OF_TRANSCRIPTION_COFACTORS	-1.94875	0.027946
REACTOME_EUKARYOTIC_TRANSLATION_INITIATION	2.3081	0							REACTOME_RESPIRATORY_ELECTRON_TRANSPORT_ATP_SYNTHESIS_BY_CHEMIOSMOTIC_COUPLING_AND_HEAT_PRODUCTION_BY_UNCOUPLING_PROTEINS	2.90549	0		REACTOME_COLLAGEN_FORMATION	-1.93096	0.0317493
REACTOME_RESPONSE_OF_EIF2AK4_GCN2_TO_AMINO_ACID_DEFICIENCY	2.28691	0.000129064							REACTOME_TRANSLATION	2.88272	0		REACTOME_EXTRACELLULAR_MATRIX_ORGANIZATION	-1.9269	0.0302384
REACTOME_ACTIVATION_OF_THE_MRNA_UPON_BINDING_OF_THE_CAP_BINDING_COMPLEX_AND_EIFS_AND_SUBSEQUENT_BINDING_TO_43S	2.27948	0.000116158							WP_OXIDATIVE_PHOSPHORYLATION	2.87809	0		PID_INTEGRIN1_PATHWAY	-1.92434	0.028749
NABA_CORE_MATRISOME	2.25918	0.000105598							REACTOME_COMPLEX_I_BIOGENESIS	2.85102	0		REACTOME_RORA_ACTIVATES_GENE_EXPRESSION	-1.92276	0.0266568
REACTOME_EXTRACELLULAR_MATRIX_ORGANIZATION	2.24147	9.6798e-05							REACTOME_RESPIRATORY_ELECTRON_TRANSPORT	2.82959	0		BIOCARTA_VDR_PATHWAY	-1.91173	0.0292246
KEGG_ECM_RECEPTOR_INTERACTION	2.20757	0.000266022							REACTOME_SELENOAMINO_ACID_METABOLISM	2.82394	0		PID_FRA_PATHWAY	-1.90474	0.0306594
PID_INTEGRIN3_PATHWAY	2.20056	0.000327301							WP_MITOCHONDRIAL_COMPLEX_I_ASSEMBLY_MODEL_OXPHOS_SYSTEM	2.77694	0		WP_PATHWAYS_AFFECTED_IN_ADENOID_CYSTIC_CARCINOMA	-1.89513	0.0331241
REACTOME_SYNDECAN_INTERACTIONS	2.19609	0.00038338							REACTOME_CHOLESTEROL_BIOSYNTHESIS	2.72719	0		REACTOME_ASSEMBLY_OF_COLLAGEN_FIBRILS_AND_OTHER_MULTIMERIC_STRUCTURES	-1.89277	0.0322501
NABA_BASEMENT_MEMBRANES	2.16045	0.00093835							WP_CYTOPLASMIC_RIBOSOMAL_PROTEINS	2.69451	0		KEGG_JAK_STAT_SIGNALING_PATHWAY	-1.89176	0.0307165
WP_CYTOPLASMIC_RIBOSOMAL_PROTEINS	2.15539	0.000883153							REACTOME_ACTIVATION_OF_THE_MRNA_UPON_BINDING_OF_THE_CAP_BINDING_COMPLEX_AND_EIFS_AND_SUBSEQUENT_BINDING_TO_43S	2.68169	0		REACTOME_COLLAGEN_CHAIN_TRIMERIZATION	-1.88324	0.0323559
PID_AVB3_INTEGRIN_PATHWAY	2.13291	0.00191548							REACTOME_MITOCHONDRIAL_TRANSLATION	2.68033	0		REACTOME_SCAVENGING_OF_HEME_FROM_PLASMA	-1.87524	0.0340215
PID_INTEGRIN1_PATHWAY	2.13178	0.00181466							REACTOME_REGULATION_OF_EXPRESSION_OF_SLITS_AND_ROBOS	2.67526	0		BIOCARTA_IL1R_PATHWAY	-1.87226	0.0334411
WP_COMPLEMENT_SYSTEM	2.12314	0.0019539							REACTOME_RESPONSE_OF_EIF2AK4_GCN2_TO_AMINO_ACID_DEFICIENCY	2.63841	0		REACTOME_DEGRADATION_OF_THE_EXTRACELLULAR_MATRIX	-1.8637	0.0350714
REACTOME_LAMININ_INTERACTIONS	2.1186	0.00202297							REACTOME_DEFECTIVE_CFTR_CAUSES_CYSTIC_FIBROSIS	2.59509	0		NABA_COLLAGENS	-1.85776	0.0358292
REACTOME_CELL_SURFACE_INTERACTIONS_AT_THE_VASCULAR_WALL	2.11416	0.00213767							REACTOME_THE_CITRIC_ACID_TCA_CYCLE_AND_RESPIRATORY_ELECTRON_TRANSPORT	2.54378	0		WP_ANGIOTENSIN_II_RECEPTOR_TYPE_1_PATHWAY	-1.83655	0.0464275
WP_COPPER_HOMEOSTASIS	2.09679	0.00243748							REACTOME_THE_ROLE_OF_GTSE1_IN_G2_M_PROGRESSION_AFTER_G2_CHECKPOINT	2.5225	0		WP_HOSTPATHOGEN_INTERACTION_OF_HUMAN_CORONAVIRUSES_INTERFERON_INDUCTION	-1.83293	0.0467846
WP_ZINC_HOMEOSTASIS	2.08721	0.00257518							WP_PROTEASOME_DEGRADATION	2.48966	0
KEGG_CELL_ADHESION_MOLECULES_CAMS	2.07817	0.00261108							REACTOME_HEDGEHOG_LIGAND_BIOGENESIS	2.42064	0
REACTOME_DEFECTIVE_B4GALT7_CAUSES_EDS_PROGEROID_TYPE	2.07667	0.00268686							REACTOME_SCF_SKP2_MEDIATED_DEGRADATION_OF_P27_P21	2.40484	0
PID_WNT_SIGNALING_PATHWAY	2.05191	0.00356137							WP_CHOLESTEROL_BIOSYNTHESIS_PATHWAY	2.40354	0
PID_ECADHERIN_KERATINOCYTE_PATHWAY	2.0484	0.00355603							KEGG_PROTEASOME	2.33947	3.90992e-05
REACTOME_COLLAGEN_BIOSYNTHESIS_AND_MODIFYING_ENZYMES	2.04699	0.00347277							REACTOME_METABOLISM_OF_POLYAMINES	2.33528	3.7751e-05
WP_GLYCOSAMINOGLYCAN_DEGRADATION	2.04503	0.00339619							REACTOME_NONSENSE_MEDIATED_DECAY_NMD	2.2776	0.00011375
REACTOME_CELLULAR_RESPONSE_TO_STARVATION	2.04186	0.00332497							WP_CHOLESTEROL_METABOLISM_WITH_BLOCH_AND_KANDUTSCHRUSSELL_PATHWAYS	2.27516	0.000110081
REACTOME_SIGNALING_BY_NOTCH3	2.02994	0.00361551							PID_RHODOPSIN_PATHWAY	2.243	0.000411834
PID_GLYPICAN_1PATHWAY	2.0172	0.00444118							REACTOME_NEGATIVE_REGULATION_OF_NOTCH4_SIGNALING	2.22709	0.00046774
WP_PRIMARY_FOCAL_SEGMENTAL_GLOMERULOSCLEROSIS_FSGS	2.01489	0.00457866							REACTOME_AUF1_HNRNP_D0_BINDS_AND_DESTABILIZES_MRNA	2.21601	0.000487681
REACTOME_NOTCH3_ACTIVATION_AND_TRANSMISSION_OF_SIGNAL_TO_THE_NUCLEUS	2.01058	0.00464705							REACTOME_POST_CHAPERONIN_TUBULIN_FOLDING_PATHWAY	2.21496	0.000473747
REACTOME_NONSENSE_MEDIATED_DECAY_NMD	1.99352	0.00614693							REACTOME_METABOLISM_OF_AMINO_ACIDS_AND_DERIVATIVES	2.20983	0.000492609
NABA_ECM_GLYCOPROTEINS	1.99212	0.00613579							KEGG_ALZHEIMERS_DISEASE	2.20551	0.000507995
REACTOME_DISEASES_ASSOCIATED_WITH_GLYCOSAMINOGLYCAN_METABOLISM	1.98572	0.00645615							REACTOME_THE_PHOTOTRANSDUCTION_CASCADE	2.19922	0.000523493
REACTOME_GAMMA_CARBOXYLATION_HYPUSINE_FORMATION_AND_ARYLSULFATASE_ACTIVATION	1.98387	0.00640865							REACTOME_INFLUENZA_INFECTION	2.19766	0.00051007
REACTOME_REGULATION_OF_EXPRESSION_OF_SLITS_AND_ROBOS	1.98202	0.00639294							REACTOME_GAP_JUNCTION_ASSEMBLY	2.17598	0.000637989
REACTOME_COLLAGEN_FORMATION	1.97989	0.00648766							KEGG_HUNTINGTONS_DISEASE	2.12917	0.00121724
REACTOME_HS_GAG_DEGRADATION	1.97539	0.00666007							REACTOME_RRNA_PROCESSING	2.1248	0.00124349
REACTOME_TRANSPORT_OF_VITAMINS_NUCLEOSIDES_AND_RELATED_MOLECULES	1.97214	0.00685525							REACTOME_SIGNALING_BY_ROBO_RECEPTORS	2.12446	0.00121457
REACTOME_MET_ACTIVATES_PTK2_SIGNALING	1.97062	0.00682697							WP_MITOCHONDRIAL_COMPLEX_IV_ASSEMBLY	2.11397	0.00138307
WP_MIRNA_TARGETS_IN_ECM_AND_MEMBRANE_RECEPTORS	1.97009	0.00667526							REACTOME_DECTIN_1_MEDIATED_NONCANONICAL_NF_KB_SIGNALING	2.11305	0.00137724
WP_MAMMALIAN_DISORDER_OF_SEXUAL_DEVELOPMENT	1.9606	0.00740398							REACTOME_DEGRADATION_OF_AXIN	2.10419	0.00154277
REACTOME_CHONDROITIN_SULFATE_DERMATAN_SULFATE_METABOLISM	1.93197	0.0108394							REACTOME_CELLULAR_RESPONSE_TO_STARVATION	2.0951	0.00179339
KEGG_HEMATOPOIETIC_CELL_LINEAGE	1.91966	0.0125493							REACTOME_COOPERATION_OF_PREFOLDIN_AND_TRIC_CCT_IN_ACTIN_AND_TUBULIN_FOLDING	2.092	0.00187591
REACTOME_COLLAGEN_CHAIN_TRIMERIZATION	1.91962	0.0122932							REACTOME_DOWNSTREAM_SIGNALING_EVENTS_OF_B_CELL_RECEPTOR_BCR	2.08631	0.00192685
REACTOME_DISEASES_OF_METABOLISM	1.91491	0.012802							REACTOME_DEGRADATION_OF_DVL	2.07504	0.00221839
REACTOME_INFLUENZA_INFECTION	1.91321	0.0127287							BIOCARTA_PROTEASOME_PATHWAY	2.06732	0.00243639
NABA_COLLAGENS	1.91198	0.0127262							REACTOME_CRISTAE_FORMATION	2.06338	0.00249575
KEGG_GLYCOSAMINOGLYCAN_DEGRADATION	1.90855	0.0129799							REACTOME_CROSS_PRESENTATION_OF_SOLUBLE_EXOGENOUS_ANTIGENS_ENDOSOMES	2.06249	0.00246969
PID_PTP1B_PATHWAY	1.89869	0.0142901							REACTOME_GLUCONEOGENESIS	2.04714	0.00293633
REACTOME_DISEASES_OF_GLYCOSYLATION	1.89704	0.0142186							REACTOME_DEGRADATION_OF_GLI1_BY_THE_PROTEASOME	2.0365	0.00321071
REACTOME_A_TETRASACCHARIDE_LINKER_SEQUENCE_IS_REQUIRED_FOR_GAG_SYNTHESIS	1.89404	0.014497							REACTOME_FORMATION_OF_TUBULIN_FOLDING_INTERMEDIATES_BY_CCT_TRIC	2.03085	0.0034329
WP_BURN_WOUND_HEALING	1.89099	0.0148009							KEGG_TERPENOID_BACKBONE_BIOSYNTHESIS	2.01207	0.0044428
KEGG_PRION_DISEASES	1.88477	0.0156385							REACTOME_MITOCHONDRIAL_PROTEIN_IMPORT	2.01038	0.0044237
NABA_ECM_AFFILIATED	1.88421	0.0155106							REACTOME_AGGREPHAGY	2.00226	0.00461329
KEGG_N_GLYCAN_BIOSYNTHESIS	1.88419	0.0152521							REACTOME_TRANSPORT_OF_CONNEXONS_TO_THE_PLASMA_MEMBRANE	1.99475	0.00494568
PID_SYNDECAN_1_PATHWAY	1.88287	0.0151724							REACTOME_DNA_REPLICATION_PRE_INITIATION	1.99154	0.00488338
REACTOME_MET_PROMOTES_CELL_MOTILITY	1.87407	0.0164971							REACTOME_COPI_INDEPENDENT_GOLGI_TO_ER_RETROGRADE_TRAFFIC	1.991	0.00483898
REACTOME_COLLAGEN_DEGRADATION	1.87368	0.0162713							WP_NSP1_FROM_SARSCOV2_INHIBITS_TRANSLATION_INITIATION_IN_THE_HOST_CELL	1.99032	0.00484916
BIOCARTA_INTRINSIC_PATHWAY	1.87256	0.0163956							REACTOME_DNA_METHYLATION	1.98992	0.00477339
NABA_PROTEOGLYCANS	1.87	0.0166026							REACTOME_SELECTIVE_AUTOPHAGY	1.97679	0.00547197
REACTOME_GLYCOSAMINOGLYCAN_METABOLISM	1.8699	0.016421							REACTOME_PINK1_PRKN_MEDIATED_MITOPHAGY	1.97607	0.00542246
REACTOME_CHONDROITIN_SULFATE_BIOSYNTHESIS	1.84985	0.0203429							REACTOME_MRNA_SPLICING_MINOR_PATHWAY	1.97447	0.00549013
KEGG_DRUG_METABOLISM_CYTOCHROME_P450	1.84906	0.0202288							REACTOME_REGULATION_OF_RUNX3_EXPRESSION_AND_ACTIVITY	1.96933	0.00571508
REACTOME_SIGNALING_BY_PDGF	1.84275	0.0214619							WP_NICOTINE_EFFECT_ON_DOPAMINERGIC_NEURONS	1.96778	0.00576139
REACTOME_SIGNALING_BY_NOTCH2	1.8424	0.0212694							REACTOME_STABILIZATION_OF_P53	1.96422	0.00591728
KEGG_PENTOSE_PHOSPHATE_PATHWAY	1.84154	0.0210829							REACTOME_SIGNALING_BY_FGFR2_IIIA_TM	1.96167	0.00608415
WP_INFLAMMATORY_RESPONSE_PATHWAY	1.84059	0.0210295							REACTOME_FORMATION_OF_ATP_BY_CHEMIOSMOTIC_COUPLING	1.95391	0.00650389
WNT_SIGNALING	1.83561	0.0220174							REACTOME_CDT1_ASSOCIATION_WITH_THE_CDC6_ORC_ORIGIN_COMPLEX	1.94881	0.0067644
REACTOME_SPHINGOLIPID_METABOLISM	1.83495	0.0219862							REACTOME_ORC1_REMOVAL_FROM_CHROMATIN	1.944	0.00700323
REACTOME_METABOLISM_OF_CARBOHYDRATES	1.82751	0.0236567							REACTOME_ASYMMETRIC_LOCALIZATION_OF_PCP_PROTEINS	1.93366	0.00763814
WP_MFAP5_EFFECT_ON_PERMEABILITY_AND_MOTILITY_OF_ENDOTHELIAL_CELLS_VIA_CYTOSKELETON_REARRANGEMENT	1.81751	0.0263456							REACTOME_REGULATION_OF_HMOX1_EXPRESSION_AND_ACTIVITY	1.93079	0.00771099
WP_COMPLEMENT_AND_COAGULATION_CASCADES	1.81487	0.0267531							REACTOME_INSULIN_RECEPTOR_RECYCLING	1.92521	0.00806283
WP_FAMILIAL_HYPERLIPIDEMIA_TYPE_4	1.81214	0.0272205							REACTOME_HSP90_CHAPERONE_CYCLE_FOR_STEROID_HORMONE_RECEPTORS_SHR_IN_THE_PRESENCE_OF_LIGAND	1.92453	0.0079749
KEGG_COMPLEMENT_AND_COAGULATION_CASCADES	1.79235	0.0331951							WP_NONALCOHOLIC_FATTY_LIVER_DISEASE	1.90944	0.00912349
REACTOME_IMMUNOREGULATORY_INTERACTIONS_BETWEEN_A_LYMPHOID_AND_A_NON_LYMPHOID_CELL	1.79229	0.0327946							REACTOME_G1_S_DNA_DAMAGE_CHECKPOINTS	1.89366	0.0106123
KEGG_CYTOKINE_CYTOKINE_RECEPTOR_INTERACTION	1.79012	0.0331381							REACTOME_MRNA_CAPPING	1.88689	0.0111976
KEGG_ANTIGEN_PROCESSING_AND_PRESENTATION	1.78902	0.0330537							REACTOME_ABC_TRANSPORTER_DISORDERS	1.886	0.0111562
REACTOME_COMPLEMENT_CASCADE	1.78679	0.0338015							REACTOME_ACTIVATION_OF_AMPK_DOWNSTREAM_OF_NMDARS	1.87159	0.0127905
KEGG_METABOLISM_OF_XENOBIOTICS_BY_CYTOCHROME_P450	1.78324	0.0346411							REACTOME_INHIBITION_OF_DNA_RECOMBINATION_AT_TELOMERE	1.87088	0.0126782
REACTOME_ADHERENS_JUNCTIONS_INTERACTIONS	1.78035	0.0350409							WP_PARKINUBIQUITIN_PROTEASOMAL_SYSTEM_PATHWAY	1.86765	0.0128815
REACTOME_KERATAN_SULFATE_KERATIN_METABOLISM	1.77842	0.0351831							REACTOME_RNA_POLYMERASE_I_PROMOTER_ESCAPE	1.85585	0.0142796
REACTOME_SIGNALING_BY_ROBO_RECEPTORS	1.77669	0.0352927							REACTOME_RUNX1_REGULATES_TRANSCRIPTION_OF_GENES_INVOLVED_IN_DIFFERENTIATION_OF_HSCS	1.84542	0.0155029
REACTOME_DISEASES_OF_CARBOHYDRATE_METABOLISM	1.77579	0.0352304							WP_ZINC_HOMEOSTASIS	1.83037	0.0175541
REACTOME_HSP90_CHAPERONE_CYCLE_FOR_STEROID_HORMONE_RECEPTORS_SHR_IN_THE_PRESENCE_OF_LIGAND	1.77143	0.0362997							REACTOME_MATURATION_OF_SARS_COV_2_SPIKE_PROTEIN	1.82935	0.0174833
REACTOME_BINDING_AND_UPTAKE_OF_LIGANDS_BY_SCAVENGER_RECEPTORS	1.76719	0.0374849							KEGG_GLYCOSAMINOGLYCAN_BIOSYNTHESIS_HEPARAN_SULFATE	1.82645	0.0177705
REACTOME_NOTCH2_ACTIVATION_AND_TRANSMISSION_OF_SIGNAL_TO_THE_NUCLEUS	1.75457	0.0420084							WP_FBXL10_ENHANCEMENT_OF_MAPERK_SIGNALING_IN_DIFFUSE_LARGE_BCELL_LYMPHOMA	1.813	0.0196067
REACTOME_CELL_JUNCTION_ORGANIZATION	1.75342	0.0420714							REACTOME_REGULATION_OF_PTEN_STABILITY_AND_ACTIVITY	1.81046	0.0197414
REACTOME_GLUTATHIONE_CONJUGATION	1.75269	0.042051							REACTOME_INTERLEUKIN_1_SIGNALING	1.80236	0.0209563
PID_SYNDECAN_2_PATHWAY	1.75144	0.0422131							REACTOME_DNA_REPLICATION	1.78867	0.0232006
PID_INTEGRIN_A9B1_PATHWAY	1.75012	0.042242							REACTOME_MEIOTIC_RECOMBINATION	1.7831	0.0241737
KEGG_RETINOL_METABOLISM	1.74602	0.0435449							REACTOME_PROTEIN_LOCALIZATION	1.78263	0.0240374
WP_SPHINGOLIPID_METABOLISM_INTEGRATED_PATHWAY	1.7457	0.043179							REACTOME_SYNTHESIS_OF_DNA	1.7819	0.0239269
REACTOME_TRANSLATION	1.74392	0.043674							REACTOME_APC_C_CDH1_MEDIATED_DEGRADATION_OF_CDC20_AND_OTHER_APC_C_CDH1_TARGETED_PROTEINS_IN_LATE_MITOSIS_EARLY_G1	1.77563	0.0248416
REACTOME_RA_BIOSYNTHESIS_PATHWAY	1.74215	0.0440211							KEGG_PYRUVATE_METABOLISM	1.76586	0.0267553
KEGG_THYROID_CANCER	1.7394	0.0447054							REACTOME_CELLULAR_RESPONSE_TO_HYPOXIA	1.76494	0.0267337
REACTOME_GLUCONEOGENESIS	1.73893	0.0444999							REACTOME_ANTIGEN_PROCESSING_CROSS_PRESENTATION	1.74572	0.0309152
REACTOME_GLYCOSPHINGOLIPID_METABOLISM	1.73672	0.0449626							REACTOME_SEALING_OF_THE_NUCLEAR_ENVELOPE_NE_BY_ESCRT_III	1.74159	0.0318372
WP_HIPPO_SIGNALING_REGULATION_PATHWAYS	1.7366	0.044615							REACTOME_CARBOXYTERMINAL_POST_TRANSLATIONAL_MODIFICATIONS_OF_TUBULIN	1.73807	0.0324146
PID_HIF2PATHWAY	1.73591	0.0445364							WP_GLYCOLYSIS_AND_GLUCONEOGENESIS	1.73674	0.0324107
REACTOME_HEPARAN_SULFATE_HEPARIN_HS_GAG_METABOLISM	1.73321	0.0452921							REACTOME_APC_C_MEDIATED_DEGRADATION_OF_CELL_CYCLE_PROTEINS	1.73033	0.0338392
REACTOME_FORMATION_OF_FIBRIN_CLOT_CLOTTING_CASCADE	1.73319	0.0448649							REACTOME_MITOPHAGY	1.72794	0.0342741
KEGG_LEUKOCYTE_TRANSENDOTHELIAL_MIGRATION	1.73278	0.0446055							REACTOME_TCR_SIGNALING	1.7253	0.0346698
REACTOME_MATURATION_OF_SARS_COV_2_SPIKE_PROTEIN	1.7301	0.0451682							KEGG_GLYOXYLATE_AND_DICARBOXYLATE_METABOLISM	1.71915	0.0359507
WP_NETRINUNC5B_SIGNALING_PATHWAY	1.72832	0.0454905							REACTOME_GAP_JUNCTION_TRAFFICKING_AND_REGULATION	1.71406	0.0368322
WP_EPITHELIAL_TO_MESENCHYMAL_TRANSITION_IN_COLORECTAL_CANCER	1.72539	0.0462731							REACTOME_SIRT1_NEGATIVELY_REGULATES_RRNA_EXPRESSION	1.70106	0.0404617
REACTOME_REGULATION_OF_TLR_BY_ENDOGENOUS_LIGAND	1.72336	0.0468775							WP_TCA_CYCLE_AKA_KREBS_OR_CITRIC_ACID_CYCLE	1.69796	0.0409465
WP_HIPPOMERLIN_SIGNALING_DYSREGULATION	1.71766	0.0494448							REACTOME_FORMATION_OF_THE_EARLY_ELONGATION_COMPLEX	1.68374	0.0452813
REACTOME_GAB1_SIGNALOSOME	1.7168	0.0494226							REACTOME_REGULATION_OF_RUNX2_EXPRESSION_AND_ACTIVITY	1.6748	0.0482172
									REACTOME_RNA_POLYMERASE_III_CHAIN_ELONGATION	1.67127	0.0492034
									REACTOME_TRANSFERRIN_ENDOCYTOSIS_AND_RECYCLING	1.66784	0.050031
									REACTOME_RECOGNITION_AND_ASSOCIATION_OF_DNA_GLYCOSYLASE_WITH_SITE_CONTAINING_AN_AFFECTED_PURINE	1.66728	0.0498655
									REACTOME_ABORTIVE_ELONGATION_OF_HIV_1_TRANSCRIPT_IN_THE_ABSENCE_OF_TAT	1.66663	0.0496551
									BIOCARTA_NKCELLS_PATHWAY	1.66559	0.0496223

## Sheet: ZT08 & ZT12
GSEA Pathways with FDR q-val <0.05
NES = normalized enrichment score				FDR = false discovery rate
RETINA ZT08				RETINA ZT08					RETINA ZT12				RETINA ZT12
OCCLUDED EYES ENRICHED RELATIVE TO OPEN EYES				OPEN EYES ENRICHED RELATIVE TO OCCLUDED EYES					OCCLUDED EYES ENRICHED RELATIVE TO OPEN EYES				OPEN EYES ENRICHED RELATIVE TO OCCLUDED EYES
(from up-regulated gene expression in occluded eyes)				(from down-regulated gene expression in occluded eyes)					(from up-regulated gene expression in occluded eyes)				(from down-regulated gene expression in occluded eyes)
NAME	NES	FDR q-value		NAME	NES	FDR q-value			NAME	NES	FDR q-value		NAME	NES	FDR q-value
KEGG_RIBOSOME	2.53566	0		WP_GABA_RECEPTOR_SIGNALING	-2.19752	0.00322304			REACTOME_EUKARYOTIC_TRANSLATION_ELONGATION	2.31632	0.00174209		REACTOME_SCAVENGING_OF_HEME_FROM_PLASMA	-2.08522	0.0499962
REACTOME_EUKARYOTIC_TRANSLATION_ELONGATION	2.48782	0		REACTOME_TRAFFICKING_OF_AMPA_RECEPTORS	-2.14768	0.00422016			KEGG_RIBOSOME	2.26783	0.00221782		REACTOME_INTERFERON_ALPHA_BETA_SIGNALING	-2.05084	0.0420904
REACTOME_SELENOAMINO_ACID_METABOLISM	2.44869	0		WP_MBDNF_AND_PROBDNF_REGULATION_OF_GABA_NEUROTRANSMISSION	-2.12471	0.00523641			REACTOME_EUKARYOTIC_TRANSLATION_INITIATION	2.13209	0.0138868		PID_GMCSF_PATHWAY	-1.99177	0.0497716
REACTOME_RESPIRATORY_ELECTRON_TRANSPORT_ATP_SYNTHESIS_BY_CHEMIOSMOTIC_COUPLING_AND_HEAT_PRODUCTION_BY_UNCOUPLING_PROTEINS	2.43841	0		WP_SYNAPTIC_VESICLE_PATHWAY	-2.10495	0.0075891			REACTOME_CLASS_C_3_METABOTROPIC_GLUTAMATE_PHEROMONE_RECEPTORS	2.04342	0.0316173		WP_NEOVASCULARISATION_PROCESSES	-1.97774	0.0474838
WP_ELECTRON_TRANSPORT_CHAIN_OXPHOS_SYSTEM_IN_MITOCHONDRIA	2.4009	0		REACTOME_DOPAMINE_NEUROTRANSMITTER_RELEASE_CYCLE	-2.01658	0.0250738			KEGG_BIOSYNTHESIS_OF_UNSATURATED_FATTY_ACIDS	2.0361	0.0265451
REACTOME_RESPIRATORY_ELECTRON_TRANSPORT	2.34351	0		REACTOME_NEUROTRANSMITTER_RELEASE_CYCLE	-2.01265	0.022458			KEGG_OXIDATIVE_PHOSPHORYLATION	2.03226	0.0232977
REACTOME_SULFUR_AMINO_ACID_METABOLISM	2.32461	0		REACTOME_TRANSMISSION_ACROSS_CHEMICAL_SYNAPSES	-1.96186	0.0406045			REACTOME_PI3K_EVENTS_IN_ERBB2_SIGNALING	2.01888	0.022889
REACTOME_COLLAGEN_BIOSYNTHESIS_AND_MODIFYING_ENZYMES	2.28475	0.000237439		REACTOME_NEUROTRANSMITTER_RECEPTORS_AND_POSTSYNAPTIC_SIGNAL_TRANSMISSION	-1.95618	0.0392155			REACTOME_RESPONSE_OF_EIF2AK4_GCN2_TO_AMINO_ACID_DEFICIENCY	2.01579	0.0214803
REACTOME_EUKARYOTIC_TRANSLATION_INITIATION	2.26926	0.000211057		REACTOME_HDMS_DEMETHYLATE_HISTONES	-1.95219	0.0362669			WP_ELECTRON_TRANSPORT_CHAIN_OXPHOS_SYSTEM_IN_MITOCHONDRIA	1.99112	0.0272276
REACTOME_SRP_DEPENDENT_COTRANSLATIONAL_PROTEIN_TARGETING_TO_MEMBRANE	2.21028	0.000758008		KEGG_UBIQUITIN_MEDIATED_PROTEOLYSIS	-1.93712	0.0397938			REACTOME_AMINE_LIGAND_BINDING_RECEPTORS	1.98037	0.0269996
REACTOME_THE_CANONICAL_RETINOID_CYCLE_IN_RODS_TWILIGHT_VISION	2.20846	0.000689098		REACTOME_CHROMATIN_MODIFYING_ENZYMES	-1.91963	0.0449811			WP_CYTOPLASMIC_RIBOSOMAL_PROTEINS	1.95527	0.0325638
KEGG_VALINE_LEUCINE_AND_ISOLEUCINE_DEGRADATION	2.20385	0.000711566		REACTOME_NEURONAL_SYSTEM	-1.91827	0.0418537			WP_ZINC_HOMEOSTASIS	1.91906	0.0460338
REACTOME_FATTY_ACID_METABOLISM	2.17791	0.00101928		REACTOME_GABA_SYNTHESIS_RELEASE_REUPTAKE_AND_DEGRADATION	-1.90706	0.0464954			REACTOME_INFLUENZA_INFECTION	1.91279	0.0456301
REACTOME_THE_CITRIC_ACID_TCA_CYCLE_AND_RESPIRATORY_ELECTRON_TRANSPORT	2.15365	0.00134807		WP_CIRCADIAN_RHYTHM_GENES	-1.89808	0.047756			WP_MITOCHONDRIAL_COMPLEX_IV_ASSEMBLY	1.90741	0.0448506
REACTOME_MITOCHONDRIAL_FATTY_ACID_BETA_OXIDATION	2.15286	0.0012582		WP_JOUBERT_SYNDROME	-1.89661	0.0456204			WP_MONOAMINE_GPCRS	1.90519	0.0431763
REACTOME_METABOLISM_OF_AMINO_ACIDS_AND_DERIVATIVES	2.15199	0.00117956		REACTOME_CARGO_TRAFFICKING_TO_THE_PERICILIARY_MEMBRANE	-1.89046	0.0459998
KEGG_DRUG_METABOLISM_CYTOCHROME_P450	2.12479	0.00155432
WP_VITAMIN_A_AND_CAROTENOID_METABOLISM	2.12357	0.00156995
REACTOME_INTEGRIN_CELL_SURFACE_INTERACTIONS	2.1034	0.00188688
REACTOME_ECM_PROTEOGLYCANS	2.07688	0.0024087
KEGG_FATTY_ACID_METABOLISM	2.07256	0.00256803
REACTOME_RESPONSE_OF_EIF2AK4_GCN2_TO_AMINO_ACID_DEFICIENCY	2.06081	0.00313957
WP_OXIDATIVE_PHOSPHORYLATION	2.04388	0.0040252
WP_GPCRS_CLASS_B_SECRETINLIKE	2.01229	0.00602358
WP_CYTOPLASMIC_RIBOSOMAL_PROTEINS	2.00238	0.00672275
KEGG_CYSTEINE_AND_METHIONINE_METABOLISM	1.99364	0.00715432
KEGG_HISTIDINE_METABOLISM	1.98927	0.00720191
KEGG_OXIDATIVE_PHOSPHORYLATION	1.98047	0.00795453
REACTOME_COLLAGEN_FORMATION	1.976	0.00816911
REACTOME_METABOLISM_OF_FAT_SOLUBLE_VITAMINS	1.94532	0.0115854
KEGG_STEROID_HORMONE_BIOSYNTHESIS	1.94318	0.0115727
REACTOME_TRANSPORT_OF_VITAMINS_NUCLEOSIDES_AND_RELATED_MOLECULES	1.93456	0.0123871
WP_METHIONINE_DE_NOVO_AND_SALVAGE_PATHWAY	1.92705	0.0135259
KEGG_TRYPTOPHAN_METABOLISM	1.91701	0.0149046
KEGG_METABOLISM_OF_XENOBIOTICS_BY_CYTOCHROME_P450	1.91587	0.0146932
WP_FATTY_ACID_BETAOXIDATION	1.90851	0.0155627
REACTOME_DISEASES_OF_METABOLISM	1.9058	0.0156006
KEGG_RETINOL_METABOLISM	1.90295	0.0155874
WP_GPR143_IN_MELANOCYTES_AND_RETINAL_PIGMENT_EPITHELIUM_CELLS	1.90175	0.0155029
WP_PLURIPOTENT_STEM_CELL_DIFFERENTIATION_PATHWAY	1.89871	0.0157525
REACTOME_HS_GAG_DEGRADATION	1.89755	0.0155314
REACTOME_DISEASES_OF_CARBOHYDRATE_METABOLISM	1.88786	0.0169301
KEGG_GLUTATHIONE_METABOLISM	1.87165	0.020094
WP_MITOCHONDRIAL_LONG_CHAIN_FATTY_ACID_BETAOXIDATION	1.86879	0.0204277
NABA_CORE_MATRISOME	1.86546	0.0208131
REACTOME_METABOLISM_OF_PORPHYRINS	1.84672	0.0249448
WP_FATTY_ACID_BIOSYNTHESIS	1.84601	0.0246342
REACTOME_TRANSLATION	1.84347	0.0249451
NABA_ECM_GLYCOPROTEINS	1.8421	0.0248204
WP_OXYSTEROLS_DERIVED_FROM_CHOLESTEROL	1.84139	0.0245486
PID_HNF3B_PATHWAY	1.83469	0.025912
REACTOME_FORMATION_OF_ATP_BY_CHEMIOSMOTIC_COUPLING	1.83256	0.0260852
PID_INTEGRIN3_PATHWAY	1.82884	0.0265512
REACTOME_CHONDROITIN_SULFATE_DERMATAN_SULFATE_METABOLISM	1.82581	0.0267787
KEGG_PARKINSONS_DISEASE	1.82127	0.0276762
WP_PROTEOGLYCAN_BIOSYNTHESIS	1.81317	0.0298534
REACTOME_ACTIVATION_OF_THE_MRNA_UPON_BINDING_OF_THE_CAP_BINDING_COMPLEX_AND_EIFS_AND_SUBSEQUENT_BINDING_TO_43S	1.8124	0.0295606
REACTOME_CHOLESTEROL_BIOSYNTHESIS	1.80909	0.030254
WP_OVERVIEW_OF_PROINFLAMMATORY_AND_PROFIBROTIC_MEDIATORS	1.80584	0.0309246
NABA_ECM_AFFILIATED	1.80537	0.0307059
REACTOME_METABOLISM_OF_VITAMINS_AND_COFACTORS	1.80261	0.0309115
REACTOME_GLUTATHIONE_CONJUGATION	1.80152	0.0307766
KEGG_GLYCOSYLPHOSPHATIDYLINOSITOL_GPI_ANCHOR_BIOSYNTHESIS	1.7925	0.0331792
REACTOME_PHASE_II_CONJUGATION_OF_COMPOUNDS	1.79213	0.0327622
PID_S1P_S1P1_PATHWAY	1.78903	0.0332565
WP_MIRNA_TARGETS_IN_ECM_AND_MEMBRANE_RECEPTORS	1.7878	0.0330956
REACTOME_GAB1_SIGNALOSOME	1.78754	0.0326434
REACTOME_MATURATION_OF_SARS_COV_2_SPIKE_PROTEIN	1.78656	0.0324569
REACTOME_VISUAL_PHOTOTRANSDUCTION	1.78545	0.0322194
REACTOME_SPHINGOLIPID_METABOLISM	1.78482	0.0319748
REACTOME_EXTRACELLULAR_MATRIX_ORGANIZATION	1.78449	0.0316043
WP_GLYCOSAMINOGLYCAN_DEGRADATION	1.78442	0.0311783
REACTOME_COLLAGEN_CHAIN_TRIMERIZATION	1.78295	0.0312292
WP_MITOCHONDRIAL_COMPLEX_IV_ASSEMBLY	1.7824	0.0308966
REACTOME_LAMININ_INTERACTIONS	1.78005	0.0313093
KEGG_BIOSYNTHESIS_OF_UNSATURATED_FATTY_ACIDS	1.7793	0.031169
NABA_COLLAGENS	1.77867	0.0309357
REACTOME_SLC_MEDIATED_TRANSMEMBRANE_TRANSPORT	1.77763	0.0308926
REACTOME_MITOCHONDRIAL_TRANSLATION	1.77641	0.0309071
REACTOME_RHO_GTPASES_ACTIVATE_IQGAPS	1.77338	0.0315465
WP_7OXOC_AND_7BETAHC_PATHWAYS	1.77265	0.0314147
REACTOME_FATTY_ACYL_COA_BIOSYNTHESIS	1.77109	0.0315028
WP_PPARALPHA_PATHWAY	1.76447	0.0334332
REACTOME_A_TETRASACCHARIDE_LINKER_SEQUENCE_IS_REQUIRED_FOR_GAG_SYNTHESIS	1.76408	0.0331924
REACTOME_TRANSPORT_OF_CONNEXONS_TO_THE_PLASMA_MEMBRANE	1.76056	0.0338849
REACTOME_DISEASES_OF_GLYCOSYLATION	1.76056	0.0334909
REACTOME_COLLAGEN_DEGRADATION	1.7522	0.0357876
REACTOME_GLYCOSPHINGOLIPID_METABOLISM	1.75025	0.0358514
KEGG_GLYCOSAMINOGLYCAN_DEGRADATION	1.74975	0.0356488
REACTOME_DEFECTIVE_B4GALT7_CAUSES_EDS_PROGEROID_TYPE	1.74573	0.0364994
REACTOME_PI3K_EVENTS_IN_ERBB2_SIGNALING	1.74538	0.0362116
REACTOME_DIGESTION_AND_ABSORPTION	1.74365	0.0364759
REACTOME_RUNX2_REGULATES_OSTEOBLAST_DIFFERENTIATION	1.74275	0.0363982
REACTOME_ARACHIDONIC_ACID_METABOLISM	1.73978	0.0370457
REACTOME_CRISTAE_FORMATION	1.73852	0.0371312
PID_PRL_SIGNALING_EVENTS_PATHWAY	1.73656	0.0374794
REACTOME_BASIGIN_INTERACTIONS	1.73307	0.0382856
WP_CHOLESTEROL_BIOSYNTHESIS_PATHWAY	1.73225	0.0382578
KEGG_CITRATE_CYCLE_TCA_CYCLE	1.73195	0.0380056
KEGG_ECM_RECEPTOR_INTERACTION	1.7309	0.0380311
REACTOME_EGR2_AND_SOX10_MEDIATED_INITIATION_OF_SCHWANN_CELL_MYELINATION	1.72989	0.0379599
REACTOME_CELLULAR_HEXOSE_TRANSPORT	1.7261	0.0390124
REACTOME_DISEASES_ASSOCIATED_WITH_GLYCOSAMINOGLYCAN_METABOLISM	1.71177	0.044442
WP_STATIN_INHIBITION_OF_CHOLESTEROL_PRODUCTION	1.71103	0.0443597
REACTOME_COMPLEX_I_BIOGENESIS	1.71014	0.0442243
PID_INTEGRIN_CS_PATHWAY	1.70472	0.0460725
KEGG_PRION_DISEASES	1.70311	0.0462512
KEGG_LYSOSOME	1.69885	0.0476766

## Sheet: ZT16 & ZT20
GSEA Pathways with FDR q-val <0.05
NES = normalized enrichment score				FDR = false discovery rate
RETINA ZT16				RETINA ZT16					RETINA ZT20				RETINA ZT20
OCCLUDED EYES ENRICHED RELATIVE TO OPEN EYES				OPEN EYES ENRICHED RELATIVE TO OCCLUDED EYES					OCCLUDED EYES ENRICHED RELATIVE TO OPEN EYES				OPEN EYES ENRICHED RELATIVE TO OCCLUDED EYES
(from up-regulated gene expression in occluded eyes)				(from down-regulated gene expression in occluded eyes)					(from up-regulated gene expression in occluded eyes)				(from down-regulated gene expression in occluded eyes)
NAME	NES	FDR q-value		NAME	NES	FDR q-value			NAME	NES	FDR q-value		NAME	NES	FDR q-value
REACTOME_COLLAGEN_BIOSYNTHESIS_AND_MODIFYING_ENZYMES	2.62347	0		WP_GABA_RECEPTOR_SIGNALING	-2.46907	0			REACTOME_FATTY_ACYL_COA_BIOSYNTHESIS	2.12834	0.0420313		REACTOME_EUKARYOTIC_TRANSLATION_ELONGATION	-2.51441	0
REACTOME_COLLAGEN_FORMATION	2.42169	0		REACTOME_NEUREXINS_AND_NEUROLIGINS	-2.21656	0.000501529			REACTOME_FATTY_ACID_METABOLISM	1.97431	0.0462216		KEGG_RIBOSOME	-2.4724	0
KEGG_COMPLEMENT_AND_COAGULATION_CASCADES	2.31719	0.000914702		REACTOME_GABA_SYNTHESIS_RELEASE_REUPTAKE_AND_DEGRADATION	-2.19452	0.00103238			REACTOME_NICOTINAMIDE_SALVAGING	1.97359	0.0397446		REACTOME_RESPONSE_OF_EIF2AK4_GCN2_TO_AMINO_ACID_DEFICIENCY	-2.47166	0
REACTOME_SCAVENGING_OF_HEME_FROM_PLASMA	2.31083	0.00091838		REACTOME_INSULIN_PROCESSING	-2.19155	0.000774283			REACTOME_SYNTHESIS_OF_VERY_LONG_CHAIN_FATTY_ACYL_COAS	1.94275	0.0453447		REACTOME_REGULATION_OF_EXPRESSION_OF_SLITS_AND_ROBOS	-2.42477	0
PID_INTEGRIN_A9B1_PATHWAY	2.28763	0.000924412		WP_MBDNF_AND_PROBDNF_REGULATION_OF_GABA_NEUROTRANSMISSION	-2.17259	0.00103743			REACTOME_RUNX2_REGULATES_BONE_DEVELOPMENT	1.94156	0.0412444		REACTOME_EUKARYOTIC_TRANSLATION_INITIATION	-2.38477	0
PID_INTEGRIN1_PATHWAY	2.28022	0.00091948		REACTOME_NEURONAL_SYSTEM	-2.16572	0.000864524			REACTOME_MET_ACTIVATES_PTK2_SIGNALING	1.92534	0.0447808		PID_CONE_PATHWAY	-2.31242	0.000363067
REACTOME_EXTRACELLULAR_MATRIX_ORGANIZATION	2.27879	0.000788126		REACTOME_NEUROTRANSMITTER_RELEASE_CYCLE	-2.16103	0.000741021			WP_NOTCH1_REGULATION_OF_ENDOTHELIAL_CELL_CALCIFICATION	1.91996	0.0431207		REACTOME_SELENOAMINO_ACID_METABOLISM	-2.30568	0.0003112
REACTOME_COLLAGEN_CHAIN_TRIMERIZATION	2.25355	0.000921947		REACTOME_TRANSMISSION_ACROSS_CHEMICAL_SYNAPSES	-2.15139	0.000648393							REACTOME_NONSENSE_MEDIATED_DECAY_NMD	-2.30025	0.0002723
NABA_CORE_MATRISOME	2.25189	0.000819508		KEGG_LONG_TERM_POTENTIATION	-2.12084	0.00161387							REACTOME_SIGNALING_BY_ROBO_RECEPTORS	-2.27179	0.000242045
REACTOME_INTEGRIN_CELL_SURFACE_INTERACTIONS	2.25108	0.00082733		REACTOME_TRAFFICKING_OF_GLUR2_CONTAINING_AMPA_RECEPTORS	-2.11693	0.00186691							WP_CYTOPLASMIC_RIBOSOMAL_PROTEINS	-2.26881	0.00021784
REACTOME_ARACHIDONIC_ACID_METABOLISM	2.24908	0.000752118		WP_SYNAPTIC_VESICLE_PATHWAY	-2.11507	0.0017948							REACTOME_NEUREXINS_AND_NEUROLIGINS	-2.19883	0.000297556
REACTOME_FORMATION_OF_FIBRIN_CLOT_CLOTTING_CASCADE	2.24718	0.000919556		REACTOME_DARPP_32_EVENTS	-2.10363	0.00181789							KEGG_PROTEASOME	-2.19154	0.000363
WP_FOLATE_METABOLISM	2.21086	0.00167161		WP_DISRUPTION_OF_POSTSYNAPTIC_SIGNALING_BY_CNV	-2.10205	0.00175721							WP_DISRUPTION_OF_POSTSYNAPTIC_SIGNALING_BY_CNV	-2.16145	0.000671074
NABA_COLLAGENS	2.20571	0.00175015		PID_NFAT_3PATHWAY	-2.0979	0.00185681							REACTOME_NEURONAL_SYSTEM	-2.1564	0.00062314
REACTOME_CHONDROITIN_SULFATE_DERMATAN_SULFATE_METABOLISM	2.19931	0.00181451		REACTOME_SIGNALING_BY_WNT_IN_CANCER	-2.08591	0.00201441							REACTOME_NEGATIVE_REGULATION_OF_NOTCH4_SIGNALING	-2.14882	0.000805442
REACTOME_IMMUNOREGULATORY_INTERACTIONS_BETWEEN_A_LYMPHOID_AND_A_NON_LYMPHOID_CELL	2.19894	0.00170111		REACTOME_COPI_MEDIATED_ANTEROGRADE_TRANSPORT	-2.08475	0.00188851							REACTOME_DECTIN_1_MEDIATED_NONCANONICAL_NF_KB_SIGNALING	-2.1481	0.000755102
REACTOME_BINDING_AND_UPTAKE_OF_LIGANDS_BY_SCAVENGER_RECEPTORS	2.18518	0.00186916		REACTOME_PROTEIN_PROTEIN_INTERACTIONS_AT_SYNAPSES	-2.08346	0.00190349							REACTOME_DEGRADATION_OF_AXIN	-2.144	0.000773702
KEGG_DRUG_METABOLISM_CYTOCHROME_P450	2.18154	0.00176532		WP_FRAGILE_X_SYNDROME	-2.06661	0.00254857							REACTOME_TRAFFICKING_OF_AMPA_RECEPTORS	-2.13844	0.000851149
WP_GLUTATHIONE_METABOLISM	2.17752	0.0016724		BIOCARTA_GPCR_PATHWAY	-2.06384	0.00263191							REACTOME_PROTEIN_PROTEIN_INTERACTIONS_AT_SYNAPSES	-2.13458	0.000806351
KEGG_ARACHIDONIC_ACID_METABOLISM	2.15944	0.00203775		REACTOME_CARGO_TRAFFICKING_TO_THE_PERICILIARY_MEMBRANE	-2.06274	0.00255238							REACTOME_DEGRADATION_OF_BETA_CATENIN_BY_THE_DESTRUCTION_COMPLEX	-2.1313	0.000875513
REACTOME_COLLAGEN_DEGRADATION	2.13938	0.00254363		WP_SPLICING_FACTOR_NOVA_REGULATED_SYNAPTIC_PROTEINS	-2.04762	0.00346844							REACTOME_SRP_DEPENDENT_COTRANSLATIONAL_PROTEIN_TARGETING_TO_MEMBRANE	-2.1185	0.00109549
REACTOME_ASSEMBLY_OF_COLLAGEN_FIBRILS_AND_OTHER_MULTIMERIC_STRUCTURES	2.13084	0.00285305		REACTOME_TRAFFICKING_OF_AMPA_RECEPTORS	-2.03481	0.00378503							REACTOME_DARPP_32_EVENTS	-2.11697	0.0010457
REACTOME_DEFECTIVE_B4GALT7_CAUSES_EDS_PROGEROID_TYPE	2.12593	0.0029682		REACTOME_RAB_GEFS_EXCHANGE_GTP_FOR_GDP_ON_RABS	-2.0307	0.00389072							REACTOME_TRANSLATION	-2.10893	0.00114073
REACTOME_MITOCHONDRIAL_FATTY_ACID_BETA_OXIDATION	2.12483	0.00284453		REACTOME_NEUROTRANSMITTER_RECEPTORS_AND_POSTSYNAPTIC_SIGNAL_TRANSMISSION	-2.024	0.00433733							REACTOME_VOLTAGE_GATED_POTASSIUM_CHANNELS	-2.08858	0.00154675
KEGG_HEMATOPOIETIC_CELL_LINEAGE	2.12306	0.00273075		WP_COHESIN_COMPLEX_CORNELIA_DE_LANGE_SYNDROME	-2.0205	0.00449556							REACTOME_REGULATION_OF_HMOX1_EXPRESSION_AND_ACTIVITY	-2.0817	0.00161355
WP_COMPLEMENT_SYSTEM	2.10539	0.00333494		BIOCARTA_PDZS_PATHWAY	-2.01095	0.0049199							REACTOME_STABILIZATION_OF_P53	-2.07475	0.0018862
REACTOME_A_TETRASACCHARIDE_LINKER_SEQUENCE_IS_REQUIRED_FOR_GAG_SYNTHESIS	2.07553	0.00450508		REACTOME_GOLGI_TO_ER_RETROGRADE_TRANSPORT	-2.00783	0.00492715							REACTOME_AUF1_HNRNP_D0_BINDS_AND_DESTABILIZES_MRNA	-2.06926	0.00201568
REACTOME_DEGRADATION_OF_THE_EXTRACELLULAR_MATRIX	2.07094	0.00450624		PID_REELIN_PATHWAY	-2.00469	0.00501082							REACTOME_CELLULAR_RESPONSE_TO_STARVATION	-2.06464	0.00206209
NABA_ECM_GLYCOPROTEINS	2.06765	0.00460383		REACTOME_GLYCOLYSIS	-2.00182	0.0050518							REACTOME_CROSS_PRESENTATION_OF_SOLUBLE_EXOGENOUS_ANTIGENS_ENDOSOMES	-2.04854	0.0027045
REACTOME_CREATION_OF_C4_AND_C2_ACTIVATORS	2.02562	0.00731296		REACTOME_INTRA_GOLGI_AND_RETROGRADE_GOLGI_TO_ER_TRAFFIC	-1.9821	0.0068916							REACTOME_METABOLISM_OF_POLYAMINES	-2.03498	0.00305199
REACTOME_ECM_PROTEOGLYCANS	2.02415	0.00722424		BIOCARTA_EIF4_PATHWAY	-1.98045	0.00673542							REACTOME_DEGRADATION_OF_DVL	-2.02239	0.00401852
REACTOME_CHOLESTEROL_BIOSYNTHESIS	2.02282	0.00705647		REACTOME_ER_TO_GOLGI_ANTEROGRADE_TRANSPORT	-1.97769	0.00684964							REACTOME_NUCLEAR_EVENTS_KINASE_AND_TRANSCRIPTION_FACTOR_ACTIVATION	-2.02211	0.00392642
WP_NOTCH1_REGULATION_OF_ENDOTHELIAL_CELL_CALCIFICATION	2.0216	0.00687085		PID_FOXO_PATHWAY	-1.96779	0.00755273							REACTOME_CYTOSOLIC_TRNA_AMINOACYLATION	-2.01824	0.00397385
REACTOME_INITIAL_TRIGGERING_OF_COMPLEMENT	1.99848	0.00851081		WP_RETT_SYNDROME_CAUSING_GENES	-1.96707	0.00739028							REACTOME_REGULATION_OF_RUNX3_EXPRESSION_AND_ACTIVITY	-2.01606	0.00404973
WP_COMPLEMENT_AND_COAGULATION_CASCADES	1.9976	0.00832089		KEGG_ENDOCYTOSIS	-1.96463	0.00732676							REACTOME_RRNA_PROCESSING	-2.01179	0.00424729
WP_PROSTAGLANDIN_SYNTHESIS_AND_REGULATION	1.99108	0.00888027		BIOCARTA_CALCINEURIN_PATHWAY	-1.96448	0.00715232							REACTOME_PCP_CE_PATHWAY	-2.01142	0.0041598
NABA_ECM_REGULATORS	1.99078	0.00866492		BIOCARTA_NOS1_PATHWAY	-1.95696	0.00779674							REACTOME_ACTIVATION_OF_THE_MRNA_UPON_BINDING_OF_THE_CAP_BINDING_COMPLEX_AND_EIFS_AND_SUBSEQUENT_BINDING_TO_43S	-2.0101	0.00419544
KEGG_TERPENOID_BACKBONE_BIOSYNTHESIS	1.97941	0.00950097		WP_ENERGY_METABOLISM	-1.95481	0.00786607							REACTOME_HEDGEHOG_LIGAND_BIOGENESIS	-2.00691	0.00428799
REACTOME_GLYCOSPHINGOLIPID_METABOLISM	1.9673	0.0106134		WP_MET_IN_TYPE_1_PAPILLARY_RENAL_CELL_CARCINOMA	-1.95325	0.00779664							REACTOME_PTEN_REGULATION	-2.00309	0.00448573
REACTOME_COMPLEMENT_CASCADE	1.96466	0.0107842		PID_IFNG_PATHWAY	-1.93924	0.00906149							WP_PHYSIOLOGICAL_AND_PATHOLOGICAL_HYPERTROPHY_OF_THE_HEART	-2.00106	0.00451078
REACTOME_HS_GAG_DEGRADATION	1.96446	0.0105212		BIOCARTA_IGF1MTOR_PATHWAY	-1.93827	0.0089415							REACTOME_DEGRADATION_OF_GLI1_BY_THE_PROTEASOME	-1.99402	0.00480535
KEGG_GLYCOSAMINOGLYCAN_DEGRADATION	1.95758	0.0110852		REACTOME_DOWNREGULATION_OF_SMAD2_3_SMAD4_TRANSCRIPTIONAL_ACTIVITY	-1.93815	0.00872861							REACTOME_CDT1_ASSOCIATION_WITH_THE_CDC6_ORC_ORIGIN_COMPLEX	-1.99283	0.00476998
WP_SELENIUM_MICRONUTRIENT_NETWORK	1.95558	0.0110403		REACTOME_TRANSPORT_TO_THE_GOLGI_AND_SUBSEQUENT_MODIFICATION	-1.93306	0.00912858							WP_RETT_SYNDROME_CAUSING_GENES	-1.98992	0.00496314
WP_MIRNA_TARGETS_IN_ECM_AND_MEMBRANE_RECEPTORS	1.94432	0.0121833		WP_INSULIN_SIGNALING	-1.93245	0.00899213							REACTOME_ASYMMETRIC_LOCALIZATION_OF_PCP_PROTEINS	-1.98894	0.004951
BIOCARTA_INFLAM_PATHWAY	1.94186	0.0122403		BIOCARTA_PTDINS_PATHWAY	-1.92975	0.00909089							WP_FRAGILE_X_SYNDROME	-1.97953	0.00547456
REACTOME_CROSSLINKING_OF_COLLAGEN_FIBRILS	1.93528	0.012631		KEGG_UBIQUITIN_MEDIATED_PROTEOLYSIS	-1.92522	0.00950612							KEGG_PARKINSONS_DISEASE	-1.97212	0.00602038
REACTOME_TNFS_BIND_THEIR_PHYSIOLOGICAL_RECEPTORS	1.92719	0.0133021		PID_PI3KCI_AKT_PATHWAY	-1.92416	0.00946034							REACTOME_REGULATION_OF_PTEN_STABILITY_AND_ACTIVITY	-1.9685	0.00610164
BIOCARTA_AMI_PATHWAY	1.91829	0.0140825		REACTOME_CHROMATIN_MODIFYING_ENZYMES	-1.92128	0.0096749							REACTOME_CYTOPROTECTION_BY_HMOX1	-1.94297	0.00869179
REACTOME_ELASTIC_FIBRE_FORMATION	1.91279	0.0142999		WP_SYNAPTIC_SIGNALING_PATHWAYS_ASSOCIATED_WITH_AUTISM_SPECTRUM_DISORDER	-1.91899	0.00981689							WP_SYNAPTIC_VESICLE_PATHWAY	-1.93801	0.00925423
WP_CHOLESTEROL_BIOSYNTHESIS_PATHWAY	1.91139	0.0142671		REACTOME_RAB_REGULATION_OF_TRAFFICKING	-1.91756	0.00984857							REACTOME_DEFECTIVE_CFTR_CAUSES_CYSTIC_FIBROSIS	-1.93792	0.00909128
KEGG_CYTOKINE_CYTOKINE_RECEPTOR_INTERACTION	1.90581	0.0147051		REACTOME_GLUTAMATE_NEUROTRANSMITTER_RELEASE_CYCLE	-1.91351	0.0103719							REACTOME_TRANSMISSION_ACROSS_CHEMICAL_SYNAPSES	-1.93539	0.0091276
BIOCARTA_INTRINSIC_PATHWAY	1.90223	0.0148963		BIOCARTA_VDR_PATHWAY	-1.91255	0.0102129							REACTOME_NEUROTRANSMITTER_RECEPTORS_AND_POSTSYNAPTIC_SIGNAL_TRANSMISSION	-1.93505	0.00897267
WP_MITOCHONDRIAL_COMPLEX_I_ASSEMBLY_MODEL_OXPHOS_SYSTEM	1.89147	0.0160171		WP_HOSTPATHOGEN_INTERACTION_OF_HUMAN_CORONAVIRUSES_MAPK_SIGNALING	-1.91205	0.0100592							REACTOME_BETA_CATENIN_INDEPENDENT_WNT_SIGNALING	-1.93381	0.00890639
KEGG_GLYCINE_SERINE_AND_THREONINE_METABOLISM	1.8906	0.0158537		REACTOME_RAF_ACTIVATION	-1.90666	0.010601							REACTOME_THE_ROLE_OF_GTSE1_IN_G2_M_PROGRESSION_AFTER_G2_CHECKPOINT	-1.93117	0.00910539
REACTOME_COMPLEX_I_BIOGENESIS	1.86834	0.0191011		PID_CONE_PATHWAY	-1.90544	0.010577							REACTOME_UCH_PROTEINASES	-1.93081	0.00897931
REACTOME_DIGESTION	1.86684	0.0190125		REACTOME_DOPAMINE_NEUROTRANSMITTER_RELEASE_CYCLE	-1.90536	0.0104066							KEGG_OXIDATIVE_PHOSPHORYLATION	-1.91873	0.0101476
WP_INTERACTIONS_BETWEEN_IMMUNE_CELLS_AND_MICRORNAS_IN_TUMOR_MICROENVIRONMENT	1.86219	0.0195283		REACTOME_HDMS_DEMETHYLATE_HISTONES	-1.90305	0.0105156							REACTOME_SEROTONIN_NEUROTRANSMITTER_RELEASE_CYCLE	-1.91498	0.0106042
WP_GLYCOSAMINOGLYCAN_DEGRADATION	1.85482	0.0203995		BIOCARTA_CREB_PATHWAY	-1.90296	0.0103343							REACTOME_TRAFFICKING_OF_GLUR2_CONTAINING_AMPA_RECEPTORS	-1.91465	0.0105354
KEGG_FATTY_ACID_METABOLISM	1.85418	0.0201462		REACTOME_TRANSCRIPTIONAL_REGULATION_BY_MECP2	-1.89783	0.0108996							BIOCARTA_NOS1_PATHWAY	-1.90324	0.0123537
REACTOME_CHONDROITIN_SULFATE_BIOSYNTHESIS	1.83969	0.022623		REACTOME_SEROTONIN_NEUROTRANSMITTER_RELEASE_CYCLE	-1.89664	0.0107698							REACTOME_INFLUENZA_INFECTION	-1.90316	0.0121478
REACTOME_EGR2_AND_SOX10_MEDIATED_INITIATION_OF_SCHWANN_CELL_MYELINATION	1.83893	0.0223867		PID_ARF_3PATHWAY	-1.89447	0.0111197							REACTOME_G1_S_DNA_DAMAGE_CHECKPOINTS	-1.89763	0.0129728
WP_OSTEOCLAST_SIGNALING	1.83703	0.0225112		WP_CILIARY_LANDSCAPE	-1.89334	0.0111417							KEGG_HUNTINGTONS_DISEASE	-1.89724	0.0128166
REACTOME_LAMININ_INTERACTIONS	1.82261	0.0248093		REACTOME_LYSOSOME_VESICLE_BIOGENESIS	-1.8882	0.0117559							REACTOME_GABA_SYNTHESIS_RELEASE_REUPTAKE_AND_DEGRADATION	-1.89347	0.0132398
KEGG_NITROGEN_METABOLISM	1.82248	0.0244498		PID_INSULIN_GLUCOSE_PATHWAY	-1.88515	0.0119935							REACTOME_TRNA_AMINOACYLATION	-1.88837	0.0136999
WP_FLUOROPYRIMIDINE_ACTIVITY	1.82055	0.0244095		REACTOME_CLATHRIN_MEDIATED_ENDOCYTOSIS	-1.88225	0.0121776							WP_GABA_RECEPTOR_SIGNALING	-1.88196	0.0144023
REACTOME_DISEASES_OF_CARBOHYDRATE_METABOLISM	1.81386	0.0254595		REACTOME_TRANSLOCATION_OF_SLC2A4_GLUT4_TO_THE_PLASMA_MEMBRANE	-1.87671	0.0130125							WP_ELECTRON_TRANSPORT_CHAIN_OXPHOS_SYSTEM_IN_MITOCHONDRIA	-1.87708	0.0150516
WP_OVERVIEW_OF_PROINFLAMMATORY_AND_PROFIBROTIC_MEDIATORS	1.80383	0.0276273		WP_LEPTININSULIN_SIGNALING_OVERLAP	-1.87143	0.0137349							REACTOME_MRNA_SPLICING	-1.8745	0.0152182
NABA_ECM_AFFILIATED	1.78431	0.0318416		BIOCARTA_MTOR_PATHWAY	-1.86537	0.0143731							REACTOME_NR1H3_NR1H2_REGULATE_GENE_EXPRESSION_LINKED_TO_CHOLESTEROL_TRANSPORT_AND_EFFLUX	-1.86947	0.0160731
WP_EICOSANOID_METABOLISM_VIA_CYCLOOXYGENASES_COX	1.77904	0.0326569		REACTOME_CREB1_PHOSPHORYLATION_THROUGH_NMDA_RECEPTOR_MEDIATED_ACTIVATION_OF_RAS_SIGNALING	-1.85419	0.0162102							REACTOME_REGULATION_OF_RUNX2_EXPRESSION_AND_ACTIVITY	-1.86704	0.0163483
KEGG_GLUTATHIONE_METABOLISM	1.76955	0.0348783		REACTOME_CARGO_RECOGNITION_FOR_CLATHRIN_MEDIATED_ENDOCYTOSIS	-1.85367	0.0161276							REACTOME_DOWNSTREAM_SIGNALING_EVENTS_OF_B_CELL_RECEPTOR_BCR	-1.86627	0.0162097
WP_NEPHROTIC_SYNDROME	1.76854	0.0346454		REACTOME_RECYCLING_PATHWAY_OF_L1	-1.85343	0.0159447							BIOCARTA_VDR_PATHWAY	-1.86516	0.0162605
REACTOME_FATTY_ACID_METABOLISM	1.767	0.0346974		BIOCARTA_ARAP_PATHWAY	-1.84332	0.0177523							WP_SEROTONIN_HTR1_GROUP_AND_FOS_PATHWAY	-1.86511	0.0160347
REACTOME_HYALURONAN_METABOLISM	1.76658	0.0343116		REACTOME_UB_SPECIFIC_PROCESSING_PROTEASES	-1.84234	0.0177508							WP_PARKINUBIQUITIN_PROTEASOMAL_SYSTEM_PATHWAY	-1.85412	0.0180709
PID_PTP1B_PATHWAY	1.76637	0.0339102		REACTOME_SIGNALING_BY_TGF_BETA_RECEPTOR_COMPLEX	-1.84145	0.0177219							REACTOME_POTASSIUM_CHANNELS	-1.85011	0.0187617
REACTOME_MOLECULES_ASSOCIATED_WITH_ELASTIC_FIBRES	1.76271	0.0344844		SIG_PIP3_SIGNALING_IN_CARDIAC_MYOCTES	-1.83895	0.0178864							REACTOME_ORC1_REMOVAL_FROM_CHROMATIN	-1.84409	0.0197101
KEGG_INTESTINAL_IMMUNE_NETWORK_FOR_IGA_PRODUCTION	1.76052	0.0347611		REACTOME_REGULATION_OF_MECP2_EXPRESSION_AND_ACTIVITY	-1.82503	0.0210619							REACTOME_COPI_MEDIATED_ANTEROGRADE_TRANSPORT	-1.83664	0.0213409
REACTOME_GLUTATHIONE_CONJUGATION	1.75768	0.0351817		REACTOME_ACTIVATION_OF_NMDA_RECEPTORS_AND_POSTSYNAPTIC_EVENTS	-1.82502	0.0207884							REACTOME_HDACS_DEACETYLATE_HISTONES	-1.82196	0.0251731
KEGG_ECM_RECEPTOR_INTERACTION	1.75547	0.035293		REACTOME_DEADENYLATION_OF_MRNA	-1.81878	0.021933							REACTOME_REGULATION_OF_MRNA_STABILITY_BY_PROTEINS_THAT_BIND_AU_RICH_ELEMENTS	-1.8163	0.0266106
KEGG_METABOLISM_OF_XENOBIOTICS_BY_CYTOCHROME_P450	1.75384	0.0353337		REACTOME_TRANSCRIPTIONAL_ACTIVITY_OF_SMAD2_SMAD3_SMAD4_HETEROTRIMER	-1.81861	0.0216948							REACTOME_NGF_STIMULATED_TRANSCRIPTION	-1.81553	0.0266349
REACTOME_INTRINSIC_PATHWAY_OF_FIBRIN_CLOT_FORMATION	1.75158	0.0357201		WP_T_CELL_RECEPTOR_AND_COSTIMULATORY_SIGNALING	-1.81456	0.0225687							REACTOME_SIGNALING_BY_NTRKS	-1.81521	0.0263972
WP_ELECTRON_TRANSPORT_CHAIN_OXPHOS_SYSTEM_IN_MITOCHONDRIA	1.75048	0.0355974		BIOCARTA_BAD_PATHWAY	-1.80496	0.0250985							REACTOME_NERVOUS_SYSTEM_DEVELOPMENT	-1.79899	0.0308793
REACTOME_DISEASES_ASSOCIATED_WITH_GLYCOSAMINOGLYCAN_METABOLISM	1.74831	0.0357451		REACTOME_PTEN_REGULATION	-1.80095	0.0258291							KEGG_AXON_GUIDANCE	-1.79477	0.0316505
REACTOME_KERATINIZATION	1.74514	0.0364196		REACTOME_PROTEIN_UBIQUITINATION	-1.79949	0.0258805							PID_NFAT_3PATHWAY	-1.7939	0.0315066
REACTOME_RESPONSE_TO_ELEVATED_PLATELET_CYTOSOLIC_CA2	1.74163	0.0370674		WP_MRNA_PROCESSING	-1.79755	0.0261905							BIOCARTA_MEF2D_PATHWAY	-1.79058	0.0324121
REACTOME_SYNTHESIS_OF_LEUKOTRIENES_LT_AND_EOXINS_EX	1.74109	0.0367489		WP_PKCGAMMA_CALCIUM_SIGNALING_PATHWAY_IN_ATAXIA	-1.79596	0.0264432							BIOCARTA_PDZS_PATHWAY	-1.78796	0.0329199
REACTOME_NON_INTEGRIN_MEMBRANE_ECM_INTERACTIONS	1.73018	0.0395539		REACTOME_INOSITOL_PHOSPHATE_METABOLISM	-1.79288	0.0272496							KEGG_SPLICEOSOME	-1.78724	0.0327286
REACTOME_FORMATION_OF_THE_CORNIFIED_ENVELOPE	1.72981	0.039269		WP_COMMON_PATHWAYS_UNDERLYING_DRUG_ADDICTION	-1.79218	0.0271272							REACTOME_REGULATION_OF_RAS_BY_GAPS	-1.776	0.0365727
WP_CYTOKINES_AND_INFLAMMATORY_RESPONSE	1.72826	0.039272		PID_ERBB1_INTERNALIZATION_PATHWAY	-1.79124	0.0271859							REACTOME_OPIOID_SIGNALLING	-1.77369	0.0369676
BIOCARTA_COMP_PATHWAY	1.727	0.039223		REACTOME_NETRIN_1_SIGNALING	-1.78989	0.0273127							REACTOME_SYNTHESIS_OF_DNA	-1.76266	0.0409066
WP_WHITE_FAT_CELL_DIFFERENTIATION	1.72627	0.0390082		REACTOME_DEUBIQUITINATION	-1.78278	0.0291882							PID_ARF_3PATHWAY	-1.76207	0.040696
PID_IL23_PATHWAY	1.72075	0.0399791		REACTOME_ER_QUALITY_CONTROL_COMPARTMENT_ERQC	-1.7818	0.0292798							WP_ALZHEIMERS_DISEASE_AND_MIRNA_EFFECTS	-1.75597	0.042677
PID_INTEGRIN2_PATHWAY	1.71402	0.0416239		BIOCARTA_NFAT_PATHWAY	-1.77918	0.0298761							WP_ALZHEIMERS_DISEASE	-1.75582	0.0422728
REACTOME_O_GLYCOSYLATION_OF_TSR_DOMAIN_CONTAINING_PROTEINS	1.70764	0.0431182		KEGG_REGULATION_OF_AUTOPHAGY	-1.77799	0.0299906							REACTOME_DNA_REPLICATION_PRE_INITIATION	-1.75296	0.0431413
NABA_SECRETED_FACTORS	1.70376	0.0441006		REACTOME_SIGNALING_BY_NOTCH1	-1.77671	0.0302121							REACTOME_TNFR2_NON_CANONICAL_NF_KB_PATHWAY	-1.75194	0.043117
WP_VITAMIN_B12_METABOLISM	1.69411	0.0467791		WP_PI3KAKTMTOR_SIGNALING_PATHWAY_AND_THERAPEUTIC_OPPORTUNITIES	-1.77494	0.0305946							REACTOME_CRISTAE_FORMATION	-1.75082	0.0431221
PID_SYNDECAN_1_PATHWAY	1.69183	0.0471549		BIOCARTA_IGF1R_PATHWAY	-1.76842	0.0323849							WP_NSP1_FROM_SARSCOV2_INHIBITS_TRANSLATION_INITIATION_IN_THE_HOST_CELL	-1.75033	0.0428688
REACTOME_SULFUR_AMINO_ACID_METABOLISM	1.68459	0.049118		PID_RAS_PATHWAY	-1.76803	0.0322119							REACTOME_DOPAMINE_NEUROTRANSMITTER_RELEASE_CYCLE	-1.74814	0.0432274
REACTOME_INTERLEUKIN_10_SIGNALING	1.6832	0.049029		BIOCARTA_MET_PATHWAY	-1.76577	0.0326445							REACTOME_COOPERATION_OF_PREFOLDIN_AND_TRIC_CCT_IN_ACTIN_AND_TUBULIN_FOLDING	-1.74086	0.0461244
PID_INTEGRIN3_PATHWAY	1.68203	0.0489805		REACTOME_REGULATION_OF_HSF1_MEDIATED_HEAT_SHOCK_RESPONSE	-1.76485	0.0325988							REACTOME_MAPK_TARGETS_NUCLEAR_EVENTS_MEDIATED_BY_MAP_KINASES	-1.73544	0.0481689
KEGG_CYTOSOLIC_DNA_SENSING_PATHWAY	1.6808	0.0490296		REACTOME_COPI_DEPENDENT_GOLGI_TO_ER_RETROGRADE_TRAFFIC	-1.75809	0.0349384							REACTOME_PROCESSING_OF_CAPPED_INTRON_CONTAINING_PRE_MRNA	-1.73261	0.0489946
				BIOCARTA_WNT_PATHWAY	-1.75754	0.0348599							REACTOME_ACTIVATION_OF_ANTERIOR_HOX_GENES_IN_HINDBRAIN_DEVELOPMENT_DURING_EARLY_EMBRYOGENESIS	-1.72975	0.050021
				REACTOME_REGULATION_OF_TP53_ACTIVITY	-1.75507	0.0354514							REACTOME_FLT3_SIGNALING_IN_DISEASE	-1.7275	0.0504763
				REACTOME_SUMOYLATION_OF_SUMOYLATION_PROTEINS	-1.7537	0.0356698							WP_OXIDATIVE_PHOSPHORYLATION	-1.72698	0.0502536
				REACTOME_UPTAKE_AND_ACTIONS_OF_BACTERIAL_TOXINS	-1.75363	0.0353568							KEGG_AMINOACYL_TRNA_BIOSYNTHESIS	-1.72682	0.0498235
				BIOCARTA_MEF2D_PATHWAY	-1.75338	0.0350986							REACTOME_SIGNALING_BY_WNT	-1.7263	0.0496719
				REACTOME_OPIOID_SIGNALLING	-1.75208	0.0354066
				WP_BRAINDERIVED_NEUROTROPHIC_FACTOR_BDNF_SIGNALING_PATHWAY	-1.75085	0.0356485
				REACTOME_MAPK_TARGETS_NUCLEAR_EVENTS_MEDIATED_BY_MAP_KINASES	-1.74895	0.0360197
				WP_EGFEGFR_SIGNALING_PATHWAY	-1.74772	0.0360522
				REACTOME_RUNX1_INTERACTS_WITH_CO_FACTORS_WHOSE_PRECISE_EFFECT_ON_RUNX1_TARGETS_IS_NOT_KNOWN	-1.74621	0.0363574
				PID_MTOR_4PATHWAY	-1.7461	0.0360954
				KEGG_TYPE_II_DIABETES_MELLITUS	-1.74448	0.0363941
				KEGG_SPLICEOSOME	-1.73606	0.0392795
				PID_IGF1_PATHWAY	-1.73565	0.039126
				PID_PS1_PATHWAY	-1.73468	0.0390567
				REACTOME_SUMOYLATION_OF_DNA_DAMAGE_RESPONSE_AND_REPAIR_PROTEINS	-1.73245	0.0398121
				REACTOME_CELLULAR_RESPONSE_TO_HEAT_STRESS	-1.73233	0.0395246
				REACTOME_SYNTHESIS_OF_PIPS_AT_THE_EARLY_ENDOSOME_MEMBRANE	-1.72753	0.041292
				REACTOME_NEGATIVE_REGULATION_OF_MET_ACTIVITY	-1.72716	0.0411461
				PID_ERBB1_DOWNSTREAM_PATHWAY	-1.72672	0.0409943
				WP_HOSTPATHOGEN_INTERACTION_OF_HUMAN_CORONAVIRUSES_AUTOPHAGY	-1.72239	0.0425098
				REACTOME_PLATELET_CALCIUM_HOMEOSTASIS	-1.71973	0.0433034
				REACTOME_THE_PHOTOTRANSDUCTION_CASCADE	-1.71865	0.0434505
				WP_AUTOPHAGY	-1.71708	0.0438939
				WP_VITAMIN_DSENSITIVE_CALCIUM_SIGNALING_IN_DEPRESSION	-1.71451	0.0446624
				WP_HEREDITARY_LEIOMYOMATOSIS_AND_RENAL_CELL_CARCINOMA_PATHWAY	-1.71405	0.044514
				REACTOME_TRANSCRIPTIONAL_REGULATION_BY_TP53	-1.71318	0.044514
				REACTOME_RAS_ACTIVATION_UPON_CA2_INFLUX_THROUGH_NMDA_RECEPTOR	-1.70855	0.0459651
				REACTOME_NR1H3_NR1H2_REGULATE_GENE_EXPRESSION_LINKED_TO_CHOLESTEROL_TRANSPORT_AND_EFFLUX	-1.70715	0.0462924
				PID_AR_PATHWAY	-1.70458	0.0473352
				REACTOME_POSTMITOTIC_NUCLEAR_PORE_COMPLEX_NPC_REFORMATION	-1.7008	0.0491231
				KEGG_TIGHT_JUNCTION	-1.69971	0.0492155
				WP_TGFBETA_SIGNALING_PATHWAY	-1.69782	0.0498071
				REACTOME_E3_UBIQUITIN_LIGASES_UBIQUITINATE_TARGET_PROTEINS	-1.69767	0.0495053
				REACTOME_SUMOYLATION_OF_DNA_REPLICATION_PROTEINS	-1.69671	0.0496384
				REACTOME_TRANS_GOLGI_NETWORK_VESICLE_BUDDING	-1.69657	0.0493422
				REACTOME_COPI_INDEPENDENT_GOLGI_TO_ER_RETROGRADE_TRAFFIC	-1.69632	0.0491039
				REACTOME_ANTIGEN_PROCESSING_UBIQUITINATION_PROTEASOME_DEGRADATION	-1.69631	0.0487557
				KEGG_RNA_DEGRADATION	-1.6959	0.0486217
				BIOCARTA_GLEEVEC_PATHWAY	-1.69587	0.0483041
				REACTOME_ACTIVATION_OF_BH3_ONLY_PROTEINS	-1.69511	0.0482718
				WP_THYROID_STIMULATING_HORMONE_TSH_SIGNALING_PATHWAY	-1.69389	0.0485331
				REACTOME_RETROGRADE_TRANSPORT_AT_THE_TRANS_GOLGI_NETWORK	-1.69312	0.0485777
				SIG_INSULIN_RECEPTOR_PATHWAY_IN_CARDIAC_MYOCYTES	-1.69251	0.0485212
				REACTOME_HEME_SIGNALING	-1.68934	0.0497397

## Sheet: OVERALL
GSEA Pathways with FDR q-val <0.05
NES = normalized enrichment score				FDR = false discovery rate
RETINA OVERALL				RETINA OVERALL
OCCLUDED EYES ENRICHED RELATIVE TO OPEN EYES				OPEN EYES ENRICHED RELATIVE TO OCCLUDED EYES
(from up-regulated gene expression in occluded eyes)				(from down-regulated gene expression in occluded eyes)
NAME	NES	FDR q-value		NAME	NES	FDR q-value
REACTOME_NON_INTEGRIN_MEMBRANE_ECM_INTERACTIONS	2.57724	0		REACTOME_THE_PHOTOTRANSDUCTION_CASCADE	-2.45884	0
REACTOME_EUKARYOTIC_TRANSLATION_ELONGATION	2.56935	0		PID_RHODOPSIN_PATHWAY	-2.33851	0.000420854
REACTOME_ECM_PROTEOGLYCANS	2.52498	0		REACTOME_VOLTAGE_GATED_POTASSIUM_CHANNELS	-2.03402	0.0420323
KEGG_RIBOSOME	2.50378	0		WP_JOUBERT_SYNDROME	-2.01277	0.0411175
REACTOME_INTEGRIN_CELL_SURFACE_INTERACTIONS	2.38994	0.00022654		WP_GENES_RELATED_TO_PRIMARY_CILIUM_DEVELOPMENT_BASED_ON_CRISPR	-1.98223	0.0481494
REACTOME_SRP_DEPENDENT_COTRANSLATIONAL_PROTEIN_TARGETING_TO_MEMBRANE	2.37415	0.000188784		WP_BDNFTRKB_SIGNALING	-1.97146	0.0463169
REACTOME_SELENOAMINO_ACID_METABOLISM	2.28724	0.000324245		KEGG_NICOTINATE_AND_NICOTINAMIDE_METABOLISM	-1.96174	0.0447432
REACTOME_EUKARYOTIC_TRANSLATION_INITIATION	2.27111	0.000283714
PID_INTEGRIN3_PATHWAY	2.2553	0.00025219
NABA_CORE_MATRISOME	2.24161	0.000226971
REACTOME_EXTRACELLULAR_MATRIX_ORGANIZATION	2.21794	0.000308344
REACTOME_SYNDECAN_INTERACTIONS	2.21551	0.000282648
REACTOME_RESPONSE_OF_EIF2AK4_GCN2_TO_AMINO_ACID_DEFICIENCY	2.21085	0.000260906
KEGG_ECM_RECEPTOR_INTERACTION	2.20574	0.00024227
NABA_BASEMENT_MEMBRANES	2.18448	0.000601335
WP_COMPLEMENT_SYSTEM	2.17178	0.000708235
PID_INTEGRIN1_PATHWAY	2.15357	0.000868039
REACTOME_ACTIVATION_OF_THE_MRNA_UPON_BINDING_OF_THE_CAP_BINDING_COMPLEX_AND_EIFS_AND_SUBSEQUENT_BINDING_TO_43S	2.14778	0.000881861
WP_CYTOPLASMIC_RIBOSOMAL_PROTEINS	2.12121	0.00143787
PID_AVB3_INTEGRIN_PATHWAY	2.10635	0.00153913
NABA_ECM_GLYCOPROTEINS	2.09084	0.00184585
REACTOME_LAMININ_INTERACTIONS	2.08671	0.00186576
REACTOME_CELL_SURFACE_INTERACTIONS_AT_THE_VASCULAR_WALL	2.08426	0.00193058
PID_ECADHERIN_KERATINOCYTE_PATHWAY	2.08319	0.00185014
WP_ZINC_HOMEOSTASIS	2.07502	0.0020519
REACTOME_SIGNALING_BY_NOTCH3	2.06307	0.00254428
WP_COPPER_HOMEOSTASIS	2.06112	0.00249196
WP_GLYCOSAMINOGLYCAN_DEGRADATION	2.05683	0.00240296
WP_PRIMARY_FOCAL_SEGMENTAL_GLOMERULOSCLEROSIS_FSGS	2.04757	0.00271476
PID_WNT_SIGNALING_PATHWAY	2.04158	0.00269881
REACTOME_NOTCH3_ACTIVATION_AND_TRANSMISSION_OF_SIGNAL_TO_THE_NUCLEUS	2.03068	0.00342359
KEGG_CELL_ADHESION_MOLECULES_CAMS	2.03031	0.00331661
REACTOME_IMMUNOREGULATORY_INTERACTIONS_BETWEEN_A_LYMPHOID_AND_A_NON_LYMPHOID_CELL	2.02116	0.0037723
PID_GLYPICAN_1PATHWAY	2.01748	0.00382794
REACTOME_COLLAGEN_BIOSYNTHESIS_AND_MODIFYING_ENZYMES	1.99736	0.00463254
REACTOME_MET_ACTIVATES_PTK2_SIGNALING	1.99686	0.00456671
REACTOME_DEFECTIVE_B4GALT7_CAUSES_EDS_PROGEROID_TYPE	1.99375	0.00475177
REACTOME_HS_GAG_DEGRADATION	1.98882	0.00498418
REACTOME_COLLAGEN_FORMATION	1.98858	0.00488476
REACTOME_CELLULAR_RESPONSE_TO_STARVATION	1.98713	0.00490376
REACTOME_TRANSPORT_OF_VITAMINS_NUCLEOSIDES_AND_RELATED_MOLECULES	1.97068	0.00611825
PID_PTP1B_PATHWAY	1.96739	0.00632597
REACTOME_CHONDROITIN_SULFATE_DERMATAN_SULFATE_METABOLISM	1.96571	0.00623216
REACTOME_DISEASES_ASSOCIATED_WITH_GLYCOSAMINOGLYCAN_METABOLISM	1.96323	0.00632511
REACTOME_GAMMA_CARBOXYLATION_HYPUSINE_FORMATION_AND_ARYLSULFATASE_ACTIVATION	1.96169	0.00631189
REACTOME_INFLUENZA_INFECTION	1.95298	0.00709263
REACTOME_COMPLEMENT_CASCADE	1.94948	0.00730711
KEGG_GLYCOSAMINOGLYCAN_DEGRADATION	1.94665	0.00763012
REACTOME_MET_PROMOTES_CELL_MOTILITY	1.94487	0.00759083
REACTOME_NONSENSE_MEDIATED_DECAY_NMD	1.94358	0.00752901
NABA_ECM_AFFILIATED	1.93637	0.00805055
WP_TYPE_I_COLLAGEN_SYNTHESIS_IN_THE_CONTEXT_OF_OSTEOGENESIS_IMPERFECTA	1.92537	0.00901121
KEGG_PRION_DISEASES	1.92362	0.0089936
KEGG_HEMATOPOIETIC_CELL_LINEAGE	1.91231	0.00996922
WP_INFLAMMATORY_RESPONSE_PATHWAY	1.90236	0.011144
REACTOME_SPHINGOLIPID_METABOLISM	1.90138	0.0111074
NABA_PROTEOGLYCANS	1.90001	0.0111912
REACTOME_DISEASES_OF_METABOLISM	1.8912	0.0123746
REACTOME_DISEASES_OF_GLYCOSYLATION	1.88999	0.0124729
REACTOME_A_TETRASACCHARIDE_LINKER_SEQUENCE_IS_REQUIRED_FOR_GAG_SYNTHESIS	1.88686	0.0127971
REACTOME_REGULATION_OF_EXPRESSION_OF_SLITS_AND_ROBOS	1.88635	0.0127201
NABA_COLLAGENS	1.87592	0.0147445
WNT_SIGNALING	1.87171	0.0153792
KEGG_PENTOSE_PHOSPHATE_PATHWAY	1.86534	0.016186
WP_BURN_WOUND_HEALING	1.86289	0.016324
PID_SYNDECAN_1_PATHWAY	1.8601	0.0166291
REACTOME_CHONDROITIN_SULFATE_BIOSYNTHESIS	1.85933	0.016585
WP_MAMMALIAN_DISORDER_OF_SEXUAL_DEVELOPMENT	1.85841	0.01649
WP_COMPLEMENT_AND_COAGULATION_CASCADES	1.85264	0.017212
REACTOME_SIGNALING_BY_NOTCH2	1.84875	0.017812
REACTOME_COLLAGEN_DEGRADATION	1.84593	0.0181584
REACTOME_GLYCOSAMINOGLYCAN_METABOLISM	1.84533	0.0179844
BIOCARTA_INTRINSIC_PATHWAY	1.84013	0.0188653
REACTOME_COLLAGEN_CHAIN_TRIMERIZATION	1.8393	0.0188234
REACTOME_SIGNALING_BY_PDGF	1.83661	0.0191977
REACTOME_NOTCH2_ACTIVATION_AND_TRANSMISSION_OF_SIGNAL_TO_THE_NUCLEUS	1.83478	0.0193964
KEGG_COMPLEMENT_AND_COAGULATION_CASCADES	1.82207	0.0222543
WP_MIRNA_TARGETS_IN_ECM_AND_MEMBRANE_RECEPTORS	1.81833	0.022832
REACTOME_DISEASES_OF_CARBOHYDRATE_METABOLISM	1.81255	0.0239275
REACTOME_ADHERENS_JUNCTIONS_INTERACTIONS	1.81163	0.0239986
REACTOME_GLYCOSPHINGOLIPID_METABOLISM	1.80919	0.0243636
PID_SYNDECAN_2_PATHWAY	1.80812	0.0243883
WP_MFAP5_EFFECT_ON_PERMEABILITY_AND_MOTILITY_OF_ENDOTHELIAL_CELLS_VIA_CYTOSKELETON_REARRANGEMENT	1.80455	0.0252761
REACTOME_SCAVENGING_BY_CLASS_A_RECEPTORS	1.80417	0.0250975
KEGG_THYROID_CANCER	1.79454	0.0275694
REACTOME_FORMATION_OF_FIBRIN_CLOT_CLOTTING_CASCADE	1.79237	0.0279383
REACTOME_METABOLISM_OF_CARBOHYDRATES	1.7815	0.0309955
PID_A6B1_A6B4_INTEGRIN_PATHWAY	1.77971	0.0313292
KEGG_CYTOKINE_CYTOKINE_RECEPTOR_INTERACTION	1.77893	0.0311688
WP_EPITHELIAL_TO_MESENCHYMAL_TRANSITION_IN_COLORECTAL_CANCER	1.77316	0.0327505
WP_SPHINGOLIPID_METABOLISM_INTEGRATED_PATHWAY	1.76454	0.0354699
REACTOME_BINDING_AND_UPTAKE_OF_LIGANDS_BY_SCAVENGER_RECEPTORS	1.76445	0.035121
KEGG_N_GLYCAN_BIOSYNTHESIS	1.76379	0.0350022
WP_HIPPO_SIGNALING_REGULATION_PATHWAYS	1.76223	0.035091
KEGG_ANTIGEN_PROCESSING_AND_PRESENTATION	1.7545	0.0377823
WP_NETRINUNC5B_SIGNALING_PATHWAY	1.75302	0.0379009
REACTOME_CELL_JUNCTION_ORGANIZATION	1.75288	0.0375575
REACTOME_TRANSLATION	1.75183	0.0375346
KEGG_LEUKOCYTE_TRANSENDOTHELIAL_MIGRATION	1.74877	0.0384856
WP_FAMILIAL_HYPERLIPIDEMIA_TYPE_4	1.74686	0.0388897
KEGG_METABOLISM_OF_XENOBIOTICS_BY_CYTOCHROME_P450	1.74616	0.0389018
WP_COMPLEMENT_SYSTEM_IN_NEURONAL_DEVELOPMENT_AND_PLASTICITY	1.74606	0.0385429
PID_INTEGRIN_A9B1_PATHWAY	1.74288	0.0394241
KEGG_RETINOL_METABOLISM	1.74199	0.0394811
REACTOME_GLUTATHIONE_CONJUGATION	1.74109	0.03951
REACTOME_KERATAN_SULFATE_KERATIN_METABOLISM	1.74105	0.039148
WP_FOCAL_ADHESION	1.73673	0.0405493
PID_HIF2PATHWAY	1.73124	0.0426045
PID_MYC_REPRESS_PATHWAY	1.72956	0.0429896
REACTOME_GLUCONEOGENESIS	1.7289	0.0427951
REACTOME_REGULATION_OF_TLR_BY_ENDOGENOUS_LIGAND	1.72889	0.0424096
REACTOME_CHEMOKINE_RECEPTORS_BIND_CHEMOKINES	1.72867	0.0421429
REACTOME_POST_CHAPERONIN_TUBULIN_FOLDING_PATHWAY	1.71864	0.046098
REACTOME_SIGNALING_BY_ROBO_RECEPTORS	1.71595	0.0469241
REACTOME_APOPTOTIC_CLEAVAGE_OF_CELLULAR_PROTEINS	1.71264	0.0480012
PID_IL4_2PATHWAY	1.71018	0.0486993
REACTOME_ASSEMBLY_OF_COLLAGEN_FIBRILS_AND_OTHER_MULTIMERIC_STRUCTURES	1.70714	0.0499049

## Sheet: INTERACTION
GSEA Pathways with FDR q-val <0.05
NES = normalized enrichment score					FDR = false discovery rate
RETINA OCCLUDED VS. OPEN EYES, INTERACTIONS WITH TIME					RETINA OCCLUDED VS. OPEN EYES, INTERACTIONS WITH TIME
OCCLUDED EYES ENRICHED RELATIVE TO OPEN EYES					OPEN EYES ENRICHED RELATIVE TO OCCLUDED EYES
(from up-regulated gene expression in occluded eyes)					(from down-regulated gene expression in occluded eyes)
NAME	NES	FDR q-value			NAME	NES	FDR q-value
PID_RHODOPSIN_PATHWAY	2.0513	0.00593041			WP_MITOCHONDRIAL_COMPLEX_I_ASSEMBLY_MODEL_OXPHOS_SYSTEM	-1.87236	0.00248123
					WP_TCA_CYCLE_AKA_KREBS_OR_CITRIC_ACID_CYCLE	-1.52915	0.0279746
					BIOCARTA_PROTEASOME_PATHWAY	-1.44836	0.0441595
