# Supplementary material for: Diurnal retinal and choroidal gene expression patterns support a role for circadian biology in myopia pathogenesis
Source: Sci Rep. 2024 Jan 4;14:533. doi: 10.1038/s41598-023-50684-2 (PMC10767138; doi:10.1038/s41598-023-50684-2)
Supplement: Supplementary file 11 — Supplementary Table S5B. [file 41598_2023_50684_MOESM11_ESM.xlsx]

## Sheet: ZT00 & ZT04
GSEA Pathways with FDR q-val <0.05
NES = normalized enrichment score				FDR = false discovery rate
CHOROID ZT00				CHOROID ZT00					CHOROID ZT04				CHOROID ZT04
OCCLUDED EYES ENRICHED RELATIVE TO OPEN EYES				OPEN EYES ENRICHED RELATIVE TO OCCLUDED EYES					OCCLUDED EYES ENRICHED RELATIVE TO OPEN EYES				OPEN EYES ENRICHED RELATIVE TO OCCLUDED EYES
(from up-regulated gene expression in occluded eyes)				(from down-regulated gene expression in occluded eyes)					(from up-regulated gene expression in occluded eyes)				(from down-regulated gene expression in occluded eyes)
NAME	NES	FDR q-value		NAME	NES	FDR q-value			NAME	NES	FDR q-value		NAME	NES	FDR q-value
REACTOME_RESPONSE_OF_EIF2AK4_GCN2_TO_AMINO_ACID_DEFICIENCY	2.78077	0		PID_CONE_PATHWAY	-2.45265	0			REACTOME_SMOOTH_MUSCLE_CONTRACTION	2.4336	0		KEGG_RIBOSOME	-2.46553	0
REACTOME_EUKARYOTIC_TRANSLATION_INITIATION	2.69477	0		REACTOME_NEURONAL_SYSTEM	-2.36655	0			KEGG_FOCAL_ADHESION	2.30796	0.000566191		REACTOME_DEPOSITION_OF_NEW_CENPA_CONTAINING_NUCLEOSOMES_AT_THE_CENTROMERE	-2.44776	0
KEGG_RIBOSOME	2.69048	0		WP_VITAMIN_DSENSITIVE_CALCIUM_SIGNALING_IN_DEPRESSION	-2.33152	0			NABA_BASEMENT_MEMBRANES	2.29243	0.000741216		REACTOME_APC_C_MEDIATED_DEGRADATION_OF_CELL_CYCLE_PROTEINS	-2.39276	0
REACTOME_EUKARYOTIC_TRANSLATION_ELONGATION	2.63997	0		REACTOME_NEUREXINS_AND_NEUROLIGINS	-2.32877	0			REACTOME_LAMININ_INTERACTIONS	2.25739	0.00113085		REACTOME_EUKARYOTIC_TRANSLATION_ELONGATION	-2.38082	0
REACTOME_SRP_DEPENDENT_COTRANSLATIONAL_PROTEIN_TARGETING_TO_MEMBRANE	2.57028	0		REACTOME_TRANSMISSION_ACROSS_CHEMICAL_SYNAPSES	-2.25259	0.000320813			PID_ECADHERIN_STABILIZATION_PATHWAY	2.24765	0.000904678		REACTOME_DNA_REPLICATION	-2.34765	0
WP_CYTOPLASMIC_RIBOSOMAL_PROTEINS	2.56596	0		REACTOME_SENSORY_PERCEPTION	-2.15823	0.00107583			WP_FOCAL_ADHESION	2.23062	0.000753898		REACTOME_APC_C_CDH1_MEDIATED_DEGRADATION_OF_CDC20_AND_OTHER_APC_C_CDH1_TARGETED_PROTEINS_IN_LATE_MITOSIS_EARLY_G1	-2.29073	0.000429276
REACTOME_ACTIVATION_OF_THE_MRNA_UPON_BINDING_OF_THE_CAP_BINDING_COMPLEX_AND_EIFS_AND_SUBSEQUENT_BINDING_TO_43S	2.52205	0		REACTOME_PROTEIN_PROTEIN_INTERACTIONS_AT_SYNAPSES	-2.13123	0.00149224			BIOCARTA_INTEGRIN_PATHWAY	2.17062	0.00176678		REACTOME_NEGATIVE_REGULATION_OF_NOTCH4_SIGNALING	-2.28458	0.00036795
REACTOME_NONSENSE_MEDIATED_DECAY_NMD	2.41769	0		REACTOME_TRANSPORT_OF_INORGANIC_CATIONS_ANIONS_AND_AMINO_ACIDS_OLIGOPEPTIDES	-2.12252	0.00160368			REACTOME_MET_ACTIVATES_PTK2_SIGNALING	2.16426	0.00183158		KEGG_GLUTATHIONE_METABOLISM	-2.27499	0.000321957
REACTOME_SELENOAMINO_ACID_METABOLISM	2.28881	0		WP_GABA_RECEPTOR_SIGNALING	-2.10412	0.00196058			WP_STRIATED_MUSCLE_CONTRACTION_PATHWAY	2.12839	0.00326057		WP_GLUTATHIONE_METABOLISM	-2.24969	0.000286184
REACTOME_INFLUENZA_INFECTION	2.21257	0.000515657		REACTOME_GABA_RECEPTOR_ACTIVATION	-2.09332	0.00232496			REACTOME_NEPHRIN_FAMILY_INTERACTIONS	2.12722	0.00293451		REACTOME_THE_ROLE_OF_GTSE1_IN_G2_M_PROGRESSION_AFTER_G2_CHECKPOINT	-2.24567	0.000257565
BIOCARTA_NGF_PATHWAY	2.18904	0.00104088		REACTOME_NEUROTRANSMITTER_RELEASE_CYCLE	-2.09196	0.0021136			KEGG_ECM_RECEPTOR_INTERACTION	2.1071	0.0035827		REACTOME_SYNTHESIS_OF_DNA	-2.24317	0.00023415
REACTOME_CELLULAR_RESPONSE_TO_STARVATION	2.15755	0.0015927		REACTOME_SENSORY_PROCESSING_OF_SOUND	-2.05198	0.00433466			PID_INTEGRIN1_PATHWAY	2.09773	0.00365709		KEGG_OXIDATIVE_PHOSPHORYLATION	-2.23559	0.000287615
PID_NFKAPPAB_CANONICAL_PATHWAY	2.13499	0.00195905		KEGG_MATURITY_ONSET_DIABETES_OF_THE_YOUNG	-2.03704	0.00473233			REACTOME_NON_INTEGRIN_MEMBRANE_ECM_INTERACTIONS	2.08802	0.00398015		REACTOME_SELENOAMINO_ACID_METABOLISM	-2.2153	0.000597782
BIOCARTA_AKT_PATHWAY	2.13162	0.00181912		PID_RHODOPSIN_PATHWAY	-2.03579	0.00450894			PID_NECTIN_PATHWAY	2.08706	0.00377774		REACTOME_TRANSLATION	-2.2137	0.000555083
REACTOME_EGR2_AND_SOX10_MEDIATED_INITIATION_OF_SCHWANN_CELL_MYELINATION	2.12456	0.0020344		REACTOME_STRIATED_MUSCLE_CONTRACTION	-2.03414	0.00431655			REACTOME_MET_PROMOTES_CELL_MOTILITY	2.07072	0.00487968		REACTOME_RUNX1_REGULATES_TRANSCRIPTION_OF_GENES_INVOLVED_IN_DIFFERENTIATION_OF_HSCS	-2.21358	0.000518078
REACTOME_TRANSLATION	2.1075	0.00318183		REACTOME_ACETYLCHOLINE_NEUROTRANSMITTER_RELEASE_CYCLE	-2.0254	0.00465085			WP_MFAP5_EFFECT_ON_PERMEABILITY_AND_MOTILITY_OF_ENDOTHELIAL_CELLS_VIA_CYTOSKELETON_REARRANGEMENT	2.06827	0.00471845		REACTOME_SWITCHING_OF_ORIGINS_TO_A_POST_REPLICATIVE_STATE	-2.21096	0.000485698
REACTOME_REGULATION_OF_EXPRESSION_OF_SLITS_AND_ROBOS	2.10585	0.00314616		WP_GLYCOLYSIS_AND_GLUCONEOGENESIS	-2.0123	0.00573939			KEGG_PROSTATE_CANCER	2.05112	0.00556641		REACTOME_SRP_DEPENDENT_COTRANSLATIONAL_PROTEIN_TARGETING_TO_MEMBRANE	-2.20146	0.000509002
REACTOME_CELL_EXTRACELLULAR_MATRIX_INTERACTIONS	2.07312	0.00539018		REACTOME_SEROTONIN_NEUROTRANSMITTER_RELEASE_CYCLE	-2.01122	0.00551115			PID_PS1_PATHWAY	2.05	0.00525717		REACTOME_DEFECTIVE_CFTR_CAUSES_CYSTIC_FIBROSIS	-2.18165	0.000817936
WP_HOSTPATHOGEN_INTERACTION_OF_HUMAN_CORONAVIRUSES_AUTOPHAGY	2.02355	0.0114606		REACTOME_GABA_SYNTHESIS_RELEASE_REUPTAKE_AND_DEGRADATION	-1.99076	0.00700679			REACTOME_CELL_CELL_COMMUNICATION	2.04989	0.00498048		REACTOME_SEPARATION_OF_SISTER_CHROMATIDS	-2.17508	0.000865652
BIOCARTA_INTEGRIN_PATHWAY	2.02145	0.0114015		REACTOME_NEUROTRANSMITTER_RECEPTORS_AND_POSTSYNAPTIC_SIGNAL_TRANSMISSION	-1.98992	0.00685682			REACTOME_CELL_JUNCTION_ORGANIZATION	2.04891	0.00478871		REACTOME_CHROMOSOME_MAINTENANCE	-2.16465	0.00082237
BIOCARTA_INSULIN_PATHWAY	2.01831	0.0110958		WP_PHOSPHODIESTERASES_IN_NEURONAL_FUNCTION	-1.98725	0.00698561			REACTOME_SEMA4D_INDUCED_CELL_MIGRATION_AND_GROWTH_CONE_COLLAPSE	2.04355	0.0048803		WP_CYTOPLASMIC_RIBOSOMAL_PROTEINS	-2.1588	0.000865192
REACTOME_SMOOTH_MUSCLE_CONTRACTION	2.01539	0.0110492		REACTOME_CONDENSATION_OF_PROPHASE_CHROMOSOMES	-1.98203	0.0072159			WP_PATHWAYS_AFFECTED_IN_ADENOID_CYSTIC_CARCINOMA	2.02807	0.00620015		REACTOME_CDT1_ASSOCIATION_WITH_THE_CDC6_ORC_ORIGIN_COMPLEX	-2.15284	0.000906224
WP_NEURODEGENERATION_WITH_BRAIN_IRON_ACCUMULATION_NBIA_SUBTYPES_PATHWAY	2.00609	0.0118863		KEGG_GLYCOLYSIS_GLUCONEOGENESIS	-1.9758	0.00766948			KEGG_ENDOMETRIAL_CANCER	2.02243	0.00651972		REACTOME_ORC1_REMOVAL_FROM_CHROMATIN	-2.14672	0.00101676
BIOCARTA_MAL_PATHWAY	1.97811	0.0169288		REACTOME_DNA_METHYLATION	-1.96529	0.00845781			PID_MET_PATHWAY	2.0213	0.00629544		REACTOME_BASE_EXCISION_REPAIR_AP_SITE_FORMATION	-2.14187	0.00115598
WP_KISSPEPTINKISSPEPTIN_RECEPTOR_SYSTEM_IN_THE_OVARY	1.96056	0.0197189		KEGG_NEUROACTIVE_LIGAND_RECEPTOR_INTERACTION	-1.96433	0.00824844			KEGG_TIGHT_JUNCTION	2.01123	0.00707824		REACTOME_CELL_CYCLE_CHECKPOINTS	-2.13723	0.00110974
BIOCARTA_IGF1_PATHWAY	1.95782	0.0196935		REACTOME_GLUTAMATE_NEUROTRANSMITTER_RELEASE_CYCLE	-1.95982	0.00851814			KEGG_VASCULAR_SMOOTH_MUSCLE_CONTRACTION	2.00427	0.00745592		WP_VITAMIN_DSENSITIVE_CALCIUM_SIGNALING_IN_DEPRESSION	-2.12921	0.0012329
REACTOME_RESPIRATORY_ELECTRON_TRANSPORT_ATP_SYNTHESIS_BY_CHEMIOSMOTIC_COUPLING_AND_HEAT_PRODUCTION_BY_UNCOUPLING_PROTEINS	1.94589	0.0214221		REACTOME_PHASE_0_RAPID_DEPOLARISATION	-1.95206	0.00915557			PID_FAK_PATHWAY	2.00359	0.0072215		REACTOME_MITOTIC_METAPHASE_AND_ANAPHASE	-2.12585	0.00121908
REACTOME_RESPIRATORY_ELECTRON_TRANSPORT	1.93159	0.0249288		REACTOME_DOPAMINE_NEUROTRANSMITTER_RELEASE_CYCLE	-1.9512	0.00911534			REACTOME_RHO_GTPASES_ACTIVATE_ROCKS	2.00205	0.00712418		REACTOME_DNA_REPLICATION_PRE_INITIATION	-2.12576	0.00117554
REACTOME_COMPLEX_I_BIOGENESIS	1.92564	0.0254809		PID_AURORA_B_PATHWAY	-1.94943	0.00905059			REACTOME_SIGNALING_BY_BRAF_AND_RAF1_FUSIONS	2.00001	0.00722454		WP_PROTEASOME_DEGRADATION	-2.12204	0.00116459
REACTOME_RNA_POLYMERASE_I_TRANSCRIPTION_TERMINATION	1.92067	0.0263751		WP_SEROTONIN_AND_ANXIETY	-1.92734	0.0117724			PID_AVB3_INTEGRIN_PATHWAY	1.98528	0.00889224		KEGG_PROTEASOME	-2.12049	0.00112577
REACTOME_ENDOSOMAL_SORTING_COMPLEX_REQUIRED_FOR_TRANSPORT_ESCRT	1.91823	0.0261025		WP_UREA_CYCLE_AND_METABOLISM_OF_AMINO_GROUPS	-1.91821	0.0126907			REACTOME_SEMA4D_IN_SEMAPHORIN_SIGNALING	1.98213	0.00900048		REACTOME_MITOCHONDRIAL_TRANSLATION	-2.1161	0.00114486
WP_MITOCHONDRIAL_COMPLEX_I_ASSEMBLY_MODEL_OXPHOS_SYSTEM	1.91795	0.0253645		REACTOME_SIGNALING_BY_NODAL	-1.91087	0.013449			KEGG_NOTCH_SIGNALING_PATHWAY	1.97836	0.009243		WP_ELECTRON_TRANSPORT_CHAIN_OXPHOS_SYSTEM_IN_MITOCHONDRIA	-2.1124	0.00124511
PID_IL1_PATHWAY	1.91563	0.0250239		REACTOME_POTASSIUM_CHANNELS	-1.9095	0.0132382			WP_HEPATOCYTE_GROWTH_FACTOR_RECEPTOR_SIGNALING	1.9749	0.0093677		REACTOME_COMPLEMENT_CASCADE	-2.10711	0.00128561
WP_ELECTRON_TRANSPORT_CHAIN_OXPHOS_SYSTEM_IN_MITOCHONDRIA	1.91222	0.0252266		WP_MBDNF_AND_PROBDNF_REGULATION_OF_GABA_NEUROTRANSMISSION	-1.90542	0.0135824			REACTOME_RHOV_GTPASE_CYCLE	1.96984	0.00995398		REACTOME_CYCLIN_A_B1_B2_ASSOCIATED_EVENTS_DURING_G2_M_TRANSITION	-2.09533	0.00165323
NABA_BASEMENT_MEMBRANES	1.91059	0.0248681		REACTOME_SENSORY_PERCEPTION_OF_TASTE	-1.90277	0.0134918			REACTOME_SIGNALING_BY_MET	1.94908	0.0132921		REACTOME_DNA_METHYLATION	-2.07712	0.00229062
REACTOME_LATE_ENDOSOMAL_MICROAUTOPHAGY	1.89878	0.02717		REACTOME_VOLTAGE_GATED_POTASSIUM_CHANNELS	-1.89819	0.0138533			REACTOME_RHO_GTPASES_ACTIVATE_CIT	1.94317	0.0140152		KEGG_GLYCOLYSIS_GLUCONEOGENESIS	-2.07536	0.0023228
REACTOME_DEGRADATION_OF_GLI1_BY_THE_PROTEASOME	1.88499	0.0314259		KEGG_STARCH_AND_SUCROSE_METABOLISM	-1.897	0.0136295			WP_MET_IN_TYPE_1_PAPILLARY_RENAL_CELL_CARCINOMA	1.93694	0.0146991		REACTOME_REGULATION_OF_EXPRESSION_OF_SLITS_AND_ROBOS	-2.07185	0.00230513
REACTOME_REGULATION_OF_RAS_BY_GAPS	1.88077	0.0321043		WP_SYNAPTIC_VESICLE_PATHWAY	-1.88687	0.0148815			BIOCARTA_WNT_PATHWAY	1.93066	0.015203		REACTOME_MITOTIC_SPINDLE_CHECKPOINT	-2.06035	0.00274393
PID_RET_PATHWAY	1.87962	0.0315794		REACTOME_NOREPINEPHRINE_NEUROTRANSMITTER_RELEASE_CYCLE	-1.88685	0.0144999			REACTOME_GAB1_SIGNALOSOME	1.92548	0.015768		REACTOME_SCF_SKP2_MEDIATED_DEGRADATION_OF_P27_P21	-2.05719	0.00280398
KEGG_NEUROTROPHIN_SIGNALING_PATHWAY	1.87764	0.0312075		REACTOME_NCAM1_INTERACTIONS	-1.87856	0.0158216			KEGG_RENAL_CELL_CARCINOMA	1.92443	0.015655		REACTOME_G2_M_CHECKPOINTS	-2.05	0.00294835
WP_EUKARYOTIC_TRANSCRIPTION_INITIATION	1.87619	0.0310393		REACTOME_VISUAL_PHOTOTRANSDUCTION	-1.86853	0.0174291			PID_PI3KCI_AKT_PATHWAY	1.92076	0.0157373		REACTOME_CONDENSATION_OF_PROPHASE_CHROMOSOMES	-2.04811	0.00302479
PID_TRKR_PATHWAY	1.87543	0.0305128		REACTOME_THE_PHOTOTRANSDUCTION_CASCADE	-1.86818	0.0170518			WP_INSULIN_SIGNALING	1.92058	0.0153885		REACTOME_CHOLESTEROL_BIOSYNTHESIS	-2.04801	0.00295278
REACTOME_CELL_JUNCTION_ORGANIZATION	1.87445	0.0298635		WP_STRIATED_MUSCLE_CONTRACTION_PATHWAY	-1.86707	0.0168413			PID_MAPK_TRK_PATHWAY	1.91758	0.0155821		KEGG_SYSTEMIC_LUPUS_ERYTHEMATOSUS	-2.03953	0.00320299
REACTOME_RRNA_PROCESSING	1.86729	0.0316697		REACTOME_KINESINS	-1.86465	0.0168261			KEGG_DILATED_CARDIOMYOPATHY	1.91727	0.0153807		REACTOME_THE_CITRIC_ACID_TCA_CYCLE_AND_RESPIRATORY_ELECTRON_TRANSPORT	-2.02244	0.00401006
BIOCARTA_RAS_PATHWAY	1.86383	0.0322356		REACTOME_HDMS_DEMETHYLATE_HISTONES	-1.83087	0.0252917			KEGG_ADHERENS_JUNCTION	1.91606	0.0153894		REACTOME_ANTIGEN_PROCESSING_CROSS_PRESENTATION	-2.01797	0.00409267
REACTOME_MICRORNA_MIRNA_BIOGENESIS	1.85493	0.0347273		REACTOME_LONG_TERM_POTENTIATION	-1.81455	0.0294795			KEGG_SMALL_CELL_LUNG_CANCER	1.91376	0.015566		REACTOME_CROSS_PRESENTATION_OF_SOLUBLE_EXOGENOUS_ANTIGENS_ENDOSOMES	-2.01794	0.0040037
REACTOME_RAS_PROCESSING	1.84924	0.0362307		WP_DISRUPTION_OF_POSTSYNAPTIC_SIGNALING_BY_CNV	-1.8003	0.0339062			PID_RHOA_PATHWAY	1.90786	0.016331		REACTOME_RESPONSE_OF_EIF2AK4_GCN2_TO_AMINO_ACID_DEFICIENCY	-2.01439	0.00410152
WP_IL1_AND_MEGAKARYOCYTES_IN_OBESITY	1.84156	0.0383125		REACTOME_SLC_MEDIATED_TRANSMEMBRANE_TRANSPORT	-1.79197	0.036347			WP_EGFEGFR_SIGNALING_PATHWAY	1.89968	0.017889		REACTOME_CITRIC_ACID_CYCLE_TCA_CYCLE	-2.00271	0.00472947
WP_NONALCOHOLIC_FATTY_LIVER_DISEASE	1.8329	0.041511		REACTOME_GLUCONEOGENESIS	-1.7911	0.035899			KEGG_LEUKOCYTE_TRANSENDOTHELIAL_MIGRATION	1.89552	0.0183911		REACTOME_EUKARYOTIC_TRANSLATION_INITIATION	-2.00242	0.00463296
WP_GASTRIN_SIGNALING_PATHWAY	1.82686	0.0433754		WP_PROXIMAL_TUBULE_TRANSPORT	-1.77441	0.0431573			WP_ONCOSTATIN_M_SIGNALING_PATHWAY	1.89527	0.0180893		REACTOME_HEDGEHOG_LIGAND_BIOGENESIS	-1.99621	0.00481521
PID_ERBB1_DOWNSTREAM_PATHWAY	1.82122	0.0454296		KEGG_AMYOTROPHIC_LATERAL_SCLEROSIS_ALS	-1.77277	0.0431126			PID_ARF6_PATHWAY	1.89196	0.0183968		KEGG_PYRUVATE_METABOLISM	-1.97827	0.00580488
WP_MIRNA_REGULATION_OF_PROSTATE_CANCER_SIGNALING_PATHWAYS	1.82041	0.0450218		WP_MONOAMINE_TRANSPORT	-1.76925	0.0438582			KEGG_HYPERTROPHIC_CARDIOMYOPATHY_HCM	1.89147	0.0181731		REACTOME_CELL_CYCLE_MITOTIC	-1.97588	0.00587458
BIOCARTA_CTCF_PATHWAY	1.81813	0.0449442		WP_CARDIAC_PROGENITOR_DIFFERENTIATION	-1.76906	0.043167			KEGG_REGULATION_OF_ACTIN_CYTOSKELETON	1.89009	0.0181027		WP_COMPLEMENT_ACTIVATION	-1.97007	0.00608887
REACTOME_PROTEIN_UBIQUITINATION	1.81332	0.046165		WP_DOPAMINERGIC_NEUROGENESIS	-1.76547	0.0439537			REACTOME_EPHA_MEDIATED_GROWTH_CONE_COLLAPSE	1.88739	0.0185128		REACTOME_APC_CDC20_MEDIATED_DEGRADATION_OF_NEK2A	-1.96567	0.00635597
BIOCARTA_GCR_PATHWAY	1.80558	0.0492592							WP_ERBB_SIGNALING_PATHWAY	1.88704	0.0182181		REACTOME_METABOLISM_OF_POLYAMINES	-1.96002	0.00664776
KEGG_RNA_POLYMERASE	1.80524	0.0485444							REACTOME_ONCOGENIC_MAPK_SIGNALING	1.8851	0.0183535		BIOCARTA_COMP_PATHWAY	-1.95653	0.00684815
REACTOME_BUDDING_AND_MATURATION_OF_HIV_VIRION	1.80504	0.0477816							WP_VEGFAVEGFR2_SIGNALING_PATHWAY	1.88174	0.0189217		REACTOME_ROS_AND_RNS_PRODUCTION_IN_PHAGOCYTES	-1.95441	0.00689498
REACTOME_DEFECTIVE_CFTR_CAUSES_CYSTIC_FIBROSIS	1.80415	0.0472877							WP_GLIOBLASTOMA_SIGNALING_PATHWAYS	1.88012	0.0189055		REACTOME_MITOTIC_G1_PHASE_AND_G1_S_TRANSITION	-1.94917	0.00720494
PID_P75_NTR_PATHWAY	1.79645	0.049926							PID_VEGFR1_2_PATHWAY	1.87279	0.0204354		REACTOME_ABC_TRANSPORTER_DISORDERS	-1.94891	0.0070963
									WP_PRIMARY_FOCAL_SEGMENTAL_GLOMERULOSCLEROSIS_FSGS	1.87214	0.0202248		REACTOME_BIOSYNTHESIS_OF_THE_N_GLYCAN_PRECURSOR_DOLICHOL_LIPID_LINKED_OLIGOSACCHARIDE_LLO_AND_TRANSFER_TO_A_NASCENT_PROTEIN	-1.94754	0.00715012
									WP_ALPHA_6_BETA_4_SIGNALING_PATHWAY	1.87055	0.020261		KEGG_PENTOSE_PHOSPHATE_PATHWAY	-1.94248	0.00756855
									REACTOME_CELL_CELL_JUNCTION_ORGANIZATION	1.8684	0.0205165		KEGG_LYSOSOME	-1.94236	0.00744648
									PID_IGF1_PATHWAY	1.86225	0.0217573		REACTOME_M_PHASE	-1.94158	0.00746498
									PID_TNF_PATHWAY	1.86164	0.0215938		REACTOME_RESOLUTION_OF_SISTER_CHROMATID_COHESION	-1.93969	0.00748388
									NABA_ECM_GLYCOPROTEINS	1.8614	0.021314		REACTOME_METABOLISM_OF_COFACTORS	-1.93029	0.00830728
									WP_NEOVASCULARISATION_PROCESSES	1.85745	0.0218937		KEGG_GLYCOSAMINOGLYCAN_DEGRADATION	-1.9264	0.00849347
									WP_KISSPEPTINKISSPEPTIN_RECEPTOR_SYSTEM_IN_THE_OVARY	1.8555	0.0221207		WP_OXIDATIVE_PHOSPHORYLATION	-1.92409	0.00855923
									PID_RET_PATHWAY	1.85496	0.0218778		REACTOME_DETOXIFICATION_OF_REACTIVE_OXYGEN_SPECIES	-1.92112	0.00869569
									BIOCARTA_GLEEVEC_PATHWAY	1.85478	0.0215929		REACTOME_INHIBITION_OF_THE_PROTEOLYTIC_ACTIVITY_OF_APC_C_REQUIRED_FOR_THE_ONSET_OF_ANAPHASE_BY_MITOTIC_SPINDLE_CHECKPOINT_COMPONENTS	-1.91545	0.00921761
									WP_NRP1TRIGGERED_SIGNALING_PATHWAYS_IN_PANCREATIC_CANCER	1.84072	0.025043		REACTOME_DECTIN_1_MEDIATED_NONCANONICAL_NF_KB_SIGNALING	-1.91477	0.00911098
									KEGG_ERBB_SIGNALING_PATHWAY	1.83949	0.0250386		WP_CHOLESTEROL_BIOSYNTHESIS_PATHWAY	-1.91283	0.00922697
									WP_PHOSPHOINOSITIDES_METABOLISM	1.8383	0.0250338		WP_TCA_CYCLE_AKA_KREBS_OR_CITRIC_ACID_CYCLE	-1.91238	0.00913558
									KEGG_GNRH_SIGNALING_PATHWAY	1.8374	0.0248748		REACTOME_RECOGNITION_AND_ASSOCIATION_OF_DNA_GLYCOSYLASE_WITH_SITE_CONTAINING_AN_AFFECTED_PURINE	-1.91196	0.00904634
									WP_BLADDER_CANCER	1.83725	0.0245996		REACTOME_AUF1_HNRNP_D0_BINDS_AND_DESTABILIZES_MRNA	-1.90766	0.00930964
									WP_GALANIN_RECEPTOR_PATHWAY	1.8334	0.0252924		KEGG_CITRATE_CYCLE_TCA_CYCLE	-1.90514	0.00945055
									REACTOME_CELL_EXTRACELLULAR_MATRIX_INTERACTIONS	1.83152	0.0254472		REACTOME_BASE_EXCISION_REPAIR	-1.89263	0.0107162
									KEGG_ARRHYTHMOGENIC_RIGHT_VENTRICULAR_CARDIOMYOPATHY_ARVC	1.83147	0.0251167		REACTOME_PYRUVATE_METABOLISM_AND_CITRIC_ACID_TCA_CYCLE	-1.88402	0.0115266
									WP_MIRNA_REGULATION_OF_PROSTATE_CANCER_SIGNALING_PATHWAYS	1.82987	0.0252109		REACTOME_INTERCONVERSION_OF_NUCLEOTIDE_DI_AND_TRIPHOSPHATES	-1.88224	0.0115434
									BIOCARTA_CCR3_PATHWAY	1.82451	0.0264855		REACTOME_CELLULAR_RESPONSE_TO_STARVATION	-1.87985	0.0116164
									REACTOME_SEMAPHORIN_INTERACTIONS	1.82344	0.0264913		REACTOME_PHOSPHORYLATION_OF_THE_APC_C	-1.87118	0.0126999
									WP_REGULATION_OF_ACTIN_CYTOSKELETON	1.81756	0.0274083		REACTOME_NONSENSE_MEDIATED_DECAY_NMD	-1.86915	0.0127337
									WP_HYPERTROPHY_MODEL	1.81687	0.0273073		REACTOME_PROCESSING_OF_CAPPED_INTRONLESS_PRE_MRNA	-1.86156	0.0137034
									KEGG_NEUROTROPHIN_SIGNALING_PATHWAY	1.8159	0.0272607		PID_PLK1_PATHWAY	-1.86085	0.013705
									BIOCARTA_IL7_PATHWAY	1.81582	0.0269491		REACTOME_RESPIRATORY_ELECTRON_TRANSPORT_ATP_SYNTHESIS_BY_CHEMIOSMOTIC_COUPLING_AND_HEAT_PRODUCTION_BY_UNCOUPLING_PROTEINS	-1.86078	0.0135722
									REACTOME_ELASTIC_FIBRE_FORMATION	1.81062	0.0281803		REACTOME_APC_C_CDC20_MEDIATED_DEGRADATION_OF_CYCLIN_B	-1.8521	0.0147649
									BIOCARTA_MET_PATHWAY	1.80825	0.0284786		REACTOME_INSULIN_RECEPTOR_RECYCLING	-1.84481	0.0157034
									PID_ERBB1_DOWNSTREAM_PATHWAY	1.80775	0.0283213		REACTOME_FORMATION_OF_ATP_BY_CHEMIOSMOTIC_COUPLING	-1.83472	0.0172506
									PID_IL23_PATHWAY	1.80597	0.0285615		WP_GLYCOSYLATION_AND_RELATED_CONGENITAL_DEFECTS	-1.83234	0.0173971
									WP_ARRHYTHMOGENIC_RIGHT_VENTRICULAR_CARDIOMYOPATHY	1.80458	0.0286829		WP_7OXOC_AND_7BETAHC_PATHWAYS	-1.83208	0.0172698
									KEGG_VEGF_SIGNALING_PATHWAY	1.79924	0.0298895		WP_EICOSANOID_SYNTHESIS	-1.82699	0.0180598
									REACTOME_MUSCLE_CONTRACTION	1.79388	0.0315392		REACTOME_CRISTAE_FORMATION	-1.82459	0.0182763
									BIOCARTA_41BB_PATHWAY	1.78927	0.0327293		REACTOME_S_PHASE	-1.82398	0.0181524
									REACTOME_SIGNALING_BY_MODERATE_KINASE_ACTIVITY_BRAF_MUTANTS	1.78916	0.0324018		BIOCARTA_PROTEASOME_PATHWAY	-1.81104	0.0209119
									BIOCARTA_CTCF_PATHWAY	1.78896	0.0320926		REACTOME_GLUTATHIONE_CONJUGATION	-1.80924	0.0209995
									REACTOME_MAP2K_AND_MAPK_ACTIVATION	1.78533	0.0327262		REACTOME_REGULATION_OF_HMOX1_EXPRESSION_AND_ACTIVITY	-1.80238	0.0221514
									WP_PI3KAKTMTOR_SIGNALING_PATHWAY_AND_THERAPEUTIC_OPPORTUNITIES	1.78447	0.032679		REACTOME_SYNTHESIS_OF_SUBSTRATES_IN_N_GLYCAN_BIOSYTHESIS	-1.79482	0.023789
									REACTOME_PI_3K_CASCADE_FGFR1	1.7836	0.0326889		REACTOME_DEGRADATION_OF_DVL	-1.78742	0.0253331
									KEGG_MTOR_SIGNALING_PATHWAY	1.78007	0.0336305		REACTOME_TELOMERE_MAINTENANCE	-1.78022	0.0267753
									REACTOME_RHO_GTPASES_ACTIVATE_PAKS	1.77822	0.0340536		KEGG_BASE_EXCISION_REPAIR	-1.77373	0.0281193
									BIOCARTA_EGF_PATHWAY	1.77793	0.0338261		REACTOME_DEGRADATION_OF_GLI1_BY_THE_PROTEASOME	-1.77138	0.02845
									REACTOME_SIGNALING_BY_FLT3_FUSION_PROTEINS	1.77569	0.0343392		REACTOME_METABOLISM_OF_AMINO_ACIDS_AND_DERIVATIVES	-1.76372	0.0302028
									SIG_PIP3_SIGNALING_IN_CARDIAC_MYOCTES	1.77511	0.0342348		REACTOME_NEUTROPHIL_DEGRANULATION	-1.76099	0.030689
									KEGG_CHRONIC_MYELOID_LEUKEMIA	1.77394	0.0343281		REACTOME_MITOCHONDRIAL_PROTEIN_IMPORT	-1.75614	0.0316078
									REACTOME_RORA_ACTIVATES_GENE_EXPRESSION	1.772	0.0346667		REACTOME_CONVERSION_FROM_APC_C_CDC20_TO_APC_C_CDH1_IN_LATE_ANAPHASE	-1.75413	0.0318331
									PID_A6B1_A6B4_INTEGRIN_PATHWAY	1.76569	0.0362631		REACTOME_PRC2_METHYLATES_HISTONES_AND_DNA	-1.7519	0.032053
									WP_FACTORS_AND_PATHWAYS_AFFECTING_INSULINLIKE_GROWTH_FACTOR_IGF1AKT_SIGNALING	1.76187	0.0372768		WP_DNA_REPLICATION	-1.74749	0.0331871
									WP_IL18_SIGNALING_PATHWAY	1.76127	0.0372024		REACTOME_ANTIMICROBIAL_PEPTIDES	-1.74244	0.0344359
									REACTOME_SIGNALING_BY_FGFR1_IN_DISEASE	1.75965	0.037595		REACTOME_RNA_POLYMERASE_I_PROMOTER_ESCAPE	-1.73546	0.0365134
									WP_INTEGRINMEDIATED_CELL_ADHESION	1.75757	0.0380868		REACTOME_CELLULAR_RESPONSE_TO_HYPOXIA	-1.73245	0.0373129
									REACTOME_EXTRACELLULAR_MATRIX_ORGANIZATION	1.75449	0.0388416		WP_COMPLEMENT_SYSTEM	-1.73145	0.0373791
									WP_SMALL_CELL_LUNG_CANCER	1.75114	0.0396549		REACTOME_ACTIVATED_PKN1_STIMULATES_TRANSCRIPTION_OF_AR_ANDROGEN_RECEPTOR_REGULATED_GENES_KLK2_AND_KLK3	-1.71564	0.04258
									PID_AP1_PATHWAY	1.75045	0.0395341		REACTOME_REGULATION_OF_RUNX2_EXPRESSION_AND_ACTIVITY	-1.70685	0.0457935
									BIOCARTA_CXCR4_PATHWAY	1.74858	0.0399794		WP_ONECARBON_METABOLISM	-1.70376	0.0466546
									WP_EGFR_TYROSINE_KINASE_INHIBITOR_RESISTANCE	1.74521	0.040952		WP_GLYCOSAMINOGLYCAN_DEGRADATION	-1.70002	0.0477475
									PID_INTEGRIN3_PATHWAY	1.74456	0.0407918
									REACTOME_MOLECULES_ASSOCIATED_WITH_ELASTIC_FIBRES	1.74423	0.0405368
									BIOCARTA_GCR_PATHWAY	1.7422	0.0409781
									REACTOME_RHO_GTPASE_CYCLE	1.74057	0.0412797
									REACTOME_NOTCH_HLH_TRANSCRIPTION_PATHWAY	1.74012	0.0411973
									BIOCARTA_P53HYPOXIA_PATHWAY	1.73914	0.0413899
									PID_ILK_PATHWAY	1.73846	0.041308
									PID_ECADHERIN_NASCENT_AJ_PATHWAY	1.73811	0.0410702
									KEGG_AXON_GUIDANCE	1.7369	0.0412674
									WP_CORTICOTROPINRELEASING_HORMONE_SIGNALING_PATHWAY	1.73681	0.0409705
									REACTOME_INTEGRIN_CELL_SURFACE_INTERACTIONS	1.73542	0.0411357
									PID_VEGFR1_PATHWAY	1.73489	0.0410042
									PID_TCPTP_PATHWAY	1.72846	0.0436114
									KEGG_PATHWAYS_IN_CANCER	1.72684	0.0439481
									REACTOME_ESTROGEN_DEPENDENT_NUCLEAR_EVENTS_DOWNSTREAM_OF_ESR_MEMBRANE_SIGNALING	1.72629	0.0437722
									WP_WHITE_FAT_CELL_DIFFERENTIATION	1.72127	0.0455373
									REACTOME_ACTIVATED_NOTCH1_TRANSMITS_SIGNAL_TO_THE_NUCLEUS	1.71596	0.0473401
									REACTOME_ECM_PROTEOGLYCANS	1.71363	0.0480024
									REACTOME_HEME_SIGNALING	1.71238	0.0481751
									PID_SYNDECAN_4_PATHWAY	1.71008	0.048892
									PID_PDGFRB_PATHWAY	1.70803	0.049362
									BIOCARTA_IGF1_PATHWAY	1.7066	0.0495855
									SIG_CHEMOTAXIS	1.70515	0.0498454
									REACTOME_SIGNALING_BY_ALK_IN_CANCER	1.70457	0.0497187
									REACTOME_PI3K_EVENTS_IN_ERBB2_SIGNALING	1.70381	0.0497243

## Sheet: ZT08 & ZT12
GSEA Pathways with FDR q-val <0.05
NES = normalized enrichment score				FDR = false discovery rate
CHOROID ZT08				CHOROID ZT08					CHOROID ZT12				CHOROID ZT12
OCCLUDED EYES ENRICHED RELATIVE TO OPEN EYES				OPEN EYES ENRICHED RELATIVE TO OCCLUDED EYES					OCCLUDED EYES ENRICHED RELATIVE TO OPEN EYES				OPEN EYES ENRICHED RELATIVE TO OCCLUDED EYES
(from up-regulated gene expression in occluded eyes)				(from down-regulated gene expression in occluded eyes)					(from up-regulated gene expression in occluded eyes)				(from down-regulated gene expression in occluded eyes)
NAME	NES	FDR q-value		NAME	NES	FDR q-value			NAME	NES	FDR q-value		NAME	NES	FDR q-value
REACTOME_SMOOTH_MUSCLE_CONTRACTION	2.57753	0		REACTOME_NEURONAL_SYSTEM	-2.76826	0			REACTOME_CHOLESTEROL_BIOSYNTHESIS	2.20178	0.0029862		WP_ELECTRON_TRANSPORT_CHAIN_OXPHOS_SYSTEM_IN_MITOCHONDRIA	-2.22126	0.00886966
PID_ILK_PATHWAY	2.44173	0		REACTOME_TRANSMISSION_ACROSS_CHEMICAL_SYNAPSES	-2.61124	0			REACTOME_LAMININ_INTERACTIONS	2.17031	0.00249084		REACTOME_VISUAL_PHOTOTRANSDUCTION	-2.11855	0.0193572
WP_FAS_LIGAND_PATHWAY_AND_STRESS_INDUCTION_OF_HEAT_SHOCK_PROTEINS	2.29683	0.00121443		REACTOME_NEUREXINS_AND_NEUROLIGINS	-2.60697	0			WP_COPPER_HOMEOSTASIS	2.16428	0.00199622		KEGG_OXIDATIVE_PHOSPHORYLATION	-2.06545	0.0331942
WP_MFAP5_EFFECT_ON_PERMEABILITY_AND_MOTILITY_OF_ENDOTHELIAL_CELLS_VIA_CYTOSKELETON_REARRANGEMENT	2.23865	0.00323763		REACTOME_POTASSIUM_CHANNELS	-2.47349	0			WP_CHOLESTEROL_METABOLISM_WITH_BLOCH_AND_KANDUTSCHRUSSELL_PATHWAYS	2.14645	0.00225552		REACTOME_NUCLEAR_EVENTS_KINASE_AND_TRANSCRIPTION_FACTOR_ACTIVATION	-2.06264	0.0261488
PID_MET_PATHWAY	2.23466	0.0025901		WP_GLYCOLYSIS_AND_GLUCONEOGENESIS	-2.45981	0			WP_GENES_CONTROLLING_NEPHROGENESIS	2.09305	0.00661024		WP_OXIDATIVE_PHOSPHORYLATION	-2.05274	0.0237187
BIOCARTA_HIVNEF_PATHWAY	2.22065	0.00310728		REACTOME_PROTEIN_PROTEIN_INTERACTIONS_AT_SYNAPSES	-2.45968	0			WP_MFAP5_EFFECT_ON_PERMEABILITY_AND_MOTILITY_OF_ENDOTHELIAL_CELLS_VIA_CYTOSKELETON_REARRANGEMENT	2.07597	0.00700981		REACTOME_RESPIRATORY_ELECTRON_TRANSPORT_ATP_SYNTHESIS_BY_CHEMIOSMOTIC_COUPLING_AND_HEAT_PRODUCTION_BY_UNCOUPLING_PROTEINS	-2.01564	0.0346774
WP_APOPTOSISRELATED_NETWORK_DUE_TO_ALTERED_NOTCH3_IN_OVARIAN_CANCER	2.18948	0.00449129		REACTOME_NEUROTRANSMITTER_RELEASE_CYCLE	-2.42573	0			KEGG_ECM_RECEPTOR_INTERACTION	2.06506	0.00700821		PID_RHODOPSIN_PATHWAY	-1.98338	0.0471981
BIOCARTA_FAS_PATHWAY	2.18847	0.00392988		REACTOME_VOLTAGE_GATED_POTASSIUM_CHANNELS	-2.424	0			REACTOME_ROLE_OF_PHOSPHOLIPIDS_IN_PHAGOCYTOSIS	2.05881	0.00638283		REACTOME_RESPIRATORY_ELECTRON_TRANSPORT	-1.98267	0.0416692
WP_HOSTPATHOGEN_INTERACTION_OF_HUMAN_CORONAVIRUSES_INTERFERON_INDUCTION	2.15995	0.00558946		WP_GABA_RECEPTOR_SIGNALING	-2.38346	0			REACTOME_FCGR_ACTIVATION	2.04922	0.00678656		WP_BIOGENIC_AMINE_SYNTHESIS	-1.97167	0.0431384
PID_FCER1_PATHWAY	2.14213	0.00597561		PID_CONE_PATHWAY	-2.38074	0			WP_CHOLESTEROL_BIOSYNTHESIS_PATHWAY	2.04626	0.00651296
WP_WNT_SIGNALING_PATHWAY	2.13531	0.00577101		REACTOME_NEUROTRANSMITTER_RECEPTORS_AND_POSTSYNAPTIC_SIGNAL_TRANSMISSION	-2.37628	0			WP_ZINC_HOMEOSTASIS	2.02137	0.00890584
REACTOME_CELL_EXTRACELLULAR_MATRIX_INTERACTIONS	2.1332	0.00529009		REACTOME_GABA_SYNTHESIS_RELEASE_REUPTAKE_AND_DEGRADATION	-2.27522	4.23845e-05			BIOCARTA_ATM_PATHWAY	2.01842	0.00850376
WP_CELL_CYCLE	2.13194	0.00488316		WP_VITAMIN_DSENSITIVE_CALCIUM_SIGNALING_IN_DEPRESSION	-2.23173	7.77414e-05			WP_PRIMARY_FOCAL_SEGMENTAL_GLOMERULOSCLEROSIS_FSGS	2.01504	0.00808262
BIOCARTA_CTCF_PATHWAY	2.13093	0.00453437		REACTOME_DOPAMINE_NEUROTRANSMITTER_RELEASE_CYCLE	-2.2308	7.21884e-05			NABA_BASEMENT_MEMBRANES	2.0138	0.00772341
PID_ERBB1_DOWNSTREAM_PATHWAY	2.12406	0.00447952		KEGG_GLYCOLYSIS_GLUCONEOGENESIS	-2.22244	6.73759e-05			REACTOME_MET_ACTIVATES_PTK2_SIGNALING	2.00809	0.00767309
PID_TELOMERASE_PATHWAY	2.11766	0.00455016		REACTOME_GLUCONEOGENESIS	-2.21994	6.31649e-05			WP_MIRNA_TARGETS_IN_ECM_AND_MEMBRANE_RECEPTORS	2.00455	0.00776123
WP_RETINOBLASTOMA_GENE_IN_CANCER	2.11224	0.00461465		REACTOME_SEROTONIN_NEUROTRANSMITTER_RELEASE_CYCLE	-2.21056	5.94493e-05			PID_INTEGRIN1_PATHWAY	2.00393	0.00730469
PID_AVB3_OPN_PATHWAY	2.10859	0.00466406		REACTOME_SLC_MEDIATED_TRANSMEMBRANE_TRANSPORT	-2.19729	5.61465e-05			REACTOME_ACTIVATION_OF_GENE_EXPRESSION_BY_SREBF_SREBP	1.97595	0.0105235
KEGG_CELL_CYCLE	2.10466	0.00452186		WP_SYNAPTIC_VESICLE_PATHWAY	-2.19343	5.31915e-05			REACTOME_NON_INTEGRIN_MEMBRANE_ECM_INTERACTIONS	1.971	0.0107014
PID_AMB2_NEUTROPHILS_PATHWAY	2.10329	0.00438658		REACTOME_TRANSPORT_OF_INORGANIC_CATIONS_ANIONS_AND_AMINO_ACIDS_OLIGOPEPTIDES	-2.19169	5.05319e-05			WP_TYPE_II_INTERFERON_SIGNALING_IFNG	1.93127	0.018676
PID_FAK_PATHWAY	2.1005	0.00435548		KEGG_RETINOL_METABOLISM	-2.18832	4.81256e-05			REACTOME_ECM_PROTEOGLYCANS	1.92901	0.0180711
REACTOME_RHO_GTPASES_ACTIVATE_PAKS	2.09851	0.00432777		REACTOME_LONG_TERM_POTENTIATION	-2.18012	4.59381e-05			REACTOME_EXTRACELLULAR_MATRIX_ORGANIZATION	1.92491	0.0182205
WP_TNFRELATED_WEAK_INDUCER_OF_APOPTOSIS_TWEAK_SIGNALING_PATHWAY	2.09417	0.00439116		REACTOME_GLUTAMATE_NEUROTRANSMITTER_RELEASE_CYCLE	-2.13858	6.61821e-05			WP_FOCAL_ADHESION	1.90461	0.0233343
WP_TCELL_ACTIVATION_SARSCOV2	2.09102	0.00428268		REACTOME_GABA_RECEPTOR_ACTIVATION	-2.137	6.34245e-05			KEGG_FOCAL_ADHESION	1.89927	0.0242745
WP_TYPE_II_INTERFERON_SIGNALING_IFNG	2.08448	0.00471818		REACTOME_AMINE_LIGAND_BINDING_RECEPTORS	-2.11995	0.000162718			WP_ATM_SIGNALING_PATHWAY	1.89166	0.0257869
KEGG_LEUKOCYTE_TRANSENDOTHELIAL_MIGRATION	2.08336	0.00461033		WP_PHOSPHODIESTERASES_IN_NEURONAL_FUNCTION	-2.11759	0.000176217			WP_MAP3K1_ROLE_IN_PROMOTING_AND_BLOCKING_GONADAL_DETERMINATION	1.87556	0.0301272
BIOCARTA_ATM_PATHWAY	2.07175	0.00485392		KEGG_NEUROACTIVE_LIGAND_RECEPTOR_INTERACTION	-2.10967	0.000188435			REACTOME_INITIAL_TRIGGERING_OF_COMPLEMENT	1.85769	0.0364699
BIOCARTA_RACCYCD_PATHWAY	2.06664	0.00508704		REACTOME_ASSEMBLY_AND_CELL_SURFACE_PRESENTATION_OF_NMDA_RECEPTORS	-2.10789	0.000181706			PID_SYNDECAN_4_PATHWAY	1.84891	0.0387449
WP_NEOVASCULARISATION_PROCESSES	2.06531	0.00523699		REACTOME_SENSORY_PERCEPTION	-2.10096	0.000192993			WP_SPHINGOLIPID_METABOLISM_IN_SENESCENCE	1.83973	0.0427769
WP_OVERVIEW_OF_INTERFERONSMEDIATED_SIGNALING_PATHWAY	2.05044	0.00656581		PID_RHODOPSIN_PATHWAY	-2.09882	0.00018656			REACTOME_CREATION_OF_C4_AND_C2_ACTIVATORS	1.82315	0.0498766
REACTOME_DNA_STRAND_ELONGATION	2.04261	0.00750224		REACTOME_ACETYLCHOLINE_NEUROTRANSMITTER_RELEASE_CYCLE	-2.08908	0.000262791
WP_PHOTODYNAMIC_THERAPYINDUCED_AP1_SURVIVAL_SIGNALING	2.02936	0.00849552		REACTOME_PHASE_0_RAPID_DEPOLARISATION	-2.08015	0.000270344
BIOCARTA_IL1R_PATHWAY	2.02921	0.00834917		REACTOME_UNBLOCKING_OF_NMDA_RECEPTORS_GLUTAMATE_BINDING_AND_ACTIVATION	-2.07046	0.000371613
WP_TYPE_I_COLLAGEN_SYNTHESIS_IN_THE_CONTEXT_OF_OSTEOGENESIS_IMPERFECTA	2.02132	0.00870341		WP_DISRUPTION_OF_POSTSYNAPTIC_SIGNALING_BY_CNV	-2.06764	0.000406246
BIOCARTA_AKT_PATHWAY	2.02039	0.00850917		WP_MONOAMINE_GPCRS	-2.05011	0.000583529
REACTOME_HDR_THROUGH_SINGLE_STRAND_ANNEALING_SSA	2.02029	0.0082728		REACTOME_THE_CANONICAL_RETINOID_CYCLE_IN_RODS_TWILIGHT_VISION	-2.02184	0.000968903
PID_NFKAPPAB_CANONICAL_PATHWAY	2.01928	0.00821078		REACTOME_CARDIAC_CONDUCTION	-2.01599	0.00105498
WP_SELECTIVE_EXPRESSION_OF_CHEMOKINE_RECEPTORS_DURING_TCELL_POLARIZATION	2.00308	0.0098828		REACTOME_NOREPINEPHRINE_NEUROTRANSMITTER_RELEASE_CYCLE	-2.01528	0.00102721
BIOCARTA_INTEGRIN_PATHWAY	1.99689	0.0102067		REACTOME_ACTIVATION_OF_NMDA_RECEPTORS_AND_POSTSYNAPTIC_EVENTS	-1.9864	0.00173004
REACTOME_DEADENYLATION_OF_MRNA	1.99378	0.0102225		REACTOME_GLYCOLYSIS	-1.93107	0.00391369
REACTOME_PROTEIN_UBIQUITINATION	1.99284	0.0101126		REACTOME_SYNAPTIC_ADHESION_LIKE_MOLECULES	-1.91833	0.00454825
PID_HIV_NEF_PATHWAY	1.98659	0.0108018		WP_GLUTATHIONE_METABOLISM	-1.91279	0.00475844
WP_GLIOBLASTOMA_SIGNALING_PATHWAYS	1.98405	0.0109444		WP_RETT_SYNDROME_CAUSING_GENES	-1.894	0.00601225
BIOCARTA_STRESS_PATHWAY	1.98285	0.010951		NABA_PROTEOGLYCANS	-1.88881	0.00640118
WP_IMMUNE_RESPONSE_TO_TUBERCULOSIS	1.97976	0.010955		REACTOME_GLUCOSE_METABOLISM	-1.88366	0.00685502
WP_MIRNA_REGULATION_OF_PROSTATE_CANCER_SIGNALING_PATHWAYS	1.97553	0.0114545		REACTOME_SENSORY_PERCEPTION_OF_TASTE	-1.87118	0.00781157
WP_MIRNA_REGULATION_OF_DNA_DAMAGE_RESPONSE	1.97548	0.0112108		REACTOME_NEGATIVE_REGULATION_OF_NMDA_RECEPTOR_MEDIATED_NEURONAL_TRANSMISSION	-1.86765	0.00797525
WP_DNA_DAMAGE_RESPONSE	1.97125	0.0112143		REACTOME_NCAM1_INTERACTIONS	-1.86494	0.00813042
WP_HEPATOCYTE_GROWTH_FACTOR_RECEPTOR_SIGNALING	1.96638	0.0113354		WP_DOPAMINERGIC_NEUROGENESIS	-1.86139	0.00833115
REACTOME_RRNA_MODIFICATION_IN_THE_NUCLEUS_AND_CYTOSOL	1.96228	0.0117857		REACTOME_INSULIN_RECEPTOR_RECYCLING	-1.85518	0.00888407
REACTOME_APOPTOTIC_FACTOR_MEDIATED_RESPONSE	1.95761	0.0120365		WP_NICOTINE_EFFECT_ON_DOPAMINERGIC_NEURONS	-1.85255	0.00898288
PID_VEGFR1_2_PATHWAY	1.95601	0.0120201		REACTOME_RAS_ACTIVATION_UPON_CA2_INFLUX_THROUGH_NMDA_RECEPTOR	-1.85063	0.00901766
REACTOME_EPHB_MEDIATED_FORWARD_SIGNALING	1.95059	0.0126493		REACTOME_VISUAL_PHOTOTRANSDUCTION	-1.84419	0.0097802
BIOCARTA_RAS_PATHWAY	1.94994	0.0124822		KEGG_OXIDATIVE_PHOSPHORYLATION	-1.84297	0.00974162
WP_ESTROGEN_SIGNALING_PATHWAY	1.94882	0.0123213		WP_OXIDATIVE_PHOSPHORYLATION	-1.84189	0.00975063
WP_COPPER_HOMEOSTASIS	1.94837	0.0121338		REACTOME_INTERACTION_BETWEEN_L1_AND_ANKYRINS	-1.83926	0.00987064
WP_ANDROGEN_RECEPTOR_SIGNALING_PATHWAY	1.94548	0.0123838		REACTOME_SENSORY_PROCESSING_OF_SOUND	-1.83468	0.0102147
REACTOME_G1_S_SPECIFIC_TRANSCRIPTION	1.9388	0.0132033		KEGG_FRUCTOSE_AND_MANNOSE_METABOLISM	-1.83325	0.010224
WP_INTEGRATED_CANCER_PATHWAY	1.92786	0.0147215		WP_METABOLIC_REPROGRAMMING_IN_COLON_CANCER	-1.81737	0.0123289
WP_SIGNAL_TRANSDUCTION_THROUGH_IL1R	1.92655	0.0147227		REACTOME_REGULATION_OF_INSULIN_SECRETION	-1.80655	0.0137542
PID_ANGIOPOIETIN_RECEPTOR_PATHWAY	1.92428	0.0148239		REACTOME_ROS_AND_RNS_PRODUCTION_IN_PHAGOCYTES	-1.79477	0.015444
WP_16P112_PROXIMAL_DELETION_SYNDROME	1.92306	0.0148909		WP_MBDNF_AND_PROBDNF_REGULATION_OF_GABA_NEUROTRANSMISSION	-1.79275	0.0155782
BIOCARTA_TNFR1_PATHWAY	1.91528	0.0162382		WP_ELECTRON_TRANSPORT_CHAIN_OXPHOS_SYSTEM_IN_MITOCHONDRIA	-1.78943	0.0159041
BIOCARTA_NKT_PATHWAY	1.91424	0.0162774		REACTOME_ION_HOMEOSTASIS	-1.78274	0.0168866
KEGG_DNA_REPLICATION	1.91116	0.0167193		WP_CLEAR_CELL_RENAL_CELL_CARCINOMA_PATHWAYS	-1.75503	0.0226988
REACTOME_EPH_EPHRIN_SIGNALING	1.91096	0.0165224		REACTOME_INWARDLY_RECTIFYING_K_CHANNELS	-1.7516	0.0232508
PID_RHOA_PATHWAY	1.90818	0.0167241		WP_OLIGODENDROCYTE_SPECIFICATION_AND_DIFFERENTIATION_LEADING_TO_MYELIN_COMPONENTS_FOR_CNS	-1.75135	0.0229575
WP_TLR4_SIGNALING_AND_TOLERANCE	1.90692	0.0166167		WP_PROXIMAL_TUBULE_TRANSPORT	-1.74798	0.0236075
REACTOME_PYROPTOSIS	1.90569	0.0165123		REACTOME_INTEGRATION_OF_ENERGY_METABOLISM	-1.74631	0.0238172
BIOCARTA_CCR3_PATHWAY	1.90447	0.0164368		REACTOME_ADRENALINE_NORADRENALINE_INHIBITS_INSULIN_SECRETION	-1.73918	0.0255658
BIOCARTA_MAL_PATHWAY	1.90266	0.0165568		REACTOME_TRANSPORT_OF_BILE_SALTS_AND_ORGANIC_ACIDS_METAL_IONS_AND_AMINE_COMPOUNDS	-1.72823	0.028489
KEGG_LEISHMANIA_INFECTION	1.90113	0.0166872		WP_SEROTONIN_AND_ANXIETY	-1.72583	0.0287932
REACTOME_TP53_REGULATES_TRANSCRIPTION_OF_ADDITIONAL_CELL_CYCLE_GENES_WHOSE_EXACT_ROLE_IN_THE_P53_PATHWAY_REMAIN_UNCERTAIN	1.88914	0.0188576		WP_VITAMIN_A_AND_CAROTENOID_METABOLISM	-1.71698	0.0313481
WP_G1_TO_S_CELL_CYCLE_CONTROL	1.88348	0.020046		KEGG_CARDIAC_MUSCLE_CONTRACTION	-1.71256	0.0326284
WP_T_CELL_RECEPTOR_AND_COSTIMULATORY_SIGNALING	1.88308	0.0199044		WP_NRF2_PATHWAY	-1.71007	0.0328813
PID_PLK1_PATHWAY	1.8782	0.0208779		REACTOME_GABA_B_RECEPTOR_ACTIVATION	-1.70959	0.0326525
REACTOME_MITOTIC_SPINDLE_CHECKPOINT	1.87664	0.0209522		KEGG_TYPE_II_DIABETES_MELLITUS	-1.70538	0.033632
WP_LEPTIN_SIGNALING_PATHWAY	1.8741	0.0210724		REACTOME_PHASE_4_RESTING_MEMBRANE_POTENTIAL	-1.70499	0.0333319
REACTOME_CYCLIN_D_ASSOCIATED_EVENTS_IN_G1	1.87303	0.0209952		REACTOME_TRAFFICKING_OF_AMPA_RECEPTORS	-1.69468	0.0368306
WP_PHOTODYNAMIC_THERAPYINDUCED_NFKB_SURVIVAL_SIGNALING	1.87228	0.0209439		KEGG_PYRUVATE_METABOLISM	-1.69158	0.0376206
WP_ATM_SIGNALING_PATHWAY	1.8721	0.0207078		REACTOME_THE_CITRIC_ACID_TCA_CYCLE_AND_RESPIRATORY_ELECTRON_TRANSPORT	-1.6891	0.0380479
WP_NSP1_FROM_SARSCOV2_INHIBITS_TRANSLATION_INITIATION_IN_THE_HOST_CELL	1.87034	0.0207331		REACTOME_TRANSPORT_OF_VITAMINS_NUCLEOSIDES_AND_RELATED_MOLECULES	-1.68826	0.0378913
WP_IL1_AND_MEGAKARYOCYTES_IN_OBESITY	1.86941	0.0206238		REACTOME_GPCR_LIGAND_BINDING	-1.68715	0.0379505
KEGG_TIGHT_JUNCTION	1.86864	0.0205122		WP_PHOTODYNAMIC_THERAPYINDUCED_HIF1_SURVIVAL_SIGNALING	-1.68232	0.039376
WP_FIBRIN_COMPLEMENT_RECEPTOR_3_SIGNALING_PATHWAY	1.86619	0.0207167		REACTOME_NA_CL_DEPENDENT_NEUROTRANSMITTER_TRANSPORTERS	-1.68041	0.039601
WP_DNA_IRDAMAGE_AND_CELLULAR_RESPONSE_VIA_ATR	1.86431	0.0209579		WP_CIRCADIAN_RHYTHM_GENES	-1.6742	0.0416794
BIOCARTA_TH1TH2_PATHWAY	1.8639	0.0207376		KEGG_ARGININE_AND_PROLINE_METABOLISM	-1.67277	0.0418914
WP_TCELL_ANTIGEN_RECEPTOR_TCR_PATHWAY_DURING_STAPHYLOCOCCUS_AUREUS_INFECTION	1.86366	0.0205651		WP_SPLICING_FACTOR_NOVA_REGULATED_SYNAPTIC_PROTEINS	-1.67126	0.0421068
REACTOME_RNA_POLYMERASE_I_TRANSCRIPTION_TERMINATION	1.86074	0.0209637		REACTOME_NCAM_SIGNALING_FOR_NEURITE_OUT_GROWTH	-1.66649	0.0438014
SIG_INSULIN_RECEPTOR_PATHWAY_IN_CARDIAC_MYOCYTES	1.85997	0.0208567		REACTOME_SIGNALING_BY_INSULIN_RECEPTOR	-1.6647	0.0441279
WP_DNA_REPAIR_PATHWAYS_FULL_NETWORK	1.85257	0.0224421		REACTOME_G_ALPHA_S_SIGNALLING_EVENTS	-1.65219	0.049323
WP_EBSTEINBARR_VIRUS_LMP1_SIGNALING	1.85134	0.0225014		REACTOME_PYRUVATE_METABOLISM	-1.65057	0.0494473
WP_COHESIN_COMPLEX_CORNELIA_DE_LANGE_SYNDROME	1.85004	0.0224834
BIOCARTA_NFKB_PATHWAY	1.84665	0.023022
REACTOME_REGULATED_NECROSIS	1.84582	0.0229389
WP_IL17_SIGNALING_PATHWAY	1.84229	0.0236531
WP_CILIARY_LANDSCAPE	1.84223	0.0234295
KEGG_NUCLEOTIDE_EXCISION_REPAIR	1.84184	0.0232502
WP_AGERAGE_PATHWAY	1.84067	0.0233567
WP_GASTRIN_SIGNALING_PATHWAY	1.84004	0.0232907
PID_IL1_PATHWAY	1.83887	0.0232279
WP_ANGIOGENESIS	1.83297	0.0245893
BIOCARTA_KERATINOCYTE_PATHWAY	1.8326	0.0244063
REACTOME_INTERLEUKIN_12_SIGNALING	1.83217	0.0243001
WP_DNA_IRDOUBLE_STRAND_BREAKS_AND_CELLULAR_RESPONSE_VIA_ATM	1.82979	0.0246438
WP_TOLLLIKE_RECEPTOR_SIGNALING_RELATED_TO_MYD88	1.82873	0.0246934
KEGG_FOCAL_ADHESION	1.82727	0.0246897
PID_PDGFRB_PATHWAY	1.82631	0.0246698
WP_FOCAL_ADHESION	1.82554	0.0246487
WP_SMALL_CELL_LUNG_CANCER	1.82507	0.0245805
PID_INTEGRIN_CS_PATHWAY	1.81985	0.0257975
BIOCARTA_GCR_PATHWAY	1.81897	0.0258181
PID_BARD1_PATHWAY	1.81839	0.025708
REACTOME_RNA_POLYMERASE_I_TRANSCRIPTION_INITIATION	1.81716	0.0258286
WP_IMATINIB_AND_CHRONIC_MYELOID_LEUKEMIA	1.8169	0.0256851
REACTOME_APOPTOTIC_EXECUTION_PHASE	1.81677	0.0254974
BIOCARTA_TOLL_PATHWAY	1.81613	0.0255212
REACTOME_CD209_DC_SIGN_SIGNALING	1.81463	0.0256538
WP_PHOTODYNAMIC_THERAPYINDUCED_UNFOLDED_PROTEIN_RESPONSE	1.81306	0.0257215
REACTOME_INTERFERON_ALPHA_BETA_SIGNALING	1.81237	0.0257271
WP_NRP1TRIGGERED_SIGNALING_PATHWAYS_IN_PANCREATIC_CANCER	1.81186	0.0256994
PID_ATM_PATHWAY	1.81095	0.0256751
WP_RANKLRANK_SIGNALING_PATHWAY	1.81092	0.0254664
REACTOME_E3_UBIQUITIN_LIGASES_UBIQUITINATE_TARGET_PROTEINS	1.8073	0.0262035
BIOCARTA_DEATH_PATHWAY	1.80614	0.02631
WP_NUCLEOTIDE_EXCISION_REPAIR	1.80581	0.0261769
PID_AR_PATHWAY	1.80576	0.0259854
BIOCARTA_G1_PATHWAY	1.80426	0.0261625
WP_TRANSLATION_FACTORS	1.8021	0.0266017
REACTOME_INTERLEUKIN_10_SIGNALING	1.80071	0.0267869
PID_FOXO_PATHWAY	1.79588	0.0276438
REACTOME_REGULATION_OF_IFNA_SIGNALING	1.79503	0.0276458
PID_BCR_5PATHWAY	1.795	0.0274379
BIOCARTA_CXCR4_PATHWAY	1.79298	0.0276825
PID_LYMPH_ANGIOGENESIS_PATHWAY	1.79241	0.0275593
BIOCARTA_41BB_PATHWAY	1.79173	0.0275752
WP_TGFBETA_SIGNALING_PATHWAY	1.79159	0.0274028
REACTOME_FORMATION_OF_INCISION_COMPLEX_IN_GG_NER	1.78878	0.0279689
REACTOME_CELL_CYCLE_MITOTIC	1.78786	0.0280128
PID_VEGFR1_PATHWAY	1.78597	0.028296
WP_EGFEGFR_SIGNALING_PATHWAY	1.78519	0.0283124
WP_MEASLES_VIRUS_INFECTION	1.78245	0.0288616
PID_NFAT_TFPATHWAY	1.78075	0.0290047
PID_SYNDECAN_2_PATHWAY	1.77727	0.0299651
WP_HYPERTROPHY_MODEL	1.77464	0.0305619
KEGG_SMALL_CELL_LUNG_CANCER	1.77401	0.0305338
WP_OSTEOCLAST_SIGNALING	1.76847	0.0317713
REACTOME_CHEMOKINE_RECEPTORS_BIND_CHEMOKINES	1.76768	0.0317345
PID_IGF1_PATHWAY	1.7667	0.0318018
WP_EBOLA_VIRUS_INFECTION_IN_HOST	1.76316	0.0326705
KEGG_PROSTATE_CANCER	1.75924	0.0336023
PID_PS1_PATHWAY	1.75765	0.0337933
BIOCARTA_PTEN_PATHWAY	1.7514	0.0353342
WP_NETRINUNC5B_SIGNALING_PATHWAY	1.75102	0.0351905
REACTOME_TNFS_BIND_THEIR_PHYSIOLOGICAL_RECEPTORS	1.74731	0.0360807
REACTOME_TP53_REGULATES_TRANSCRIPTION_OF_CELL_CYCLE_GENES	1.74725	0.0358616
WP_INTEGRINMEDIATED_CELL_ADHESION	1.74497	0.0363075
PID_INTEGRIN2_PATHWAY	1.7448	0.0361372
BIOCARTA_TFF_PATHWAY	1.74257	0.0365958
REACTOME_HOMOLOGOUS_DNA_PAIRING_AND_STRAND_EXCHANGE	1.74241	0.036367
REACTOME_MITOTIC_G1_PHASE_AND_G1_S_TRANSITION	1.74024	0.0366807
BIOCARTA_PYK2_PATHWAY	1.73987	0.0365587
WP_DNA_REPLICATION	1.73854	0.0367964
WP_EUKARYOTIC_TRANSCRIPTION_INITIATION	1.73804	0.0367541
REACTOME_S_PHASE	1.73621	0.0370057
KEGG_MISMATCH_REPAIR	1.73599	0.036861
REACTOME_SYNTHESIS_OF_ACTIVE_UBIQUITIN_ROLES_OF_E1_AND_E2_ENZYMES	1.73502	0.0369987
REACTOME_ACTIVATION_OF_THE_MRNA_UPON_BINDING_OF_THE_CAP_BINDING_COMPLEX_AND_EIFS_AND_SUBSEQUENT_BINDING_TO_43S	1.73395	0.037083
WP_TCELL_RECEPTOR_TCR_SIGNALING_PATHWAY	1.73241	0.0372973
REACTOME_HDR_THROUGH_HOMOLOGOUS_RECOMBINATION_HRR	1.73228	0.0371223
WP_HEPATITIS_B_INFECTION	1.73177	0.0371032
WP_ACUTE_VIRAL_MYOCARDITIS	1.73042	0.0373574
WP_PATHOGENIC_ESCHERICHIA_COLI_INFECTION	1.72704	0.0381736
PID_MTOR_4PATHWAY	1.72627	0.0381813
REACTOME_INTRINSIC_PATHWAY_OF_FIBRIN_CLOT_FORMATION	1.72559	0.0381683
BIOCARTA_GSK3_PATHWAY	1.72506	0.0381354
REACTOME_DISEASES_OF_MITOTIC_CELL_CYCLE	1.72319	0.038491
BIOCARTA_CELLCYCLE_PATHWAY	1.72291	0.0384123
REACTOME_RHOBTB1_GTPASE_CYCLE	1.72088	0.038828
REACTOME_HIV_LIFE_CYCLE	1.72057	0.0387175
KEGG_VIRAL_MYOCARDITIS	1.72054	0.0385036
WP_VEGFAVEGFR2_SIGNALING_PATHWAY	1.71564	0.0399267
BIOCARTA_CERAMIDE_PATHWAY	1.7151	0.039913
PID_CDC42_PATHWAY	1.71359	0.0401146
REACTOME_TRAF6_MEDIATED_IRF7_ACTIVATION	1.71252	0.040153
REACTOME_UNFOLDED_PROTEIN_RESPONSE_UPR	1.71212	0.0400481
REACTOME_RESOLUTION_OF_D_LOOP_STRUCTURES	1.71132	0.040097
WP_FACTORS_AND_PATHWAYS_AFFECTING_INSULINLIKE_GROWTH_FACTOR_IGF1AKT_SIGNALING	1.71124	0.0398932
KEGG_PATHOGENIC_ESCHERICHIA_COLI_INFECTION	1.71086	0.0398823
PID_RB_1PATHWAY	1.70743	0.0408
WP_DNA_DAMAGE_RESPONSE_ONLY_ATM_DEPENDENT	1.70616	0.0410318
REACTOME_RHO_GTPASES_ACTIVATE_CIT	1.70494	0.0411953
PID_NEPHRIN_NEPH1_PATHWAY	1.70454	0.0411954
PID_E2F_PATHWAY	1.70448	0.0410217
WP_ONCOSTATIN_M_SIGNALING_PATHWAY	1.7025	0.0413705
REACTOME_GLOBAL_GENOME_NUCLEOTIDE_EXCISION_REPAIR_GG_NER	1.70208	0.0412262
PID_TOLL_ENDOGENOUS_PATHWAY	1.70011	0.0417814
REACTOME_SIGNALING_BY_MET	1.69967	0.0417804
PID_ECADHERIN_NASCENT_AJ_PATHWAY	1.6977	0.0422704
BIOCARTA_TCR_PATHWAY	1.69746	0.0421252
REACTOME_INTERLEUKIN_12_FAMILY_SIGNALING	1.69729	0.0420003
WP_HEPATITIS_C_AND_HEPATOCELLULAR_CARCINOMA	1.69675	0.0419613
REACTOME_RHOC_GTPASE_CYCLE	1.69587	0.0419957
REACTOME_LAGGING_STRAND_SYNTHESIS	1.69575	0.0418171
REACTOME_MITOTIC_METAPHASE_AND_ANAPHASE	1.69148	0.0431801
BIOCARTA_P53HYPOXIA_PATHWAY	1.68976	0.0435676
REACTOME_NS1_MEDIATED_EFFECTS_ON_HOST_PATHWAYS	1.68952	0.0434579
REACTOME_RHO_GTPASES_ACTIVATE_ROCKS	1.68854	0.0435039
WP_HOSTPATHOGEN_INTERACTION_OF_HUMAN_CORONAVIRUSES_AUTOPHAGY	1.68548	0.0442907
PID_INTEGRIN_A4B1_PATHWAY	1.68434	0.0445713
REACTOME_DUAL_INCISION_IN_GG_NER	1.68413	0.0444676
PID_HES_HEY_PATHWAY	1.6829	0.044719
REACTOME_PARASITE_INFECTION	1.68289	0.044509
WP_ANTIVIRAL_AND_ANTIINFLAMMATORY_EFFECTS_OF_NRF2_ON_SARSCOV2_PATHWAY	1.68165	0.0448048
WP_B_CELL_RECEPTOR_SIGNALING_PATHWAY	1.68108	0.0448419
PID_IL23_PATHWAY	1.67994	0.0450172
BIOCARTA_MET_PATHWAY	1.67906	0.0451117
PID_TRAIL_PATHWAY	1.67832	0.0451617
WP_CHROMOSOMAL_AND_MICROSATELLITE_INSTABILITY_IN_COLORECTAL_CANCER	1.67102	0.0475045
WP_PDGF_PATHWAY	1.67101	0.0472886
WP_KISSPEPTINKISSPEPTIN_RECEPTOR_SYSTEM_IN_THE_OVARY	1.66975	0.0475082
KEGG_VASCULAR_SMOOTH_MUSCLE_CONTRACTION	1.66676	0.0484696
WP_DNA_MISMATCH_REPAIR	1.66669	0.0482949
REACTOME_POSTMITOTIC_NUCLEAR_PORE_COMPLEX_NPC_REFORMATION	1.66624	0.0483065
WP_CANCER_IMMUNOTHERAPY_BY_PD1_BLOCKADE	1.66444	0.0488396
PID_THROMBIN_PAR1_PATHWAY	1.66442	0.0486235
REACTOME_APOPTOTIC_CLEAVAGE_OF_CELLULAR_PROTEINS	1.66412	0.0485186
KEGG_PROTEIN_EXPORT	1.66151	0.0493841
REACTOME_GENE_AND_PROTEIN_EXPRESSION_BY_JAK_STAT_SIGNALING_AFTER_INTERLEUKIN_12_STIMULATION	1.66117	0.0492596

## Sheet: ZT16 & ZT20
GSEA Pathways with FDR q-val <0.05
NES = normalized enrichment score				FDR = false discovery rate
CHOROID ZT16				CHOROID ZT16					CHOROID ZT20				CHOROID ZT20
OCCLUDED EYES ENRICHED RELATIVE TO OPEN EYES				OPEN EYES ENRICHED RELATIVE TO OCCLUDED EYES					OCCLUDED EYES ENRICHED RELATIVE TO OPEN EYES				OPEN EYES ENRICHED RELATIVE TO OCCLUDED EYES
(from up-regulated gene expression in occluded eyes)				(from down-regulated gene expression in occluded eyes)					(from up-regulated gene expression in occluded eyes)				(from down-regulated gene expression in occluded eyes)
NAME	NES	FDR q-value		NAME	NES	FDR q-value			NAME	NES	FDR q-value		NAME	NES	FDR q-value
WP_PATHWAYS_AFFECTED_IN_ADENOID_CYSTIC_CARCINOMA	2.36086	0		WP_ELECTRON_TRANSPORT_CHAIN_OXPHOS_SYSTEM_IN_MITOCHONDRIA	-2.92535	0			NABA_BASEMENT_MEMBRANES	2.44548	0		REACTOME_EUKARYOTIC_TRANSLATION_ELONGATION	-3.56482	0
REACTOME_ANCHORING_OF_THE_BASAL_BODY_TO_THE_PLASMA_MEMBRANE	2.28187	0		KEGG_OXIDATIVE_PHOSPHORYLATION	-2.8865	0			REACTOME_LAMININ_INTERACTIONS	2.368	0		KEGG_RIBOSOME	-3.52723	0
WP_RETINOBLASTOMA_GENE_IN_CANCER	2.27995	0		REACTOME_EUKARYOTIC_TRANSLATION_ELONGATION	-2.83693	0			PID_INTEGRIN1_PATHWAY	2.26789	0		WP_CYTOPLASMIC_RIBOSOMAL_PROTEINS	-3.51086	0
REACTOME_AURKA_ACTIVATION_BY_TPX2	2.17517	0.00204583		KEGG_RIBOSOME	-2.77356	0			REACTOME_GABA_SYNTHESIS_RELEASE_REUPTAKE_AND_DEGRADATION	2.22461	0.000501331		REACTOME_EUKARYOTIC_TRANSLATION_INITIATION	-3.47979	0
REACTOME_MITOTIC_PROMETAPHASE	2.16282	0.00205066		WP_CYTOPLASMIC_RIBOSOMAL_PROTEINS	-2.77149	0			REACTOME_RAC1_GTPASE_CYCLE	2.20275	0.000600015		REACTOME_RESPONSE_OF_EIF2AK4_GCN2_TO_AMINO_ACID_DEFICIENCY	-3.35384	0
NABA_BASEMENT_MEMBRANES	2.15673	0.00204967		KEGG_PARKINSONS_DISEASE	-2.7212	0			REACTOME_RHOB_GTPASE_CYCLE	2.18982	0.000500013		REACTOME_SRP_DEPENDENT_COTRANSLATIONAL_PROTEIN_TARGETING_TO_MEMBRANE	-3.35068	0
PID_PLK1_PATHWAY	2.12229	0.00381466		REACTOME_RESPIRATORY_ELECTRON_TRANSPORT_ATP_SYNTHESIS_BY_CHEMIOSMOTIC_COUPLING_AND_HEAT_PRODUCTION_BY_UNCOUPLING_PROTEINS	-2.67425	0			WP_ATM_SIGNALING_IN_DEVELOPMENT_AND_DISEASE	2.16073	0.00113877		REACTOME_SELENOAMINO_ACID_METABOLISM	-3.2293	0
REACTOME_RECRUITMENT_OF_MITOTIC_CENTROSOME_PROTEINS_AND_COMPLEXES	2.10902	0.00410271		WP_OXIDATIVE_PHOSPHORYLATION	-2.64941	0			WP_CLEAR_CELL_RENAL_CELL_CARCINOMA_PATHWAYS	2.16052	0.000996425		REACTOME_TRANSLATION	-3.10949	0
KEGG_PROSTATE_CANCER	2.09818	0.00410235		REACTOME_RESPONSE_OF_EIF2AK4_GCN2_TO_AMINO_ACID_DEFICIENCY	-2.61769	0			PID_CONE_PATHWAY	2.14765	0.00121792		REACTOME_ACTIVATION_OF_THE_MRNA_UPON_BINDING_OF_THE_CAP_BINDING_COMPLEX_AND_EIFS_AND_SUBSEQUENT_BINDING_TO_43S	-3.05202	0
REACTOME_CILIUM_ASSEMBLY	2.07425	0.00531664		REACTOME_THE_CITRIC_ACID_TCA_CYCLE_AND_RESPIRATORY_ELECTRON_TRANSPORT	-2.555	0			PID_NECTIN_PATHWAY	2.11765	0.00219526		REACTOME_MITOCHONDRIAL_TRANSLATION	-3.01488	0
REACTOME_CHROMATIN_MODIFYING_ENZYMES	2.0468	0.00744577		REACTOME_RESPIRATORY_ELECTRON_TRANSPORT	-2.5443	0			WP_ARRHYTHMOGENIC_RIGHT_VENTRICULAR_CARDIOMYOPATHY	2.10363	0.00235739		REACTOME_NONSENSE_MEDIATED_DECAY_NMD	-2.94306	0
WP_DNA_IRDAMAGE_AND_CELLULAR_RESPONSE_VIA_ATR	2.04297	0.00708388		REACTOME_SRP_DEPENDENT_COTRANSLATIONAL_PROTEIN_TARGETING_TO_MEMBRANE	-2.53915	0			REACTOME_ACETYLCHOLINE_NEUROTRANSMITTER_RELEASE_CYCLE	2.09333	0.00282959		REACTOME_REGULATION_OF_EXPRESSION_OF_SLITS_AND_ROBOS	-2.88681	0
REACTOME_REGULATION_OF_PLK1_ACTIVITY_AT_G2_M_TRANSITION	2.04091	0.00693577		REACTOME_EUKARYOTIC_TRANSLATION_INITIATION	-2.51663	0			REACTOME_INTEGRIN_CELL_SURFACE_INTERACTIONS	2.08968	0.00276573		REACTOME_CELLULAR_RESPONSE_TO_STARVATION	-2.75766	0
WP_COHESIN_COMPLEX_CORNELIA_DE_LANGE_SYNDROME	2.03868	0.00665723		REACTOME_SELENOAMINO_ACID_METABOLISM	-2.51408	0			KEGG_ARRHYTHMOGENIC_RIGHT_VENTRICULAR_CARDIOMYOPATHY_ARVC	2.08622	0.00263865		KEGG_OXIDATIVE_PHOSPHORYLATION	-2.50818	0
REACTOME_CELL_CYCLE_MITOTIC	2.0314	0.00655756		REACTOME_TRANSLATION	-2.4451	0			KEGG_FOCAL_ADHESION	2.07467	0.00306188		WP_ELECTRON_TRANSPORT_CHAIN_OXPHOS_SYSTEM_IN_MITOCHONDRIA	-2.46848	0
REACTOME_LAMININ_INTERACTIONS	2.00921	0.00845454		REACTOME_CELLULAR_RESPONSE_TO_STARVATION	-2.43734	0			REACTOME_ECM_PROTEOGLYCANS	2.05197	0.00399848		REACTOME_GLUTATHIONE_CONJUGATION	-2.44264	6.0049e-05
BIOCARTA_VDR_PATHWAY	1.99254	0.0103174		REACTOME_COMPLEMENT_CASCADE	-2.33968	0			KEGG_ECM_RECEPTOR_INTERACTION	2.05047	0.0038211		REACTOME_INFLUENZA_INFECTION	-2.43148	0.000111753
REACTOME_RHOC_GTPASE_CYCLE	1.98334	0.0111119		REACTOME_ACTIVATION_OF_THE_MRNA_UPON_BINDING_OF_THE_CAP_BINDING_COMPLEX_AND_EIFS_AND_SUBSEQUENT_BINDING_TO_43S	-2.2833	5.60854e-05			WP_RETT_SYNDROME_CAUSING_GENES	2.04762	0.00372024		REACTOME_RRNA_PROCESSING	-2.40773	0.000105545
REACTOME_RUNX1_INTERACTS_WITH_CO_FACTORS_WHOSE_PRECISE_EFFECT_ON_RUNX1_TARGETS_IS_NOT_KNOWN	1.98147	0.0110707		REACTOME_CREATION_OF_C4_AND_C2_ACTIVATORS	-2.27911	5.31335e-05			REACTOME_RHOC_GTPASE_CYCLE	2.04573	0.0035778		REACTOME_SIGNALING_BY_ROBO_RECEPTORS	-2.36794	0.000206894
REACTOME_SUMOYLATION	1.98025	0.0107755		WP_MITOCHONDRIAL_COMPLEX_IV_ASSEMBLY	-2.27625	5.04768e-05			REACTOME_RHO_GTPASE_CYCLE	2.02263	0.00559465		REACTOME_RESPIRATORY_ELECTRON_TRANSPORT_ATP_SYNTHESIS_BY_CHEMIOSMOTIC_COUPLING_AND_HEAT_PRODUCTION_BY_UNCOUPLING_PROTEINS	-2.28354	0.000742354
REACTOME_HDR_THROUGH_SINGLE_STRAND_ANNEALING_SSA	1.97207	0.0121611		REACTOME_NONSENSE_MEDIATED_DECAY_NMD	-2.27384	4.80732e-05			PID_RHODOPSIN_PATHWAY	2.02241	0.00532824		WP_MITOCHONDRIAL_COMPLEX_IV_ASSEMBLY	-2.19941	0.00165816
REACTOME_SEMA4D_INDUCED_CELL_MIGRATION_AND_GROWTH_CONE_COLLAPSE	1.96778	0.0124392		KEGG_LYSOSOME	-2.25231	0.000222168			WP_NOCGMPPKG_MEDIATED_NEUROPROTECTION	2.01849	0.0052238		REACTOME_RESPIRATORY_ELECTRON_TRANSPORT	-2.19161	0.00171857
KEGG_ALDOSTERONE_REGULATED_SODIUM_REABSORPTION	1.96446	0.0123385		PID_RHODOPSIN_PATHWAY	-2.22066	0.000212508			REACTOME_NEUREXINS_AND_NEUROLIGINS	2.00898	0.00551866		REACTOME_CDT1_ASSOCIATION_WITH_THE_CDC6_ORC_ORIGIN_COMPLEX	-2.17285	0.00202357
WP_CILIOPATHIES	1.96333	0.0118676		REACTOME_MITOCHONDRIAL_TRANSLATION	-2.21285	0.000283126			WP_PRIMARY_FOCAL_SEGMENTAL_GLOMERULOSCLEROSIS_FSGS	2.00005	0.00578575		REACTOME_RAS_PROCESSING	-2.17036	0.00197914
REACTOME_RHO_GTPASE_CYCLE	1.96279	0.011518		REACTOME_REGULATION_OF_EXPRESSION_OF_SLITS_AND_ROBOS	-2.21216	0.000271801			WP_MIRNA_TARGETS_IN_ECM_AND_MEMBRANE_RECEPTORS	1.99992	0.00555432		WP_OXIDATIVE_PHOSPHORYLATION	-2.14287	0.00272988
PID_BARD1_PATHWAY	1.94117	0.0151445		REACTOME_ANTIGEN_PROCESSING_CROSS_PRESENTATION	-2.21201	0.000261347			REACTOME_PROTEIN_PROTEIN_INTERACTIONS_AT_SYNAPSES	1.99725	0.00553221		KEGG_PARKINSONS_DISEASE	-2.13542	0.00289767
REACTOME_RECRUITMENT_OF_NUMA_TO_MITOTIC_CENTROSOMES	1.93925	0.0148497		REACTOME_GLUTATHIONE_CONJUGATION	-2.20232	0.00032159			REACTOME_NON_INTEGRIN_MEMBRANE_ECM_INTERACTIONS	1.99381	0.00551282		REACTOME_CELLULAR_RESPONSE_TO_HYPOXIA	-2.12258	0.00305288
REACTOME_RND3_GTPASE_CYCLE	1.93611	0.0150193		REACTOME_THE_PHOTOTRANSDUCTION_CASCADE	-2.2013	0.000310105			REACTOME_NOREPINEPHRINE_NEUROTRANSMITTER_RELEASE_CYCLE	1.99304	0.00545931		REACTOME_PHASE_II_CONJUGATION_OF_COMPOUNDS	-2.11798	0.00312118
PID_E2F_PATHWAY	1.9274	0.016024		REACTOME_COMPLEX_I_BIOGENESIS	-2.19392	0.000333526			REACTOME_L1CAM_INTERACTIONS	1.98232	0.00627086		WP_PROTEASOME_DEGRADATION	-2.08611	0.00438667
REACTOME_SUMOYLATION_OF_DNA_DAMAGE_RESPONSE_AND_REPAIR_PROTEINS	1.91968	0.0175828		REACTOME_INITIAL_TRIGGERING_OF_COMPLEMENT	-2.19039	0.000322408			KEGG_SMALL_CELL_LUNG_CANCER	1.97727	0.00666212		REACTOME_COMPLEX_I_BIOGENESIS	-2.08488	0.00424044
REACTOME_SEMAPHORIN_INTERACTIONS	1.91579	0.0176448		REACTOME_METABOLISM_OF_AMINO_ACIDS_AND_DERIVATIVES	-2.16925	0.000470104			REACTOME_ASSEMBLY_OF_COLLAGEN_FIBRILS_AND_OTHER_MULTIMERIC_STRUCTURES	1.97368	0.00692997		REACTOME_ANTIGEN_PROCESSING_CROSS_PRESENTATION	-2.083	0.00420119
REACTOME_REGULATION_OF_MECP2_EXPRESSION_AND_ACTIVITY	1.91396	0.0173845		REACTOME_FORMATION_OF_ATP_BY_CHEMIOSMOTIC_COUPLING	-2.08794	0.00192633			REACTOME_INTERACTION_BETWEEN_L1_AND_ANKYRINS	1.9717	0.00687074		KEGG_GLUTATHIONE_METABOLISM	-2.07972	0.00419287
KEGG_ENDOMETRIAL_CANCER	1.9052	0.0186743		WP_MITOCHONDRIAL_COMPLEX_I_ASSEMBLY_MODEL_OXPHOS_SYSTEM	-2.07787	0.00227983			REACTOME_NEUROTRANSMITTER_RELEASE_CYCLE	1.96026	0.00797147		REACTOME_DEFECTIVE_CFTR_CAUSES_CYSTIC_FIBROSIS	-2.07696	0.00425014
KEGG_TIGHT_JUNCTION	1.90296	0.0184239		REACTOME_CHONDROITIN_SULFATE_BIOSYNTHESIS	-2.07761	0.00221278			REACTOME_NEURONAL_SYSTEM	1.95933	0.00788429		WP_MITOCHONDRIAL_COMPLEX_I_ASSEMBLY_MODEL_OXPHOS_SYSTEM	-2.06363	0.00488994
REACTOME_TRANSCRIPTIONAL_REGULATION_BY_E2F6	1.89957	0.0185494		REACTOME_NEUTROPHIL_DEGRANULATION	-2.06931	0.0025312			WP_DISRUPTION_OF_POSTSYNAPTIC_SIGNALING_BY_CNV	1.94269	0.00997036		REACTOME_BIOSYNTHESIS_OF_THE_N_GLYCAN_PRECURSOR_DOLICHOL_LIPID_LINKED_OLIGOSACCHARIDE_LLO_AND_TRANSFER_TO_A_NASCENT_PROTEIN	-2.06206	0.00500393
WP_OLIGODENDROCYTE_SPECIFICATION_AND_DIFFERENTIATION_LEADING_TO_MYELIN_COMPONENTS_FOR_CNS	1.89707	0.0188039		REACTOME_DETOXIFICATION_OF_REACTIVE_OXYGEN_SPECIES	-2.0458	0.00355332			REACTOME_COLLAGEN_FORMATION	1.93964	0.0101662		REACTOME_METABOLISM_OF_AMINO_ACIDS_AND_DERIVATIVES	-2.04555	0.00611267
REACTOME_RESOLUTION_OF_SISTER_CHROMATID_COHESION	1.8874	0.0201413		WP_COMPLEMENT_ACTIVATION	-2.04188	0.00366654			REACTOME_RHOA_GTPASE_CYCLE	1.93668	0.0102147		WP_ZINC_HOMEOSTASIS	-2.04435	0.0060003
REACTOME_CDC42_GTPASE_CYCLE	1.87393	0.0233209		PID_CONE_PATHWAY	-2.03698	0.0038503			WP_PATHWAYS_AFFECTED_IN_ADENOID_CYSTIC_CARCINOMA	1.93253	0.0105538		REACTOME_TNFR2_NON_CANONICAL_NF_KB_PATHWAY	-2.04191	0.00600075
REACTOME_REPRODUCTION	1.87348	0.0228809		REACTOME_RRNA_PROCESSING	-2.02436	0.00427533			PID_REELIN_PATHWAY	1.93071	0.0105404		REACTOME_REGULATION_OF_HMOX1_EXPRESSION_AND_ACTIVITY	-2.03457	0.00625472
REACTOME_RHOU_GTPASE_CYCLE	1.86819	0.0236981		KEGG_METABOLISM_OF_XENOBIOTICS_BY_CYTOCHROME_P450	-2.02395	0.00426406			KEGG_ADHERENS_JUNCTION	1.93029	0.0103768		REACTOME_NEGATIVE_REGULATION_OF_NOTCH4_SIGNALING	-2.01686	0.00711983
WP_GASTRIC_CANCER_NETWORK_1	1.86636	0.0238934		KEGG_GLYCOSAMINOGLYCAN_DEGRADATION	-2.01815	0.00441814			BIOCARTA_AGR_PATHWAY	1.92944	0.0102471		REACTOME_SCF_SKP2_MEDIATED_DEGRADATION_OF_P27_P21	-2.01589	0.00696953
WP_GENES_RELATED_TO_PRIMARY_CILIUM_DEVELOPMENT_BASED_ON_CRISPR	1.86225	0.0245723		KEGG_HUNTINGTONS_DISEASE	-1.99576	0.00568511			WP_MELATONIN_METABOLISM_AND_EFFECTS	1.92938	0.0100265		REACTOME_SIALIC_ACID_METABOLISM	-2.00055	0.00785455
PID_AURORA_B_PATHWAY	1.86107	0.0242642		WP_GLYCOSAMINOGLYCAN_DEGRADATION	-1.99219	0.00588677			REACTOME_COLLAGEN_BIOSYNTHESIS_AND_MODIFYING_ENZYMES	1.92183	0.0107444		KEGG_PROTEASOME	-2.00053	0.00767189
REACTOME_RORA_ACTIVATES_GENE_EXPRESSION	1.85551	0.0254428		WP_NONALCOHOLIC_FATTY_LIVER_DISEASE	-1.96816	0.007438			WP_FOCAL_ADHESION	1.91977	0.0108398		REACTOME_CROSS_PRESENTATION_OF_SOLUBLE_EXOGENOUS_ANTIGENS_ENDOSOMES	-1.98298	0.00927389
PID_NCADHERIN_PATHWAY	1.85397	0.0254479		KEGG_GLYCOLYSIS_GLUCONEOGENESIS	-1.94825	0.00950457			REACTOME_RHOV_GTPASE_CYCLE	1.91839	0.0108015		REACTOME_DETOXIFICATION_OF_REACTIVE_OXYGEN_SPECIES	-1.98244	0.00913337
REACTOME_RHOB_GTPASE_CYCLE	1.85379	0.0250065		REACTOME_CHONDROITIN_SULFATE_DERMATAN_SULFATE_METABOLISM	-1.94419	0.00965442			REACTOME_MET_ACTIVATES_PTK2_SIGNALING	1.91412	0.0110438		REACTOME_RNA_POLYMERASE_I_PROMOTER_ESCAPE	-1.95543	0.011278
REACTOME_PKMTS_METHYLATE_HISTONE_LYSINES	1.85265	0.0248681		REACTOME_ANTIMICROBIAL_PEPTIDES	-1.91153	0.0138859			PID_AVB3_INTEGRIN_PATHWAY	1.9135	0.0108936		REACTOME_MITOCHONDRIAL_PROTEIN_IMPORT	-1.93954	0.0127693
REACTOME_EPHA_MEDIATED_GROWTH_CONE_COLLAPSE	1.85258	0.0244367		REACTOME_SYNTHESIS_OF_SUBSTRATES_IN_N_GLYCAN_BIOSYTHESIS	-1.90284	0.0148156			WP_FRAGILE_X_SYNDROME	1.91083	0.0110632		REACTOME_METABOLISM_OF_POLYAMINES	-1.91462	0.0156592
REACTOME_SUMOYLATION_OF_TRANSCRIPTION_COFACTORS	1.84295	0.0268069		KEGG_AMINO_SUGAR_AND_NUCLEOTIDE_SUGAR_METABOLISM	-1.90104	0.0147084			REACTOME_EXTRACELLULAR_MATRIX_ORGANIZATION	1.90181	0.012451		REACTOME_PYROPTOSIS	-1.90747	0.0164527
REACTOME_MEIOSIS	1.83932	0.027644		REACTOME_MITOCHONDRIAL_PROTEIN_IMPORT	-1.89667	0.0153004			WP_NEURAL_CREST_DIFFERENTIATION	1.90065	0.0125017		REACTOME_SYNTHESIS_OF_SUBSTRATES_IN_N_GLYCAN_BIOSYTHESIS	-1.90357	0.0167449
REACTOME_KINESINS	1.83694	0.0277487		REACTOME_INFLUENZA_INFECTION	-1.89485	0.0151694			WP_NOTCH_SIGNALING_PATHWAY	1.89787	0.0128651		REACTOME_RAB_GERANYLGERANYLATION	-1.89991	0.0170055
KEGG_CELL_CYCLE	1.83652	0.0274318		REACTOME_DEFECTIVE_CFTR_CAUSES_CYSTIC_FIBROSIS	-1.87565	0.0184288			WP_GABA_RECEPTOR_SIGNALING	1.89689	0.012887		REACTOME_SYNTHESIS_SECRETION_AND_DEACYLATION_OF_GHRELIN	-1.8994	0.0167957
WP_WNT_SIGNALING_PATHWAY	1.83372	0.0276709		BIOCARTA_COMP_PATHWAY	-1.86884	0.0196273			REACTOME_CELL_JUNCTION_ORGANIZATION	1.89613	0.0128511		REACTOME_IMMUNOREGULATORY_INTERACTIONS_BETWEEN_A_LYMPHOID_AND_A_NON_LYMPHOID_CELL	-1.89756	0.0167416
REACTOME_CELL_CELL_JUNCTION_ORGANIZATION	1.83191	0.0277486		REACTOME_GLUCONEOGENESIS	-1.85671	0.021959			REACTOME_RECRUITMENT_OF_MITOTIC_CENTROSOME_PROTEINS_AND_COMPLEXES	1.89017	0.0135758		REACTOME_RUNX1_REGULATES_TRANSCRIPTION_OF_GENES_INVOLVED_IN_DIFFERENTIATION_OF_HSCS	-1.89738	0.0164487
REACTOME_ACTIVATION_OF_ATR_IN_RESPONSE_TO_REPLICATION_STRESS	1.82795	0.0286852		REACTOME_BIOSYNTHESIS_OF_THE_N_GLYCAN_PRECURSOR_DOLICHOL_LIPID_LINKED_OLIGOSACCHARIDE_LLO_AND_TRANSFER_TO_A_NASCENT_PROTEIN	-1.8418	0.0247939			REACTOME_TRANSMISSION_ACROSS_CHEMICAL_SYNAPSES	1.88927	0.0135111		REACTOME_HEDGEHOG_LIGAND_BIOGENESIS	-1.89157	0.0170384
REACTOME_RESOLUTION_OF_D_LOOP_STRUCTURES	1.82574	0.0288573		REACTOME_METABOLISM_OF_POLYAMINES	-1.83241	0.0263348			REACTOME_CDC42_GTPASE_CYCLE	1.88431	0.014165		WP_NSP1_FROM_SARSCOV2_INHIBITS_TRANSLATION_INITIATION_IN_THE_HOST_CELL	-1.88925	0.0171958
WP_MAP3K1_ROLE_IN_PROMOTING_AND_BLOCKING_GONADAL_DETERMINATION	1.82226	0.0294528		REACTOME_DISEASES_OF_CARBOHYDRATE_METABOLISM	-1.82989	0.0266018			BIOCARTA_AKT_PATHWAY	1.87895	0.0149021		REACTOME_CELLULAR_RESPONSE_TO_CHEMICAL_STRESS	-1.8815	0.0179272
KEGG_COLORECTAL_CANCER	1.82159	0.0292801		KEGG_SYSTEMIC_LUPUS_ERYTHEMATOSUS	-1.82572	0.0272524			WP_SYNAPTIC_VESICLE_PATHWAY	1.86932	0.0167656		REACTOME_STABILIZATION_OF_P53	-1.87043	0.0193985
REACTOME_RAC1_GTPASE_CYCLE	1.82052	0.0292028		REACTOME_SIALIC_ACID_METABOLISM	-1.82549	0.0268385			REACTOME_GLUTAMATE_NEUROTRANSMITTER_RELEASE_CYCLE	1.86861	0.016532		REACTOME_BRANCHED_CHAIN_AMINO_ACID_CATABOLISM	-1.86734	0.0197191
WP_CELL_CYCLE	1.81958	0.028905		KEGG_BETA_ALANINE_METABOLISM	-1.81589	0.0291411			PID_HEDGEHOG_GLI_PATHWAY	1.86828	0.0162738		REACTOME_DEGRADATION_OF_DVL	-1.8662	0.0196058
REACTOME_RHOBTB_GTPASE_CYCLE	1.81603	0.0295049		REACTOME_CLASS_A_1_RHODOPSIN_LIKE_RECEPTORS	-1.81027	0.0303639			NABA_COLLAGENS	1.86591	0.0164997		REACTOME_TRANSLATION_OF_SARS_COV_1_STRUCTURAL_PROTEINS	-1.85256	0.0218856
REACTOME_TIGHT_JUNCTION_INTERACTIONS	1.81411	0.0297038		KEGG_COMPLEMENT_AND_COAGULATION_CASCADES	-1.80877	0.0303249			REACTOME_CELL_CELL_JUNCTION_ORGANIZATION	1.86523	0.0163471		KEGG_METABOLISM_OF_XENOBIOTICS_BY_CYTOCHROME_P450	-1.85193	0.0216908
REACTOME_FORMATION_OF_THE_BETA_CATENIN_TCF_TRANSACTIVATING_COMPLEX	1.81375	0.0292972		KEGG_DRUG_METABOLISM_CYTOCHROME_P450	-1.80593	0.0306199			WP_SARS_CORONAVIRUS_AND_INNATE_IMMUNITY	1.86481	0.0161511		REACTOME_THE_CITRIC_ACID_TCA_CYCLE_AND_RESPIRATORY_ELECTRON_TRANSPORT	-1.83967	0.0237964
WP_ENDODERM_DIFFERENTIATION	1.81217	0.0292085		WP_COMPLEMENT_SYSTEM	-1.8011	0.0318261			REACTOME_INTERFERON_ALPHA_BETA_SIGNALING	1.86457	0.0159145		REACTOME_REGULATION_OF_RUNX2_EXPRESSION_AND_ACTIVITY	-1.83892	0.0236141
WP_WNTBETACATENIN_SIGNALING_PATHWAY_IN_LEUKEMIA	1.81178	0.028902		KEGG_TYPE_I_DIABETES_MELLITUS	-1.79612	0.0327863			REACTOME_COLLAGEN_CHAIN_TRIMERIZATION	1.86329	0.0158997		REACTOME_REGULATION_OF_RUNX3_EXPRESSION_AND_ACTIVITY	-1.829	0.02538
REACTOME_DNA_STRAND_ELONGATION	1.80978	0.028932		KEGG_PENTOSE_PHOSPHATE_PATHWAY	-1.79265	0.0332425			REACTOME_SEMAPHORIN_INTERACTIONS	1.86259	0.0158264		REACTOME_O_LINKED_GLYCOSYLATION_OF_MUCINS	-1.82794	0.0252391
REACTOME_RESOLUTION_OF_D_LOOP_STRUCTURES_THROUGH_SYNTHESIS_DEPENDENT_STRAND_ANNEALING_SDSA	1.80851	0.0288685		REACTOME_INSULIN_RECEPTOR_RECYCLING	-1.79262	0.0327463			WP_PHOSPHOINOSITIDES_METABOLISM	1.85983	0.0160395		REACTOME_DOWNSTREAM_SIGNALING_EVENTS_OF_B_CELL_RECEPTOR_BCR	-1.82595	0.0252825
REACTOME_G1_S_SPECIFIC_TRANSCRIPTION	1.80722	0.0288816		REACTOME_ROS_AND_RNS_PRODUCTION_IN_PHAGOCYTES	-1.78369	0.0352788			REACTOME_MET_PROMOTES_CELL_MOTILITY	1.85897	0.0159504		REACTOME_CRISTAE_FORMATION	-1.81694	0.0267184
PID_VEGFR1_PATHWAY	1.80562	0.0291328		REACTOME_REGULATION_OF_HMOX1_EXPRESSION_AND_ACTIVITY	-1.78115	0.035518			REACTOME_SEROTONIN_NEUROTRANSMITTER_RELEASE_CYCLE	1.85795	0.0160105		WP_HOSTPATHOGEN_INTERACTION_OF_HUMAN_CORONAVIRUSES_APOPTOSIS	-1.78851	0.0333074
KEGG_ADHERENS_JUNCTION	1.79667	0.031939		REACTOME_VOLTAGE_GATED_POTASSIUM_CHANNELS	-1.76559	0.04			REACTOME_TRAF6_MEDIATED_IRF7_ACTIVATION	1.85406	0.0165677		REACTOME_FCERI_MEDIATED_NF_KB_ACTIVATION	-1.78128	0.0345647
REACTOME_HOMOLOGOUS_DNA_PAIRING_AND_STRAND_EXCHANGE	1.79319	0.0328913		WP_OXIDATIVE_STRESS_RESPONSE	-1.7647	0.0396914			REACTOME_CELL_CELL_COMMUNICATION	1.84624	0.018096		REACTOME_DECTIN_1_MEDIATED_NONCANONICAL_NF_KB_SIGNALING	-1.76767	0.0378291
BIOCARTA_ATM_PATHWAY	1.78971	0.0337158		WP_ALLOGRAFT_REJECTION	-1.76425	0.0393401			WP_MICROTUBULE_CYTOSKELETON_REGULATION	1.84331	0.0185279		REACTOME_REGULATION_OF_TLR_BY_ENDOGENOUS_LIGAND	-1.75546	0.0412928
REACTOME_ADHERENS_JUNCTIONS_INTERACTIONS	1.78852	0.033605		REACTOME_O_LINKED_GLYCOSYLATION_OF_MUCINS	-1.75896	0.0406986			WP_AMPACTIVATED_PROTEIN_KINASE_AMPK_SIGNALING	1.84097	0.018836		REACTOME_AUF1_HNRNP_D0_BINDS_AND_DESTABILIZES_MRNA	-1.74556	0.0440578
REACTOME_DNA_DOUBLE_STRAND_BREAK_REPAIR	1.78512	0.0347303		KEGG_GLYCOSAMINOGLYCAN_BIOSYNTHESIS_CHONDROITIN_SULFATE	-1.75827	0.040277			WP_GENES_CONTROLLING_NEPHROGENESIS	1.8378	0.0193024		REACTOME_APC_C_CDH1_MEDIATED_DEGRADATION_OF_CDC20_AND_OTHER_APC_C_CDH1_TARGETED_PROTEINS_IN_LATE_MITOSIS_EARLY_G1	-1.74347	0.0440365
BIOCARTA_GSK3_PATHWAY	1.78182	0.0354844		KEGG_PYRUVATE_METABOLISM	-1.75469	0.0411091			REACTOME_ANCHORING_OF_THE_BASAL_BODY_TO_THE_PLASMA_MEMBRANE	1.83732	0.0191517		KEGG_PROTEIN_EXPORT	-1.74107	0.0443549
REACTOME_DISEASES_OF_DNA_REPAIR	1.77643	0.0371245		REACTOME_SIGNALING_BY_ROBO_RECEPTORS	-1.7521	0.0415012			WP_STING_PATHWAY_IN_KAWASAKILIKE_DISEASE_AND_COVID19	1.83633	0.0190968		REACTOME_SYNTHESIS_OF_ACTIVE_UBIQUITIN_ROLES_OF_E1_AND_E2_ENZYMES	-1.73649	0.0452694
WP_GASTRIC_CANCER_NETWORK_2	1.77582	0.0368564		REACTOME_CROSS_PRESENTATION_OF_SOLUBLE_EXOGENOUS_ANTIGENS_ENDOSOMES	-1.74477	0.0434969			BIOCARTA_PDZS_PATHWAY	1.82816	0.0208401		KEGG_DRUG_METABOLISM_CYTOCHROME_P450	-1.73469	0.0454152
REACTOME_G0_AND_EARLY_G1	1.77555	0.0365414		WP_TYROBP_CAUSAL_NETWORK_IN_MICROGLIA	-1.73821	0.0456041			REACTOME_MUSCLE_CONTRACTION	1.82246	0.0222797		REACTOME_REGULATION_OF_RAS_BY_GAPS	-1.7338	0.0451539
WP_16P112_PROXIMAL_DELETION_SYNDROME	1.77544	0.0361056		REACTOME_NEGATIVE_REGULATION_OF_NOTCH4_SIGNALING	-1.73682	0.0455098			REACTOME_LONG_TERM_POTENTIATION	1.82185	0.0222125		REACTOME_PROTEIN_UBIQUITINATION	-1.72176	0.0489973
REACTOME_RHOD_GTPASE_CYCLE	1.77355	0.0364004		KEGG_GLUTATHIONE_METABOLISM	-1.73432	0.0460026			PID_NOTCH_PATHWAY	1.81679	0.0232827		REACTOME_ABC_TRANSPORTER_DISORDERS	-1.71925	0.049196
REACTOME_OTHER_SEMAPHORIN_INTERACTIONS	1.76513	0.0396638		KEGG_SNARE_INTERACTIONS_IN_VESICULAR_TRANSPORT	-1.7328	0.0459102			WP_DEVELOPMENT_OF_URETERIC_COLLECTION_SYSTEM	1.81378	0.0239347
BIOCARTA_HDAC_PATHWAY	1.7632	0.04008		KEGG_ALZHEIMERS_DISEASE	-1.73177	0.0456923			REACTOME_AURKA_ACTIVATION_BY_TPX2	1.81139	0.0242041
REACTOME_REGULATION_OF_TP53_ACTIVITY_THROUGH_ACETYLATION	1.76088	0.0405745		WP_METAPATHWAY_BIOTRANSFORMATION_PHASE_I_AND_II	-1.72964	0.0460215			REACTOME_REGULATION_OF_IFNA_SIGNALING	1.80849	0.0247314
REACTOME_M_PHASE	1.75904	0.040913		REACTOME_POST_CHAPERONIN_TUBULIN_FOLDING_PATHWAY	-1.72763	0.0464795			REACTOME_CILIUM_ASSEMBLY	1.80577	0.0253093
WP_ATM_SIGNALING_IN_DEVELOPMENT_AND_DISEASE	1.7489	0.0447466		WP_GLUTATHIONE_METABOLISM	-1.72345	0.0476972			REACTOME_SENSORY_PERCEPTION	1.80569	0.0250709
WP_GLIOBLASTOMA_SIGNALING_PATHWAYS	1.74338	0.0466177		WP_OXIDATIVE_DAMAGE_RESPONSE	-1.72148	0.0479264			REACTOME_SIGNALING_BY_MET	1.80375	0.0253987
REACTOME_SEMA4D_IN_SEMAPHORIN_SIGNALING	1.74003	0.0476828		REACTOME_TRANSFERRIN_ENDOCYTOSIS_AND_RECYCLING	-1.71972	0.0481731			WP_SMALL_CELL_LUNG_CANCER	1.79567	0.0274664
REACTOME_RND2_GTPASE_CYCLE	1.7391	0.0476882		REACTOME_GPCR_LIGAND_BINDING	-1.71608	0.0491049			PID_RAC1_REG_PATHWAY	1.79464	0.0274964
WP_RETT_SYNDROME_CAUSING_GENES	1.73423	0.0494943		WP_GABA_RECEPTOR_SIGNALING	-1.71503	0.0490416			REACTOME_SIGNALING_BY_BRAF_AND_RAF1_FUSIONS	1.794	0.0272672
REACTOME_RHOA_GTPASE_CYCLE	1.7326	0.0498257							REACTOME_ELASTIC_FIBRE_FORMATION	1.78946	0.0281534
									REACTOME_MOLECULES_ASSOCIATED_WITH_ELASTIC_FIBRES	1.78944	0.0278552
									KEGG_ABC_TRANSPORTERS	1.78771	0.0282511
									WP_SPLICING_FACTOR_NOVA_REGULATED_SYNAPTIC_PROTEINS	1.78015	0.0301235
									REACTOME_MITOTIC_PROMETAPHASE	1.77927	0.0300906
									NABA_CORE_MATRISOME	1.77592	0.0309555
									REACTOME_RESOLUTION_OF_SISTER_CHROMATID_COHESION	1.77053	0.0327291
									REACTOME_DOPAMINE_NEUROTRANSMITTER_RELEASE_CYCLE	1.76982	0.0326295
									REACTOME_SENSORY_PROCESSING_OF_SOUND	1.76584	0.033513
									PID_TCPTP_PATHWAY	1.76304	0.0342457
									PID_ECADHERIN_NASCENT_AJ_PATHWAY	1.76142	0.034514
									WP_NAD_METABOLISM_IN_ONCOGENEINDUCED_SENESCENCE_AND_MITOCHONDRIAL_DYSFUNCTIONASSOCIATED_SENESCENCE	1.7586	0.0352302
									WP_CANONICAL_AND_NONCANONICAL_NOTCH_SIGNALING	1.75792	0.0352279
									KEGG_CYTOSOLIC_DNA_SENSING_PATHWAY	1.75762	0.035012
									PID_ERBB4_PATHWAY	1.75344	0.0362428
									PID_UPA_UPAR_PATHWAY	1.75154	0.0366515
									PID_RHOA_REG_PATHWAY	1.74779	0.0376748
									REACTOME_ONCOGENIC_MAPK_SIGNALING	1.74624	0.0379612
									REACTOME_SENSORY_PROCESSING_OF_SOUND_BY_OUTER_HAIR_CELLS_OF_THE_COCHLEA	1.74533	0.0380168
									PID_HES_HEY_PATHWAY	1.74075	0.039531
									REACTOME_RORA_ACTIVATES_GENE_EXPRESSION	1.73974	0.0396999
									WP_RETINOBLASTOMA_GENE_IN_CANCER	1.73826	0.040126
									WP_NEURAL_CREST_CELL_MIGRATION_IN_CANCER	1.73632	0.0407512
									BIOCARTA_P53HYPOXIA_PATHWAY	1.73322	0.0419296
									REACTOME_RAC2_GTPASE_CYCLE	1.73171	0.0422296
									PID_IFNG_PATHWAY	1.72952	0.0427667
									PID_A6B1_A6B4_INTEGRIN_PATHWAY	1.72842	0.0430185
									REACTOME_THE_PHOTOTRANSDUCTION_CASCADE	1.72755	0.0430096
									WP_IMATINIB_AND_CHRONIC_MYELOID_LEUKEMIA	1.72508	0.0439452
									KEGG_HYPERTROPHIC_CARDIOMYOPATHY_HCM	1.72265	0.0445781
									REACTOME_NOTCH4_INTRACELLULAR_DOMAIN_REGULATES_TRANSCRIPTION	1.72152	0.0447232
									BIOCARTA_G2_PATHWAY	1.72038	0.0448835
									REACTOME_HSF1_DEPENDENT_TRANSACTIVATION	1.71899	0.0450738
									WP_SREBF_AND_MIR33_IN_CHOLESTEROL_AND_LIPID_HOMEOSTASIS	1.71802	0.0450656
									WP_EBOLA_VIRUS_INFECTION_IN_HOST	1.71696	0.0451609
									REACTOME_RHOBTB2_GTPASE_CYCLE	1.71456	0.0460258
									REACTOME_REGULATION_OF_GENE_EXPRESSION_IN_BETA_CELLS	1.71452	0.0456765
									KEGG_NOTCH_SIGNALING_PATHWAY	1.71138	0.0467834
									REACTOME_HDMS_DEMETHYLATE_HISTONES	1.71106	0.0465354
									REACTOME_TRANSCRIPTIONAL_REGULATION_BY_MECP2	1.70927	0.0468825
									WP_SUDDEN_INFANT_DEATH_SYNDROME_SIDS_SUSCEPTIBILITY_PATHWAYS	1.70826	0.0469932
									WP_PHOSPHODIESTERASES_IN_NEURONAL_FUNCTION	1.70336	0.0491877
									REACTOME_RND3_GTPASE_CYCLE	1.70307	0.0490202
									REACTOME_SIGNALING_BY_NOTCH1	1.70232	0.0490585
									PID_FAK_PATHWAY	1.69984	0.0499236
									SIG_CHEMOTAXIS	1.69975	0.0495903

## Sheet: OVERALL
GSEA Pathways with FDR q-val <0.05
NES = normalized enrichment score				FDR = false discovery rate
CHOROID OVERALL				CHOROID OVERALL
OCCLUDED EYES ENRICHED RELATIVE TO OPEN EYES				OPEN EYES ENRICHED RELATIVE TO OCCLUDED EYES
(from up-regulated gene expression in occluded eyes)				(from down-regulated gene expression in occluded eyes)
NAME	NES	FDR q-value		NAME	NES	FDR q-value
REACTOME_RESPONSE_OF_EIF2AK4_GCN2_TO_AMINO_ACID_DEFICIENCY	2.72579	0		PID_CONE_PATHWAY	-2.44129	0
KEGG_RIBOSOME	2.7113	0		REACTOME_NEURONAL_SYSTEM	-2.43715	0
REACTOME_EUKARYOTIC_TRANSLATION_ELONGATION	2.66781	0		REACTOME_NEUREXINS_AND_NEUROLIGINS	-2.32941	0.000263446
REACTOME_EUKARYOTIC_TRANSLATION_INITIATION	2.66495	0		WP_VITAMIN_DSENSITIVE_CALCIUM_SIGNALING_IN_DEPRESSION	-2.3073	0.000197584
REACTOME_SRP_DEPENDENT_COTRANSLATIONAL_PROTEIN_TARGETING_TO_MEMBRANE	2.5624	0		REACTOME_TRANSMISSION_ACROSS_CHEMICAL_SYNAPSES	-2.29566	0.000158067
WP_CYTOPLASMIC_RIBOSOMAL_PROTEINS	2.52068	0.000209962		REACTOME_SENSORY_PERCEPTION	-2.18522	0.000531546
REACTOME_ACTIVATION_OF_THE_MRNA_UPON_BINDING_OF_THE_CAP_BINDING_COMPLEX_AND_EIFS_AND_SUBSEQUENT_BINDING_TO_43S	2.46445	0.000179968		REACTOME_PROTEIN_PROTEIN_INTERACTIONS_AT_SYNAPSES	-2.16685	0.000569765
REACTOME_NONSENSE_MEDIATED_DECAY_NMD	2.41514	0.00033115		WP_GABA_RECEPTOR_SIGNALING	-2.14881	0.000883678
REACTOME_SELENOAMINO_ACID_METABOLISM	2.2436	0.00116129		REACTOME_NEUROTRANSMITTER_RELEASE_CYCLE	-2.12256	0.00139383
PID_NFKAPPAB_CANONICAL_PATHWAY	2.20934	0.00170353		KEGG_MATURITY_ONSET_DIABETES_OF_THE_YOUNG	-2.11807	0.00133495
REACTOME_INFLUENZA_INFECTION	2.19378	0.00166816		REACTOME_STRIATED_MUSCLE_CONTRACTION	-2.08913	0.00171245
BIOCARTA_NGF_PATHWAY	2.17921	0.00186218		REACTOME_GABA_RECEPTOR_ACTIVATION	-2.0813	0.00189389
BIOCARTA_AKT_PATHWAY	2.1723	0.00193149		REACTOME_SEROTONIN_NEUROTRANSMITTER_RELEASE_CYCLE	-2.05541	0.00216411
REACTOME_EGR2_AND_SOX10_MEDIATED_INITIATION_OF_SCHWANN_CELL_MYELINATION	2.16111	0.00255025		REACTOME_SENSORY_PROCESSING_OF_SOUND	-2.05406	0.0021751
REACTOME_CELLULAR_RESPONSE_TO_STARVATION	2.1464	0.00291036		REACTOME_NEUROTRANSMITTER_RECEPTORS_AND_POSTSYNAPTIC_SIGNAL_TRANSMISSION	-2.03973	0.00249836
REACTOME_TRANSLATION	2.12556	0.00389409		REACTOME_TRANSPORT_OF_INORGANIC_CATIONS_ANIONS_AND_AMINO_ACIDS_OLIGOPEPTIDES	-2.02932	0.00293315
REACTOME_SMOOTH_MUSCLE_CONTRACTION	2.01362	0.0155518		REACTOME_ACETYLCHOLINE_NEUROTRANSMITTER_RELEASE_CYCLE	-2.02075	0.00317031
WP_NEURODEGENERATION_WITH_BRAIN_IRON_ACCUMULATION_NBIA_SUBTYPES_PATHWAY	1.99982	0.0176279		PID_RHODOPSIN_PATHWAY	-2.02071	0.00299418
REACTOME_REGULATION_OF_EXPRESSION_OF_SLITS_AND_ROBOS	1.99865	0.0168426		WP_MBDNF_AND_PROBDNF_REGULATION_OF_GABA_NEUROTRANSMISSION	-2.01928	0.00296052
REACTOME_CELL_EXTRACELLULAR_MATRIX_INTERACTIONS	1.99262	0.0168522		REACTOME_GABA_SYNTHESIS_RELEASE_REUPTAKE_AND_DEGRADATION	-2.01435	0.00300922
BIOCARTA_INSULIN_PATHWAY	1.97808	0.0195872		WP_SYNAPTIC_VESICLE_PATHWAY	-2.00096	0.0041691
REACTOME_ENDOSOMAL_SORTING_COMPLEX_REQUIRED_FOR_TRANSPORT_ESCRT	1.96708	0.0211736		REACTOME_POTASSIUM_CHANNELS	-1.98906	0.00468914
WP_KISSPEPTINKISSPEPTIN_RECEPTOR_SYSTEM_IN_THE_OVARY	1.96206	0.0217395		KEGG_NEUROACTIVE_LIGAND_RECEPTOR_INTERACTION	-1.98903	0.00448526
BIOCARTA_INTEGRIN_PATHWAY	1.96107	0.0209986		REACTOME_DOPAMINE_NEUROTRANSMITTER_RELEASE_CYCLE	-1.97439	0.00543064
REACTOME_RESPIRATORY_ELECTRON_TRANSPORT_ATP_SYNTHESIS_BY_CHEMIOSMOTIC_COUPLING_AND_HEAT_PRODUCTION_BY_UNCOUPLING_PROTEINS	1.95826	0.0209032		WP_GLYCOLYSIS_AND_GLUCONEOGENESIS	-1.96932	0.0055888
WP_ELECTRON_TRANSPORT_CHAIN_OXPHOS_SYSTEM_IN_MITOCHONDRIA	1.93516	0.0254101		REACTOME_THE_PHOTOTRANSDUCTION_CASCADE	-1.96781	0.00552584
WP_HOSTPATHOGEN_INTERACTION_OF_HUMAN_CORONAVIRUSES_AUTOPHAGY	1.93411	0.025111		REACTOME_VISUAL_PHOTOTRANSDUCTION	-1.96669	0.00549587
PID_IL1_PATHWAY	1.927	0.026769		WP_SEROTONIN_AND_ANXIETY	-1.96051	0.00599478
REACTOME_LATE_ENDOSOMAL_MICROAUTOPHAGY	1.90555	0.0321678		WP_PHOSPHODIESTERASES_IN_NEURONAL_FUNCTION	-1.95805	0.00594766
WP_MITOCHONDRIAL_COMPLEX_I_ASSEMBLY_MODEL_OXPHOS_SYSTEM	1.90537	0.0310955		REACTOME_NOREPINEPHRINE_NEUROTRANSMITTER_RELEASE_CYCLE	-1.95532	0.00603597
REACTOME_PROTEIN_UBIQUITINATION	1.90038	0.0316772		REACTOME_VOLTAGE_GATED_POTASSIUM_CHANNELS	-1.93462	0.00757366
WP_EUKARYOTIC_TRANSCRIPTION_INITIATION	1.88889	0.0356356		REACTOME_SIGNALING_BY_NODAL	-1.92901	0.00812028
REACTOME_RNA_POLYMERASE_I_TRANSCRIPTION_TERMINATION	1.8861	0.0357219		WP_DISRUPTION_OF_POSTSYNAPTIC_SIGNALING_BY_CNV	-1.92239	0.00884674
PID_ERBB1_DOWNSTREAM_PATHWAY	1.88221	0.0365794		PID_AURORA_B_PATHWAY	-1.92179	0.00865502
REACTOME_RAS_PROCESSING	1.88108	0.0360301		REACTOME_PHASE_0_RAPID_DEPOLARISATION	-1.91322	0.00974515
REACTOME_COMPLEX_I_BIOGENESIS	1.87849	0.0362928		REACTOME_GLUTAMATE_NEUROTRANSMITTER_RELEASE_CYCLE	-1.90398	0.0111394
BIOCARTA_RAS_PATHWAY	1.87574	0.0365953		KEGG_STARCH_AND_SUCROSE_METABOLISM	-1.89384	0.0127583
BIOCARTA_GCR_PATHWAY	1.87528	0.0360187		REACTOME_KINESINS	-1.87389	0.0153907
REACTOME_RESPIRATORY_ELECTRON_TRANSPORT	1.8732	0.0357714		WP_STRIATED_MUSCLE_CONTRACTION_PATHWAY	-1.87245	0.0152362
PID_RET_PATHWAY	1.85207	0.0437557		WP_UREA_CYCLE_AND_METABOLISM_OF_AMINO_GROUPS	-1.86009	0.0172317
REACTOME_MICRORNA_MIRNA_BIOGENESIS	1.84837	0.044208		KEGG_GLYCOLYSIS_GLUCONEOGENESIS	-1.85738	0.0173606
BIOCARTA_CTCF_PATHWAY	1.84816	0.0432834		REACTOME_NCAM1_INTERACTIONS	-1.8247	0.0248286
REACTOME_RRNA_PROCESSING	1.83435	0.0482879		REACTOME_SENSORY_PERCEPTION_OF_TASTE	-1.82335	0.0246159
				REACTOME_LONG_TERM_POTENTIATION	-1.81291	0.0273732
				WP_MONOAMINE_TRANSPORT	-1.80016	0.0310119
				WP_GLUTATHIONE_METABOLISM	-1.79151	0.0338074
				REACTOME_INTERACTION_BETWEEN_L1_AND_ANKYRINS	-1.78962	0.0337865
				WP_CARDIAC_PROGENITOR_DIFFERENTIATION	-1.78607	0.0346579
				REACTOME_INCRETIN_SYNTHESIS_SECRETION_AND_INACTIVATION	-1.78051	0.0361008
				KEGG_AMYOTROPHIC_LATERAL_SCLEROSIS_ALS	-1.77667	0.0372506
				WP_DOPAMINERGIC_NEUROGENESIS	-1.77605	0.0368424
				KEGG_RETINOL_METABOLISM	-1.75907	0.0442208
				REACTOME_PEPTIDE_HORMONE_METABOLISM	-1.75815	0.0437684
				REACTOME_THE_CANONICAL_RETINOID_CYCLE_IN_RODS_TWILIGHT_VISION	-1.75415	0.045214

## Sheet: INTERACTION
GSEA Pathways with FDR q-val <0.05
NES = normalized enrichment score				FDR = false discovery rate
CHOROID OCCLUDED VS. OPEN EYES, INTERACTIONS WITH TIME				CHOROID OCCLUDED VS. OPEN EYES, INTERACTIONS WITH TIME
OCCLUDED EYES ENRICHED RELATIVE TO OPEN EYES				OPEN EYES ENRICHED RELATIVE TO OCCLUDED EYES
(from up-regulated gene expression in occluded eyes)				(from down-regulated gene expression in occluded eyes)
NAME	NES	FDR q-value		NAME	NES	FDR q-value
REACTOME_SEROTONIN_NEUROTRANSMITTER_RELEASE_CYCLE	2.1291	0		WP_MITOCHONDRIAL_COMPLEX_I_ASSEMBLY_MODEL_OXPHOS_SYSTEM	-1.65688	0.0258406
REACTOME_DOPAMINE_NEUROTRANSMITTER_RELEASE_CYCLE	2.08195	0
REACTOME_GLUTAMATE_NEUROTRANSMITTER_RELEASE_CYCLE	1.99463	0.00130437
REACTOME_NOREPINEPHRINE_NEUROTRANSMITTER_RELEASE_CYCLE	1.94117	0.00537965
REACTOME_LONG_TERM_POTENTIATION	1.93498	0.00469477
REACTOME_INTERACTION_BETWEEN_L1_AND_ANKYRINS	1.92254	0.00472641
REACTOME_GABA_SYNTHESIS_RELEASE_REUPTAKE_AND_DEGRADATION	1.89502	0.00712431
REACTOME_ACETYLCHOLINE_NEUROTRANSMITTER_RELEASE_CYCLE	1.88941	0.00745572
REACTOME_UNBLOCKING_OF_NMDA_RECEPTORS_GLUTAMATE_BINDING_AND_ACTIVATION	1.86909	0.0103207
REACTOME_NA_CL_DEPENDENT_NEUROTRANSMITTER_TRANSPORTERS	1.86298	0.0101696
REACTOME_ASSEMBLY_AND_CELL_SURFACE_PRESENTATION_OF_NMDA_RECEPTORS	1.85516	0.0102232
WP_SYNAPTIC_VESICLE_PATHWAY	1.83814	0.0122222
REACTOME_NEUREXINS_AND_NEUROLIGINS	1.82145	0.0162422
REACTOME_NEUROTRANSMITTER_RELEASE_CYCLE	1.82108	0.0150821
KEGG_GLYCOSPHINGOLIPID_BIOSYNTHESIS_LACTO_AND_NEOLACTO_SERIES	1.80876	0.0167477
REACTOME_RAS_ACTIVATION_UPON_CA2_INFLUX_THROUGH_NMDA_RECEPTOR	1.79772	0.018939
WP_OLIGODENDROCYTE_SPECIFICATION_AND_DIFFERENTIATION_LEADING_TO_MYELIN_COMPONENTS_FOR_CNS	1.77858	0.0238628
PID_CONE_PATHWAY	1.77447	0.0245467
REACTOME_CREB1_PHOSPHORYLATION_THROUGH_NMDA_RECEPTOR_MEDIATED_ACTIVATION_OF_RAS_SIGNALING	1.77265	0.024129
WP_GLUTATHIONE_METABOLISM	1.76812	0.0245841
REACTOME_NEGATIVE_REGULATION_OF_NMDA_RECEPTOR_MEDIATED_NEURONAL_TRANSMISSION	1.76315	0.0253221
REACTOME_NEURONAL_SYSTEM	1.74894	0.0309679
REACTOME_VOLTAGE_GATED_POTASSIUM_CHANNELS	1.74286	0.0322992
WP_GLYCOLYSIS_AND_GLUCONEOGENESIS	1.74039	0.0322564
WP_DISRUPTION_OF_POSTSYNAPTIC_SIGNALING_BY_CNV	1.74035	0.0309662
REACTOME_TRANSMISSION_ACROSS_CHEMICAL_SYNAPSES	1.73887	0.0304521
WP_MONOAMINE_TRANSPORT	1.72957	0.0344296
BIOCARTA_NUCLEARRS_PATHWAY	1.7197	0.0388219
PID_REELIN_PATHWAY	1.71039	0.0433834
REACTOME_PROTEIN_PROTEIN_INTERACTIONS_AT_SYNAPSES	1.70396	0.0460424
WP_NEPHROGENESIS	1.70011	0.0470171
WP_VITAMIN_DSENSITIVE_CALCIUM_SIGNALING_IN_DEPRESSION	1.69464	0.0494583
