# Supplementary material for: Diurnal retinal and choroidal gene expression patterns support a role for circadian biology in myopia pathogenesis
Source: Sci Rep. 2024 Jan 4;14:533. doi: 10.1038/s41598-023-50684-2 (PMC10767138; doi:10.1038/s41598-023-50684-2)
Supplement: Supplementary file 12 — Supplementary Table S6A. [file 41598_2023_50684_MOESM12_ESM.xlsx]

## Sheet: ZT00_occl_v_open_retina
ensembl_gene_id	gene_name	description	baseMean	log2FoldChange	lfcSE	pvalue	padj
ENSGALG00000014681	PCSK1	proprotein convertase subtilisin/kexin type 1	495.816	-0.655606	0.0777992	3.54916e-17	5.88735e-13
ENSGALG00000005011		SHC adaptor protein 4	779.69	-0.644426	0.0785627	2.35054e-16	1.94954e-12
ENSGALG00000007222	UTS2B	urotensin 2B	179.123	-1.10302	0.160826	6.9591e-12	3.84792e-08
ENSGALG00000003243	RAD54L2	RAD54-like 2 (S. cerevisiae)	2723.92	-0.541002	0.08474	1.72233e-10	7.14252e-07
ENSGALG00000011419	DUSP4	dual specificity phosphatase 4	135.622	-0.941783	0.149336	2.855e-10	8.05844e-07
ENSGALG00000029301	BMP2	bone morphogenetic protein 2	164.361	-2.04552	0.324518	2.91479e-10	8.05844e-07
ENSGALG00000011164		chimerin 2	4746.79	-0.306566	0.0488921	3.6046e-10	8.54187e-07
ENSGALG00000031534	ARID5B	AT-rich interaction domain 5B	1069.07	-0.364252	0.0603451	1.57837e-09	3.25883e-06
ENSGALG00000003114	NOG	noggin	287.999	0.822473	0.136954	1.90753e-09	3.25883e-06
ENSGALG00000023933	G0S2	G0/G1 switch 2	2044.21	0.710232	0.118358	1.96457e-09	3.25883e-06
ENSGALG00000032413	NADK	NAD kinase	2035.03	-0.448462	0.0777983	8.19392e-09	1.23564e-05
ENSGALG00000045569			1.06109	-14.3331	2.6999	1.10391e-07	0.000152598
ENSGALG00000028203	SPRED1	sprouty related EVH1 domain containing 1	1806.5	-0.261928	0.0499717	1.59253e-07	0.000203207
ENSGALG00000031448	MAPK4	mitogen-activated protein kinase 4	16154.6	-0.251835	0.0528574	1.89393e-06	0.00224404
ENSGALG00000013725	LONRF1	LON peptidase N-terminal domain and ring finger 1	692.383	-0.450482	0.0959254	2.65092e-06	0.00293156
ENSGALG00000005146	PDP2	pyruvate dehyrogenase phosphatase catalytic subunit 2	1433.84	-0.30226	0.067822	8.32433e-06	0.00863025
ENSGALG00000015776	GABRR2	gamma-aminobutyric acid type A receptor rho2 subunit	679.528	-0.261593	0.0596439	1.15495e-05	0.0112696
ENSGALG00000020922	C1orf21	chromosome 8 open reading frame, human C1orf21	1642.46	-0.301722	0.0693615	1.36143e-05	0.0125463
ENSGALG00000006054	CALCA	calcitonin	73.3824	-0.853429	0.199714	1.92633e-05	0.0165999
ENSGALG00000038494	CMIP	c-Maf inducing protein	1244.77	-0.282955	0.0663476	2.00143e-05	0.0165999
ENSGALG00000016471		5'-nucleotidase, cytosolic IB	2607.96	-0.259736	0.0610801	2.11506e-05	0.016707
ENSGALG00000048580			23.2649	23.9615	5.7364	2.95253e-05	0.0215722
ENSGALG00000046730			3.93194	-15.3847	3.68572	2.99108e-05	0.0215722
ENSGALG00000012631	PWP1	PWP1 homolog, endonuclein	667.213	-0.225155	0.0547023	3.85507e-05	0.026645
ENSGALG00000008860	LONRF3	LON peptidase N-terminal domain and ring finger 3	2154.7	-0.443399	0.108641	4.47823e-05	0.0297139
ENSGALG00000015388	PRDM1	PR/SET domain 1	911.195	0.484826	0.119376	4.87925e-05	0.0311296
ENSGALG00000010865	TMEM196	transmembrane protein 196	233.081	-0.362793	0.0899462	5.49655e-05	0.0337692
ENSGALG00000001749	ACSBG2	acyl-CoA synthetase bubblegum family member 2	2052.88	-0.426272	0.106833	6.60577e-05	0.0391345
ENSGALG00000005007		dual specificity phosphatase 13-like	219.519	-0.389331	0.101501	0.000125187	0.0716067
ENSGALG00000012739	HIVEP1	human immunodeficiency virus type I enhancer binding protein 1	2681.37	-0.243662	0.0645087	0.000158604	0.0876973
ENSGALG00000038328	ANKRD33B	ankyrin repeat domain 33B	2930.72	-0.210686	0.0564485	0.000189695	0.099601
ENSGALG00000043827	ZHX2	zinc fingers and homeoboxes 2	775.228	-0.219549	0.0588741	0.000192141	0.099601
ENSGALG00000008123	RINT1	RAD50 interactor 1	513.955	-0.270679	0.0728766	0.000203841	0.102464
ENSGALG00000012277	MAFF	MAF bZIP transcription factor F	911.026	-0.337475	0.0913079	0.000219015	0.106853
ENSGALG00000034020	RHOBTB2	Rho-related BTB domain containing 2	1810.66	-0.243437	0.0666556	0.000260048	0.123248
ENSGALG00000035239	GLCCI1	glucocorticoid induced 1	2285.09	-0.211727	0.0593719	0.000362312	0.166945
ENSGALG00000047148	LIPT2	lipoyl(octanoyl) transferase 2 (putative)	196.434	0.323349	0.0914824	0.000408467	0.179365
ENSGALG00000016709	RCAN2	regulator of calcineurin 2	1487.77	-0.141319	0.0401114	0.000426432	0.179365
ENSGALG00000041459	DDIT4	DNA damage inducible transcript 4	197.626	0.980957	0.279038	0.000438937	0.179365
ENSGALG00000006723		isopentenyl-diphosphate delta isomerase 2	3913.14	-0.223085	0.0635135	0.000444071	0.179365
ENSGALG00000041034	MIA3	MIA family member 3, ER export factor	2733.92	-0.193003	0.0550666	0.00045677	0.179365
ENSGALG00000004251	ARR3	arrestin 3	41532.4	-0.34112	0.0973752	0.000459787	0.179365
ENSGALG00000015399	FUT10	fucosyltransferase 10	587.114	0.235887	0.0673929	0.000464955	0.179365
ENSGALG00000021552	RASL10A	RAS-like, family 10, member A	1471.45	0.379005	0.108474	0.000475879	0.179406
ENSGALG00000026955	DIRAS1	DIRAS family GTPase 1	1269.22	-0.210543	0.0608424	0.000539242	0.198777
ENSGALG00000008381	TMEM237	transmembrane protein 237	918.243	-0.320588	0.0941852	0.000664535	0.239637
ENSGALG00000009063		PAS domain containing 1	1684.22	-0.407666	0.120365	0.000706807	0.249458
ENSGALG00000049741	SMIM18	small integral membrane protein 18	446.855	-0.305565	0.0907842	0.000763124	0.263723
ENSGALG00000036873	SIK2	salt inducible kinase 2	2154.12	-0.17536	0.0523707	0.000812705	0.272165
ENSGALG00000012747	NEDD9	neural precursor cell expressed, developmentally down-regulated 9	216.698	0.65601	0.196068	0.000820366	0.272165
ENSGALG00000037136	RPS6KA1	ribosomal protein S6 kinase A1	5091.77	-0.240403	0.0723467	0.000890756	0.289723
ENSGALG00000032257	CSNK1E	casein kinase 1 epsilon	2085.43	-0.152536	0.0461494	0.000948877	0.290438
ENSGALG00000037665	LMBR1L	limb development membrane protein 1 like	419.002	-0.267542	0.0809811	0.000953988	0.290438
ENSGALG00000002666	RAB11FIP3	RAB11 family interacting protein 3	1569.15	-0.170987	0.0517614	0.000955282	0.290438
ENSGALG00000046616	CHGB	chromogranin B	2381.05	-0.261057	0.0791593	0.00097423	0.290438
ENSGALG00000001946	RSPO1	R-spondin 1	127.028	1.07682	0.3267	0.000980499	0.290438
ENSGALG00000034003	ARID4B	AT-rich interaction domain 4B	3406.42	-0.236373	0.0718324	0.000999667	0.290921
ENSGALG00000012163	BDNF	brain derived neurotrophic factor	128.532	-0.434572	0.132422	0.00103173	0.292834
ENSGALG00000051148		perilipin-5	25.7337	0.898816	0.274108	0.00104155	0.292834
ENSGALG00000048556			3.24131	18.77	5.73708	0.00106904	0.295554
ENSGALG00000006670	PPP1R3C	protein phosphatase 1 regulatory subunit 3C	660.106	0.443396	0.135749	0.00108962	0.296306
ENSGALG00000039826	CNGA3	cyclic nucleotide gated channel alpha 3	3273.78	-0.296485	0.0916787	0.00122086	0.326638
ENSGALG00000007254	ARHGAP12	Rho GTPase activating protein 12	1848.92	-0.176805	0.0549238	0.00128595	0.330924
ENSGALG00000014963		dermatan sulfate epimerase	263.151	-0.391254	0.121638	0.00129744	0.330924
ENSGALG00000011094	PDE4B	phosphodiesterase 4B	2904.38	-0.15428	0.0479851	0.00130372	0.330924
ENSGALG00000031128	SENP2	SUMO1/sentrin/SMT3 specific peptidase 2	539.584	-0.204176	0.0635601	0.00131667	0.330924
ENSGALG00000011262	KCNH8	potassium voltage-gated channel subfamily H member 8	638.308	-0.265661	0.082831	0.00134004	0.331771
ENSGALG00000009282	MIDEAS	ELM2 and Myb/SANT domain containing 1	481.921	-0.250446	0.0782796	0.00137724	0.335966
ENSGALG00000010010	RHOQ	ras homolog family member Q	494.332	-0.234428	0.0734153	0.00140716	0.338289
ENSGALG00000011104	GCG	glucagon	696.128	-0.454325	0.142611	0.00144369	0.342113
ENSGALG00000005502	KCNG4	potassium voltage-gated channel modifier subfamily G member 4	852.863	-0.279156	0.0880182	0.00151615	0.352478
ENSGALG00000039920	SNRK	SNF related kinase	5048.5	-0.192724	0.0608165	0.00152993	0.352478
ENSGALG00000011084	CCSAP	centriole, cilia and spindle associated protein	353.811	-0.306275	0.096927	0.00157852	0.352561
ENSGALG00000031835	TMEM68	transmembrane protein 68	407.946	-0.284243	0.0899732	0.00158204	0.352561
ENSGALG00000010133	PTCH2	patched 2	1060.05	0.3005	0.0951853	0.00159405	0.352561
ENSGALG00000004675	RGS9BP	regulator of G-protein signaling 9 binding protein	18639.3	-0.294736	0.0941841	0.00175187	0.38237
ENSGALG00000008475	ARRDC1	arrestin domain containing 1	1146.21	0.163116	0.0522307	0.00179019	0.385657
ENSGALG00000003778	TMEM38A	transmembrane protein 38A	3878.56	0.203435	0.0652848	0.00183253	0.388034
ENSGALG00000036252	SAP30	Sin3A associated protein 30	772.969	-0.280473	0.090079	0.00184801	0.388034
ENSGALG00000038217	CD82	CD82 molecule	5653.8	0.218352	0.0702662	0.00188679	0.391225
ENSGALG00000010870	JUN	Jun proto-oncogene, AP-1 transcription factor subunit	1239.13	0.170415	0.0551815	0.00201336	0.409977
ENSGALG00000016299	FAM83B	family with sequence similarity 83 member B	25.024	0.948804	0.307749	0.00204892	0.409977
ENSGALG00000037778	NAB1	NGFI-A binding protein 1	597.653	-0.239736	0.0777685	0.00205137	0.409977
ENSGALG00000053966		keratin-associated protein 10-4-like	1.31824	3.49487	1.13621	0.00209857	0.414119
ENSGALG00000001035		nuclear receptor subfamily 1, group D, member 1	2981.76	0.326345	0.106257	0.00213135	0.414119
ENSGALG00000038733	TRAK1	trafficking kinesin protein 1	5871.25	-0.231066	0.0752876	0.00214699	0.414119
ENSGALG00000007356	MAP3K8	mitogen-activated protein kinase kinase kinase 8	37.515	0.635451	0.207597	0.00220607	0.420624
ENSGALG00000008910			471.801	-0.311791	0.102023	0.00224253	0.422717
ENSGALG00000000067	SPR	sepiapterin reductase (7,8-dihydrobiopterin:NADP+ oxidoreductase)	251.375	-0.305919	0.100577	0.00235289	0.433771
ENSGALG00000036133	KLF15	Kruppel like factor 15	612.169	0.278553	0.0915819	0.00235347	0.433771
ENSGALG00000055092		DDB1 and CUL4 associated factor 11	52.115	0.958844	0.317652	0.00253995	0.462997
ENSGALG00000001696	SAG	S-antigen visual arrestin	20129.8	-0.415918	0.138182	0.00261308	0.464135
ENSGALG00000015812	SMIM8	small integral membrane protein 8	66.6705	0.528029	0.175627	0.00264238	0.464135
ENSGALG00000035930	PHACTR3	phosphatase and actin regulator 3	1786.46	-0.153658	0.0511356	0.00265664	0.464135
ENSGALG00000016571	GLRA2	glycine receptor alpha 2	1653.54	-0.256014	0.0852301	0.00266632	0.464135
ENSGALG00000005521	PER2	period circadian clock 2	5416.76	-0.303433	0.101092	0.00268609	0.464135
ENSGALG00000005992	PDE8A	phosphodiesterase 8A	817.08	-0.206968	0.0691606	0.00276632	0.473069
ENSGALG00000007732	RTN4R	reticulon 4 receptor	789.823	0.189422	0.0634642	0.00283851	0.478272
ENSGALG00000041555	COL1A1	collagen type I alpha 1 chain	53.4039	3.48896	1.16962	0.00285441	0.478272
ENSGALG00000046715			3.68035	-4.42759	1.4927	0.00301543	0.500199
ENSGALG00000011225	SLC25A47	solute carrier family 25 member 47	349.56	0.284274	0.0959637	0.0030534	0.501483
ENSGALG00000013830	PRELID3A	PRELI domain containing 3A	705.251	-0.183677	0.0623328	0.00321175	0.522319
ENSGALG00000002878	CREBRF	CREB3 regulatory factor	493.986	0.264174	0.0901348	0.00338012	0.544364
ENSGALG00000010630	AHCTF1	AT-hook containing transcription factor 1	2571.62	-0.197098	0.0674046	0.00345453	0.549166
ENSGALG00000008301	FAM185A	family with sequence similarity 185 member A	88.0417	0.423841	0.145044	0.00347615	0.549166
ENSGALG00000008514	DLL4	delta like canonical Notch ligand 4	151.086	0.753679	0.258902	0.00360199	0.563677
ENSGALG00000000394	SLC6A17	solute carrier family 6 member 17	5743.72	-0.204757	0.0705642	0.00371131	0.571684
ENSGALG00000007012	ARRDC4	arrestin domain containing 4	489.225	-0.312013	0.107561	0.00372208	0.571684
ENSGALG00000006427	CARS	cysteinyl-tRNA synthetase	1457.03	-0.163346	0.05645	0.00380792	0.576296
ENSGALG00000034742	LIMA1	LIM domain and actin binding 1	2841.87	-0.203358	0.0703514	0.00384506	0.576296
ENSGALG00000003147	TRPC4AP	transient receptor potential cation channel subfamily C member 4 associated protein	3581.97	-0.149712	0.0518091	0.00385633	0.576296
ENSGALG00000044985		mitotic spindle positioning	5.48608	3.00376	1.04166	0.0039313	0.581855
ENSGALG00000018815	PCGF2	polycomb group ring finger 2	164.244	0.344801	0.119679	0.00396369	0.581855
ENSGALG00000005801	CHRNA4	cholinergic receptor nicotinic alpha 4 subunit	1976.32	0.170377	0.0593223	0.00407807	0.593395
ENSGALG00000000690	GDPD4	glycerophosphodiester phosphodiesterase domain containing 4	1258.59	0.259921	0.0906027	0.00412026	0.594321
ENSGALG00000012662	NUAK1	NUAK family kinase 1	812.492	-0.197329	0.0689054	0.00418627	0.598637
ENSGALG00000043372	RUNX3	runt related transcription factor 3	8.43843	1.83464	0.643007	0.0043279	0.607567
ENSGALG00000046258	CIBAR1	family with sequence similarity 92 member A	416.928	-0.415748	0.145823	0.00435768	0.607567
ENSGALG00000008937	PPP1R21	protein phosphatase 1 regulatory subunit 21	1163.89	-0.179595	0.0630172	0.0043728	0.607567
ENSGALG00000010884	DDX24	DEAD-box helicase 24	478.087	-0.199474	0.0700325	0.00439523	0.607567
ENSGALG00000042705	KCNK3	potassium two pore domain channel subfamily K member 3	1292.01	0.265015	0.0933388	0.00452156	0.616494
ENSGALG00000008098	NAMPTP1	nicotinamide phosphoribosyltransferase pseudogene 1	2125.34	-0.154605	0.0544691	0.00453414	0.616494
ENSGALG00000002285	SPSB3	splA/ryanodine receptor domain and SOCS box containing 3	1069.74	0.185685	0.0656643	0.00468696	0.629708
ENSGALG00000026426			545.141	0.65625	0.232185	0.00470725	0.629708
ENSGALG00000002769	DNAJC12	DnaJ heat shock protein family (Hsp40) member C12	1120.82	-0.155536	0.0551228	0.00477819	0.634085
ENSGALG00000006507	CLMP	CXADR like membrane protein	3009.55	-0.124137	0.044205	0.00498156	0.655826
ENSGALG00000006655	MAP3K13	mitogen-activated protein kinase kinase kinase 13	3362.71	-0.201686	0.0720609	0.00512877	0.66989
ENSGALG00000036491	DRAM2	DNA damage regulated autophagy modulator 2	268.305	0.261606	0.0936956	0.00523704	0.678687
ENSGALG00000038440	COQ10B	coenzyme Q10B	68.8106	0.445198	0.159614	0.00528353	0.679405
ENSGALG00000043415	ACP3	acid phosphatase, prostate	6.43	1.43758	0.516763	0.00540414	0.689568
ENSGALG00000040436	GAD2	glutamate decarboxylase 2	5751.94	-0.202974	0.0730523	0.00546149	0.691566
ENSGALG00000001626		urotensin 2 receptor	158.156	-0.307757	0.110926	0.00552973	0.694903
ENSGALG00000054783	NDRG1	N-myc downstream regulated 1	18230.2	0.245799	0.0889458	0.00571901	0.706948
ENSGALG00000036106	SMPD1	sphingomyelin phosphodiesterase 1	539.631	0.363315	0.131487	0.00572524	0.706948
ENSGALG00000005378	ARNTL	aryl hydrocarbon receptor nuclear translocator like	1697.53	0.224834	0.081417	0.00575344	0.706948
ENSGALG00000003911	CACNG5	calcium voltage-gated channel auxiliary subunit gamma 5	878.404	0.21687	0.0789657	0.00602555	0.734939
ENSGALG00000050669			1.78713	-2.93087	1.06852	0.00608963	0.737334
ENSGALG00000015428		pleckstrin and Sec7 domain containing 3	451.224	-0.183798	0.0671346	0.00618595	0.740689
ENSGALG00000005401	WNT9A	Wnt family member 9A	155.654	1.24292	0.454175	0.00620664	0.740689
ENSGALG00000016154	ARC	activity regulated cytoskeleton associated protein	3.39632	-1.68588	0.616685	0.0062612	0.741862
ENSGALG00000040493	PTN	pleiotrophin	29865.6	0.171366	0.0627922	0.00635094	0.747159
ENSGALG00000052538			28.6493	1.07614	0.395126	0.00645857	0.747765
ENSGALG00000041621	LY6E	lymphocyte antigen 6 family member E	4883.44	0.268976	0.098849	0.00650693	0.747765
ENSGALG00000047861	TAMALIN	general receptor for phosphoinositides 1 associated scaffold protein	22.4158	0.927026	0.340727	0.00651379	0.747765
ENSGALG00000037699		UV stimulated scaffold protein A	593.66	-0.181898	0.0668845	0.00653641	0.747765
ENSGALG00000039452	GJA5	gap junction protein alpha 5	33.7387	0.919558	0.338535	0.00660189	0.748763
ENSGALG00000021589			437.676	0.278307	0.102569	0.00666029	0.748763
ENSGALG00000005061	PPM1E	protein phosphatase, Mg2+/Mn2+ dependent 1E	2312.59	-0.161253	0.0594574	0.00668622	0.748763
ENSGALG00000003532	DDX5	DEAD-box helicase 5	21220.9	-0.130058	0.0479897	0.00672569	0.748763
ENSGALG00000010793	SLC24A4	solute carrier family 24 member 4	2936.33	-0.245523	0.0906762	0.00677528	0.74896
ENSGALG00000001955	AANAT	aralkylamine N-acetyltransferase	2914.2	0.367738	0.135916	0.00681776	0.74896
ENSGALG00000011468	IGFBP5	insulin like growth factor binding protein 5	213.764	0.536527	0.198665	0.00692024	0.755217
ENSGALG00000006439	ARHGEF6	Rac/Cdc42 guanine nucleotide exchange factor 6	2701.78	-0.185316	0.0686979	0.00698521	0.757325
ENSGALG00000027565			165.5	-0.299898	0.112085	0.00745919	0.799352
ENSGALG00000038858	ZFP64	ZFP64 zinc finger protein	2067.5	-0.137519	0.0514057	0.00746923	0.799352
ENSGALG00000011365	WDR20	WD repeat domain 20	958.196	-0.153215	0.0574705	0.00767648	0.804226
ENSGALG00000003073	RHOBTB1	Rho related BTB domain containing 1	1176.46	-0.226111	0.0849806	0.00779692	0.804226
ENSGALG00000039474	ID4	inhibitor of DNA binding 4, HLH protein	2079.2	0.221426	0.0832599	0.00782679	0.804226
ENSGALG00000017199	MAML2	mastermind like transcriptional coactivator 2	377.08	0.22503	0.0846391	0.00784415	0.804226
ENSGALG00000053318			1.86026	3.27085	1.23115	0.00788981	0.804226
ENSGALG00000008618	UPF3B	UPF3B, regulator of nonsense mediated mRNA decay	969.388	-0.138794	0.052247	0.00789589	0.804226
ENSGALG00000004254	TMEM120B	transmembrane protein 120B	311.78	-0.2435	0.0916772	0.00790609	0.804226
ENSGALG00000002695	SLC15A4	solute carrier family 15 member 4	804.483	0.158451	0.0596891	0.00793999	0.804226
ENSGALG00000043081	WDR26	WD repeat domain 26	1006.88	-0.187881	0.0707881	0.00795112	0.804226
ENSGALG00000054802			3.54728	-3.01106	1.13557	0.00801149	0.805422
ENSGALG00000047617	DDA1	DET1 and DDB1 associated 1	978.795	-0.124226	0.0469032	0.00808328	0.805717
ENSGALG00000011322	NEK10	NIMA related kinase 10	15.5111	-0.966157	0.365148	0.00814654	0.805717
ENSGALG00000015688	MXD4	MAX dimerization protein 4	1136.92	0.128156	0.0484454	0.00816014	0.805717
ENSGALG00000043787	DEPDC6	DEP domain containing 6	309.377	0.290665	0.110418	0.00847822	0.828717
ENSGALG00000042664	CBLN1	cerebellin 1 precursor	1925.31	-0.127682	0.0485146	0.008493	0.828717
ENSGALG00000038515	LFNG	LFNG O-fucosylpeptide 3-beta-N-acetylglucosaminyltransferase	1205.52	0.201184	0.0765112	0.00855185	0.829579
ENSGALG00000029819	SCG2	secretogranin II	7785.64	-0.167573	0.0640211	0.00885861	0.85286
ENSGALG00000042374	PDE11A	phosphodiesterase 11A	120.433	-0.352011	0.134557	0.00889467	0.85286
ENSGALG00000055024			1.50988	3.39257	1.29885	0.00900217	0.856498
ENSGALG00000031305	FAM13C	family with sequence similarity 13 member C	167.422	-0.311544	0.119334	0.00903587	0.856498
ENSGALG00000004870	DNAAF6	PIH1 domain containing 3	217.798	-0.202748	0.0778465	0.00920191	0.857341
ENSGALG00000014813	HOMER1	homer scaffolding protein 1	678.891	-0.161447	0.0620171	0.00923418	0.857341
ENSGALG00000026598	NXNL2	nucleoredoxin-like 2	743.217	-0.264156	0.101523	0.00926981	0.857341
ENSGALG00000015025	VANGL1	VANGL planar cell polarity protein 1	237.335	0.269388	0.103556	0.00928474	0.857341
ENSGALG00000015528	JAKMIP1	janus kinase and microtubule interacting protein 1	2611.04	-0.184644	0.0709977	0.00930319	0.857341
ENSGALG00000050470	OPN1LW	opsin 1 (cone pigments), long-wave-sensitive (color blindness, protan)	114526	0.401373	0.154711	0.00947749	0.868578
ENSGALG00000014861	NIM1K	NIM1 serine/threonine protein kinase	1091.24	-0.316945	0.122488	0.00966581	0.88097
ENSGALG00000008553	INO80	INO80 complex subunit	1917.45	-0.165855	0.064216	0.0098014	0.883732
ENSGALG00000002090	GPSM2	G-protein signaling modulator 2	1970.61	-0.149456	0.0578678	0.00980267	0.883732
ENSGALG00000017644	COTL1	coactosin like F-actin binding protein 1	5222.34	0.141381	0.0549007	0.0100178	0.898249
ENSGALG00000008947	PAK5	p21 (RAC1) activated kinase 5	1346.8	-0.142489	0.0554311	0.0101532	0.901344
ENSGALG00000040388	PUDP	pseudouridine 5'-phosphatase	285.988	-0.229154	0.0891546	0.010161	0.901344
ENSGALG00000006821	TNMD	tenomodulin	4.44151	2.34278	0.912737	0.0102651	0.905735
ENSGALG00000004476	SEMA3G	semaphorin 3G	103.416	0.694463	0.271312	0.0104779	0.911279
ENSGALG00000049413		protocadherin gamma-A10-like	144.274	0.552612	0.215981	0.0105089	0.911279
ENSGALG00000036901	TSPAN18	tetraspanin 18	325.122	0.33491	0.130929	0.0105288	0.911279
ENSGALG00000016014	RCAN1	regulator of calcineurin 1	6059.2	-0.236999	0.09286	0.0107041	0.911279
ENSGALG00000015004	RIOK3	RIO kinase 3	1641.3	-0.209354	0.0820332	0.0107088	0.911279
ENSGALG00000010469	CYP4B7	cytochrome P450, family 4, subfamily B, polypeptide 7	1.92781	-2.7474	1.07682	0.0107289	0.911279
ENSGALG00000004477			1308.13	-0.219092	0.085882	0.010739	0.911279
ENSGALG00000028145	BORCS6	BLOC-1 related complex subunit 6	53.7933	0.966948	0.379285	0.0107909	0.911279
ENSGALG00000016568	MOSPD2	motile sperm domain containing 2	812.005	-0.286952	0.112602	0.0108224	0.911279
ENSGALG00000001907	WAPL	WAPL cohesin release factor	4048.47	-0.125123	0.0491853	0.010962	0.918371
ENSGALG00000041706	FAM13B	family with sequence similarity 13, member B	3494.16	-0.194567	0.0765884	0.011072	0.922923
ENSGALG00000003677	NTNG2	netrin G2	3894.64	0.167445	0.0660161	0.0111989	0.928833
ENSGALG00000023359	BTBD17	BTB domain containing 17	766.513	0.36963	0.145916	0.0113035	0.930685
ENSGALG00000035993	SUOX	sulfite oxidase	163.447	0.679653	0.268399	0.0113334	0.930685
ENSGALG00000039228	ZFP36L1	ZFP36 ring finger protein like 1	386.135	0.42777	0.169108	0.0114203	0.933203
ENSGALG00000003473	SFRP1	secreted frizzled related protein 1	13926.7	0.226517	0.0896217	0.0114884	0.934166
ENSGALG00000038420	HSF2	heat shock transcription factor 2	1954.68	-0.128868	0.0511094	0.0116885	0.940711
ENSGALG00000036539	EFNB1	ephrin B1	1090.56	0.216275	0.0857868	0.0116998	0.940711
ENSGALG00000027512	MACIR	chromosome Z open reading frame, human C5orf30	1596.95	-0.232195	0.0921446	0.011739	0.940711
ENSGALG00000033889	NAA50	N(alpha)-acetyltransferase 50, NatE catalytic subunit	2078.97	-0.128604	0.0510867	0.0118236	0.942932
ENSGALG00000034605			517.779	0.219081	0.0872351	0.0120259	0.948774
ENSGALG00000012142	KCNA4	potassium voltage-gated channel subfamily A member 4	594.704	-0.256322	0.102155	0.0121027	0.948774
ENSGALG00000016481	PUM2	pumilio RNA binding family member 2	1963.75	0.0940585	0.0374918	0.0121152	0.948774
ENSGALG00000023364	CDC42EP4	CDC42 effector protein 4	1490.78	0.197943	0.0789101	0.0121256	0.948774
ENSGALG00000036738	IGSF3	immunoglobulin superfamily member 3	1654.06	0.198611	0.0793514	0.0123171	0.959234
ENSGALG00000008819	LRSAM1	leucine rich repeat and sterile alpha motif containing 1	941.413	-0.14667	0.0586455	0.0123858	0.960072
ENSGALG00000037558		myocyte enhancer factor 2B	63.6653	0.430207	0.17222	0.0124895	0.962988
ENSGALG00000047827	TMEM86A	transmembrane protein 86A	448.298	-0.227395	0.0911706	0.0126254	0.962988
ENSGALG00000032799			165.823	-0.273132	0.109559	0.0126669	0.962988
ENSGALG00000007439	PRELID3B	PRELI domain containing 3B	2154.71	-0.167596	0.0672421	0.0126874	0.962988
ENSGALG00000016086	EGR4	early growth response 4	18.6218	-0.841625	0.337969	0.0127657	0.962988
ENSGALG00000036782	OPRD1	opioid receptor delta 1	215.741	-0.287381	0.115411	0.0127717	0.962988
ENSGALG00000003821	RAMP1	receptor activity modifying protein 1	701.627	0.345774	0.13909	0.0129195	0.969726
ENSGALG00000009839	PPIG	peptidylprolyl isomerase G	1733.61	-0.153096	0.0616459	0.0130106	0.97216
ENSGALG00000016497	UBXN2A	UBX domain protein 2A	1448.08	-0.148632	0.0599707	0.0131968	0.976242
ENSGALG00000019570	C1orf145	chromosome 1 open reading frame 145	41.0423	0.886015	0.357766	0.0132671	0.976242
ENSGALG00000009052	LBH	limb bud and heart development	18199.3	0.284357	0.114981	0.0133952	0.976242
ENSGALG00000006644		acyl-CoA synthetase long-chain family member 6	4881.81	-0.134116	0.0542377	0.0134078	0.976242
ENSGALG00000043370	TAF6L	TATA-box binding protein associated factor 6 like	330.918	0.326747	0.132189	0.0134432	0.976242
ENSGALG00000001973	GNL2	G protein nucleolar 2	870.317	-0.141531	0.0572952	0.0135037	0.976242
ENSGALG00000011291	NR1D2	nuclear receptor subfamily 1 group D member 2	8668.98	-0.14964	0.0606365	0.0135935	0.976242
ENSGALG00000016138	DSCAM	DS cell adhesion molecule	3489.3	-0.127446	0.0516555	0.0136167	0.976242
ENSGALG00000040335	CEBPZ	CCAAT/enhancer binding protein zeta	1343.16	-0.124379	0.0504132	0.0136176	0.976242
ENSGALG00000036792	TIGD5	tigger transposable element derived 5	102.996	0.28085	0.113949	0.0137125	0.976242
ENSGALG00000042626	SYT4	synaptotagmin 4	1991.81	-0.203866	0.082714	0.0137126	0.976242
ENSGALG00000052286	MGAT1	alpha-1,3-mannosyl-glycoprotein 2-beta-N-acetylglucosaminyltransferase	162.233	0.558829	0.227168	0.0138943	0.979853
ENSGALG00000041078	MID1IP1	MID1 interacting protein 1	2048.26	0.376955	0.153236	0.0138949	0.979853
ENSGALG00000012135	ATF4	activating transcription factor 4	31786	-0.155986	0.0634655	0.0139787	0.979853
ENSGALG00000013160	CHMP5	charged multivesicular body protein 5	2338.12	-0.153475	0.0624943	0.0140561	0.979853
ENSGALG00000017202	FAM76B	family with sequence similarity 76 member B	385.996	-0.220952	0.0900319	0.0141216	0.979853
ENSGALG00000042796	DNAJC7	DnaJ heat shock protein family (Hsp40) member C7	4712.87	-0.0985892	0.0401814	0.0141434	0.979853
ENSGALG00000015571	RAD17	RAD17 checkpoint clamp loader component	614.81	-0.198206	0.0808097	0.0141768	0.979853
ENSGALG00000015538	KIAA0232	KIAA0232	4081.23	-0.144404	0.0590219	0.01442	0.992528
ENSGALG00000011481	GPD1L	glycerol-3-phosphate dehydrogenase 1-like	494.528	0.184598	0.0754963	0.0144802	0.992553
ENSGALG00000014768	SGTB	small glutamine rich tetratricopeptide repeat containing beta	3612.49	-0.162791	0.0666563	0.014596	0.992626
ENSGALG00000007125	PARD3	par-3 family cell polarity regulator	795.626	-0.133745	0.0548118	0.0146844	0.992626
ENSGALG00000041114	GOLGA4	golgin A4	3915.44	-0.182031	0.0746027	0.0146873	0.992626
ENSGALG00000015649	NOP14	NOP14 nucleolar protein	779.818	-0.135993	0.0557611	0.014734	0.992626
ENSGALG00000033513	ELL	elongation factor for RNA polymerase II	1911.48	-0.115967	0.0475721	0.0147805	0.992626
ENSGALG00000005597	CNN3	calponin 3	1947.85	0.330343	0.135794	0.0149877	1
ENSGALG00000006775	TGM2	transglutaminase 2	231.599	0.940811	0.387428	0.0151678	1
ENSGALG00000026907	GMNC	geminin coiled-coil domain containing	1.57031	-2.54338	1.04783	0.0152119	1
ENSGALG00000050582			219.198	-0.19739	0.0813779	0.0152833	1
ENSGALG00000034967	GDPD5	glycerophosphodiester phosphodiesterase domain containing 5	2927.65	-0.136514	0.0563002	0.0153191	1
ENSGALG00000008204	FEM1C	fem-1 homolog C	294.854	-0.200369	0.0827007	0.0154006	1
ENSGALG00000006992	MMP9	matrix metallopeptidase 9	73.9849	-0.356016	0.146998	0.0154393	1
ENSGALG00000001684	SEC14L1	SEC14 like lipid binding 1	2130.04	-0.152757	0.0631484	0.0155624	1
ENSGALG00000009130	GPCPD1	glycerophosphocholine phosphodiesterase 1	1874.66	-0.150079	0.0620837	0.0156329	1
ENSGALG00000002848	OPN1MSW	opsin, green sensitive (rhodopsin-like)	16062.3	0.333112	0.137862	0.0156802	1
ENSGALG00000028230	SUN2	Sad1 and UNC84 domain containing 2	2058.75	0.232594	0.0962613	0.0156802	1
ENSGALG00000001840	TEK	TEK receptor tyrosine kinase	29.5447	1.65354	0.684883	0.0157636	1
ENSGALG00000046461	LRRC15	leucine rich repeat containing 15	8.39837	1.89602	0.785378	0.0157717	1
ENSGALG00000052448	STYX	serine/threonine/tyrosine interacting protein	269.164	-0.197569	0.0819897	0.0159666	1
ENSGALG00000033143		abhydrolase domain containing 1	101.723	0.57026	0.237558	0.0163723	1
ENSGALG00000053799			8.69633	1.33374	0.555799	0.0164092	1
ENSGALG00000032220	ELN	elastin	237.017	0.564182	0.235239	0.0164697	1
ENSGALG00000013971	SGK1	serum/glucocorticoid regulated kinase 1	6737.81	-0.170829	0.0712432	0.0164923	1
ENSGALG00000013143	PDE3A	phosphodiesterase 3A	1101.38	-0.211741	0.0883347	0.0165283	1
ENSGALG00000022874	RAB31	RAB31, member RAS oncogene family	234.762	0.299557	0.125189	0.0167184	1
ENSGALG00000035800	CAMKMT	calmodulin-lysine N-methyltransferase	258.202	-0.265271	0.110953	0.0168096	1
ENSGALG00000010769	HPGD	hydroxyprostaglandin dehydrogenase 15-(NAD)	71.1313	-0.473892	0.198444	0.0169388	1
ENSGALG00000033012	SPRY4	sprouty RTK signaling antagonist 4	112.364	-0.461204	0.193214	0.0169858	1
ENSGALG00000016361	FAM110C	family with sequence similarity 110 member C	299.581	0.216474	0.0909604	0.0173187	1
ENSGALG00000042804	SAMD4B	sterile alpha motif domain containing 4B	780.53	0.218585	0.0920754	0.0175975	1
ENSGALG00000012525	FMNL2	formin like 2	1088.94	0.133667	0.0563324	0.0176526	1
ENSGALG00000052856			23.2254	0.707983	0.298394	0.0176611	1
ENSGALG00000050229		peroxisomal biogenesis factor 19-like	373.914	0.407342	0.171709	0.0176784	1
ENSGALG00000038026	AEBP2	AE binding protein 2	915.094	-0.158818	0.0669876	0.0177466	1
ENSGALG00000037437	EGR3	early growth response 3	135.421	0.362915	0.153118	0.0177803	1
ENSGALG00000008797	WASL	Wiskott-Aldrich syndrome like	6350.93	-0.155994	0.0658716	0.0178772	1
ENSGALG00000015778	GABRR1	gamma-aminobutyric acid type A receptor rho1 subunit	770.716	-0.129675	0.0548128	0.0179919	1
ENSGALG00000021074	MYOC	myocilin	671.872	0.459805	0.194362	0.0179953	1
ENSGALG00000013005	SNRNP48	small nuclear ribonucleoprotein U11/U12 subunit 48	210.581	-0.234756	0.0992381	0.0180014	1
ENSGALG00000001833	PRKRIP1	PRKR interacting protein 1 (IL11 inducible)	246.236	-0.209004	0.0884851	0.0181753	1
ENSGALG00000053708		leukocyte immunoglobulin-like receptor subfamily B member 4	1.81212	-2.97047	1.2584	0.0182493	1
ENSGALG00000049721			280.375	0.3005	0.127414	0.0183508	1
ENSGALG00000042733		cytochrome b5 domain-containing protein 1-like	171.274	0.357847	0.151933	0.018508	1
ENSGALG00000031416	UBN1	ubinuclein 1	1172.45	-0.149326	0.0634046	0.0185167	1
ENSGALG00000047491			8.82903	0.880109	0.373726	0.0185249	1
ENSGALG00000024136		beta-keratin	3.15206	1.95373	0.830541	0.0186548	1
ENSGALG00000002138	HYAL2	hyaluronoglucosaminidase 2	136.245	0.650694	0.277017	0.0188272	1
ENSGALG00000014435	MRPL51	mitochondrial ribosomal protein L51	975.451	0.156993	0.0668553	0.0188616	1
ENSGALG00000008974	USP33	ubiquitin specific peptidase 33	2988.68	-0.140007	0.0596237	0.0188656	1
ENSGALG00000039983	EEPD1	endonuclease/exonuclease/phosphatase family domain containing 1	1059.06	0.165935	0.0707565	0.0190195	1
ENSGALG00000014428	TAPBPL	TAP binding protein like	32.3306	1.01623	0.43357	0.0190844	1
ENSGALG00000001209	TP53INP2	tumor protein p53 inducible nuclear protein 2	70.2275	0.425436	0.181574	0.0191274	1
ENSGALG00000016055	KCNJ15	potassium inwardly rectifying channel subfamily J member 15	79.3958	1.80083	0.769658	0.0192955	1
ENSGALG00000017291	FAR2	fatty acyl-CoA reductase 2	1657.68	0.157149	0.0671851	0.019333	1
ENSGALG00000014727	PDE4D	phosphodiesterase 4D	3231.75	-0.163982	0.0701168	0.0193508	1
ENSGALG00000011802	GSG1	germ cell associated 1	2820.11	-0.184393	0.0788872	0.0194173	1
ENSGALG00000015208	ROR2	receptor tyrosine kinase like orphan receptor 2	60.4792	0.3845	0.164515	0.01943	1
ENSGALG00000048704			293.725	0.29989	0.128329	0.0194447	1
ENSGALG00000050608		ribonucleoprotein PTB-binding 1-like	385.824	0.486071	0.208672	0.0198404	1
ENSGALG00000047903			19.4898	1.00603	0.432417	0.01999	1
ENSGALG00000009906	UBR2	ubiquitin protein ligase E3 component n-recognin 2	1919.41	-0.132196	0.0568661	0.0200889	1
ENSGALG00000050948	TMEM115	transmembrane protein 115	2459.54	0.203426	0.0875228	0.0201118	1
ENSGALG00000003282	STAT5A	signal transducer and activator of transcription 5A	2147.75	0.169946	0.0731252	0.0201233	1
ENSGALG00000029766	ITGB5	integrin subunit beta 5	4035.51	0.107138	0.0461533	0.0202683	1
ENSGALG00000046614	S100A13	S100 calcium binding protein A13	4.50341	1.77313	0.763873	0.0202739	1
ENSGALG00000001606	INPP5B	inositol polyphosphate-5-phosphatase B	3352.08	0.160044	0.0689604	0.0202972	1
ENSGALG00000038461	FECH	ferrochelatase	294.497	-0.181259	0.0781502	0.0203748	1
ENSGALG00000005086	PLAU	plasminogen activator, urokinase	296.291	-0.270674	0.116754	0.0204317	1
ENSGALG00000031212	MGAT2	mannosyl (alpha-1,6-)-glycoprotein beta-1,2-N-acetylglucosaminyltransferase	157.123	0.342281	0.147657	0.0204445	1
ENSGALG00000000247	WDR36	WD repeat domain 36	870.571	-0.154203	0.0665528	0.0205038	1
ENSGALG00000026780	TPGS1	tubulin polyglutamylase complex subunit 1	334.996	0.171041	0.0738283	0.0205178	1
ENSGALG00000053574			35.0699	-0.485609	0.209668	0.0205534	1
ENSGALG00000043935	AFF1	AF4/FMR2 family member 1	1227.33	-0.172126	0.0743492	0.0206077	1
ENSGALG00000054539			1.23354	-2.69423	1.16481	0.020722	1
ENSGALG00000035645	GNAI2	G protein subunit alpha i2	2677.55	0.193169	0.0835351	0.0207544	1
ENSGALG00000046720			0.0839684	16.5613	7.16385	0.0207889	1
ENSGALG00000026214	LRTM2	leucine rich repeats and transmembrane domains 2	1194.72	-0.170132	0.0736218	0.0208388	1
ENSGALG00000005947	MYD88	myeloid differentiation primary response 88	476.153	0.196389	0.0850678	0.0209649	1
ENSGALG00000009172	OSBPL6	oxysterol binding protein like 6	417.001	-0.193075	0.083737	0.0211257	1
ENSGALG00000054017		integrator complex subunit 5	84.7013	0.507042	0.219963	0.0211595	1
ENSGALG00000027330	SYNPO	synaptopodin	52.4071	1.3731	0.595768	0.0211802	1
ENSGALG00000008032		G protein-coupled receptor 22	1018.16	-0.159522	0.0692678	0.0212802	1
ENSGALG00000031457	TDG	thymine DNA glycosylase	853.558	-0.186588	0.0811519	0.0214911	1
ENSGALG00000041353	TP53INP1	tumor protein p53 inducible nuclear protein 1	773.423	-0.219877	0.0958132	0.0217419	1
ENSGALG00000011783	HIST1H111R	Gallus gallus histone cluster 1, H1.11L (similar to human histone cluster 1, class H1 genes) (HIST1H111L), mRNA.	1.02381	-2.85718	1.24584	0.021827	1
ENSGALG00000047536		transmembrane and ubiquitin like domain containing 1	236.307	0.407383	0.17797	0.0220763	1
ENSGALG00000004342	ORC6	origin recognition complex subunit 6	229.749	-0.263885	0.115305	0.0221033	1
ENSGALG00000011524	PPEF2	protein phosphatase with EF-hand domain 2	1086.04	-0.286051	0.125119	0.0222404	1
ENSGALG00000052196		semaphorin-4A-like	100.815	0.799754	0.349929	0.0222851	1
ENSGALG00000050995	LRRC47	leucine rich repeat containing 47	502.772	0.187715	0.0821875	0.0223727	1
ENSGALG00000015022	FYN	FYN proto-oncogene, Src family tyrosine kinase	1884.24	0.124062	0.0543426	0.0224324	1
ENSGALG00000054723	AMOTL2	angiomotin like 2	159.569	0.428593	0.187752	0.0224441	1
ENSGALG00000000808		guanylate cyclase 2D, retinal	905.05	-0.376326	0.164909	0.0224884	1
ENSGALG00000004085	ZDHHC13	zinc finger DHHC-type containing 13	37.8409	0.505618	0.221747	0.0225984	1
ENSGALG00000009800	SETD7	SET domain containing lysine methyltransferase 7	3910.94	-0.108531	0.0476214	0.0226653	1
ENSGALG00000047596	SMKR1	small lysine rich protein 1	21.5764	0.595174	0.261267	0.0227246	1
ENSGALG00000032410	CBFA2T3	CBFA2/RUNX1 translocation partner 3	331.86	0.239909	0.105416	0.0228561	1
ENSGALG00000003932	SDC4	syndecan 4	1296.45	0.342463	0.150501	0.0228764	1
ENSGALG00000017177	MSANTD4	Myb/SANT DNA binding domain containing 4 with coiled-coils	1233.4	-0.140013	0.0615519	0.0229228	1
ENSGALG00000011976	L3MBTL2	L3MBTL2, polycomb repressive complex 1 subunit	971.3	0.118619	0.0521502	0.0229324	1
ENSGALG00000004506	URI1	URI1, prefoldin like chaperone	1658.29	-0.125817	0.0553205	0.0229456	1
ENSGALG00000010642	IRF2	interferon regulatory factor 2	847.072	-0.103329	0.0454357	0.0229556	1
ENSGALG00000002260	CISH	cytokine inducible SH2 containing protein	355.923	0.376876	0.165754	0.0229841	1
ENSGALG00000003816	NT5C1A	5'-nucleotidase, cytosolic IA	2399.27	-0.148157	0.0651802	0.0230244	1
ENSGALG00000031067	TMEM132A	transmembrane protein 132A	621.058	0.411324	0.181044	0.0230893	1
ENSGALG00000015373	PDE6B	phosphodiesterase 6B	3305.71	-0.401801	0.176917	0.0231394	1
ENSGALG00000010843	GPR137B	G protein-coupled receptor 137B	1380.08	-0.229704	0.101194	0.0232118	1
ENSGALG00000030672	TRIP4	thyroid hormone receptor interactor 4	677.774	0.130871	0.0576973	0.0233147	1
ENSGALG00000014858	ADCYAP1	adenylate cyclase activating polypeptide 1	648.578	-0.219059	0.0965779	0.0233163	1
ENSGALG00000043327			41.6391	0.596745	0.263184	0.0233653	1
ENSGALG00000038782	ZC3H12D	zinc finger CCCH-type containing 12D	3.67629	-1.85671	0.81908	0.0234012	1
ENSGALG00000011088	GSKIP	GSK3B interacting protein	539.456	-0.217787	0.0960788	0.0234052	1
ENSGALG00000030005	IGSF1	immunoglobulin superfamily member 1	10.4155	0.851337	0.375592	0.0234115	1
ENSGALG00000007381			1513.21	0.221304	0.0976426	0.0234226	1
ENSGALG00000042838	TRAF2	TNF receptor associated factor 2	587.666	0.143872	0.0635247	0.0235236	1
ENSGALG00000022137	CRP	C-reactive protein, pentraxin-related	60.1282	2.76577	1.22213	0.0236306	1
ENSGALG00000052262	KCNA5	potassium voltage-gated channel subfamily A member 5	476.205	-0.177402	0.0784372	0.0237155	1
ENSGALG00000053194			2746.91	-0.117869	0.0521272	0.0237485	1
ENSGALG00000001604		galactosidase beta 1 like 2	5945.65	-0.187232	0.0828111	0.0237619	1
ENSGALG00000039061	PHPT1	phosphohistidine phosphatase 1	530.656	0.195733	0.0865857	0.0237857	1
ENSGALG00000034575	MRI1	methylthioribose-1-phosphate isomerase 1	216.316	0.379483	0.167963	0.0238631	1
ENSGALG00000055067			98.2972	0.277075	0.122757	0.0240012	1
ENSGALG00000004935	LSM14A	LSM14A, mRNA processing body assembly factor	4175.1	-0.0919823	0.0407725	0.0240714	1
ENSGALG00000002800	GRK7	G protein-coupled receptor kinase 7	4639.86	-0.268366	0.118976	0.0240937	1
ENSGALG00000023179		contactin associated protein like 4	142.36	-0.246516	0.109298	0.0241049	1
ENSGALG00000023036			91.5686	-0.436893	0.193804	0.0241774	1
ENSGALG00000007892	SPAG6	sperm associated antigen 6	23.4496	0.513091	0.22779	0.0242926	1
ENSGALG00000029498	NUDT19	nudix hydrolase 19	837.709	-0.201572	0.0894937	0.0242995	1
ENSGALG00000004467	CLIP1	CAP-Gly domain containing linker protein 1	3418.82	-0.109693	0.0487162	0.0243423	1
ENSGALG00000002963	PID1	phosphotyrosine interaction domain containing 1	512.788	0.20591	0.0914616	0.0243645	1
ENSGALG00000042103	C5H11ORF96	chromosome 5 open reading frame, human C11orf96	90.8283	-0.329401	0.146372	0.0244207	1
ENSGALG00000001698	GABRA1	gamma-aminobutyric acid type A receptor alpha1 subunit	10148.2	-0.133493	0.0594085	0.0246378	1
ENSGALG00000039034	ELP2	elongator acetyltransferase complex subunit 2	373.935	-0.167527	0.0745807	0.0246876	1
ENSGALG00000043334	POU4F3	POU class 4 homeobox 3	47.3741	0.655668	0.29218	0.0248286	1
ENSGALG00000048086			193.604	0.431452	0.192317	0.0248681	1
ENSGALG00000021634	MAP7D1	MAP7 domain containing 1	989.256	0.368966	0.164474	0.0248771	1
ENSGALG00000016228	NYX	nyctalopin	1080.29	-0.155659	0.0694124	0.024928	1
ENSGALG00000003879	MFSD2A	major facilitator superfamily domain containing 2A	427.797	-0.205507	0.0918148	0.0252032	1
ENSGALG00000046594			0.165554	-15.9938	7.14744	0.0252406	1
ENSGALG00000003973	TLCD1	TLC domain containing 1	122.27	0.36606	0.16359	0.0252433	1
ENSGALG00000008616	DDR1	discoidin domain receptor tyrosine kinase 1	2797.47	0.191297	0.0855265	0.0253063	1
ENSGALG00000010219	UROD	uroporphyrinogen decarboxylase	445.228	0.169349	0.0757336	0.0253446	1
ENSGALG00000000357		ADAM like decysin 1	6.13469	2.26252	1.01206	0.0253812	1
ENSGALG00000055105		multiple epidermal growth factor-like domains protein 8	12.2414	0.991523	0.443651	0.0254229	1
ENSGALG00000030101	CSDC2	cold shock domain containing C2, RNA binding	4858.63	-0.161857	0.0724602	0.0255007	1
ENSGALG00000014213	PRR5	proline rich 5	297.801	-0.211397	0.0947021	0.0255998	1
ENSGALG00000041553			327.193	-0.248764	0.111448	0.0256076	1
ENSGALG00000013039	BID	BH3 interacting domain death agonist	194.347	0.228682	0.102576	0.0257887	1
ENSGALG00000038780	PRDM2	PR/SET domain 2	1825.13	-0.134299	0.0602789	0.0258833	1
ENSGALG00000023451	TRPM7	transient receptor potential cation channel subfamily M member 7	1509.07	-0.213816	0.0959699	0.025884	1
ENSGALG00000009881	HHAT	hedgehog acyltransferase	82.9949	0.287283	0.128962	0.0259028	1
ENSGALG00000014758	ARHGAP28	Rho GTPase activating protein 28	836.525	0.172456	0.0774196	0.025911	1
ENSGALG00000015344	NXPE3	neurexophilin and PC-esterase domain family member 3	1351.45	-0.127334	0.0571859	0.0259692	1
ENSGALG00000053116	LRRC61	leucine rich repeat containing 61	113.594	0.431772	0.193969	0.026015	1
ENSGALG00000000611		protein phosphatase 1 regulatory subunit 15B	2236.32	-0.0803914	0.0361277	0.0260675	1
ENSGALG00000046564	ASB18	ankyrin repeat and SOCS box containing 18	12.2035	-0.949986	0.427064	0.0261175	1
ENSGALG00000051612			46.2851	0.664486	0.298819	0.0261678	1
ENSGALG00000046358	FBLN7	fibulin 7	68.1024	0.643862	0.289564	0.0261782	1
ENSGALG00000043971		UDP-galactose translocator-like	71.9619	0.614012	0.276266	0.026247	1
ENSGALG00000009842	RASSF3	Ras association domain family member 3	1006.52	0.40107	0.180506	0.0262885	1
ENSGALG00000029648	TH	tyrosine hydroxylase	60.3571	-0.462716	0.208347	0.0263582	1
ENSGALG00000028015	HES1	hes family bHLH transcription factor 1	195.088	0.378301	0.170412	0.0264246	1
ENSGALG00000004696	LEO1	LEO1 homolog, Paf1/RNA polymerase II complex component	1736.31	-0.0907256	0.0408698	0.0264277	1
ENSGALG00000014964	NT5DC1	5'-nucleotidase domain containing 1	749.55	0.165343	0.0745077	0.0264769	1
ENSGALG00000010761	MRPL37	mitochondrial ribosomal protein L37	694.289	0.134068	0.0604159	0.0264805	1
ENSGALG00000030259		uncharacterized LOC101749287	116.23	-0.260255	0.117312	0.026522	1
ENSGALG00000007310	CEP164	centrosomal protein 164	956.913	-0.250458	0.112911	0.0265424	1
ENSGALG00000027374	KLF9	Kruppel like factor 9	294.401	0.242836	0.109588	0.0266982	1
ENSGALG00000015200	DAZAP1	DAZ associated protein 1	2533.26	-0.129206	0.0583483	0.0268021	1
ENSGALG00000013741	SYTL3	synaptotagmin like 3	18.61	-0.604355	0.27327	0.0269966	1
ENSGALG00000050005			128.086	0.68192	0.308638	0.0271436	1
ENSGALG00000048103	TBCC	tubulin folding cofactor C	56.8117	0.492937	0.223223	0.0272251	1
ENSGALG00000016636	ARSH	arylsulfatase family, member H	18.6618	1.79999	0.815251	0.0272513	1
ENSGALG00000012000	METTL14	methyltransferase like 14	980.653	-0.144844	0.0656186	0.0272886	1
ENSGALG00000010854		histone deacetylase 9	3682.48	-0.119059	0.0539462	0.027314	1
ENSGALG00000034550	POLR2M	RNA polymerase II subunit M	670.635	-0.114221	0.0517734	0.027372	1
ENSGALG00000046885	SCO2	SCO2, cytochrome c oxidase assembly protein	116.851	0.420862	0.191238	0.0277559	1
ENSGALG00000040561	GPR171	G protein-coupled receptor 171	4.84191	-1.48059	0.67285	0.0277726	1
ENSGALG00000025941	RGS20	regulator of G-protein signaling 20	694.838	-0.228308	0.10376	0.0277817	1
ENSGALG00000002262	ETF1	eukaryotic translation termination factor 1	2290.5	-0.103825	0.0471858	0.0277821	1
ENSGALG00000010995	ITGB3BP	integrin subunit beta 3 binding protein	38.9443	-0.483921	0.220064	0.0278779	1
ENSGALG00000028849	SCAF11	SR-related CTD-associated factor 11	2119.67	-0.153007	0.0696397	0.0280115	1
ENSGALG00000050491	SLC35E4	solute carrier family 35 member E4	16.3358	0.798497	0.363486	0.0280366	1
ENSGALG00000049318			21.3759	0.675067	0.307431	0.0281042	1
ENSGALG00000052168		cyclin-dependent kinase 16-like	146.981	0.434801	0.198023	0.0281127	1
ENSGALG00000026443	RNF44	ring finger protein 44	1027.57	0.196097	0.0893307	0.0281509	1
ENSGALG00000007794	DRD2	dopamine receptor D2	198.904	-0.265739	0.121082	0.0281846	1
ENSGALG00000012199	WDHD1	WD repeat and HMG-box DNA binding protein 1	73.9772	-0.389303	0.177399	0.0281989	1
ENSGALG00000036255	WNT7B	Wnt family member 7B	16.0298	2.17248	0.991014	0.0283667	1
ENSGALG00000011865	SMTN	smoothelin	2373.09	0.193799	0.0884359	0.0284225	1
ENSGALG00000002557	ADGRD1	adhesion G protein-coupled receptor D1	10.0979	1.43941	0.656904	0.028437	1
ENSGALG00000023131	PDXP	pyridoxal phosphatase	1611.38	0.122043	0.0557488	0.0285857	1
ENSGALG00000004582	MYL2	myosin, light chain 2, regulatory, cardiac, slow	4.79608	1.85389	0.846907	0.0285958	1
ENSGALG00000007331	SVIL	supervillin	4852.71	-0.135216	0.0617897	0.0286462	1
ENSGALG00000010173	KCNV2	potassium voltage-gated channel modifier subfamily V member 2	1358.24	-0.236844	0.108239	0.0286586	1
ENSGALG00000011377	METAP2	methionyl aminopeptidase 2	2018.13	-0.092448	0.0422717	0.0287427	1
ENSGALG00000002667	OLFML2B	olfactomedin like 2B	2317.11	0.342034	0.156426	0.0287752	1
ENSGALG00000009942	MDM2	MDM2 proto-oncogene	1100.71	-0.126249	0.0577451	0.0287926	1
ENSGALG00000007559	PDSS1	prenyl (decaprenyl) diphosphate synthase, subunit 1	242.003	-0.226633	0.10373	0.0289012	1
ENSGALG00000022733	ARL11	ADP ribosylation factor like GTPase 11	2.54156	1.91793	0.878332	0.0289911	1
ENSGALG00000014915	THOC1	THO complex 1	1072.89	-0.105189	0.0482128	0.0291269	1
ENSGALG00000012396	PTGER2	prostaglandin E receptor 2	1.69749	2.15127	0.986253	0.0291646	1
ENSGALG00000013064	NSUN2	NOP2/Sun RNA methyltransferase family member 2	531.972	-0.178383	0.0818386	0.0292805	1
ENSGALG00000046858	MOGS	mannosyl-oligosaccharide glucosidase	206.592	0.571795	0.262371	0.0293066	1
ENSGALG00000036390	PPP1R17	protein phosphatase 1 regulatory subunit 17	605.165	-0.222642	0.102198	0.0293666	1
ENSGALG00000008881	RGS3	regulator of G-protein signaling 3	484.534	0.301708	0.138495	0.0293706	1
ENSGALG00000003345		1-phosphatidylinositol-4,5-bisphosphate phosphodiesterase delta-4-like	3442.62	0.219651	0.100832	0.0293773	1
ENSGALG00000003053	PRDX6	peroxiredoxin 6	4631.04	0.150768	0.0692612	0.0294952	1
ENSGALG00000015683	GNG10	G protein subunit gamma 10	795.852	0.269677	0.123915	0.0295326	1
ENSGALG00000011900	NAGA	alpha-N-acetylgalactosaminidase	577.825	0.181137	0.0832412	0.029552	1
ENSGALG00000019215	ARL6	ADP ribosylation factor like GTPase 6	1563.06	-0.213649	0.0981993	0.0295798	1
ENSGALG00000018534		aquaporin 7	5.95476	-2.21459	1.01792	0.0295843	1
ENSGALG00000014692	LMNB1	lamin B1	557.272	-0.14211	0.0653412	0.0296384	1
ENSGALG00000004926	ATPAF2	ATP synthase mitochondrial F1 complex assembly factor 2	387.255	-0.1521	0.070145	0.0301313	1
ENSGALG00000004889	SLC2A1	solute carrier family 2 member 1	38142.1	0.180577	0.0832947	0.030164	1
ENSGALG00000026663	CX3CL1	C-X3-C motif chemokine ligand 1	62.5575	1.08155	0.498894	0.0301662	1
ENSGALG00000030705	TRABD	TraB domain containing	634.241	-0.173667	0.0801372	0.030226	1
ENSGALG00000008491	BIRC8	baculoviral IAP repeat containing 8	3074.12	-0.218479	0.100844	0.0302721	1
ENSGALG00000037784	DAG1	dystroglycan 1	2893.54	0.237866	0.109883	0.03041	1
ENSGALG00000014843	TPD52L1	tumor protein D52-like 1	2151.13	-0.195096	0.0901435	0.0304429	1
ENSGALG00000011109	MAPK10	mitogen-activated protein kinase 10	4671.3	-0.123244	0.056986	0.0305634	1
ENSGALG00000053552	IER5L	immediate early response 5 like	377.693	0.26381	0.122265	0.0309524	1
ENSGALG00000039219	ADAMTS14	ADAM metallopeptidase with thrombospondin type 1 motif 14	90.3681	1.01128	0.468802	0.0309932	1
ENSGALG00000015836	CEP162	centrosomal protein 162	1322.52	-0.24657	0.114368	0.0310889	1
ENSGALG00000008346	CASP18	initiator caspase	10.4325	1.09996	0.511152	0.0314036	1
ENSGALG00000005385	ACTR8	ARP8 actin-related protein 8 homolog	1103.86	-0.140139	0.0651243	0.0314079	1
ENSGALG00000029341	PPP6R2	protein phosphatase 6, regulatory subunit 2	1000.15	-0.120733	0.0561152	0.0314351	1
ENSGALG00000052976		N-acetyl-D-glucosamine kinase-like	57.1361	0.505411	0.23495	0.0314647	1
ENSGALG00000048031			1.92095	-2.84817	1.32442	0.0315158	1
ENSGALG00000049204	BLOC1S6	biogenesis of lysosomal organelles complex 1 subunit 6	378.4	-0.237273	0.110336	0.0315189	1
ENSGALG00000015978	PANK2	pantothenate kinase 2	1007.68	-0.120149	0.0559056	0.031623	1
ENSGALG00000003916	SIAH1	siah E3 ubiquitin protein ligase 1	897.36	-0.112468	0.0523736	0.0317597	1
ENSGALG00000037160		SMAD family member 7	255.379	-0.203181	0.0947015	0.0319134	1
ENSGALG00000051101			11.1438	1.06066	0.494416	0.0319306	1
ENSGALG00000039741	TNFRSF8	TNF receptor superfamily member 8	24.1813	1.57541	0.734419	0.0319444	1
ENSGALG00000003863	P2RX7	purinergic receptor P2X 7	7.31922	2.02247	0.943197	0.0320116	1
ENSGALG00000017244	PRSS23	protease, serine 23	189.393	0.434664	0.202722	0.0320222	1
ENSGALG00000008950	EHD4	EH domain containing 4	239.488	0.226482	0.105664	0.0320801	1
ENSGALG00000015551	GRIN3A	glutamate ionotropic receptor NMDA type subunit 3A	632.011	-0.185119	0.0863965	0.0321394	1
ENSGALG00000028466		interleukin 34	247.917	0.495027	0.231084	0.0321774	1
ENSGALG00000007003		CMP-N-acetylneuraminate-beta-galactosamide-alpha-2,3-sialyltransferase 4-like	2.28743	2.86849	1.33924	0.0322033	1
ENSGALG00000052326	IRF2BP2	interferon regulatory factor 2 binding protein 2	553.998	0.305002	0.142435	0.0322466	1
ENSGALG00000042572		translocase of inner mitochondrial membrane 10B	125.977	0.419577	0.195984	0.0322839	1
ENSGALG00000016651		L-threonine dehydrogenase (pseudogene)	471.969	-0.328797	0.153618	0.0323264	1
ENSGALG00000049559			357.221	0.300083	0.140321	0.0324728	1
ENSGALG00000009006		STEAP family member 1	1.66808	2.27735	1.06516	0.0325142	1
ENSGALG00000037402	NOV	nephroblastoma overexpressed	816.035	-0.665758	0.311431	0.0325379	1
ENSGALG00000045738		CDGSH iron sulfur domain 3	100.104	0.484451	0.226682	0.0325867	1
ENSGALG00000038768	FAM20C	FAM20C, golgi associated secretory pathway kinase	2134.39	-0.101244	0.0474166	0.0327438	1
ENSGALG00000039696	ENTPD2	ectonucleoside triphosphate diphosphohydrolase 2	117.649	0.332652	0.155912	0.0328765	1
ENSGALG00000016457	TRIB2	tribbles pseudokinase 2	4172.82	-0.12432	0.0582959	0.0329602	1
ENSGALG00000016785	IL1RL1	interleukin 1 receptor like 1	36.2259	1.54089	0.723418	0.0331701	1
ENSGALG00000047515			189.707	0.477819	0.224364	0.0331999	1
ENSGALG00000011581	KIF26A	kinesin family member 26A	261.873	0.388429	0.182402	0.0332115	1
ENSGALG00000009001	CWC22	CWC22 spliceosome associated protein homolog	1580.9	-0.124625	0.0585318	0.0332392	1
ENSGALG00000017414	JUP	junction plakoglobin	2197.82	0.195091	0.0916536	0.0332897	1
ENSGALG00000006157	INTS6L	integrator complex subunit 6 like	1030.42	-0.295536	0.138862	0.0333144	1
ENSGALG00000009179	TNFSF10	tumor necrosis factor superfamily member 10	456.686	1.46477	0.688648	0.0334176	1
ENSGALG00000037094	POU4F2	POU class 4 homeobox 2	234.993	0.531147	0.24978	0.0334646	1
ENSGALG00000029678	SNX16	sorting nexin 16	418.06	-0.215958	0.101593	0.033526	1
ENSGALG00000055006	AHDC1	AT-hook DNA binding motif containing 1	757.963	0.253787	0.119409	0.0335567	1
ENSGALG00000044431	NPB	neuropeptide B	38.4038	0.541223	0.25477	0.0336404	1
ENSGALG00000041927	FZD9	frizzled class receptor 9	369.11	0.237592	0.111857	0.033664	1
ENSGALG00000049911			142.189	0.37696	0.177701	0.0338948	1
ENSGALG00000023725	IER5	immediate early response 5	53.9898	0.605161	0.28531	0.0339167	1
ENSGALG00000011484	CMTM8	CKLF like MARVEL transmembrane domain containing 8	14.5074	1.70667	0.805796	0.0341761	1
ENSGALG00000002312	TMEM132E	transmembrane protein 132E	3452.48	0.131705	0.062192	0.034199	1
ENSGALG00000000573	PER3	period circadian clock 3	2262.74	-0.33439	0.157911	0.0342101	1
ENSGALG00000037896			7.97077	1.18965	0.562234	0.0343502	1
ENSGALG00000040248	PLEKHF2	pleckstrin homology and FYVE domain containing 2	1214.76	-0.140967	0.0666255	0.0343611	1
ENSGALG00000008231	PACSIN3	protein kinase C and casein kinase substrate in neurons 3	633.542	0.274817	0.1299	0.0343791	1
ENSGALG00000009634	GFM1	G elongation factor mitochondrial 1	1360.67	-0.0923576	0.0436575	0.034387	1
ENSGALG00000039182	TBL1XR1	transducin beta like 1 X-linked receptor 1	1953.64	-0.130081	0.061527	0.0344974	1
ENSGALG00000047483	C1QTNF6	C1q and tumor necrosis factor related protein 6	811.564	-0.295576	0.139809	0.0345026	1
ENSGALG00000007703		ligand of Numb protein X 2-like	9.7923	1.97996	0.936586	0.0345138	1
ENSGALG00000011271	LUM	lumican	12.6303	1.21064	0.572831	0.0345636	1
ENSGALG00000036471	RFTN2	raftlin family member 2	630.922	0.231149	0.109527	0.0348215	1
ENSGALG00000049692		centrin 1-like	3.73344	1.36168	0.645232	0.0348269	1
ENSGALG00000053285		mothers against decapentaplegic homolog 6-like	36.7742	0.911971	0.432225	0.034863	1
ENSGALG00000048081			4.01302	-1.17582	0.557639	0.0349819	1
ENSGALG00000046769			544.024	-0.176962	0.0839512	0.0350379	1
ENSGALG00000007508	HPSE2	heparanase 2 (inactive)	35.0689	0.460289	0.218386	0.0350584	1
ENSGALG00000030350		vesicle-associated membrane protein 2 (synaptobrevin 2)	46.6253	-0.405797	0.192581	0.035105	1
ENSGALG00000002952	NRG4	neuregulin 4	993.797	-0.170902	0.0811577	0.0352215	1
ENSGALG00000045122	AKR1B1	aldo-keto reductase family 1, member B10 (aldose reductase)	2837.89	0.162774	0.0773325	0.0353034	1
ENSGALG00000008089	KBTBD4	kelch repeat and BTB domain containing 4	1555.54	-0.0908089	0.0431659	0.0354031	1
ENSGALG00000054971	ARHGAP30	rho GTPase-activating protein 30-like	18.6621	0.825305	0.392333	0.035415	1
ENSGALG00000007882		chromosome 24 C11orf57 homolog	479.271	-0.128807	0.0612357	0.0354248	1
ENSGALG00000054145			62.6843	0.449173	0.213591	0.0354698	1
ENSGALG00000008436	CRY2	cryptochrome circadian regulator 2	4363.42	-0.150492	0.0715653	0.0354772	1
ENSGALG00000053836	SIPA1	signal-induced proliferation-associated 1-like protein 3-like	10.2991	0.992263	0.471871	0.0354806	1
ENSGALG00000029691	NFKBIB	NFKB inhibitor beta	690.459	0.405757	0.192999	0.0355196	1
ENSGALG00000039013	EXT1	exostosin glycosyltransferase 1	683.55	-0.0972315	0.0462679	0.0355978	1
ENSGALG00000013602	PCM1	pericentriolar material 1	4296.27	-0.165461	0.0787995	0.0357492	1
ENSGALG00000016157			9.48058	1.32614	0.631659	0.0357766	1
ENSGALG00000054964		putative Ensembl gene ENSGALG00000007530	2.18522	1.88038	0.896418	0.0359349	1
ENSGALG00000048883			2.42085	1.9679	0.938151	0.0359372	1
ENSGALG00000003928	LHX3	LIM homeobox 3	1422.38	0.169738	0.0809649	0.0360436	1
ENSGALG00000042238			3.46625	1.46362	0.698228	0.0360655	1
ENSGALG00000051765			198.617	0.464344	0.221601	0.0361348	1
ENSGALG00000036021	MTMR7	myotubularin related protein 7	1787.96	-0.116446	0.0555852	0.036179	1
ENSGALG00000011226	ANKRD28	ankyrin repeat domain 28	1511.02	-0.159814	0.0762977	0.0362052	1
ENSGALG00000017658	GAS1	growth arrest-specific 1	41.8614	0.673808	0.321838	0.0362937	1
ENSGALG00000005689	PAX2	paired box 2	124.753	1.08481	0.518212	0.0363153	1
ENSGALG00000031529	ERBB2	erb-b2 receptor tyrosine kinase 2	270.494	0.289042	0.138131	0.0363918	1
ENSGALG00000037203	CTNNB1	catenin beta 1	11568.3	0.139526	0.0667029	0.0364613	1
ENSGALG00000004743	MAPKAPK5	mitogen-activated protein kinase-activated protein kinase 5	686.667	-0.115089	0.0550258	0.0364795	1
ENSGALG00000032108	TMEM136-1	transmembrane protein 136 family member 1	22.9374	-0.539947	0.258184	0.0364986	1
ENSGALG00000011436	TMBIM1	transmembrane BAX inhibitor motif containing 1	1163.61	0.248156	0.11868	0.0365307	1
ENSGALG00000007247	TGFB1I1	transforming growth factor beta 1 induced transcript 1	543.779	0.206159	0.0986798	0.0366921	1
ENSGALG00000016427	ADAM17	ADAM metallopeptidase domain 17	1612.73	0.0819602	0.0392537	0.0368013	1
ENSGALG00000031734	AQP11	aquaporin 11	1577.46	0.15307	0.0733777	0.036973	1
ENSGALG00000052737		GTPase IMAP family member 8-like 1	63.6157	1.774	0.850797	0.0370601	1
ENSGALG00000008677	VIM	vimentin	26376.9	0.199145	0.0955546	0.0371509	1
ENSGALG00000009031	SESTD1	SEC14 and spectrin domain containing 1	2410.47	-0.125325	0.0601379	0.0371644	1
ENSGALG00000010551	CDC42EP3	CDC42 effector protein 3	530.528	-0.219795	0.105502	0.0372221	1
ENSGALG00000008457	RIN2	Ras and Rab interactor 2	1219.85	0.142943	0.0686145	0.0372264	1
ENSGALG00000016147	ZBTB21	zinc finger and BTB domain containing 21	748.179	-0.186113	0.0893973	0.0373546	1
ENSGALG00000012357	CXCR4	C-X-C motif chemokine receptor 4	744.715	-0.187492	0.0900734	0.0373838	1
ENSGALG00000024047	MYCL	v-myc avian myelocytomatosis viral oncogene lung carcinoma derived homolog	500.367	0.358583	0.17231	0.0374307	1
ENSGALG00000054904			834.192	0.341863	0.16437	0.0375407	1
ENSGALG00000012801	LY86	lymphocyte antigen 86	31.5909	2.53516	1.22026	0.0377503	1
ENSGALG00000009400	SLC8A3	solute carrier family 8 member A3	1805.13	-0.154028	0.0741697	0.03783	1
ENSGALG00000026470		biorientation of chromosomes in cell division 1 like 1	1656.82	-0.181949	0.0876192	0.0378401	1
ENSGALG00000043797	DBR1	debranching RNA lariats 1	2226.91	-0.103978	0.0501452	0.0381219	1
ENSGALG00000017205	ENDOD1	endonuclease domain containing 1	273.183	-0.174548	0.0841819	0.0381297	1
ENSGALG00000051392		coiled-coil domain containing 142	123.384	0.463107	0.223502	0.0382609	1
ENSGALG00000012906	CDH20	cadherin 20, type 2	1328.26	0.184483	0.089079	0.0383584	1
ENSGALG00000037285	KCNK9	potassium two pore domain channel subfamily K member 9	105.61	-0.320266	0.154673	0.0383968	1
ENSGALG00000035824	ARSA	arylsulfatase A	847.302	0.149609	0.0722573	0.0384049	1
ENSGALG00000025864	WTIP	Wilms tumor 1 interacting protein	29.4105	0.547645	0.264501	0.0384071	1
ENSGALG00000005268	SEC22C	SEC22 homolog C, vesicle trafficking protein	519.083	-0.180108	0.0869944	0.0384209	1
ENSGALG00000011685	CSTF3	cleavage stimulation factor subunit 3	835.243	-0.114572	0.0553838	0.0385753	1
ENSGALG00000002942	JMJD1C	jumonji domain containing 1C	3931.86	-0.166433	0.0804691	0.0386137	1
ENSGALG00000037913	KLF10	Kruppel-like factor 10	201.009	0.277434	0.134142	0.0386209	1
ENSGALG00000011272	RAB5A	RAB5A, member RAS oncogene family	3496.25	-0.167292	0.080913	0.038682	1
ENSGALG00000006682	BEND7	BEN domain containing 7	1217.96	-0.103198	0.0499247	0.0387277	1
ENSGALG00000007868	BCO2	beta-carotene oxygenase 2	5793.11	0.139273	0.0673956	0.0387806	1
ENSGALG00000007157	TENT5D	family with sequence similarity 46 member D	148.013	-0.227969	0.110347	0.0388351	1
ENSGALG00000030890	RRS1	ribosome biogenesis regulator homolog	46.872	0.586682	0.284022	0.0388645	1
ENSGALG00000050763	PBXIP1	PBX homeobox interacting protein 1	582.023	0.279377	0.135301	0.0389365	1
ENSGALG00000007077	CPT1A	carnitine palmitoyltransferase 1A	804.016	0.314918	0.152593	0.039038	1
ENSGALG00000001161	FLI1	Fli-1 proto-oncogene, ETS transcription factor	81.2953	1.59792	0.774312	0.0390501	1
ENSGALG00000054600			220.727	0.477868	0.231579	0.0390628	1
ENSGALG00000043213	CYP26C1	cytochrome P450 family 26 subfamily C member 1	24.742	0.755299	0.366809	0.0394841	1
ENSGALG00000035604	USB1	U6 snRNA biogenesis 1	589.685	0.191265	0.0929339	0.039583	1
ENSGALG00000003247	NFYA	nuclear transcription factor Y subunit alpha	1983.34	0.109334	0.0531499	0.0396788	1
ENSGALG00000031375	CHST7	carbohydrate sulfotransferase 7	31.3426	0.746411	0.362937	0.0397264	1
ENSGALG00000050621	MRPS16	mitochondrial ribosomal protein S16	605.623	0.216357	0.105223	0.0397647	1
ENSGALG00000032840			719.324	-0.175834	0.0855338	0.0398089	1
ENSGALG00000014933	HEXB	hexosaminidase subunit beta	755.101	0.152482	0.0741799	0.0398238	1
ENSGALG00000008211	ACP2	acid phosphatase 2, lysosomal	2062.51	0.086926	0.042295	0.0398567	1
ENSGALG00000014678	ELL2	elongation factor for RNA polymerase II 2	271.962	-0.172788	0.0840755	0.0398646	1
ENSGALG00000016766	REV1	REV1, DNA directed polymerase	1906.61	-0.214004	0.104141	0.0398841	1
ENSGALG00000043290			40.8019	0.475455	0.231384	0.0398954	1
ENSGALG00000009287	ATF2	activating transcription factor 2	1212.77	0.101141	0.0492477	0.0400028	1
ENSGALG00000054646			14.5618	0.867488	0.422649	0.0401208	1
ENSGALG00000005404	LRTM1	leucine rich repeats and transmembrane domains 1	1231.06	-0.18558	0.0904609	0.0402184	1
ENSGALG00000008359	CD248	CD248 molecule	32.6897	1.67324	0.815756	0.0402524	1
ENSGALG00000039589		HUS1 checkpoint clamp component	154.252	0.18742	0.0913986	0.0403079	1
ENSGALG00000039299	LASP1	LIM and SH3 protein 1	3503.87	0.129314	0.0630667	0.0403219	1
ENSGALG00000004756	CEP89	centrosomal protein 89	485.482	-0.178747	0.0871752	0.0403223	1
ENSGALG00000008349	LMCD1	LIM and cysteine rich domains 1	44.3315	0.778292	0.379633	0.0403534	1
ENSGALG00000006505	ZFAND6	zinc finger AN1-type containing 6	2714.29	-0.139216	0.0679457	0.0404687	1
ENSGALG00000046805	LMAN2L	lectin, mannose binding 2 like	588.036	0.128269	0.0626514	0.0406251	1
ENSGALG00000054812			1.84875	1.50526	0.735394	0.04067	1
ENSGALG00000051505	ZNF503	zinc finger protein 503	415.769	0.262662	0.128422	0.0408247	1
ENSGALG00000050235		queuine tRNA-ribosyltransferase catalytic subunit 1	145.658	0.293285	0.143521	0.0410029	1
ENSGALG00000001978	MED16	mediator complex subunit 16	1061.93	0.114147	0.0558682	0.0410372	1
ENSGALG00000017333	LCMT2	leucine carboxyl methyltransferase 2	495.798	-0.153799	0.0753391	0.0412083	1
ENSGALG00000042460	FPGS	folylpolyglutamate synthase	217.541	0.253633	0.124249	0.0412185	1
ENSGALG00000036452	CDK5RAP3	CDK5 regulatory subunit associated protein 3	545.474	0.208073	0.101945	0.0412482	1
ENSGALG00000012598	NAA35	N(alpha)-acetyltransferase 35, NatC auxiliary subunit	1401.74	-0.131555	0.0644649	0.0412779	1
ENSGALG00000032316	CDV3	CDV3 homolog	1313.71	-0.121642	0.0596311	0.0413597	1
ENSGALG00000010356	RAD54L	RAD54-like (S. cerevisiae)	207.093	0.277551	0.136065	0.0413658	1
ENSGALG00000041365	SALL4	spalt like transcription factor 4	187.327	-0.287664	0.141124	0.0415113	1
ENSGALG00000014923	ARHGEF28	Rho guanine nucleotide exchange factor 28	543.473	0.210149	0.103107	0.0415337	1
ENSGALG00000040238	IMP3	IMP3, U3 small nucleolar ribonucleoprotein, homolog (yeast)	33.6894	0.81743	0.401075	0.0415403	1
ENSGALG00000036883	MET	MET proto-oncogene, receptor tyrosine kinase	931.408	0.174619	0.0856799	0.0415456	1
ENSGALG00000054667		zinc finger protein 252-like	310.063	0.271157	0.133049	0.0415481	1
ENSGALG00000044654	C22orf39	chromosome 22 open reading frame 39	76.5626	0.590445	0.289858	0.0416484	1
ENSGALG00000026005	DIO2	deiodinase, iodothyronine type II	2742.72	-0.224186	0.110152	0.0418267	1
ENSGALG00000009947	PLEKHH2	pleckstrin homology, MyTH4 and FERM domain containing H2	163.28	-0.369368	0.181557	0.0419061	1
ENSGALG00000034768	ESF1	ESF1 nucleolar pre-rRNA processing protein homolog	600.924	-0.131206	0.0645089	0.0419601	1
ENSGALG00000029367	CYBA	cytochrome b-245 alpha chain	169.421	0.402916	0.1981	0.0419614	1
ENSGALG00000040644	C8G	complement component 8, gamma polypeptide	169.563	0.237322	0.116766	0.0421083	1
ENSGALG00000050742		Wolf-Hirschhorn syndrome candidate 1	2549.82	-0.137252	0.0675552	0.0421845	1
ENSGALG00000031427		formin-2-like	2571.44	-0.107158	0.0527583	0.0422431	1
ENSGALG00000034289	SLC41A3	solute carrier family 41 member 3	372.841	0.185565	0.0914284	0.0423954	1
ENSGALG00000014603	C1S	complement C1s	38.7411	1.89315	0.932949	0.0424368	1
ENSGALG00000002588	PPARD	peroxisome proliferator activated receptor delta	1631.81	-0.108897	0.053695	0.0425533	1
ENSGALG00000006989		heparan sulfate glucosamine 3-O-sulfotransferase 1-like	268.933	-0.258763	0.127786	0.0428702	1
ENSGALG00000048721			7.58643	-1.00496	0.496312	0.0428821	1
ENSGALG00000028037	FOS	Fos proto-oncogene, AP-1 transcription factor subunit	941.145	-0.379952	0.187649	0.0428875	1
ENSGALG00000004172	BET1L	Bet1 golgi vesicular membrane trafficking protein like	2138.55	0.0741831	0.036651	0.042966	1
ENSGALG00000007581	FYTTD1	forty-two-three domain containing 1	1843.22	-0.114665	0.0566684	0.0430284	1
ENSGALG00000045776	CPN2	carboxypeptidase N subunit 2	2.38827	2.13013	1.05407	0.0432953	1
ENSGALG00000050459	DUSP23	dual specificity phosphatase 23	381.515	0.324833	0.160792	0.0433616	1
ENSGALG00000013624		family with sequence similarity 65, member B	5236.76	-0.135404	0.0670404	0.0434102	1
ENSGALG00000039376	DPT	dermatopontin	18.3956	0.542973	0.269001	0.0435415	1
ENSGALG00000004562	HVCN1	hydrogen voltage gated channel 1	415.479	0.500487	0.248027	0.0436043	1
ENSGALG00000047621	YBEY	ybeY metallopeptidase (putative)	661.766	0.197409	0.0978967	0.043747	1
ENSGALG00000035625	CEP192	centrosomal protein 192	581.758	-0.223438	0.11084	0.0438141	1
ENSGALG00000009567	TLL1	tolloid like 1	909.936	-0.145999	0.0724389	0.0438541	1
ENSGALG00000040418	DGAT2	diacylglycerol O-acyltransferase 2	4733.86	0.178224	0.0884703	0.0439568	1
ENSGALG00000008416		cilia and flagella associated protein 61	35.9711	-0.403432	0.200361	0.0440595	1
ENSGALG00000038667	MRPS12	mitochondrial ribosomal protein S12	246.677	0.45831	0.227636	0.0440783	1
ENSGALG00000004893	TMEM119	transmembrane protein 119	3.34245	1.72592	0.857497	0.0441418	1
ENSGALG00000036837	PTGES3	prostaglandin E synthase 3	3351.56	-0.11494	0.057138	0.0442593	1
ENSGALG00000033885	RAP1GAP2	RAP1 GTPase activating protein 2	3275.92	-0.123948	0.0616226	0.0442821	1
ENSGALG00000011286	UBE2E1	ubiquitin conjugating enzyme E2 E1	1541.56	-0.130915	0.0651063	0.0443483	1
ENSGALG00000052842	ANKRD11	ankyrin repeat domain 11	7741.47	-0.109098	0.0542768	0.0444278	1
ENSGALG00000029834	AIF1L	allograft inflammatory factor 1-like	1084.83	0.223508	0.111241	0.0445134	1
ENSGALG00000009689	PON1	paraoxonase 1	760.761	0.260059	0.129462	0.0445611	1
ENSGALG00000040902	SACM1L	SAC1 suppressor of actin mutations 1-like (yeast)	2101.7	-0.0980248	0.0488066	0.0445971	1
ENSGALG00000012593	SLC28A3	solute carrier family 28 member 3	14.9769	2.32381	1.15842	0.0448537	1
ENSGALG00000006724		glypican 2	655.603	0.259809	0.129527	0.044875	1
ENSGALG00000021611			1573.99	-0.0809685	0.0403703	0.044894	1
ENSGALG00000027183		C-type lectin domain family 18 member B	10.467	1.25546	0.626125	0.044949	1
ENSGALG00000054044		tubulin folding cofactor B	413.216	0.446786	0.222843	0.0449694	1
ENSGALG00000048241		INSM transcriptional repressor 1	29.596	0.645935	0.322186	0.0449793	1
ENSGALG00000040663		DNA damage inducible 1 homolog 2	1013.08	-0.109814	0.054779	0.0449982	1
ENSGALG00000044251	RASSF7	Ras association domain family member 7	80.5555	0.319818	0.159578	0.0450545	1
ENSGALG00000007793	UPRT	uracil phosphoribosyltransferase homolog	469.7	-0.152308	0.0760315	0.0451541	1
ENSGALG00000007111	KCTD6	potassium channel tetramerization domain containing 6	492.356	-0.126104	0.062977	0.0452441	1
ENSGALG00000005329	MFSD14A	major facilitator superfamily domain containing 14A	1273.5	-0.134553	0.0672144	0.0453008	1
ENSGALG00000023193	SOCS1L	suppressor of cytokine signalling 1-like protein	6.29158	1.13305	0.566243	0.0453919	1
ENSGALG00000032529	WDR43	WD repeat domain 43	1016.11	-0.0948469	0.0474069	0.045425	1
ENSGALG00000015009	ZBTB49	zinc finger and BTB domain containing 49	574.335	-0.140338	0.0702271	0.0456796	1
ENSGALG00000049891	GPD1	glycerol-3-phosphate dehydrogenase 1	8.06492	3.06944	1.53605	0.0456868	1
ENSGALG00000051068			27.1531	1.68785	0.844768	0.0457161	1
ENSGALG00000047421		glyceraldehyde-3-phosphate dehydrogenase-like	354.035	0.651809	0.326281	0.04575	1
ENSGALG00000042077	HIC1	HIC ZBTB transcriptional repressor 1	24.8607	1.71003	0.856126	0.0457811	1
ENSGALG00000005330	SNCAIP	synuclein alpha interacting protein	899.47	-0.104982	0.0525602	0.0457848	1
ENSGALG00000014901	METTL16	methyltransferase like 16	1002.72	-0.122172	0.06122	0.0459743	1
ENSGALG00000001733	LRIG2	leucine rich repeats and immunoglobulin like domains 2	1943.65	-0.11255	0.0564018	0.0459876	1
ENSGALG00000007288	SNTN	sentan, cilia apical structure protein	64.2452	-0.401047	0.201064	0.0460841	1
ENSGALG00000032958	AMPH	amphiphysin	9446.88	-0.103562	0.0519351	0.0461453	1
ENSGALG00000044620		ALMS1, centrosome and basal body associated protein	1752.69	-0.142091	0.0713536	0.0464406	1
ENSGALG00000043143			168.94	0.727587	0.365388	0.046451	1
ENSGALG00000004569	UNC5B	unc-5 netrin receptor B	1646.43	0.158843	0.0797745	0.0464642	1
ENSGALG00000005814		KIAA1161	240.975	0.243869	0.122498	0.046503	1
ENSGALG00000043058	TBC1D22A	TBC1 domain family member 22A	1044.79	0.11701	0.0588027	0.0466048	1
ENSGALG00000006558	DYNC2I1	WD repeat domain 60	625.517	-0.188379	0.0946813	0.0466336	1
ENSGALG00000051871	INHBC	inhibin beta C chain-like	7.26943	0.8759	0.440329	0.04668	1
ENSGALG00000036587	LHX4	LIM homeobox 4	716.249	0.22605	0.113669	0.046738	1
ENSGALG00000006705		myoferlin	54.4527	0.921299	0.463327	0.046763	1
ENSGALG00000009185	ROM1	retinal outer segment membrane protein 1	4121.01	-0.192569	0.0968472	0.0467702	1
ENSGALG00000037688	MYG1	chromosome 33 C12orf10 homolog	467.622	0.232879	0.117121	0.0467713	1
ENSGALG00000047569		plectin pseudogene	3.19682	1.71781	0.864113	0.046818	1
ENSGALG00000005619	F3	coagulation factor III, tissue factor	923.789	0.579161	0.29135	0.0468282	1
ENSGALG00000048860	GRK1	G protein-coupled receptor kinase 1	556.467	0.368761	0.185552	0.0468809	1
ENSGALG00000029170	NPBWR2	neuropeptides B and W receptor 2	10.1562	0.685602	0.345026	0.0469108	1
ENSGALG00000005550	ST6GAL1	ST6 beta-galactoside alpha-2,6-sialyltransferase 1	1894.49	0.266504	0.134143	0.0469538	1
ENSGALG00000050157			6.0187	-0.858315	0.432213	0.0470487	1
ENSGALG00000005977	BTBD8	BTB domain containing 8	4153.46	-0.143537	0.0722997	0.0471108	1
ENSGALG00000002389		integrin subunit beta 4	639.189	1.22832	0.619358	0.0473436	1
ENSGALG00000026970		interferon-induced transmembrane protein 1-like	1157.28	0.642696	0.324173	0.0474155	1
ENSGALG00000009848	LPGAT1	lysophosphatidylglycerol acyltransferase 1	1622.94	-0.107569	0.0542778	0.0474992	1
ENSGALG00000007119	DAGLB	diacylglycerol lipase beta	1436.1	-0.108449	0.0547505	0.0476154	1
ENSGALG00000033530	GRN	granulin precursor	476.643	0.460503	0.232563	0.0476901	1
ENSGALG00000010401	EIF2A	eukaryotic translation initiation factor 2A	758.492	-0.107263	0.0541749	0.0477108	1
ENSGALG00000009759	SLC16A7	solute carrier family 16 member 7	345.146	-0.198944	0.100517	0.047793	1
ENSGALG00000048865		armadillo repeat containing 5	60.3034	0.484751	0.244922	0.0477932	1
ENSGALG00000007952	AMOT	angiomotin	920.711	0.147251	0.074415	0.0478406	1
ENSGALG00000037611		myosin IIIA-like	53.4278	0.312289	0.157959	0.0480387	1
ENSGALG00000024449	RAMP2	receptor activity modifying protein 2	47.2892	0.973105	0.492231	0.0480498	1
ENSGALG00000009428	SUSD6	sushi domain containing 6	2020.33	-0.0966817	0.0489178	0.0481083	1
ENSGALG00000009610	PSTK	phosphoseryl-tRNA kinase	87.0014	0.277641	0.140481	0.0481141	1
ENSGALG00000002247	SETD6	SET domain containing 6	321.116	-0.161389	0.0816702	0.0481422	1
ENSGALG00000013773	FUCA2	fucosidase, alpha-L- 2, plasma	194.33	0.253815	0.128499	0.0482427	1
ENSGALG00000008500	RBSN	rabenosyn, RAB effector	3529.39	-0.105732	0.0535301	0.0482473	1
ENSGALG00000005891	DGCR2	DiGeorge syndrome critical region gene 2	3391.82	0.104373	0.0528494	0.0482789	1
ENSGALG00000032053	SPSB4	splA/ryanodine receptor domain and SOCS box containing 2	215.611	-0.179558	0.0909401	0.0483294	1
ENSGALG00000012297	GRM1	glutamate metabotropic receptor 1	589.881	0.178329	0.0903206	0.048336	1
ENSGALG00000034438	GNB3	prolyl 3-hydroxylase 3	56981.1	0.175207	0.0887695	0.0484124	1
ENSGALG00000009900	PRKD1	protein kinase D1	147.144	0.412877	0.209255	0.0484861	1
ENSGALG00000014734		zinc finger SWIM-type containing 6	678.926	-0.131639	0.0667324	0.0485373	1
ENSGALG00000013935	BCLAF1	BCL2-associated transcription factor 1	4397.55	-0.0853134	0.0432855	0.0487299	1
ENSGALG00000036731	GAS2L1	growth arrest specific 2 like 1	1038.75	0.248842	0.126256	0.0487308	1
ENSGALG00000002957		solute carrier family 12 member 3	3.03302	-1.80929	0.918037	0.0487434	1
ENSGALG00000036920	SLC22A5	solute carrier family 22 member 5	1034.51	0.206536	0.104826	0.048807	1
ENSGALG00000045478		exocyst complex component 3 like	21.5413	-0.573767	0.291362	0.0489235	1
ENSGALG00000011566	GYPC	glycophorin C (Gerbich blood group)	15.0838	1.66075	0.843516	0.0489718	1
ENSGALG00000003886	SGCD	sarcoglycan delta	86.7311	-0.295254	0.149988	0.0490089	1
ENSGALG00000016861	BIVM	basic, immunoglobulin-like variable motif containing	1275.76	-0.128598	0.0653289	0.0490148	1
ENSGALG00000029484	RIC8B	RIC8 guanine nucleotide exchange factor B	487.439	-0.114829	0.0583576	0.0491056	1
ENSGALG00000005554	ADIPOQ	adiponectin, C1Q and collagen domain containing	15.7309	0.754213	0.383311	0.0491111	1
ENSGALG00000004519	TRPV2	transient receptor potential cation channel subfamily V member 2	420.423	-0.164799	0.0837805	0.049179	1
ENSGALG00000035345	TXNRD1	thioredoxin reductase 1	194.031	-0.224276	0.114026	0.0491967	1
ENSGALG00000000168	ADORA1	adenosine A1 receptor	394.393	0.164504	0.0837094	0.0493933	1
ENSGALG00000014936	ESCO1	establishment of sister chromatid cohesion N-acetyltransferase 1	661.801	-0.160389	0.0816382	0.0494575	1
ENSGALG00000007131		high mobility group nucleosome binding domain 5	4952.19	-0.127111	0.0647015	0.0494633	1
ENSGALG00000045796		phospholipase A2 group IVE-like 7	0.963519	2.53264	1.28958	0.0495389	1
ENSGALG00000008249	DNAJC2	DnaJ heat shock protein family (Hsp40) member C2	902.611	-0.129519	0.0659656	0.0495966	1
ENSGALG00000007821	DNAJA3	DnaJ heat shock protein family (Hsp40) member A3	1685.41	-0.089033	0.0453529	0.0496328	1
ENSGALG00000033144	COLEC10	collectin subfamily member 10	41.4511	0.858624	0.437406	0.0496473	1
ENSGALG00000039779	NUDT16L1	nudix hydrolase 16 like 1	1938.04	0.244085	0.124346	0.049652	1
ENSGALG00000037525	FGFRL1	fibroblast growth factor receptor-like 1	669.022	0.423303	0.215647	0.0496524	1
ENSGALG00000005903	NRIP3	nuclear receptor interacting protein 2	7419.18	-0.132179	0.0673802	0.0497992	1
ENSGALG00000021193	STARD5	StAR related lipid transfer domain containing 5	510.722	-0.18798	0.0958346	0.0498196	1
ENSGALG00000001717	SLC16A1	solute carrier family 16 member 1	54512.3	0.161436	0.0823422	0.0499315	1
ENSGALG00000041700	GNAI3	G protein subunit alpha i3	8990.68	0.0889391	0.0453705	0.0499628	1
ENSGALG00000040737		uncharacterized LOC101747373	1014.08	-0.187831	0.0958317	0.0499941	1
ENSGALG00000012464	SOUL	SOUL protein	62641.1	0.183426	0.0935865	0.05	1
ENSGALG00000047118			212.454	0.521654	0.266161	0.0500056	1
ENSGALG00000004550	PPTC7	PTC7 protein phosphatase homolog	845.953	-0.122769	0.0626776	0.0501426	1
ENSGALG00000042067	SPRY1	sprouty RTK signaling antagonist 1	303.46	0.218767	0.111691	0.0501505	1
ENSGALG00000053517	CDC26	cell division cycle 26	157.008	0.442713	0.22603	0.0501546	1
ENSGALG00000045936	FAM83F	family with sequence similarity 83 member F	18.1479	-1.17033	0.597821	0.050271	1
ENSGALG00000041255	ADAM12	ADAM metallopeptidase domain 12	54.3435	0.336043	0.171833	0.0505078	1
ENSGALG00000035194	ARHGAP25	Rho GTPase activating protein 25	16.3925	0.732713	0.374978	0.0506991	1
ENSGALG00000002870	LEMD2	LEM domain containing 2	663.099	0.124431	0.0636864	0.050723	1
ENSGALG00000008591	CACNB2	calcium voltage-gated channel auxiliary subunit beta 2	2353.94	-0.133809	0.0685362	0.0508935	1
ENSGALG00000008437	NET1	neuroepithelial cell transforming 1	1791.89	-0.234322	0.120033	0.0509203	1
ENSGALG00000046965	NNF1	Nnf1 protein	217.676	0.407773	0.208964	0.0510087	1
ENSGALG00000048064		glycogen phosphorylase, muscle form-like	7.34552	1.00894	0.517073	0.051027	1
ENSGALG00000003348		HIG1 hypoxia inducible domain family member 2A	286.614	0.573686	0.294054	0.0510623	1
ENSGALG00000001788	ADPGK	ADP dependent glucokinase	1861.69	0.117405	0.06025	0.0513385	1
ENSGALG00000028451	MT4	metallothionein 4	97.063	0.475935	0.244297	0.0513929	1
ENSGALG00000007785	PROK2	prokineticin 2	65.7834	-0.300603	0.154406	0.0515542	1
ENSGALG00000030251	ADCY8	adenylate cyclase 8	1714.74	-0.165124	0.0848426	0.0516265	1
ENSGALG00000002893	STC2	stanniocalcin 2	357.789	0.223443	0.114823	0.0516565	1
ENSGALG00000043080	CCDC85A	coiled-coil domain containing 85A	683.757	0.163539	0.0840479	0.0516808	1
ENSGALG00000016283	BEND6	BEN domain containing 6	1620.54	-0.262506	0.135004	0.0518439	1
ENSGALG00000003443	LRRC52	leucine rich repeat containing 52	3.4732	1.55163	0.798409	0.0519681	1
ENSGALG00000017019	WDFY2	WD repeat and FYVE domain containing 2	1141.25	0.104001	0.0535179	0.0519817	1
ENSGALG00000040247	AIP	aryl hydrocarbon receptor interacting protein	732.198	0.187752	0.09665	0.0520645	1
ENSGALG00000016776	TBC1D8	TBC1 domain family member 8	413.676	-0.215221	0.110793	0.0520713	1
ENSGALG00000007835	PUS10	pseudouridylate synthase 10	298.434	-0.202603	0.104304	0.0520839	1
ENSGALG00000010618	SLC30A6	solute carrier family 30 member 6	686.781	-0.133263	0.0686073	0.0520881	1
ENSGALG00000031163	ZNRF2	zinc and ring finger 2	387.776	-0.14885	0.0766513	0.0521482	1
ENSGALG00000017104	CDK8	cyclin dependent kinase 8	630.683	-0.145525	0.0749509	0.0521857	1
ENSGALG00000003529	SYNC	syncoilin, intermediate filament protein	720.443	0.188521	0.0971539	0.0523272	1
ENSGALG00000021135	HAPLN3	hyaluronan and proteoglycan link protein 3	51.5167	0.345193	0.177903	0.0523379	1
ENSGALG00000007144	SIK3	SIK family kinase 3	1185.67	-0.159913	0.0824363	0.0523997	1
ENSGALG00000010299	RSPH9	radial spoke head 9 homolog	220.859	0.308661	0.159143	0.0524385	1
ENSGALG00000041390	TMEM141	transmembrane protein 141	380.959	0.231643	0.119484	0.0525385	1
ENSGALG00000006755	USP2	ubiquitin specific peptidase 2	637.374	-0.158248	0.0816352	0.0525651	1
ENSGALG00000054536			76.8328	0.398955	0.205847	0.0526087	1
ENSGALG00000001434	STOM	stomatin	203.589	0.56673	0.292456	0.0526442	1
ENSGALG00000015605	BACH2	BTB domain and CNC homolog 2	385.795	-0.177711	0.0917104	0.0526547	1
ENSGALG00000005685		kinase suppressor of ras 1	1205.82	-0.175022	0.0903789	0.0528017	1
ENSGALG00000034001	SPAG9	sperm associated antigen 9	5735.94	-0.128845	0.0665361	0.0528106	1
ENSGALG00000039140	CD14	CD14 molecule	7.04173	0.750951	0.387914	0.0528835	1
ENSGALG00000006933	MOSMO	chromosome 14 open reading frame, human C16orf52	56.2547	0.321131	0.166127	0.0532315	1
ENSGALG00000000550	STRADA	STE20-related kinase adaptor alpha	1118.12	-0.126625	0.0655754	0.0534859	1
ENSGALG00000010207	LARP1B	La ribonucleoprotein domain family member 1B	994.914	-0.115911	0.0600387	0.0535323	1
ENSGALG00000033641	NRG2	neuregulin 2	285.24	-0.160313	0.0830458	0.0535544	1
ENSGALG00000054698			2.33936	-1.53365	0.794795	0.0536542	1
ENSGALG00000053989	TRIQK	triple QxxK/R motif containing	17.6221	0.505198	0.261896	0.0537311	1
ENSGALG00000007820	BTRC	beta-transducin repeat containing E3 ubiquitin protein ligase	1529.64	0.0872032	0.0452234	0.0538208	1
ENSGALG00000033391	ISL2	ISL LIM homeobox 2	233.549	0.33756	0.175132	0.0539226	1
ENSGALG00000012724	PAK1IP1	PAK1 interacting protein 1	681.648	-0.121642	0.0631272	0.0539867	1
ENSGALG00000015879	HUNK	hormonally up-regulated Neu-associated kinase	1269.88	-0.117477	0.0610615	0.0543666	1
ENSGALG00000019397	CERK	ceramide kinase	2047.58	-0.218748	0.113708	0.0543834	1
ENSGALG00000049673			0.941096	2.46656	1.28376	0.0546856	1
ENSGALG00000036089	NICN1	nicolin 1	90.275	0.502431	0.261558	0.0547426	1
ENSGALG00000012245	ADH4	alcohol dehydrogenase 4 (class II), pi polypeptide	2095	0.0925613	0.0482076	0.0548507	1
ENSGALG00000029912	CAMK1	calcium/calmodulin dependent protein kinase I	1197.45	-0.129498	0.0674565	0.0548923	1
ENSGALG00000015345			37.167	0.977278	0.509239	0.0549721	1
ENSGALG00000037171	ZNF622	zinc finger protein 622	792.385	-0.140161	0.0730488	0.0550189	1
ENSGALG00000055082			21.0734	0.533137	0.277898	0.0550527	1
ENSGALG00000035932	ZC2HC1A	zinc finger, C2HC-type containing 1A	272.458	0.163009	0.0851681	0.0556243	1
ENSGALG00000029381			21.9745	0.99233	0.518475	0.0556278	1
ENSGALG00000052824			27.0432	0.747631	0.390631	0.0556319	1
ENSGALG00000025945	AVD	avidin	15.3573	2.53597	1.32535	0.0556928	1
ENSGALG00000015013	MSX1	msh homeobox 1	10.5273	2.65328	1.38695	0.0557444	1
ENSGALG00000001720			366.101	-0.16631	0.0869497	0.0557847	1
ENSGALG00000015691	SMC2	structural maintenance of chromosomes 2	15.9866	1.27695	0.667755	0.0558379	1
ENSGALG00000033867	PCOLCE	procollagen C-endopeptidase enhancer	115.75	0.478849	0.250416	0.0558492	1
ENSGALG00000015813	USP16	ubiquitin specific peptidase 16	963.126	-0.194447	0.101689	0.0558551	1
ENSGALG00000047393	RAB11FIP5	RAB11 family interacting protein 5	888.557	0.188443	0.0985592	0.0558792	1
ENSGALG00000021627	IFI27L2	interferon, alpha-inducible protein 27-like 2	7.79918	1.09032	0.570486	0.0559774	1
ENSGALG00000027546	BZFP1	B-locus zinc finger protein 1	241.27	0.393113	0.205692	0.0559825	1
ENSGALG00000029528	KIRREL1	kin of IRRE like (Drosophila)	3279.52	0.162749	0.0852161	0.0561547	1
ENSGALG00000041232	TMEM223	transmembrane protein 223	243.315	0.318266	0.166658	0.0561726	1
ENSGALG00000054150	GPR27	G protein-coupled receptor 173	323.823	0.22951	0.120391	0.0566023	1
ENSGALG00000004386	SOX9	SRY (sex determining region Y)-box 9	1134.98	0.188686	0.0990891	0.0568831	1
ENSGALG00000038728		probable G-protein coupled receptor 83-like	2.37137	-1.51093	0.79394	0.0570295	1
ENSGALG00000033171	TGM4	transglutaminase 4	3.318	1.35966	0.714535	0.0570593	1
ENSGALG00000006693		BPI fold-containing family B member 4-like	4.99288	1.25539	0.659798	0.0570801	1
ENSGALG00000047563			2.62973	-1.54647	0.813247	0.0572237	1
ENSGALG00000035799	SHISA9	shisa family member 9	72.7826	0.308853	0.162615	0.0575263	1
ENSGALG00000037811	NRSN1	neurensin 1	1657.38	-0.207129	0.109077	0.0575737	1
ENSGALG00000041641	HMG20A	high mobility group 20A	3519.75	0.0782976	0.0412571	0.0577232	1
ENSGALG00000046739		zinc finger protein 316-like	372.631	0.17097	0.090102	0.05776	1
ENSGALG00000050125			449.849	0.395596	0.208518	0.0578042	1
ENSGALG00000014855	GHR	growth hormone receptor	921.86	0.140164	0.0738913	0.0578412	1
ENSGALG00000021031	CXCR7	chemokine (C-X-C motif) receptor 7	1189.35	0.128193	0.0676007	0.0579172	1
ENSGALG00000033522		amine oxidase, copper containing 3	11.7606	1.15212	0.607724	0.0579866	1
ENSGALG00000038913	LDLRAD3	low density lipoprotein receptor class A domain containing 3	157.311	0.208147	0.109816	0.0580378	1
ENSGALG00000004276	CHST12	carbohydrate sulfotransferase 12	314.718	0.207835	0.109731	0.0582204	1
ENSGALG00000011990	USP53	ubiquitin specific peptidase 53	816.809	-0.163411	0.0862875	0.0582517	1
ENSGALG00000017091	FLT1	fms related tyrosine kinase 1	190.111	0.650697	0.343617	0.0582688	1
ENSGALG00000000141	BLB1	Major histocompatibility complex class II beta chain BLB1	82.862	0.785086	0.414703	0.0583409	1
ENSGALG00000011740	MGP	matrix Gla protein	61.8828	1.85006	0.977528	0.0584121	1
ENSGALG00000032206			10.9544	0.776465	0.410361	0.0584708	1
ENSGALG00000051944			1.52197	-3.10952	1.64453	0.0586472	1
ENSGALG00000015340	TGS1	trimethylguanosine synthase 1	707.229	-0.131216	0.0694715	0.0589217	1
ENSGALG00000012061		glycerol-3-phosphate dehydrogenase 1-like 2	19.3552	0.690996	0.366062	0.0590732	1
ENSGALG00000003939	KLF2	Kruppel like factor 2	52.0072	1.62989	0.863712	0.05915	1
ENSGALG00000012350	TDRD7	tudor domain containing 7	1157.99	-0.154838	0.0820629	0.0591844	1
ENSGALG00000033557	CTSH	cathepsin H	751.501	0.201447	0.106779	0.0592175	1
ENSGALG00000026182	CTTNBP2NL	CTTNBP2 N-terminal like	2056.17	0.141169	0.0748444	0.0592733	1
ENSGALG00000048671		E3 ubiquitin/ISG15 ligase TRIM25-like	19.4648	0.970021	0.514322	0.0592925	1
ENSGALG00000008855	UGP2	UDP-glucose pyrophosphorylase 2	3058.45	-0.152374	0.0807932	0.0592977	1
ENSGALG00000002637	RBP7	retinol binding protein 7	3.18454	-1.39776	0.741688	0.0594891	1
ENSGALG00000048014			1.4222	-1.97815	1.05055	0.0597048	1
ENSGALG00000048178	SLC27A3	long-chain fatty acid transport protein 3-like	292.322	0.380976	0.202472	0.059887	1
ENSGALG00000001848	UBE2J2	ubiquitin conjugating enzyme E2 J2	1989.61	-0.0907465	0.0482336	0.059918	1
ENSGALG00000001387	SPNS2	sphingolipid transporter 2	313.533	0.146577	0.0779587	0.0600833	1
ENSGALG00000039575	AMD1	adenosylmethionine decarboxylase 1	1977.92	-0.125158	0.0665697	0.0600942	1
ENSGALG00000006465		coiled-coil domain containing 51	473.922	-0.133555	0.071096	0.060311	1
ENSGALG00000034493	DCLK3	doublecortin like kinase 3	737.481	-0.11946	0.0636002	0.0603402	1
ENSGALG00000050799		chromosome 19 open reading frame 43	346.565	0.398207	0.21202	0.0603596	1
ENSGALG00000025729			963.482	0.244896	0.130433	0.0604404	1
ENSGALG00000037540	PLEKHO1	pleckstrin homology domain containing O1	2300.01	-0.097276	0.0518126	0.0604556	1
ENSGALG00000047063			3.59707	-1.1435	0.609366	0.0605805	1
ENSGALG00000016440	KLF11	Kruppel like factor 11	909.769	0.131447	0.0700667	0.0606514	1
ENSGALG00000015077	ARHGAP31	Rho GTPase activating protein 31	111.406	0.718853	0.383262	0.0607079	1
ENSGALG00000015305	NR2E1	nuclear receptor subfamily 2 group E member 1	908.516	-0.201175	0.107284	0.0607695	1
ENSGALG00000048686			268.123	-0.221419	0.118101	0.060817	1
ENSGALG00000012607	ZCCHC6	zinc finger CCHC-type containing 6	1984.18	-0.142312	0.0759309	0.060898	1
ENSGALG00000001377	POLRMT	RNA polymerase mitochondrial	978.706	-0.197121	0.10518	0.0609111	1
ENSGALG00000048077			122.842	-0.310247	0.165605	0.0610116	1
ENSGALG00000050350	HIST1H2B7	histone cluster 1, H2B-VII (similar to human histone cluster 1, class H2B, member N)	8.3637	6.50818	3.47426	0.0610324	1
ENSGALG00000010189		melanoma inhibitory activity 2	1580.79	-0.0803138	0.0428828	0.0610866	1
ENSGALG00000050277		synaptotagmin-3-like	42.1684	0.455274	0.243122	0.0611211	1
ENSGALG00000013628	C6orf62	chromosome 2 open reading frame, human C6orf62	5370.24	-0.0880838	0.0470484	0.0611797	1
ENSGALG00000015474	CD80	CD80 molecule	17.9449	0.779183	0.41626	0.0612252	1
ENSGALG00000029576	PDHB	pyruvate dehydrogenase (lipoamide) beta	1892.9	-0.0872717	0.0466493	0.0613722	1
ENSGALG00000009677	SSB	Sjogren syndrome antigen B	1946.65	-0.148274	0.0792714	0.0614202	1
ENSGALG00000035487	SP1	Sp1 transcription factor	766.306	0.166178	0.088844	0.0614211	1
ENSGALG00000005409	LHX1	LIM homeobox 1	183.949	-0.192938	0.103244	0.0616573	1
ENSGALG00000001859			208.274	0.166658	0.0892024	0.0617186	1
ENSGALG00000016455	GREB1	growth regulating estrogen receptor binding 1	160.414	-0.219499	0.117517	0.0617896	1
ENSGALG00000033091	RUNX1T1	RUNX1 translocation partner 1	1483.27	0.144837	0.07756	0.0618421	1
ENSGALG00000042458	ACTN1	actinin, alpha 1	2692.16	0.30421	0.162925	0.0618759	1
ENSGALG00000043930		tigger transposable element-derived protein 3-like	170.72	0.259434	0.139023	0.0620246	1
ENSGALG00000036373	GSG1L	GSG1 like	863.165	-0.13271	0.0711402	0.0621146	1
ENSGALG00000003548	BAIAP2L1	BAI1 associated protein 2 like 1	733.581	0.125875	0.0674769	0.0621181	1
ENSGALG00000014128	A4GALT	alpha 1,4-galactosyltransferase	36.7344	1.43945	0.771682	0.0621343	1
ENSGALG00000017524	DOHH	deoxyhypusine hydroxylase/monooxygenase	469.04	0.376586	0.202054	0.0623515	1
ENSGALG00000011485	HCRT	hypocretin neuropeptide precursor	10.7095	0.963367	0.517011	0.0624143	1
ENSGALG00000004959	IRS1	uncharacterized LOC107051846	521.249	0.183053	0.0982731	0.0625043	1
ENSGALG00000036284	RPGR	retinitis pigmentosa GTPase regulator	196.142	-0.234773	0.12604	0.0625068	1
ENSGALG00000016824	TMCO3	transmembrane and coiled-coil domains 3	764.351	-0.136527	0.0733108	0.0625611	1
ENSGALG00000000607	GPR37L1	G protein-coupled receptor 37 like 1	6091.06	0.197453	0.106027	0.0625618	1
ENSGALG00000000367	ASIC2	acid sensing ion channel subunit 2	1711.82	-0.116297	0.0624956	0.0627602	1
ENSGALG00000034197	ZIC5	Zic family member 5	2.5957	3.14264	1.68984	0.0629246	1
ENSGALG00000032386	DCLK2	doublecortin like kinase 2	6808.37	-0.125224	0.0673639	0.0630378	1
ENSGALG00000039307	GNB5	G protein subunit beta 5	14841.6	-0.079167	0.0425879	0.0630403	1
ENSGALG00000037206	ST7	suppression of tumorigenicity 7	634.294	-0.117215	0.0630906	0.0631868	1
ENSGALG00000039008		uncharacterized LOC776594	73.6794	0.612592	0.329762	0.0632143	1
ENSGALG00000049996	OVOL1	ovo like transcriptional repressor 1	24.0324	0.495752	0.267039	0.0633855	1
ENSGALG00000045169	LRRC10B	leucine rich repeat containing 10B	10.6674	1.04134	0.560959	0.0634022	1
ENSGALG00000011320	TMCC3	transmembrane and coiled-coil domain family 3	966.973	-0.117846	0.0635378	0.0636341	1
ENSGALG00000052053			74.8202	0.612239	0.330192	0.0637118	1
ENSGALG00000051428		zinc finger protein 665-like	515.025	0.175552	0.0947103	0.0638016	1
ENSGALG00000005365	NARFL	nuclear prelamin A recognition factor like	421.547	-0.118695	0.0640639	0.0639168	1
ENSGALG00000045350		KIAA1210	1085.23	-0.215028	0.116117	0.0640529	1
ENSGALG00000041533	SLC11A2	solute carrier family 11 (proton-coupled divalent metal ion transporters), member 2	940.881	0.19421	0.104907	0.0641331	1
ENSGALG00000016456	LPIN1	lipin 1	567.973	-0.125652	0.0679046	0.0642534	1
ENSGALG00000038704	KBTBD2	kelch repeat and BTB domain containing 2	1871.5	-0.0919678	0.0497046	0.0642725	1
ENSGALG00000016764	EIF5B	eukaryotic translation initiation factor 5B	2832.09	-0.100086	0.0541012	0.0643179	1
ENSGALG00000045352	EIF4B	eukaryotic translation initiation factor 4B	3023.14	0.221816	0.119946	0.0644133	1
ENSGALG00000000720		guanylate binding protein 1	89.8071	1.28197	0.693236	0.0644207	1
ENSGALG00000003819			651.127	-0.12431	0.0672292	0.0644509	1
ENSGALG00000011633	SLC5A8	solute carrier family 5 member 8	2.30517	1.56919	0.848676	0.0644604	1
ENSGALG00000049949		uncharacterized LOC101749299	264.674	0.336123	0.18179	0.0644628	1
ENSGALG00000005489	DDX52	DExD-box helicase 52	545.626	-0.119052	0.0643888	0.0644632	1
ENSGALG00000002846	NEURL1B	neuralized E3 ubiquitin protein ligase 1B	455.781	0.167196	0.0905671	0.0648774	1
ENSGALG00000005140	RRAD	RRAD, Ras related glycolysis inhibitor and calcium channel regulator	1180.94	0.145939	0.0790613	0.0649075	1
ENSGALG00000004390	AP3B1	adaptor related protein complex 3 beta 1 subunit	326.099	0.173867	0.0942552	0.0650902	1
ENSGALG00000038797	MANBAL4	mannosidase, beta A, lysosomal-like 4	531.51	-0.121853	0.0660625	0.06511	1
ENSGALG00000046494	CASP10	caspase 10	15.4466	0.579592	0.314371	0.0652334	1
ENSGALG00000014984	F2RL1	F2R like trypsin receptor 1	28.8701	1.18334	0.641991	0.0652951	1
ENSGALG00000023872	NIBAN2	family with sequence similarity 129 member B	280.337	1.19951	0.650908	0.0653535	1
ENSGALG00000034213	TNFRSF1B	TNF receptor superfamily member 1B	116.363	0.435278	0.236306	0.0654734	1
ENSGALG00000052203			23.7427	0.425756	0.2312	0.0655472	1
ENSGALG00000041973		primase (DNA) subunit 1	142.118	0.237985	0.129286	0.0656561	1
ENSGALG00000011861	SYT16	synaptotagmin 16	224.411	0.17788	0.0966414	0.0656774	1
ENSGALG00000010286	DLST	dihydrolipoamide S-succinyltransferase	1351.97	-0.0901719	0.0490018	0.0657427	1
ENSGALG00000015603	ZCCHC9	zinc finger CCHC-type containing 9	605.414	-0.102146	0.0555201	0.0657969	1
ENSGALG00000007927	CNTN6	contactin 6	226.313	-0.308988	0.168012	0.0659038	1
ENSGALG00000016997	RB1	retinoblastoma 1	1257.75	-0.117079	0.0636625	0.0659063	1
ENSGALG00000044018	ISOC2	uncharacterized LOC107050412	70.5636	0.401634	0.218393	0.065909	1
ENSGALG00000015384	CHRNB3	cholinergic receptor nicotinic beta 3 subunit	5364.74	-0.0999685	0.0543711	0.065969	1
ENSGALG00000029502	CLIC2	chloride intracellular channel 2	85.2063	1.02155	0.555848	0.0660893	1
ENSGALG00000054235			2.72679	1.33458	0.726197	0.0660974	1
ENSGALG00000015096	SH3GL2	SH3 domain containing GRB2 like 2, endophilin A1	10357.9	-0.121154	0.0659802	0.0663255	1
ENSGALG00000009945	CPM	carboxypeptidase M	83.7424	1.05531	0.574734	0.0663337	1
ENSGALG00000004530	MMD2	monocyte to macrophage differentiation associated 2	1255.63	0.190485	0.103756	0.066374	1
ENSGALG00000010340	TTLL5	tubulin tyrosine ligase like 5	1728.39	-0.10535	0.0573906	0.0664065	1
ENSGALG00000041604	NPTXR	neuronal pentraxin receptor	1311.51	0.221452	0.120693	0.0665301	1
ENSGALG00000006040	UCKL1	uridine-cytidine kinase 1 like 1	3769.41	-0.110762	0.060387	0.0666232	1
ENSGALG00000045199		dispanin subfamily A member 2b-like	713.019	0.288221	0.15717	0.0666815	1
ENSGALG00000011856	FMC1	formation of mitochondrial complex V assembly factor 1 homolog	86.1809	0.621607	0.338985	0.0666941	1
ENSGALG00000005830	MNT	MAX network transcriptional repressor	587.621	0.143187	0.0781209	0.0668196	1
ENSGALG00000049153	PDF	peptide deformylase, mitochondrial	90.0847	0.305446	0.166649	0.066822	1
ENSGALG00000035578	RBM6	RNA binding motif protein 6	1355.64	-0.103445	0.0564486	0.0668697	1
ENSGALG00000003161	GDF3	growth differentiation factor 3	8529.74	0.142021	0.0775525	0.0670583	1
ENSGALG00000027159		CNKSR family member 3	581.793	0.309318	0.168957	0.0671385	1
ENSGALG00000010818	PLPP3	phospholipid phosphatase 3	2015.28	0.152478	0.0832893	0.0671447	1
ENSGALG00000028207		zinc finger B-box domain containing	197.066	0.370505	0.202392	0.067156	1
ENSGALG00000026384	PCSK4	proprotein convertase subtilisin/kexin type 4	127.615	-0.315165	0.17222	0.0672476	1
ENSGALG00000014106	PPFIBP1	PPFIA binding protein 1	3182.53	0.176996	0.0967381	0.0673038	1
ENSGALG00000012966	ZBTB2	zinc finger and BTB domain containing 2	874.027	-0.119955	0.0655681	0.0673286	1
ENSGALG00000002792	SPDEF	SAM pointed domain containing ETS transcription factor	0.87021	3.15726	1.7258	0.0673331	1
ENSGALG00000043103	PKNOX2	PBX/knotted 1 homeobox 2	286.466	0.203973	0.111499	0.0673442	1
ENSGALG00000028318	CDKN1A	cyclin dependent kinase inhibitor 1A	2621.67	0.209482	0.114511	0.0673449	1
ENSGALG00000018700	PLPP7	phospholipid phosphatase 7 (inactive)	317.35	0.158871	0.0869312	0.0676169	1
ENSGALG00000006160	HNRNPA0	RNA binding motif protein, X-linked like 3	541.95	0.268809	0.147095	0.0676316	1
ENSGALG00000001314	PTGS1	prostaglandin-endoperoxide synthase 1 (prostaglandin G/H synthase and cyclooxygenase)	32.8204	1.12897	0.618125	0.0677828	1
ENSGALG00000013022	CACNA1C	calcium voltage-gated channel subunit alpha1 C	1097.32	-0.17628	0.0965592	0.0679088	1
ENSGALG00000004974	PPARG	peroxisome proliferator-activated receptor gamma	2.32859	1.7231	0.944559	0.0681155	1
ENSGALG00000031567	GPALPP1	GPALPP motifs containing 1	647.11	-0.116216	0.0637169	0.0681604	1
ENSGALG00000035717	HSPG2	heparan sulfate proteoglycan 2	713.876	0.332621	0.182414	0.0682371	1
ENSGALG00000027242	TTF1	transcription termination factor 1	391.132	-0.114082	0.0625724	0.068273	1
ENSGALG00000014371	LGALS8	galectin 8	2048.76	-0.111291	0.0610441	0.0682844	1
ENSGALG00000015008	ZNF366	zinc finger protein 366	30.4731	2.20421	1.20907	0.0682948	1
ENSGALG00000039320	ADGRF5	adhesion G protein-coupled receptor F5	11.3246	1.30762	0.717642	0.0684381	1
ENSGALG00000016259	DYNLT3	dynein light chain Tctex-type 3	1207.96	-0.140377	0.0771057	0.0686711	1
ENSGALG00000021364	FAM173A	family with sequence similarity 173 member A	167.126	0.267485	0.146962	0.0687453	1
ENSGALG00000004064	GPER1	G protein-coupled estrogen receptor 1	24.8683	2.18737	1.2019	0.0687717	1
ENSGALG00000003824	CHERP	calcium homeostasis endoplasmic reticulum protein	2520.1	-0.0710633	0.0390509	0.0687957	1
ENSGALG00000019552	SERPINB10	serpin family B member 2	4.23177	-1.11612	0.613399	0.0688245	1
ENSGALG00000048962			36.3022	-0.375815	0.206588	0.0688879	1
ENSGALG00000003582	SLC1A3	solute carrier family 1 member 3	19543.9	0.128437	0.0706179	0.0689476	1
ENSGALG00000007133		small integral membrane protein 10 like 1	14.9806	0.516008	0.283746	0.0689791	1
ENSGALG00000050805		leucine-rich repeat and calponin homology domain-containing protein 2-like	52.4143	0.448844	0.246915	0.0690931	1
ENSGALG00000041766	JOSD1	Josephin domain containing 1	332.359	-0.162579	0.0894464	0.0691228	1
ENSGALG00000013548	GZMA	granzyme A	3.98799	1.51529	0.833771	0.0691562	1
ENSGALG00000002463	SUMF2	sulfatase modifying factor 2	400.098	0.227467	0.125202	0.0692463	1
ENSGALG00000054560			1.21333	-2.34954	1.2936	0.0693282	1
ENSGALG00000047890	PCP4	Purkinje cell protein 4	655.764	-0.137652	0.0758101	0.0694099	1
ENSGALG00000000513	ZNF276	zinc finger protein 276	383.258	-0.170771	0.0940686	0.0694643	1
ENSGALG00000001948		scaffold attachment factor B2	3179.04	-0.106054	0.0584209	0.0694712	1
ENSGALG00000000729	PPP1R8	protein phosphatase 1 regulatory subunit 8	1227.88	-0.108268	0.0596453	0.0694929	1
ENSGALG00000020741	HPS6	HPS6, biogenesis of lysosomal organelles complex 2 subunit 3	689.17	0.127606	0.0703067	0.0695245	1
ENSGALG00000009415	SMOC1	SPARC related modular calcium binding 1	279.895	0.312827	0.172435	0.0696508	1
ENSGALG00000003261	PTRF	polymerase I and transcript release factor	2745.56	0.162376	0.0896175	0.0700057	1
ENSGALG00000035134	UBOX5	U-box domain containing 5	631.382	-0.0962364	0.0531312	0.0700949	1
ENSGALG00000011288	DACT2	dishevelled binding antagonist of beta catenin 2	1292.63	-0.117578	0.0649271	0.0701536	1
ENSGALG00000006873		PHD and ring finger domains 1	3621.54	-0.0864733	0.0477679	0.0702526	1
ENSGALG00000023670	NAALADL2	N-acetylated alpha-linked acidic dipeptidase like 2	370.123	-0.192705	0.10654	0.0704891	1
ENSGALG00000011594	NR1H4	nuclear receptor subfamily 1 group H member 4	4.12608	1.36326	0.754161	0.0706617	1
ENSGALG00000037485	QTRT2	queuine tRNA-ribosyltransferase accessory subunit 2	511.13	-0.10907	0.0603577	0.070753	1
ENSGALG00000050734	METTL27	methyltransferase like 27	30.2492	0.81347	0.450445	0.07093	1
ENSGALG00000011184	HNRNPD	heterogeneous nuclear ribonucleoprotein D	2198.98	-0.127407	0.0705609	0.0709751	1
ENSGALG00000001610	PIP4K2B	phosphatidylinositol-5-phosphate 4-kinase type 2 beta	1043.58	-0.100752	0.0558055	0.0710106	1
ENSGALG00000039216	COL6A2	collagen type VI alpha 2 chain	85.1908	0.719488	0.398556	0.0710376	1
ENSGALG00000005670	SLMAP	sarcolemma associated protein	7054	-0.119903	0.0664235	0.0710536	1
ENSGALG00000035903	FAM46A	family with sequence similarity 46 member A	1980.74	0.259106	0.143594	0.0711632	1
ENSGALG00000038672		ATPase inhibitory factor 1	1002.95	0.206717	0.11457	0.0711867	1
ENSGALG00000048329			1.04524	-2.30219	1.27605	0.0712062	1
ENSGALG00000050752			5.22328	1.18327	0.655971	0.0712565	1
ENSGALG00000016912	EDNRB	endothelin receptor type B	450.12	1.56312	0.866767	0.071326	1
ENSGALG00000008778	SPRED2	sprouty related EVH1 domain containing 2	383.494	-0.167902	0.0931724	0.0715356	1
ENSGALG00000011035		adenylate kinase 4	2356.35	0.128894	0.0715664	0.0716965	1
ENSGALG00000015148	ANXA1	annexin A1	17.0711	2.18483	1.21352	0.0717958	1
ENSGALG00000009737	TAC1	tachykinin precursor 1	507.156	-0.184376	0.102434	0.0718687	1
ENSGALG00000031397	NT5C3A	5'-nucleotidase, cytosolic IIIA	1752.9	-0.155393	0.0863602	0.0719617	1
ENSGALG00000013462	STX17	syntaxin 17	408.741	0.128641	0.0715055	0.0720136	1
ENSGALG00000009289	SLC18A2	solute carrier family 18 member A2	146.992	-0.194369	0.108046	0.0720254	1
ENSGALG00000028697	GNAT1	G protein subunit alpha transducin 1	6970.12	-0.290063	0.161244	0.0720345	1
ENSGALG00000045045		GDP-D-glucose phosphorylase 1	24.9603	0.506619	0.281778	0.072187	1
ENSGALG00000033150	MIDN	midnolin	697.518	-0.22076	0.122799	0.0722183	1
ENSGALG00000013981	TBPL1	TATA-box binding protein like 1	508.082	-0.132381	0.0736414	0.0722341	1
ENSGALG00000005845	SLC7A5	solute carrier family 7 member 5	6420.4	0.249099	0.138571	0.0722348	1
ENSGALG00000010125	CSGALNACT1	chondroitin sulfate N-acetylgalactosaminyltransferase 1	37.0295	0.66275	0.368815	0.0723405	1
ENSGALG00000011534	ZFYVE21	zinc finger FYVE-type containing 21	490.529	0.14243	0.0792763	0.0723955	1
ENSGALG00000043675	ANTXR2	ANTXR cell adhesion molecule 2	254.434	0.196484	0.109455	0.0726364	1
ENSGALG00000052931	FOXL3	forkhead box protein L1-like	1.27841	3.47249	1.93455	0.0726568	1
ENSGALG00000032780	TTC13	tetratricopeptide repeat domain 13	372.588	-0.218631	0.121815	0.0726891	1
ENSGALG00000003203			13.998	1.28231	0.714465	0.0726893	1
ENSGALG00000004948	GLA	galactosidase alpha	316.855	0.166654	0.0928652	0.0727214	1
ENSGALG00000002183	PRR16	proline rich 16	340.212	0.12965	0.0722548	0.0727577	1
ENSGALG00000010337	GPR149	G protein-coupled receptor 149	360.021	0.169043	0.0942113	0.0727656	1
ENSGALG00000027454	CENPW	centromere protein W	37.2808	-0.335358	0.186912	0.0727806	1
ENSGALG00000016546	RBBP7	RB binding protein 7, chromatin remodeling factor	82.4389	0.326213	0.181895	0.0729061	1
ENSGALG00000053703		dentin sialophosphoprotein-like	390.01	-0.129844	0.0724031	0.0729177	1
ENSGALG00000007971	SUMO2	small ubiquitin-like modifier 2	3721.85	-0.0828013	0.0461758	0.0729449	1
ENSGALG00000042011	HNRNPA1	heterogeneous nuclear ribonucleoprotein A1	6106.66	0.106336	0.059323	0.0730544	1
ENSGALG00000036380	SLC48A1	solute carrier family 48 member 1	2446.14	0.0918112	0.0512381	0.0731566	1
ENSGALG00000033694	IFI30	IFI30, lysosomal thiol reductase	81.487	0.714046	0.398516	0.0731711	1
ENSGALG00000041630	NFIX	nuclear factor I X	1305.06	0.227647	0.127052	0.0731722	1
ENSGALG00000015028	RLN3	relaxin 3	8.74189	0.73725	0.411541	0.0732232	1
ENSGALG00000041408			125.672	0.315826	0.176346	0.0733018	1
ENSGALG00000012623	CFC1	cripto, FRL-1, cryptic family 1	60.6763	1.80569	1.00848	0.0733716	1
ENSGALG00000037497	CABP2	calcium binding protein 2	699.352	0.169433	0.0946355	0.0733945	1
ENSGALG00000015145	TMC1	transmembrane channel like 1	22.3289	-0.447626	0.250201	0.0736047	1
ENSGALG00000003409	SOGA1	suppressor of glucose, autophagy associated 1	2326.47	0.16328	0.0912839	0.0736631	1
ENSGALG00000016142	MX1	myxovirus (influenza virus) resistance 1, interferon-inducible protein p78 (mouse)	11.086	1.46319	0.818044	0.0736713	1
ENSGALG00000002855	SARDH	sarcosine dehydrogenase	119.973	0.301579	0.16863	0.0737102	1
ENSGALG00000049376			0.906705	-2.19892	1.23025	0.0738773	1
ENSGALG00000044536	WDR13	WD repeat domain 13	286.304	0.45075	0.252206	0.0739006	1
ENSGALG00000020160	ADH6	alcohol dehydrogenase 1-like	1.07289	2.17395	1.21669	0.0739748	1
ENSGALG00000004078		LON peptidase N-terminal domain and RING finger protein 2-like	121.444	-0.27736	0.155252	0.0740156	1
ENSGALG00000010030			453.76	-0.191397	0.107166	0.0741014	1
ENSGALG00000013878	PCYOX1	prenylcysteine oxidase 1	1838.77	0.149488	0.0837104	0.0741349	1
ENSGALG00000006254	ERCC6	ERCC excision repair 6, chromatin remodeling factor	832.888	-0.138007	0.0772831	0.0741425	1
ENSGALG00000004189	MAFK	MAF bZIP transcription factor K	402.741	-0.158388	0.0887492	0.0743158	1
ENSGALG00000006525	NCAPG2	non-SMC condensin II complex subunit G2	6.41796	0.943216	0.528869	0.0745117	1
ENSGALG00000009641	COL1A2	collagen type I alpha 2 chain	133.317	0.991396	0.556129	0.0746395	1
ENSGALG00000041296		SRY-box 7	15.6869	1.53275	0.859848	0.0746536	1
ENSGALG00000025886	SUSD3	sushi domain containing 3	174.942	0.37371	0.209713	0.0747474	1
ENSGALG00000051844	SKOR2	SKI family transcriptional corepressor 2	257.318	0.193433	0.108549	0.0747517	1
ENSGALG00000003691	RNF145	ring finger protein 145	7657.81	0.153369	0.0860914	0.0748357	1
ENSGALG00000003876	TIMD4	T-cell immunoglobulin and mucin domain containing 4	22.996	1.10931	0.622704	0.074841	1
ENSGALG00000029731	TPP1	tripeptidyl peptidase 1	2288.04	0.248311	0.139433	0.0749355	1
ENSGALG00000004209	ELFN1	extracellular leucine rich repeat and fibronectin type III domain containing 1	2220.45	-0.136857	0.0768522	0.0749472	1
ENSGALG00000048190		plectin-like	116.551	0.409414	0.229954	0.0750083	1
ENSGALG00000012748	ELOVL2	ELOVL fatty acid elongase 2	1620.4	0.151285	0.0849953	0.0750885	1
ENSGALG00000027785	CCBE1	collagen and calcium binding EGF domains 1	39.7326	0.969207	0.544537	0.0750966	1
ENSGALG00000001258	NUMA1	nuclear mitotic apparatus protein 1	5391.11	0.174478	0.0980396	0.0751305	1
ENSGALG00000047125			603.924	0.134197	0.0754093	0.0751448	1
ENSGALG00000002311	GALK1	galactokinase 1	301.044	0.206348	0.115962	0.0751668	1
ENSGALG00000044506			12.0789	-0.787812	0.442853	0.0752486	1
ENSGALG00000008297	SEMA4B	semaphorin 4B	423.713	0.23356	0.131401	0.0754932	1
ENSGALG00000046263			1.82986	-1.91678	1.07843	0.0755068	1
ENSGALG00000048467	SYP	synaptophysin	2317.57	0.223873	0.125958	0.0755093	1
ENSGALG00000049003			28.6009	0.646589	0.363975	0.0756559	1
ENSGALG00000015124	KCTD1	potassium channel tetramerization domain containing 1	746.554	0.130488	0.0734726	0.0757313	1
ENSGALG00000006354	GAL3ST2	galactose-3-O-sulfotransferase 2	284.244	-0.250095	0.140839	0.0757745	1
ENSGALG00000048067	DUS2	dihydrouridine synthase 2	367.934	-0.112711	0.0634901	0.0758559	1
ENSGALG00000003427	USP3	ubiquitin specific peptidase 3	750.74	-0.123374	0.0695001	0.0758702	1
ENSGALG00000009732	PCDH18	protocadherin 18	361.727	0.190738	0.107483	0.0759664	1
ENSGALG00000052770			77.0938	-0.290089	0.16347	0.075969	1
ENSGALG00000012126	CFI	complement factor I	25.0278	-0.447674	0.252279	0.0759777	1
ENSGALG00000052731			36.1303	-0.419882	0.236619	0.0759797	1
ENSGALG00000011166		protein kinase domain containing, cytoplasmic b	16.5087	0.55927	0.315189	0.0759975	1
ENSGALG00000031853	PIGBOS1	PIGB opposite strand 1	58.6402	0.775443	0.437346	0.0762177	1
ENSGALG00000039316	FAM120A	family with sequence similarity 120C	6365.02	-0.0791378	0.0446335	0.0762189	1
ENSGALG00000033226	FAM107B	family with sequence similarity 107 member B	798.297	0.373521	0.210736	0.076319	1
ENSGALG00000033857	NAT8B	N-acetyltransferase 8B (GCN5-related, putative, gene/pseudogene)	666.125	0.233396	0.131736	0.0764456	1
ENSGALG00000006008	HOMER2	homer scaffolding protein 2	405.53	-0.11064	0.0624511	0.0764557	1
ENSGALG00000047356	VASN	vasorin	100.207	0.372511	0.210462	0.0767325	1
ENSGALG00000045052	MAB21L1	mab-21 like 1	3723.95	0.135909	0.0767901	0.0767468	1
ENSGALG00000008969	EPCAM	epithelial cell adhesion molecule	3.21651	-1.23994	0.700756	0.0768225	1
ENSGALG00000040098	EEF1D	eukaryotic translation elongation factor 1 delta	12564	0.122699	0.0693506	0.0768513	1
ENSGALG00000037595	USF1	upstream transcription factor 1	1543.71	0.16121	0.0912158	0.0771701	1
ENSGALG00000009097	SNAP23	synaptosome associated protein 23	614.518	-0.199304	0.112817	0.0772925	1
ENSGALG00000052329	PEX11B	peroxisomal biogenesis factor 11 beta	81.7673	0.353719	0.200282	0.0773788	1
ENSGALG00000011284	LRRC7	leucine rich repeat containing 7	710.059	-0.130608	0.0739696	0.0774456	1
ENSGALG00000008128	MOB4	MOB family member 4, phocein	2932.29	-0.157286	0.0891297	0.0776164	1
ENSGALG00000046939		Rab geranylgeranyltransferase subunit alpha	138.416	0.439525	0.249097	0.0776525	1
ENSGALG00000034345		cytochrome c oxidase assembly factor 3	158.254	0.475637	0.269564	0.0776532	1
ENSGALG00000026264	MAFA	MAF bZIP transcription factor A	3072.66	-0.261768	0.148387	0.0777156	1
ENSGALG00000013157	BAG1	BCL2 associated athanogene 1	249.756	-0.218723	0.123996	0.0777402	1
ENSGALG00000006520	MYH11	myosin, heavy chain 11, smooth muscle	37.1171	0.952587	0.540219	0.0778438	1
ENSGALG00000008815	LRRN4	leucine rich repeat neuronal 4	57.06	0.689729	0.391175	0.0778623	1
ENSGALG00000033807	TYSND1	trypsin domain containing 1	110.051	0.381808	0.216542	0.077866	1
ENSGALG00000007048	SYNM	synemin	357.482	0.441507	0.250488	0.0779702	1
ENSGALG00000043363	KATNIP	KIAA0556	2763.73	-0.13649	0.0774546	0.0780374	1
ENSGALG00000046896	COLGALT1	glycosyltransferase 25 domain containing 1-like	997.968	0.223223	0.126819	0.0783792	1
ENSGALG00000015086	OSBPL1A	oxysterol binding protein like 1A	5756.73	-0.141957	0.0806638	0.0784316	1
ENSGALG00000038426	CPLX4	complexin 4	994.559	-0.195298	0.110986	0.0784637	1
ENSGALG00000015699	NELFA	negative elongation factor complex member A	2751.53	-0.0967181	0.0549688	0.0784912	1
ENSGALG00000041028	DPYSL5	dihydropyrimidinase-related protein 5-like	2111.65	0.285882	0.162492	0.0785166	1
ENSGALG00000013900	MAP7	microtubule associated protein 7	11953.8	-0.1449	0.0823635	0.0785316	1
ENSGALG00000046464	RUSC1	RUN and SH3 domain containing 1	2305.81	0.184388	0.104843	0.0786279	1
ENSGALG00000021598		arylacetamide deacetylase like 3C	6632.33	0.140639	0.0800476	0.0789271	1
ENSGALG00000041613	HEATR3	HEAT repeat containing 3	1332.36	-0.0773271	0.0440419	0.0791287	1
ENSGALG00000049557		Ts translation elongation factor, mitochondrial	203.125	0.385931	0.219923	0.0792857	1
ENSGALG00000011301	LRRC40	leucine rich repeat containing 40	547.921	0.10331	0.0588783	0.079321	1
ENSGALG00000015599	SOHO-1	sensory organ homeobox protein SOHo	1187.02	0.176973	0.100862	0.079328	1
ENSGALG00000005257		vascular cell adhesion molecule 1	99.9807	1.65672	0.944317	0.07936	1
ENSGALG00000029429	TGFBI	transforming growth factor beta induced	1137.89	0.632379	0.360497	0.0793983	1
ENSGALG00000005985	GDF10	growth differentiation factor 10	6.59641	1.64138	0.936057	0.0795152	1
ENSGALG00000036552	PDAP1	PDGFA associated protein 1	1377.64	-0.0944066	0.0538576	0.0796203	1
ENSGALG00000054988	SLC22A31	solute carrier family 22 member 31	8.21715	0.754456	0.430416	0.0796272	1
ENSGALG00000035636	PHYH	phytanoyl-CoA 2-hydroxylase	361.717	-0.123731	0.0705912	0.0796393	1
ENSGALG00000032097	TBX20	T-box 20	5.40253	-1.18437	0.675746	0.0796555	1
ENSGALG00000011889		protein kinase C eta	77.9275	0.33034	0.188494	0.0796836	1
ENSGALG00000053999	VPS37D	VPS37D, ESCRT-I subunit	62.3112	0.618501	0.353047	0.0797916	1
ENSGALG00000040265	USP30	ubiquitin specific peptidase 30	534.296	-0.0943498	0.053857	0.0797979	1
ENSGALG00000027871	MAD2L1BP	MAD2L1 binding protein	46.9857	0.275089	0.157281	0.0802852	1
ENSGALG00000012639	MTERF2	mitochondrial transcription termination factor 2	224.003	-0.189333	0.108288	0.0803918	1
ENSGALG00000053701		G protein-coupled receptor 179	336.843	0.262773	0.150331	0.0804697	1
ENSGALG00000012259		UBX domain protein 4	4417.97	-0.100576	0.0575536	0.0805466	1
ENSGALG00000048624	SGPP2	sphingosine-1-phosphate phosphatase 2	171.04	0.308433	0.176531	0.0806039	1
ENSGALG00000012147	DDX18	DEAD-box helicase 18	729.794	-0.111899	0.0640697	0.0807217	1
ENSGALG00000015617	RPS23	ribosomal protein S23	5050.5	0.182642	0.104589	0.0807637	1
ENSGALG00000006648	SPECC1L	sperm antigen with calponin homology and coiled-coil domains 1 like	2082.62	0.0894733	0.0512488	0.0808351	1
ENSGALG00000033943	HYI	hydroxypyruvate isomerase (putative)	252.071	0.152405	0.0873081	0.0808806	1
ENSGALG00000005005	MIEF2	mitochondrial elongation factor 2	497.937	0.15816	0.0906182	0.080924	1
ENSGALG00000014995	PGM5	phosphoglucomutase 5	81.9139	0.605797	0.347133	0.0809601	1
ENSGALG00000040504	GGT5	gamma-glutamyltransferase 5	143.541	1.02014	0.584715	0.0810403	1
ENSGALG00000005626	TPST2	tyrosylprotein sulfotransferase 2	710.213	0.120467	0.0690777	0.0811709	1
ENSGALG00000015181	GAREM1	GRB2 associated regulator of MAPK1 subtype 1	581.409	0.152793	0.0876479	0.0812885	1
ENSGALG00000005408	BCO1	Gallus gallus beta-carotene oxygenase 1 (BCO1), mRNA.	502.074	-0.606036	0.347671	0.0813107	1
ENSGALG00000007642	CTBPL	C-terminal binding protein-like	3418.6	-0.0749789	0.0430393	0.0814906	1
ENSGALG00000006922			2328.23	-0.155545	0.0892922	0.081512	1
ENSGALG00000010762	OPN3	opsin 3	166.61	-0.276858	0.158939	0.081524	1
ENSGALG00000047929	SLC44A2	choline transporter-like protein 2	394.984	0.239348	0.137418	0.0815523	1
ENSGALG00000010139	SSTR1	somatostatin receptor 1	335.541	-0.16198	0.0930153	0.0816071	1
ENSGALG00000003078	MMD	monocyte to macrophage differentiation associated	3229.62	-0.116267	0.0667668	0.081615	1
ENSGALG00000036175	CAPG	capping actin protein, gelsolin like	2.32073	2.0475	1.17609	0.0816944	1
ENSGALG00000039161		RUN and FYVE domain containing 2	524.061	-0.143382	0.0823764	0.0817591	1
ENSGALG00000004469	TP53RK	TP53 regulating kinase	293.083	0.153938	0.0884558	0.0818095	1
ENSGALG00000055058		proline and serine rich 2	362.441	0.323201	0.185746	0.0818565	1
ENSGALG00000032419	STARD8	StAR related lipid transfer domain containing 8	147.337	0.725891	0.417178	0.0818589	1
ENSGALG00000009495	FGFR2	fibroblast growth factor receptor 2	420.38	0.808755	0.46488	0.0819104	1
ENSGALG00000009791	PROX1	prospero homeobox 1	2257.21	0.129683	0.0745454	0.0819195	1
ENSGALG00000010326	FLVCR2	feline leukemia virus subgroup C cellular receptor family member 2	353.724	0.182961	0.105184	0.081958	1
ENSGALG00000014683	PEX5	peroxisomal biogenesis factor 5	2273.46	0.0560817	0.0322419	0.0819638	1
ENSGALG00000039125	PPY	pancreatic polypeptide	3.37933	1.33035	0.765139	0.0820874	1
ENSGALG00000011881	CCNA2	cyclin A2	190.043	-0.190388	0.109507	0.0821073	1
ENSGALG00000041380	BF2	Major histocompatibility complex class I antigen BF2	391.218	1.19377	0.68672	0.0821456	1
ENSGALG00000041263	DCLK1	doublecortin like kinase 1	3553.34	-0.120325	0.0692277	0.0821936	1
ENSGALG00000046931		acyl-CoA thioesterase 4	7.53728	0.829903	0.477541	0.082234	1
ENSGALG00000041216	RPUSD2	RNA pseudouridine synthase domain containing 2	502.427	-0.0908901	0.052336	0.082446	1
ENSGALG00000001483		Golgi integral membrane protein 4-like	2040.72	0.10758	0.0619558	0.0824947	1
ENSGALG00000045758	SEC14L5	SEC14 like lipid binding 5	1574.58	-0.124001	0.0714217	0.082533	1
ENSGALG00000022887	KBTBD11	kelch repeat and BTB domain containing 11	2103.89	0.153775	0.0886107	0.0826699	1
ENSGALG00000003878	PIN4	peptidylprolyl cis/trans isomerase, NIMA-interacting 4	562.456	0.22168	0.127749	0.0826921	1
ENSGALG00000011898	PHETA2	PH domain containing endocytic trafficking adaptor 2	67.215	0.353796	0.203931	0.0827625	1
ENSGALG00000016287	NR0B1	nuclear receptor subfamily 0 group B member 1	22.3058	0.499982	0.288235	0.0828058	1
ENSGALG00000000122	GNB2L1	receptor for activated C kinase 1	16028.7	0.141571	0.0816175	0.0828179	1
ENSGALG00000043573	CHMP4C	charged multivesicular body protein 4C	132.164	0.396242	0.22847	0.0828602	1
ENSGALG00000051984		cadherin 3	2951	0.270858	0.156185	0.0828801	1
ENSGALG00000027536	PERP1	PERP1, TP53 apoptosis effector	2.71497	1.59355	0.919039	0.0829311	1
ENSGALG00000047359	MAF1	MAF1 homolog, negative regulator of RNA polymerase III	5575.93	0.113636	0.0655699	0.0830866	1
ENSGALG00000009463	DCAF5	DDB1 and CUL4 associated factor 5	1139.35	0.101159	0.0583773	0.0831213	1
ENSGALG00000053884			1339.2	0.35091	0.202536	0.0831697	1
ENSGALG00000042318		nyctalopin-like	327.542	-0.188605	0.108869	0.0832038	1
ENSGALG00000011306	DES	desmin	7.89758	1.35041	0.779626	0.0832515	1
ENSGALG00000031243	ABCB8	ATP binding cassette subfamily B member 8	647.98	0.251085	0.144961	0.0832576	1
ENSGALG00000008938	DCLRE1A	DNA cross-link repair 1A	428.026	-0.164894	0.0952296	0.083355	1
ENSGALG00000000557	ETNK2	ethanolamine kinase 2	163.062	0.224389	0.129613	0.0834117	1
ENSGALG00000041762	STIM1	stromal interaction molecule 1	577.675	0.143006	0.0826101	0.0834338	1
ENSGALG00000035492	ELMO1	engulfment and cell motility 1	6819.06	-0.0875033	0.0505785	0.0836213	1
ENSGALG00000013100	GRB10	growth factor receptor bound protein 10	901.437	-0.127404	0.0736653	0.0837188	1
ENSGALG00000012885	BCL2	BCL2, apoptosis regulator	633.058	-0.145972	0.084425	0.0838063	1
ENSGALG00000014684	ERAP1	endoplasmic reticulum aminopeptidase 1	312.318	0.259781	0.150269	0.0838491	1
ENSGALG00000005332	CACNA1D	calcium voltage-gated channel subunit alpha1 D	5139.18	-0.135285	0.0782806	0.0839522	1
ENSGALG00000038549			58.694	-0.364862	0.211145	0.0839854	1
ENSGALG00000012414	GNPNAT1	glucosamine-phosphate N-acetyltransferase 1	585.494	-0.106587	0.0616939	0.0840454	1
ENSGALG00000002610			66.3264	0.308335	0.17847	0.0840492	1
ENSGALG00000006104			49.8092	0.399927	0.231526	0.0841042	1
ENSGALG00000000505	KCNH6	potassium voltage-gated channel subfamily H member 6	5933.47	-0.113413	0.0656685	0.0841585	1
ENSGALG00000049065	ZFPM1	zinc finger protein, FOG family member 1	492.814	0.192871	0.111687	0.0841878	1
ENSGALG00000008936		ectonucleoside triphosphate diphosphohydrolase 8-like	37.1829	0.728165	0.421732	0.0842387	1
ENSGALG00000010889	HOOK1	hook microtubule tethering protein 1	2108.65	-0.140918	0.0816192	0.0842525	1
ENSGALG00000011145	TRIL	TLR4 interactor with leucine rich repeats	24.9265	1.02928	0.596269	0.0843103	1
ENSGALG00000012526	PRPF40A	PRP40 pre-mRNA processing factor 40 homolog A (S. cerevisiae)	1787.22	-0.0840458	0.0486926	0.0843387	1
ENSGALG00000029721	C1orf232	uncharacterized LOC419602	163.122	0.275254	0.159513	0.0844213	1
ENSGALG00000029892	LMO2	LIM domain only 2	297.311	0.724388	0.419833	0.0844514	1
ENSGALG00000014569	PNPLA2	patatin like phospholipase domain containing 2	1030.02	0.11775	0.0682521	0.0844885	1
ENSGALG00000048091		interferon-induced protein 35	53.6132	0.529483	0.307017	0.0845994	1
ENSGALG00000028989			26.5239	0.491974	0.285309	0.0846442	1
ENSGALG00000054320			152.269	0.338659	0.196481	0.0847754	1
ENSGALG00000036785	TRIM8	tripartite motif containing 8	890.818	-0.134516	0.0780651	0.0848649	1
ENSGALG00000004781	ZBTB40	zinc finger and BTB domain containing 40	213.351	-0.257382	0.149395	0.0849202	1
ENSGALG00000034591		transmembrane protein 14C	599.106	0.275646	0.160003	0.0849327	1
ENSGALG00000006889	TMC7	transmembrane channel like 7	42.6532	0.854269	0.495898	0.0849484	1
ENSGALG00000001021	MYOCD	myocardin	3.07044	1.21981	0.708233	0.0850086	1
ENSGALG00000010096	MBIP	MAP3K12 binding inhibitory protein 1	408.235	-0.169455	0.0983924	0.0850266	1
ENSGALG00000053371			13.6171	0.771073	0.447767	0.0850619	1
ENSGALG00000004290	ANGPTL1	angiopoietin like 1	48.8364	0.695477	0.403945	0.0851219	1
ENSGALG00000000209	PRNP	prion protein	17712	0.114538	0.0665314	0.085149	1
ENSGALG00000009383	SAMD7	sterile alpha motif domain containing 7	647.627	0.265847	0.154449	0.0852046	1
ENSGALG00000009020	JAG1	jagged 1	1312.95	0.112381	0.0652914	0.0852092	1
ENSGALG00000026507	FDX1	ferredoxin 1	820.27	-0.0940787	0.0546592	0.0852171	1
ENSGALG00000013043	ATPSCKMT	family with sequence similarity 173 member B	221.869	0.210308	0.122189	0.0852202	1
ENSGALG00000017283	CCND2	cyclin D2	216.885	0.326928	0.189947	0.0852229	1
ENSGALG00000029610	RGS9	regulator of G-protein signaling 9	5504.99	-0.134294	0.0780299	0.0852413	1
ENSGALG00000051798			56.9261	0.313063	0.181919	0.0852699	1
ENSGALG00000016986	LCP1	lymphocyte cytosolic protein 1	530.159	-0.231285	0.134455	0.0854023	1
ENSGALG00000014833	RPL37	ribosomal protein L37	3719.03	0.154874	0.0900451	0.0854398	1
ENSGALG00000016364	ALKAL2	family with sequence similarity 150 member B	62.592	-0.387335	0.225225	0.0854738	1
ENSGALG00000032554	C1QL3	complement C1q like 3	699.707	0.124783	0.0725808	0.0855727	1
ENSGALG00000012882	KDSR	3-ketodihydrosphingosine reductase	1059.75	0.0845429	0.0491757	0.085578	1
ENSGALG00000028267		golgi phosphoprotein 3	1710.74	-0.100019	0.0581892	0.0856414	1
ENSGALG00000002517	TMEM35B	transmembrane protein 35B	97.2325	0.457002	0.265899	0.0856681	1
ENSGALG00000029000	HYAL3	hyaluronoglucosaminidase 3	53.204	0.46245	0.269183	0.0858011	1
ENSGALG00000005676	TTC28	tetratricopeptide repeat domain 28	1945.12	0.11813	0.0687653	0.0858187	1
ENSGALG00000050178		all-trans retinoic acid induced differentiation factor	278.583	0.384917	0.224098	0.0858646	1
ENSGALG00000009510	PIGH	phosphatidylinositol glycan anchor biosynthesis class H	97.803	-0.237254	0.13816	0.0859348	1
ENSGALG00000012946	FAM60A	family with sequence similarity 60 member A	992.982	-0.179933	0.104821	0.0860577	1
ENSGALG00000025810	CCNB3	cyclin B3	38.7439	0.396426	0.230971	0.0860989	1
ENSGALG00000037556	SLC1A2	solute carrier family 1 member 2	3014.14	-0.124715	0.0726921	0.0862237	1
ENSGALG00000038599	PMM1	phosphomannomutase 1	5521.94	-0.0891294	0.0519518	0.086232	1
ENSGALG00000002987	SERPINF2	serpin family F member 2	42.266	0.504338	0.293982	0.0862457	1
ENSGALG00000041573	BPNT2	inositol monophosphatase domain containing 1	1255.59	0.0987968	0.0575914	0.0862574	1
ENSGALG00000043089	VWCE	von Willebrand factor C and EGF domains	27.7172	0.517761	0.301867	0.0863094	1
ENSGALG00000003701	SGMS1	sphingomyelin synthase 1	1642.54	0.160661	0.093697	0.0864032	1
ENSGALG00000040557	TFEC	transcription factor EC	30.6268	1.17648	0.686223	0.0864507	1
ENSGALG00000007041	HDX	highly divergent homeobox	718.603	-0.135192	0.0789046	0.0866458	1
ENSGALG00000031996		ADP-ribosylarginine hydrolase-like	886.739	0.269083	0.157053	0.0866517	1
ENSGALG00000004465	PALD1	phosphatase domain containing, paladin 1	980.964	0.239063	0.139589	0.0867832	1
ENSGALG00000035317	ID3	inhibitor of DNA binding 3, HLH protein	249.533	0.884531	0.516527	0.0868124	1
ENSGALG00000037726	MARCKS	myristoylated alanine rich protein kinase C substrate	546.273	0.221831	0.129595	0.0869467	1
ENSGALG00000046448	ZNF385A	zinc finger protein 385A	978.425	0.237188	0.138632	0.0870962	1
ENSGALG00000053742		GRAM domain-containing protein 3-like	10.5083	0.873127	0.510473	0.0871871	1
ENSGALG00000006108	PABIR2	family with sequence similarity 122B	1496.95	-0.0900111	0.0526274	0.0872019	1
ENSGALG00000005412	SNAP47	synaptosome associated protein 47	1827.56	0.0906109	0.0529851	0.0872439	1
ENSGALG00000053460			4.56358	-0.785096	0.459186	0.0873112	1
ENSGALG00000002616	LZIC	leucine zipper and CTNNBIP1 domain containing	1683.01	-0.0978401	0.0572434	0.0874149	1
ENSGALG00000004059	LRRC49	leucine rich repeat containing 49	602.167	-0.152305	0.0891309	0.0874928	1
ENSGALG00000006856	CD151	CD151 molecule (Raph blood group)	1060.85	0.285735	0.167248	0.0875537	1
ENSGALG00000007476	VAMP7	vesicle associated membrane protein 7	3580.75	0.0826529	0.0483843	0.0875882	1
ENSGALG00000052037			420.585	-0.135952	0.079616	0.0877103	1
ENSGALG00000003349	PLEKHA2	pleckstrin homology domain containing A2	2041.47	0.157401	0.092184	0.087736	1
ENSGALG00000039032	FJX1	four jointed box 1	291.157	0.545717	0.319666	0.0877943	1
ENSGALG00000014910	COLEC12	collectin subfamily member 12	2095.27	0.1595	0.0934316	0.0877981	1
ENSGALG00000004645	TBC1D13	TBC1 domain family member 13	684.147	0.0856317	0.0501705	0.0878567	1
ENSGALG00000041918	CPA6	carboxypeptidase A6	109.991	1.43885	0.843638	0.0880952	1
ENSGALG00000006876	CTSA	cathepsin A	2008.47	0.175322	0.102804	0.0881185	1
ENSGALG00000037975	CA3B	carbonic anhydrase 3B	352.295	-0.325584	0.19106	0.0883636	1
ENSGALG00000036043	TBX3	T-box 3	967.562	0.201381	0.11819	0.0884047	1
ENSGALG00000033932	BF1	MHC BF1 class I	591.077	1.13417	0.665707	0.0884349	1
ENSGALG00000051954	RBM43	RNA binding motif protein 43	224.699	0.167789	0.098526	0.0885694	1
ENSGALG00000006950	LIMK2	LIM domain kinase 2	1105.21	-0.116491	0.0684195	0.0886432	1
ENSGALG00000003365	RAD1	RAD1 checkpoint DNA exonuclease	221.138	-0.142562	0.083739	0.0886702	1
ENSGALG00000009381	SIPA1L1	signal induced proliferation associated 1 like 1	3485.36	-0.0766488	0.045025	0.0886876	1
ENSGALG00000041184	NETO1	neuropilin and tolloid like 1	1264.29	-0.123395	0.072524	0.0888603	1
ENSGALG00000015459	ZFP92	zinc finger protein 92 homolog (mouse)	473.117	-0.117704	0.0691797	0.0888625	1
ENSGALG00000009119	THUMPD2	THUMP domain containing 2	312.601	-0.125768	0.0739344	0.0889293	1
ENSGALG00000044326		deleted in malignant brain tumors 1 protein-like	13.7372	1.4742	0.866665	0.0889418	1
ENSGALG00000004070	MICALL2	MICAL like 2	95.8242	0.406722	0.239117	0.0889554	1
ENSGALG00000031723	BANF1	barrier to autointegration factor 1	466.579	0.327753	0.192918	0.0893336	1
ENSGALG00000001177	CD34	CD34 molecule	19.2765	1.42873	0.841121	0.0893947	1
ENSGALG00000000441	KCNA10	potassium voltage-gated channel subfamily A member 10	145.705	-0.326868	0.192453	0.0894273	1
ENSGALG00000006457	RBMXL1	RNA binding motif protein, X-linked like 1	3706.13	-0.0933664	0.0549851	0.0895017	1
ENSGALG00000036346	AMH	anti-Mullerian hormone	111.913	0.28382	0.167186	0.0895769	1
ENSGALG00000008870	ZDHHC6	zinc finger DHHC-type containing 6	810.241	-0.105718	0.0622754	0.0895849	1
ENSGALG00000011885	ANXA5	annexin A5	598.95	0.375402	0.22115	0.0896013	1
ENSGALG00000025858	LUZP1	leucine zipper protein 1	466.058	-0.162815	0.0959209	0.0896225	1
ENSGALG00000036550		transmembrane protease, serine 12	0.932574	1.97215	1.16203	0.0896671	1
ENSGALG00000003655	GAS2	growth arrest specific 2	119.312	0.282576	0.16652	0.0897067	1
ENSGALG00000009540	YAF2	YY1 associated factor 2	991.223	-0.169079	0.0996619	0.0897873	1
ENSGALG00000011695	HIPK3	homeodomain interacting protein kinase 3	1405.9	-0.116883	0.0689127	0.0898653	1
ENSGALG00000034107	TRIM63	tripartite motif containing 63	59.8165	-0.364181	0.21475	0.0899167	1
ENSGALG00000029510	STK32B	serine/threonine kinase 32B	473.289	0.14508	0.0855579	0.0899447	1
ENSGALG00000049677			182.849	0.268112	0.158172	0.0900623	1
ENSGALG00000033279	RAX	retina and anterior neural fold homeobox	640.362	0.227009	0.133967	0.0901679	1
ENSGALG00000002543	CSGALNACT2	chondroitin sulfate N-acetylgalactosaminyltransferase 2	495.454	-0.109745	0.0647829	0.0902562	1
ENSGALG00000003446	PRLR	prolactin receptor	804.243	-0.187223	0.110522	0.0902679	1
ENSGALG00000007690	TFAP2C	transcription factor AP-2 gamma	759.957	0.127429	0.0752323	0.0903012	1
ENSGALG00000051777			72.9354	-0.398138	0.235068	0.0903198	1
ENSGALG00000007608	ARHGEF9	Cdc42 guanine nucleotide exchange factor 9	11410.1	-0.0909128	0.0536915	0.0904089	1
ENSGALG00000037301	ACVR1	activin A receptor type 1	2046.34	0.0872311	0.0515256	0.0904622	1
ENSGALG00000011080	BDKRB2	bradykinin receptor B2	2.20516	1.40825	0.832049	0.0905489	1
ENSGALG00000013793	CLOCK	clock circadian regulator	1228.31	0.122989	0.0726698	0.0905617	1
ENSGALG00000000337	CTXN1	cortexin 1	4.84351	-0.856018	0.505922	0.090647	1
ENSGALG00000045658	ABHD14A	abhydrolase domain containing 14A	8.43433	1.04225	0.616143	0.0907292	1
ENSGALG00000032765			53.2414	-0.60817	0.35957	0.0907642	1
ENSGALG00000051983	LETMD1	LETM1 domain-containing protein 1-like	85.6994	0.320868	0.189748	0.0908329	1
ENSGALG00000011406	NTN4	netrin 4	272.056	0.198833	0.117603	0.0908901	1
ENSGALG00000007752	COPS7B	COP9 signalosome subunit 7B	421.972	-0.117583	0.0695564	0.0909391	1
ENSGALG00000034146			29.8176	0.599085	0.354409	0.0909555	1
ENSGALG00000027608	PIGC	phosphatidylinositol glycan anchor biosynthesis class C	266.024	0.205802	0.121759	0.0909812	1
ENSGALG00000002984	RAB24	RAB24, member RAS oncogene family	484.819	0.14524	0.0859506	0.0910649	1
ENSGALG00000038645	NXPH3	neurexophilin 3	15.3034	-0.533791	0.315895	0.0910711	1
ENSGALG00000038714	NDUFB7	NADH:ubiquinone oxidoreductase subunit B7	273.636	0.462579	0.273792	0.0911176	1
ENSGALG00000035187	FHL3	four and a half LIM domains 3	507.352	0.137484	0.0813916	0.0911883	1
ENSGALG00000041522	CLCF1	cardiotrophin-like cytokine factor 1	1.80471	2.34311	1.38749	0.0912685	1
ENSGALG00000049551		chemokine	4.54339	-1.54048	0.912239	0.0912809	1
ENSGALG00000034671	WDR74	WD repeat domain 74	457.349	0.202802	0.120111	0.0913246	1
ENSGALG00000050390	CYB561D2	cytochrome b561 family member D2	141.186	0.34516	0.204451	0.0913682	1
ENSGALG00000017394	INSIG1	insulin induced gene 1	3743.31	-0.172553	0.10222	0.0914005	1
ENSGALG00000002160	B2M	beta-2-microglobulin	1453.73	0.740073	0.438441	0.091418	1
ENSGALG00000045815			155.954	-0.253638	0.150347	0.091599	1
ENSGALG00000052319			802.37	0.235512	0.139629	0.0916612	1
ENSGALG00000030847	FZD2	frizzled class receptor 2	18.4035	0.873556	0.51793	0.0916745	1
ENSGALG00000001492	NDRG3	uncharacterized LOC107057310	17902.9	0.100007	0.0593022	0.0917194	1
ENSGALG00000010543	EPS15	epidermal growth factor receptor pathway substrate 15	2751.86	-0.097995	0.0581152	0.0917537	1
ENSGALG00000031167			791.519	-0.165624	0.0982249	0.091762	1
ENSGALG00000003965	LEUTX	leucine twenty homeobox	8.91038	1.24199	0.737014	0.0919561	1
ENSGALG00000037097	GRK3	G protein-coupled receptor kinase 3	11540.9	-0.0872601	0.0517881	0.0919993	1
ENSGALG00000041036	FTO	FTO, alpha-ketoglutarate dependent dioxygenase	124.14	-0.204867	0.121607	0.0920525	1
ENSGALG00000052504			1.72527	-2.48897	1.47766	0.0921048	1
ENSGALG00000037087	RPF2	ribosome production factor 2 homolog	665.332	-0.150616	0.0894517	0.0922273	1
ENSGALG00000003201	FBXL8	F-box and leucine rich repeat protein 8	274.565	0.152488	0.0905663	0.0922369	1
ENSGALG00000009693			384.872	0.503278	0.298953	0.0922841	1
ENSGALG00000047574			93.3714	0.455892	0.270809	0.0922888	1
ENSGALG00000003602	RPGRIP1L	RPGRIP1 like	211.913	-0.140808	0.0836428	0.0922898	1
ENSGALG00000031205	GNGT2	G protein subunit gamma transducin 2	64061.3	0.162709	0.0966791	0.0923793	1
ENSGALG00000009410	PEX1	peroxisomal biogenesis factor 1	894.853	-0.138775	0.0824746	0.092444	1
ENSGALG00000033183	GABRQ	gamma-aminobutyric acid (GABA) A receptor, theta	559.234	-0.115912	0.0689039	0.092526	1
ENSGALG00000004728	RGL1	ral guanine nucleotide dissociation stimulator like 1	1987.43	0.167434	0.0995778	0.0926776	1
ENSGALG00000004594	CD74	CD74 molecule	1744.54	0.604037	0.359312	0.0927446	1
ENSGALG00000054428	XXYLT1	xyloside xylosyltransferase 1	1131.56	0.107187	0.0637677	0.0927823	1
ENSGALG00000017295	PTHLH	parathyroid hormone like hormone	1.76014	2.47407	1.47231	0.0928791	1
ENSGALG00000011738	ARHGDIB	Rho GDP dissociation inhibitor beta	1455.32	0.18765	0.111687	0.0929301	1
ENSGALG00000045534		promyelocytic leukemia-like	15.4822	0.614232	0.365743	0.0930722	1
ENSGALG00000001392	MMP23B	matrix metallopeptidase 23A (pseudogene)	36.2524	0.385159	0.229366	0.0931066	1
ENSGALG00000007374	YPEL4	yippee like 4	29.1451	-0.363504	0.216472	0.0931083	1
ENSGALG00000043694	RAPGEF4	Rap guanine nucleotide exchange factor 4	3191.12	-0.130245	0.0775655	0.0931199	1
ENSGALG00000043826	ANXA11	annexin A11	625.026	0.271485	0.161758	0.0932807	1
ENSGALG00000009572	ADAMTS20	ADAM metallopeptidase with thrombospondin type 1 motif 20	146.261	-0.263049	0.156751	0.0933201	1
ENSGALG00000012638	CRY1	cryptochrome circadian regulator 1	4522.55	-0.0998628	0.0595155	0.0933613	1
ENSGALG00000038433	SPON2	spondin 2	36.1513	1.76304	1.05116	0.0934954	1
ENSGALG00000007059	IGSF6	immunoglobulin superfamily member 6	10.1585	0.678659	0.404689	0.0935445	1
ENSGALG00000015549	GRPEL1	GrpE like 1, mitochondrial	1109.75	0.106797	0.0636917	0.0935852	1
ENSGALG00000027868	AMER2	APC membrane recruitment protein 2	3434.3	0.116424	0.0694433	0.0936331	1
ENSGALG00000042990	IFT27	intraflagellar transport 27	351.083	-0.109617	0.065386	0.0936489	1
ENSGALG00000016988	RUBCNL	RUN and cysteine rich domain containing beclin 1 interacting protein like	601.127	-0.282296	0.168396	0.0936635	1
ENSGALG00000042016	ATG101	autophagy related 101	1067.59	0.144501	0.0862236	0.09376	1
ENSGALG00000032750	CELSR2	cadherin EGF LAG seven-pass G-type receptor 2	1215.6	0.31914	0.19048	0.0938463	1
ENSGALG00000010805	USP24	ubiquitin specific peptidase 24	1908.33	-0.127969	0.0763839	0.0938666	1
ENSGALG00000046164	APBB1	amyloid beta precursor protein binding family B member 1	1756.6	0.251089	0.149924	0.0939767	1
ENSGALG00000003329	GORAB	golgin, RAB6 interacting	565.482	-0.185403	0.110704	0.0939812	1
ENSGALG00000037807	NOP2	NOP2 nucleolar protein	756.768	-0.0828086	0.049449	0.0940074	1
ENSGALG00000049504		solute carrier family 2, facilitated glucose transporter member 4-like	9.88915	0.70172	0.419081	0.0940473	1
ENSGALG00000034567	POU4F3	POU class 4 homeobox 3	296.062	0.186411	0.111397	0.0942491	1
ENSGALG00000016654		arylsulfatase E (chondrodysplasia punctata 1)	3.70939	1.94147	1.16022	0.0942542	1
ENSGALG00000000678	CITED4	Cbp/p300 interacting transactivator with Glu/Asp rich carboxy-terminal domain 4	7632.47	0.12264	0.07329	0.0942589	1
ENSGALG00000005774	NKAIN4	Na+/K+ transporting ATPase interacting 4	1796.78	0.173267	0.103556	0.0942927	1
ENSGALG00000006786	SYTL4	synaptotagmin like 4	85.2068	0.297199	0.177628	0.0942965	1
ENSGALG00000025948		Src like adaptor 2	68.8544	0.352623	0.210776	0.0943324	1
ENSGALG00000032336		solute carrier family 25 member 10	301.726	0.216363	0.129372	0.0944422	1
ENSGALG00000011402	CNOT9	CCR4-NOT transcription complex subunit 9	1801.19	0.0618264	0.0369717	0.0944727	1
ENSGALG00000054304			35.6794	0.439161	0.262691	0.0945686	1
ENSGALG00000041821	NAA25	N(alpha)-acetyltransferase 25, NatB auxiliary subunit	1504.43	-0.10734	0.0642102	0.0945842	1
ENSGALG00000013091	EPS8	epidermal growth factor receptor pathway substrate 8	854.96	0.113899	0.0681495	0.0946588	1
ENSGALG00000004932	ATG7	autophagy related 7	462.495	-0.110088	0.0658835	0.0947319	1
ENSGALG00000041437	NALF2	family with sequence similarity 155 member B	829.987	0.120634	0.0721971	0.0947427	1
ENSGALG00000029379	BRD1	bromodomain containing 1	1487.06	-0.119649	0.0716114	0.0947604	1
ENSGALG00000047833	MED11	mediator complex subunit 11	177.332	0.314834	0.188457	0.0948037	1
ENSGALG00000052338	SELENOW	selenoprotein W	632.054	0.343721	0.205753	0.0948104	1
ENSGALG00000014790	CDK7	cyclin dependent kinase 7	643.188	-0.11462	0.0686123	0.0948105	1
ENSGALG00000002576	ASL2	argininosuccinate lyase 2	34.1745	0.648397	0.388134	0.0948111	1
ENSGALG00000026811		SH2 domain containing adaptor protein B	333.734	0.131409	0.0786743	0.0948615	1
ENSGALG00000005846	MPDZ	multiple PDZ domain protein	8582.97	-0.102374	0.0613299	0.0950705	1
ENSGALG00000035081	HTR7L	5-hydroxytryptamine receptor 7 like	242.949	-0.160068	0.0958972	0.0950858	1
ENSGALG00000039080	CD44	CD44 molecule (Indian blood group)	66.7655	0.555378	0.332733	0.0950893	1
ENSGALG00000010259	COL28A1	collagen type XXVIII alpha 1 chain	64.4806	0.29707	0.177986	0.0951051	1
ENSGALG00000011605	EPB41L5	erythrocyte membrane protein band 4.1 like 5	1616.75	0.103876	0.0622435	0.095145	1
ENSGALG00000010279	TMEM69	transmembrane protein 69	809.801	-0.0918438	0.0550364	0.0951604	1
ENSGALG00000000875	PHLPP2	PH domain and leucine rich repeat protein phosphatase 2	1588.4	-0.0849661	0.0509467	0.0953665	1
ENSGALG00000034229	ZNF703	zinc finger protein 703	57.8614	0.38586	0.231372	0.0953744	1
ENSGALG00000054250		voltage-dependent P/Q-type calcium channel subunit alpha-1A-like	254.64	0.350323	0.210116	0.0954571	1
ENSGALG00000007203	RAB3IL1	RAB3A interacting protein like 1	723.697	0.158481	0.0950642	0.0954956	1
ENSGALG00000017052	CCNA1	cyclin A1	14.8426	0.587813	0.352611	0.0955084	1
ENSGALG00000027533	RNF24	ring finger protein 24	215.724	0.173523	0.104102	0.0955439	1
ENSGALG00000040672	IGFBP4	insulin like growth factor binding protein 4	3713.04	0.223636	0.134168	0.0955479	1
ENSGALG00000032988	PCMT1L	protein-L-isoaspartate (D-aspartate) O-methyltransferase-like	1262.74	0.0882762	0.0529615	0.0955544	1
ENSGALG00000023824		lipase member M-like 5	7.09306	2.40948	1.44574	0.0955921	1
ENSGALG00000007593	JAKMIP2	janus kinase and microtubule interacting protein 2	1501.07	-0.156305	0.0937865	0.0955924	1
ENSGALG00000001663	MAK16	MAK16 homolog	828.621	-0.0909335	0.0545668	0.0956212	1
ENSGALG00000017302	SLCO2B1	solute carrier organic anion transporter family member 2B1	90.878	0.950049	0.570203	0.0956816	1
ENSGALG00000012094	SLC35F4	solute carrier family 35 member F4	249.296	-0.146876	0.0881549	0.0956906	1
ENSGALG00000000299	PKP1	plakophilin 1	2.14319	1.4485	0.869535	0.0957459	1
ENSGALG00000006043	RBBP6	RB binding protein 6, ubiquitin ligase	1976.28	-0.112442	0.0675136	0.0958172	1
ENSGALG00000006808	TSPAN6	tetraspanin 6	1269.21	0.218461	0.131184	0.0958527	1
ENSGALG00000053916	ABCB1	ATP binding cassette subfamily B member 1	161.404	1.55485	0.933776	0.095889	1
ENSGALG00000043831	LRRC73	leucine rich repeat containing 73	5454.01	0.141264	0.0848601	0.0959789	1
ENSGALG00000030270	CD1C	CD1c molecule	2.61418	1.08605	0.652466	0.0960071	1
ENSGALG00000052868		platelet endothelial aggregation receptor 1	31.749	0.587971	0.353293	0.0960611	1
ENSGALG00000044874		tumor necrosis factor receptor superfamily, member 14	254.336	0.251741	0.151278	0.0960943	1
ENSGALG00000039532	PHC2	polyhomeotic homolog 2	733.653	0.191855	0.115332	0.0962118	1
ENSGALG00000005638	IL2RG	interleukin 2 receptor subunit gamma	28.0713	0.642828	0.386464	0.0962406	1
ENSGALG00000013940	LNX1	ligand of numb-protein X 1	3395.4	0.0768616	0.0462091	0.0962435	1
ENSGALG00000049426	WBP1	WW domain binding protein 1	540.952	0.31789	0.191235	0.0964514	1
ENSGALG00000005078	NUP210	nucleoporin 210	294.529	0.220011	0.132379	0.096516	1
ENSGALG00000006565		gamma-glutamyltransferase 2	578.871	-0.208803	0.125636	0.0965185	1
ENSGALG00000007045	ADGRA1	adhesion G protein-coupled receptor A1	3099.65	0.124823	0.0751605	0.0967643	1
ENSGALG00000008714	ABI2	abl interactor 2	3946.55	0.0723274	0.0435523	0.096773	1
ENSGALG00000052348			153.85	0.349819	0.21065	0.0967807	1
ENSGALG00000040802	SOWAHA	sosondowah ankyrin repeat domain family member A	38.6976	0.541783	0.326261	0.0967976	1
ENSGALG00000010561	GPATCH11	G-patch domain containing 11	554.399	-0.106056	0.0638735	0.0968333	1
ENSGALG00000012165	DLGAP5	DLG associated protein 5	15.7166	0.799528	0.481566	0.0968608	1
ENSGALG00000030703	CYBRD1	cytochrome b reductase 1	58.3732	0.306721	0.184743	0.0968636	1
ENSGALG00000011489	TBXT	T brachyury transcription factor	99.1692	-0.269031	0.16205	0.0968791	1
ENSGALG00000040986	FAM76A	family with sequence similarity 76 member A	515.768	-0.0998013	0.0601203	0.0969088	1
ENSGALG00000003217	LITAF	lipopolysaccharide induced TNF factor	32.9228	-0.45833	0.276115	0.09693	1
ENSGALG00000032468	SNX17	sorting nexin 17	2074.39	0.110134	0.0663909	0.0971418	1
ENSGALG00000015628	MSANTD1	Myb/SANT DNA binding domain containing 1	164.556	-0.192651	0.116146	0.0971781	1
ENSGALG00000000843	DOT1L	DOT1 like histone lysine methyltransferase	2839.53	-0.133328	0.0803824	0.097181	1
ENSGALG00000016501	SF3B6	splicing factor 3b subunit 6	1240.85	-0.101272	0.0610864	0.0973465	1
ENSGALG00000014983	F2R	coagulation factor II thrombin receptor	43.8639	0.547972	0.330569	0.0973849	1
ENSGALG00000038915	E2F5	E2F transcription factor 5	328.277	-0.195776	0.118116	0.0974208	1
ENSGALG00000040005	PPP2R5D	protein phosphatase 2 regulatory subunit B'delta	2015.5	-0.070616	0.0426127	0.0974875	1
ENSGALG00000032789	TBX18	T-box 18	8.428	1.75556	1.05943	0.0975037	1
ENSGALG00000006378	LIPA	lipase A, lysosomal acid type	1189.31	0.270283	0.163113	0.097514	1
ENSGALG00000000549	URAH	5-hydroxyisourate hydrolase	203.598	0.255609	0.154269	0.0975393	1
ENSGALG00000052014	PCK2	phosphoenolpyruvate carboxykinase 2, mitochondrial	589.65	0.20635	0.12454	0.0975418	1
ENSGALG00000011086	ACTA1	actin alpha 1, skeletal muscle	90.1277	0.198453	0.119782	0.0975613	1
ENSGALG00000000218	SRP19	signal recognition particle 19	743.417	-0.125311	0.0756349	0.0975618	1
ENSGALG00000032031	MMP16	matrix metallopeptidase 16	332.759	0.213806	0.129104	0.0977064	1
ENSGALG00000033927	MFSD5	major facilitator superfamily domain containing 5	266.47	0.355615	0.214806	0.0978197	1
ENSGALG00000028032	MSRA	methionine sulfoxide reductase A	678.425	0.102907	0.0621728	0.0978887	1
ENSGALG00000016467	SMC6	structural maintenance of chromosomes 6	1155.67	-0.146027	0.0882287	0.0979053	1
ENSGALG00000044388		serine protease inhibitor Kazal-type 5-like	10.7424	-0.689269	0.416474	0.0979222	1
ENSGALG00000047859		tetraspanin 31	63.7556	0.321161	0.194058	0.0979294	1
ENSGALG00000027742		kelch like family member 33	9.86898	0.779935	0.471311	0.0979609	1
ENSGALG00000022866	ZNF654	zinc finger protein 654	637.737	-0.168199	0.10167	0.0980551	1
ENSGALG00000020538	SLC49A3	major facilitator superfamily domain containing 7	284.439	0.150205	0.0907962	0.0980642	1
ENSGALG00000053784			29.2551	0.412201	0.2492	0.0981068	1
ENSGALG00000048665			2.92839	2.05616	1.24315	0.0981295	1
ENSGALG00000012759	NUP37	nucleoporin 37	612.289	0.116769	0.0706027	0.0981505	1
ENSGALG00000040855	PTPRR	protein tyrosine phosphatase, receptor type R	2100.89	-0.10114	0.0611618	0.0981992	1
ENSGALG00000015386	RNF170	ring finger protein 170	308.966	-0.126381	0.0764313	0.0982234	1
ENSGALG00000016389	RNASEH1	ribonuclease H1	786	-0.100431	0.0607497	0.09829	1
ENSGALG00000019489	CHST9	carbohydrate sulfotransferase 9	79.2417	0.303831	0.183812	0.0983428	1
ENSGALG00000043287	CAV1	caveolin 1	139.064	0.395955	0.239589	0.0984032	1
ENSGALG00000003416	FHIP1B	family with sequence similarity 160, member A2	1102.48	0.215627	0.13049	0.0984446	1
ENSGALG00000031689		gamma-aminobutyric acid receptor subunit pi-like	808.65	-0.161828	0.0979545	0.098519	1
ENSGALG00000004152	C9orf78	chromosome 17 C9orf78 homolog	856.265	-0.109031	0.0659977	0.0985268	1
ENSGALG00000053653	ZNF467	gastrula zinc finger protein XlCGF57.1-like	93.8497	0.53272	0.322485	0.0985506	1
ENSGALG00000038747	TM4SF18	transmembrane 4 L six family member 18	26.7375	1.08413	0.656284	0.0985509	1
ENSGALG00000019553	SERPINB10B	serpin peptidase inhibitor, clade B (ovalbumin), member 10 B	1.10045	2.94367	1.78219	0.0985921	1
ENSGALG00000009448	IFRD1	interferon related developmental regulator 1	2656.83	-0.0944192	0.0571648	0.0985956	1
ENSGALG00000039990	TNC	tenascin C	2163.79	0.824766	0.499347	0.0985982	1
ENSGALG00000010318	TMED10	transmembrane p24 trafficking protein 10	8314.8	-0.0628902	0.0380848	0.0986728	1
ENSGALG00000028301		tripartite motif containing 47	83.9714	0.315467	0.191046	0.0986864	1
ENSGALG00000007736	ZWILCH	zwilch kinetochore protein	271.445	-0.270857	0.164042	0.0987102	1
ENSGALG00000049976	AMIGO1	adhesion molecule with Ig like domain 1	424.694	0.336693	0.203969	0.0987984	1
ENSGALG00000014759	STYK1	serine/threonine/tyrosine kinase 1	212.136	0.220331	0.133503	0.098865	1
ENSGALG00000053405	PDCL2	phosducin like 2	27.5611	-0.543029	0.329043	0.0988761	1
ENSGALG00000006041	BNC1	basonuclin 1	19.3058	-0.461861	0.279867	0.0988843	1
ENSGALG00000000949	HBEGF	heparin binding EGF like growth factor	197.018	0.19713	0.119576	0.0992339	1
ENSGALG00000017212	GPR83	G protein-coupled receptor 83	3.92783	-1.06909	0.648914	0.0994543	1
ENSGALG00000053578			17.13	0.47816	0.290236	0.0994585	1
ENSGALG00000015330	PCNP	PEST proteolytic signal containing nuclear protein	4122.32	-0.0898245	0.0545234	0.0994656	1
ENSGALG00000001446	GSN	gelsolin	3267.9	0.61431	0.372912	0.09949	1
ENSGALG00000042365	CARD10	caspase recruitment domain family member 10	3.11667	1.16305	0.706023	0.0994905	1
ENSGALG00000032640	CRIM1	cysteine rich transmembrane BMP regulator 1	2065.32	0.16323	0.0991001	0.0995335	1
ENSGALG00000007078	ENTPD1	ectonucleoside triphosphate diphosphohydrolase 1	465.651	0.398021	0.241792	0.0997369	1
ENSGALG00000022750	GPR18	G protein-coupled receptor 18	4.10811	-0.955538	0.580505	0.0997544	1
ENSGALG00000021378	UBAP1	ubiquitin associated protein 1	740.492	-0.138707	0.0842779	0.0997996	1
ENSGALG00000031934	TES	testin LIM domain protein	78.4606	1.1374	0.691341	0.0999257	1
ENSGALG00000025764	FKBP10	FK506 binding protein 10	650.641	0.207392	0.126089	0.10001	1
ENSGALG00000028996	SIGMAR1	sigma non-opioid intracellular receptor 1	404.772	0.149421	0.0908655	0.10009	1
ENSGALG00000017299	RPS11	ribosomal protein S11	8775.41	0.130298	0.079297	0.100348	1
ENSGALG00000008763	SSX2IP	SSX family member 2 interacting protein	2095.12	-0.175384	0.106763	0.100437	1
ENSGALG00000007417	ODAD2	armadillo repeat containing 4	44.537	-0.29529	0.179763	0.100452	1
ENSGALG00000001206			25.2619	-0.610201	0.371529	0.100506	1
ENSGALG00000002686	ECD	ecdysoneless cell cycle regulator	1292.1	-0.0977856	0.0595443	0.100542	1
ENSGALG00000012579	BAZ2B	bromodomain adjacent to zinc finger domain 2B	2369.15	-0.169539	0.103253	0.100596	1
ENSGALG00000011573	MOB1B	MOB kinase activator 1B	1108.67	-0.10552	0.0642999	0.100783	1
ENSGALG00000043002	TOMM6	translocase of outer mitochondrial membrane 6	1911.18	0.271097	0.165212	0.100818	1
ENSGALG00000009803	MGST2	microsomal glutathione S-transferase 2	5.3918	0.92073	0.561203	0.100873	1
ENSGALG00000010412	WWTR1	WW domain containing transcription regulator 1	169.48	0.270665	0.165005	0.100935	1
ENSGALG00000054412			271.925	-0.129875	0.0791947	0.101016	1
ENSGALG00000044527		1-acylglycerol-3-phosphate O-acyltransferase 1	7.85278	-1.01492	0.619028	0.101102	1
ENSGALG00000039450	SOS1	SOS Ras/Rac guanine nucleotide exchange factor 1	1451.88	-0.0986409	0.0601643	0.101104	1
ENSGALG00000014904	CLUL1	clusterin like 1	39487	0.220226	0.134337	0.101139	1
ENSGALG00000003906	MPHOSPH10	M-phase phosphoprotein 10	781.576	-0.135139	0.082464	0.101262	1
ENSGALG00000051469			51.8412	0.45818	0.279616	0.101296	1
ENSGALG00000015315	TRIM14	tripartite motif containing 14	2.53619	-1.18232	0.721665	0.101356	1
ENSGALG00000045856	BBOF1	basal body orientation factor 1	36.3946	-0.346797	0.211711	0.101408	1
ENSGALG00000015018	CASQ2	calsequestrin 2	162.116	0.34891	0.213002	0.10141	1
ENSGALG00000013197	GALNT12	polypeptide N-acetylgalactosaminyltransferase 12	86.1807	1.01977	0.622555	0.101412	1
ENSGALG00000041014			9.25884	-0.7278	0.444347	0.101441	1
ENSGALG00000038978		dpy-19 like 1	1303.1	-0.170375	0.104035	0.101491	1
ENSGALG00000012620	PTCH1	patched 1	887.427	-0.121961	0.0744736	0.101498	1
ENSGALG00000015802	N6AMT1	N-6 adenine-specific DNA methyltransferase 1 (putative)	508.955	0.103067	0.0629541	0.101592	1
ENSGALG00000045788	PSMB6	proteasome subunit beta type-6-like	854.664	0.329485	0.201289	0.101656	1
ENSGALG00000011214	SERPINH1	serpin family H member 1	1859.48	0.415862	0.254064	0.101665	1
ENSGALG00000035927	ST8SIA5	ST8 alpha-N-acetyl-neuraminide alpha-2,8-sialyltransferase 5	15318.8	-0.0755337	0.0461493	0.101688	1
ENSGALG00000016430	PDHA2	pyruvate dehydrogenase (lipoamide) alpha 2	1372.92	-0.0656465	0.0401103	0.101704	1
ENSGALG00000016318	PCYT1B	phosphate cytidylyltransferase 1, choline, beta	934.198	-0.099566	0.0608414	0.101738	1
ENSGALG00000034284	SLC4A2	solute carrier family 4 member 2	1120.57	0.340146	0.207889	0.1018	1
ENSGALG00000053964	GIMAP1-GIMAP5	Gallus gallus GIMAP1-GIMAP5 readthrough (GIMAP1-GIMAP5), mRNA.	16.4705	0.993189	0.607177	0.101892	1
ENSGALG00000030810		protein phosphatase 4 regulatory subunit 3B	4372.03	-0.0926334	0.0566562	0.102047	1
ENSGALG00000001279	ZNF652	zinc finger protein 652	1376.39	0.0649851	0.0397507	0.102087	1
ENSGALG00000002003	BMPR1A	bone morphogenetic protein receptor type 1A	583.39	-0.118165	0.0722811	0.102091	1
ENSGALG00000035493	POC1B	POC1 centriolar protein B	121.522	0.17235	0.105434	0.102119	1
ENSGALG00000005460	SLCO4A1	solute carrier organic anion transporter family member 4A1	944.248	0.108255	0.0662492	0.102247	1
ENSGALG00000011442	TGFBR2	transforming growth factor beta receptor 2	37.0489	0.755477	0.462486	0.102361	1
ENSGALG00000008586	TUBB4B	tubulin beta 4B class IVb	33751.5	0.113085	0.0692368	0.102405	1
ENSGALG00000029968	GADD45B	growth arrest and DNA damage inducible beta	301.629	0.255561	0.156471	0.102411	1
ENSGALG00000010108		chromosome 4 C4orf33 homolog	138.178	-0.189183	0.115832	0.102416	1
ENSGALG00000038529	PLPPR3	phospholipid phosphatase related 3	206.024	0.255025	0.156152	0.102432	1
ENSGALG00000026994		family with sequence similarity 155 member A	44.3777	0.282595	0.173071	0.102505	1
ENSGALG00000040832	CFD	complement factor D	65.4578	1.03747	0.63544	0.102538	1
ENSGALG00000006153	EXOG	exo/endonuclease G	434.937	0.114292	0.0700036	0.10254	1
ENSGALG00000042564	UBAC1	UBA domain containing 1	745.332	-0.0799263	0.0489579	0.102563	1
ENSGALG00000032282	CALB1	calbindin 1	5743.32	-0.261303	0.160085	0.102622	1
ENSGALG00000002818	VAT1	vesicle amine transport 1	295.588	0.199367	0.122177	0.102723	1
ENSGALG00000038512	AGTR1	angiotensin II receptor type 1	1.71342	1.62141	0.993648	0.102727	1
ENSGALG00000001143	ETS1	v-ets avian erythroblastosis virus E26 oncogene homolog 1	61.078	1.03179	0.632621	0.102897	1
ENSGALG00000021213	UBE2D1	ubiquitin conjugating enzyme E2 D1	836.241	-0.133661	0.0819659	0.102955	1
ENSGALG00000026572	RGS5	regulator of G-protein signaling 5	66.5389	1.98331	1.21644	0.103012	1
ENSGALG00000043734	LIPG	lipase G, endothelial type	596.741	-0.267927	0.164344	0.103042	1
ENSGALG00000038504	MID1	midline 1	741.609	0.105907	0.0649708	0.103087	1
ENSGALG00000007330	CTNND1	catenin delta 1	1210.06	0.161409	0.099024	0.103103	1
ENSGALG00000005667	UBE2G2	ubiquitin conjugating enzyme E2 G2	1910.33	-0.0659456	0.0404582	0.103109	1
ENSGALG00000003851	TRIT1	tRNA isopentenyltransferase 1	572.625	0.123281	0.0756414	0.103141	1
ENSGALG00000052101			72.8691	0.321225	0.197156	0.103251	1
ENSGALG00000011921	DHRS7	dehydrogenase/reductase 7	661.989	0.273223	0.167798	0.103464	1
ENSGALG00000006343	ACTA2	actin, alpha 2, smooth muscle, aorta	154.007	0.864081	0.53072	0.103497	1
ENSGALG00000035065	FAM110B	family with sequence similarity 110 member B	766.176	0.0941322	0.0578171	0.103503	1
ENSGALG00000039311	SMAGP	small cell adhesion glycoprotein	2.32208	1.13181	0.695217	0.103527	1
ENSGALG00000052251			152.571	0.220179	0.135315	0.103704	1
ENSGALG00000035219	ALB	albumin	31.4712	-0.334496	0.205597	0.103748	1
ENSGALG00000035223	NDUFA6	NADH:ubiquinone oxidoreductase subunit A6	575.821	0.166949	0.102617	0.103757	1
ENSGALG00000011379	SLC44A5	solute carrier family 44 member 5	732.404	-0.138732	0.0852838	0.103798	1
ENSGALG00000017227	SLC36A4	solute carrier family 36 member 4	153.745	0.180449	0.110936	0.10382	1
ENSGALG00000015224		adenylate kinase 9	11.5408	-0.610282	0.375294	0.103919	1
ENSGALG00000023122	SULT1B	sulfotransferase family, cytosolic, 1B	10.5671	0.760263	0.467694	0.104044	1
ENSGALG00000016820	GAS6	growth arrest specific 6	1338.77	0.118544	0.0729374	0.104102	1
ENSGALG00000046338	PYY	peptide YY-like	10.913	0.937167	0.576621	0.104105	1
ENSGALG00000001412	SEMA7A	semaphorin 7A (John Milton Hagen blood group)	1207.04	0.172705	0.106277	0.104152	1
ENSGALG00000002413			346.469	0.134889	0.0830224	0.104219	1
ENSGALG00000027132			351.682	-0.143733	0.0884744	0.104253	1
ENSGALG00000010094	B4GALT2	beta-1,4-galactosyltransferase 2	1625.17	0.109711	0.067576	0.104478	1
ENSGALG00000001036	ELAC2	elaC ribonuclease Z 2	1069.34	-0.0789164	0.048616	0.104534	1
ENSGALG00000010083	ST3GAL3	ST3 beta-galactoside alpha-2,3-sialyltransferase 3	2240.02	-0.0784112	0.0483204	0.104646	1
ENSGALG00000033953	SHROOM4	shroom family member 4	65.6587	0.719757	0.443578	0.104672	1
ENSGALG00000017171	CWF19L2	CWF19-like 2, cell cycle control (S. pombe)	611.283	-0.102403	0.0631287	0.104777	1
ENSGALG00000043088		roundabout guidance receptor 4	40.6279	0.91546	0.564674	0.104971	1
ENSGALG00000013956	MYB	MYB proto-oncogene, transcription factor	11.25	0.655662	0.404586	0.105108	1
ENSGALG00000050267	CALU	calumenin-like	1241.46	-0.129483	0.0799159	0.10518	1
ENSGALG00000008141			146.779	0.799288	0.493629	0.105402	1
ENSGALG00000036498	EHD2	EH domain-containing protein 2-like	42.9405	1.33939	0.827217	0.105415	1
ENSGALG00000042062	HMX1	H6 family homeobox 1	218.831	0.273908	0.169175	0.105431	1
ENSGALG00000000314	NEFL	neurofilament light	4992.17	0.243245	0.150267	0.1055	1
ENSGALG00000016830	CUL4A	cullin 4A	821.13	-0.106896	0.0660453	0.105551	1
ENSGALG00000025788	CACNB1	calcium voltage-gated channel auxiliary subunit beta 1	463.38	0.172607	0.106654	0.105581	1
ENSGALG00000016975	KCTD4	potassium channel tetramerization domain containing 4	161.212	-0.243254	0.150316	0.105601	1
ENSGALG00000010673	SLC1A7	solute carrier family 1 member 7	1947.39	-0.172662	0.106697	0.105607	1
ENSGALG00000011297	CRADD	CASP2 and RIPK1 domain containing adaptor with death domain	385.423	0.159984	0.0988771	0.105662	1
ENSGALG00000008764	FAM171A1	family with sequence similarity 171, member A1	1610.94	0.15891	0.098226	0.105705	1
ENSGALG00000010623	ORC1	origin recognition complex subunit 1	32.539	-0.398218	0.246153	0.105713	1
ENSGALG00000009078	GALNT14	polypeptide N-acetylgalactosaminyltransferase 14	869.336	0.19633	0.121361	0.10572	1
ENSGALG00000054117		CREB regulated transcription coactivator 2	101.25	0.271527	0.167875	0.105785	1
ENSGALG00000054633			32.4712	0.437251	0.270387	0.10585	1
ENSGALG00000010304	MLH3	mutL homolog 3	1343.83	-0.10469	0.0647562	0.105947	1
ENSGALG00000039288	RBM10	RNA binding motif protein 10	13084.9	-0.17996	0.111378	0.106147	1
ENSGALG00000006044	MAB21L4	chromosome 9 C2orf54 homolog	1.34719	1.79642	1.11192	0.106182	1
ENSGALG00000041226		Ras related GTP binding A	1240.44	0.0728968	0.0451343	0.106287	1
ENSGALG00000002638		serine racemase-like	8422.39	0.16418	0.101689	0.106411	1
ENSGALG00000026215		coiled-coil domain containing 177	1240.67	0.117359	0.0727145	0.106533	1
ENSGALG00000000784	PIP5K1C	phosphatidylinositol-4-phosphate 5-kinase, type I, gamma	2965.3	-0.0910439	0.0564103	0.106536	1
ENSGALG00000054763			14.6831	0.86108	0.533634	0.10661	1
ENSGALG00000002354	PUS1	pseudouridylate synthase 1	667.019	-0.100555	0.0623189	0.106623	1
ENSGALG00000053434			3.17093	1.90859	1.183	0.106669	1
ENSGALG00000042984		aminoacylase 1	1255.31	0.16826	0.104301	0.106695	1
ENSGALG00000049105			3.18625	-0.881508	0.546826	0.106952	1
ENSGALG00000010256	TIPARP	TCDD inducible poly(ADP-ribose) polymerase	522.57	-0.12662	0.0785615	0.107021	1
ENSGALG00000023689	ASS1	argininosuccinate synthase 1	95.3154	0.658527	0.408711	0.10713	1
ENSGALG00000008195	NPHP1	nephrocystin 1	680.247	-0.107948	0.0670083	0.107187	1
ENSGALG00000000583	SOX13	SRY-box 13	200.542	0.232112	0.144142	0.107331	1
ENSGALG00000044210	QPCTL	glutaminyl-peptide cyclotransferase like	581.349	0.214733	0.133351	0.107336	1
ENSGALG00000021301		tripartite motif containing 69	156.053	0.186474	0.115826	0.107411	1
ENSGALG00000003625	NDUFS5	NADH:ubiquinone oxidoreductase subunit S5	1398.01	0.193894	0.120471	0.107516	1
ENSGALG00000008823	IQUB	IQ motif and ubiquitin domain containing	98.5586	-0.348549	0.216588	0.107558	1
ENSGALG00000014179	SBK1	SH3 domain binding kinase 1	993.811	0.18872	0.117334	0.107749	1
ENSGALG00000003604	SLC46A1	solute carrier family 46 member 1	228.758	0.165205	0.102761	0.10791	1
ENSGALG00000039615	MSN	moesin	3706.84	0.236781	0.147297	0.107944	1
ENSGALG00000028290	C1H21ORF91	chromosome 1 open reading frame, human C21orf91	591.294	-0.122314	0.0761083	0.108031	1
ENSGALG00000051055	MAPK8IP2	C-Jun-amino-terminal kinase-interacting protein 2-like	2608.35	0.162985	0.10142	0.108049	1
ENSGALG00000051823			298.183	0.358928	0.223361	0.108066	1
ENSGALG00000053675			244.85	-0.188759	0.117474	0.108094	1
ENSGALG00000004929	GID4	GID complex subunit 4 homolog	105.142	-0.18297	0.113879	0.108119	1
ENSGALG00000030773	CP	ceruloplasmin	15.7016	0.789737	0.491794	0.108311	1
ENSGALG00000011743	SMCO3	single-pass membrane protein with coiled-coil domains 3	4.25552	1.4514	0.90431	0.108499	1
ENSGALG00000054374		uncharacterized LOC107050351	14.2159	0.537186	0.334707	0.108505	1
ENSGALG00000003356	TM2D2	TM2 domain containing 2	1137.99	0.115161	0.0717627	0.10855	1
ENSGALG00000014930	ENC1	ectodermal-neural cortex 1	1422.02	0.107767	0.0671671	0.108614	1
ENSGALG00000009594	RARRES1	retinoic acid receptor responder 1	104.299	0.898167	0.559924	0.108695	1
ENSGALG00000001239	SLC26A2	E3 ubiquitin/ISG15 ligase TRIM25-like	52.4682	0.319923	0.199444	0.108698	1
ENSGALG00000048849			1077.91	0.465572	0.290385	0.108871	1
ENSGALG00000030344	ISYNA1	inositol-3-phosphate synthase 1	1058.97	0.96672	0.603437	0.10915	1
ENSGALG00000032903		reticulon 4 receptor-like 2	281.908	0.334349	0.208706	0.109154	1
ENSGALG00000002294	SEMA6A	semaphorin 6A	1016.23	0.111726	0.069749	0.109194	1
ENSGALG00000011099	FAP	fibroblast activation protein alpha	11.2189	0.800473	0.499837	0.109273	1
ENSGALG00000014756	PPWD1	peptidylprolyl isomerase domain and WD repeat containing 1	515.075	-0.0916748	0.0572581	0.109359	1
ENSGALG00000000919	PIGR	polymeric immunoglobulin receptor	0.56484	2.9282	1.82979	0.109533	1
ENSGALG00000009483	MARK1	microtubule affinity regulating kinase 1	2825.39	-0.0656951	0.0410669	0.109663	1
ENSGALG00000025921		LOC431653	101.266	0.319878	0.199984	0.109706	1
ENSGALG00000006836	SNX21	sorting nexin family member 21	537.775	0.206695	0.12927	0.109833	1
ENSGALG00000016843	COL4A2	collagen type IV alpha 2 chain	338.177	1.52662	0.954772	0.109834	1
ENSGALG00000020884			17.3579	-0.422546	0.264395	0.110007	1
ENSGALG00000042748		pulmonary surfactant-associated protein B-like	53.9935	0.433227	0.271104	0.110041	1
ENSGALG00000003802	OTUD7A	OTU deubiquitinase 7A	486.834	-0.110524	0.0691642	0.110044	1
ENSGALG00000041013	TNS1	tensin 1	734.096	0.303001	0.189626	0.110069	1
ENSGALG00000002263	KLHL6	kelch like family member 6	18.6162	0.782509	0.489914	0.110212	1
ENSGALG00000017210	ANKRD49	ankyrin repeat domain 49	291.768	-0.130536	0.0817854	0.110471	1
ENSGALG00000015132	CDH2	cadherin 2	2926.26	0.118418	0.0742248	0.110624	1
ENSGALG00000011705	BRF1	BRF1, RNA polymerase III transcription initiation factor 90 kDa subunit	778.779	-0.101752	0.0637937	0.110709	1
ENSGALG00000007082	CREM	cAMP responsive element modulator	802.441	-0.17865	0.112071	0.11092	1
ENSGALG00000034456	PRELP	proline and arginine rich end leucine rich repeat protein	126.616	0.394713	0.247725	0.111081	1
ENSGALG00000010357	P2RY1	purinergic receptor P2Y1	13.4128	-0.558928	0.350858	0.111153	1
ENSGALG00000050182		GTPase IMAP family member 7-like 5	1.2938	-2.49773	1.56806	0.111188	1
ENSGALG00000030944	PAX3	paired box 3	2.0039	1.91603	1.20289	0.111193	1
ENSGALG00000015544	ALDOB	aldolase, fructose-bisphosphate B	99.3354	0.292502	0.18368	0.111282	1
ENSGALG00000042051	SETD2	SET domain containing 2	4376.05	-0.0845682	0.0531078	0.111298	1
ENSGALG00000006868	CRACR2B	calcium release activated channel regulator 2B	484.42	0.16992	0.106711	0.111311	1
ENSGALG00000006607	GUCD1	guanylyl cyclase domain containing 1	328.217	-0.143412	0.0900863	0.111398	1
ENSGALG00000054900			0.753013	2.50751	1.57524	0.111424	1
ENSGALG00000047749	FGF11	fibroblast growth factor 11-like	539.205	0.323147	0.203021	0.111453	1
ENSGALG00000011715	HSPA2	heat shock 70kDa protein 2	3950.84	0.207866	0.130606	0.111486	1
ENSGALG00000002216	NEK7	NIMA related kinase 7	1179.78	0.152184	0.0956338	0.111538	1
ENSGALG00000034917	GCDH	glutaryl-CoA dehydrogenase	282.727	0.223388	0.140504	0.111857	1
ENSGALG00000054002	G6PC3	glucose-6-phosphatase catalytic subunit 3	1177.71	0.213183	0.134119	0.111947	1
ENSGALG00000014443	IFFO1	intermediate filament family orphan 1	1151.63	-0.152177	0.0958007	0.112179	1
ENSGALG00000004184	SPARC	secreted protein acidic and cysteine rich	5482.23	0.533479	0.335869	0.112206	1
ENSGALG00000039088	TRAPPC5	trafficking protein particle complex 5	744.295	0.259092	0.163205	0.112394	1
ENSGALG00000000621	KANK3	KN motif and ankyrin repeat domains 3	269.699	1.25391	0.789862	0.112397	1
ENSGALG00000011274	DCN	decorin	127.985	1.89055	1.19103	0.112438	1
ENSGALG00000037441	RPS27	ribosomal protein S27	1553.22	0.206469	0.130105	0.112526	1
ENSGALG00000000913	CHST6	carbohydrate sulfotransferase 6	507.197	0.111824	0.0704676	0.112538	1
ENSGALG00000051275			43.6004	0.300934	0.189652	0.112565	1
ENSGALG00000008627	TTBK1	tau tubulin kinase 1	1353.06	-0.099828	0.0629324	0.112677	1
ENSGALG00000011875	TRPC3	transient receptor potential cation channel subfamily C member 3	325.628	-0.100972	0.0636671	0.112755	1
ENSGALG00000038372	PRDM8	PR/SET domain 8	915.327	0.218198	0.137594	0.11278	1
ENSGALG00000048069	LIX1L	limb and CNS expressed 1 like	188.914	0.243307	0.153445	0.112824	1
ENSGALG00000002467	MTSS2	MTSS1L, I-BAR domain containing	5781.61	0.123848	0.0781354	0.112956	1
ENSGALG00000001816	MAGI3	membrane associated guanylate kinase, WW and PDZ domain containing 3	10694.2	-0.0709016	0.0447331	0.112968	1
ENSGALG00000003570	ATIC	5-aminoimidazole-4-carboxamide ribonucleotide formyltransferase/IMP cyclohydrolase	679.079	0.175139	0.110504	0.112986	1
ENSGALG00000003580	MMP2	matrix metallopeptidase 2	189.566	1.02168	0.64474	0.113047	1
ENSGALG00000010253	ZDHHC17	zinc finger DHHC-type containing 17	3254.7	-0.102726	0.0648312	0.113077	1
ENSGALG00000033051	CAMK1D	calcium/calmodulin dependent protein kinase ID	1176.34	-0.0843069	0.0532208	0.113171	1
ENSGALG00000013229	CMAS	cytidine monophosphate N-acetylneuraminic acid synthetase	397.703	-0.125691	0.0793465	0.113177	1
ENSGALG00000045581		GTPase IMAP family member 8-like	15.5015	0.920569	0.581199	0.113214	1
ENSGALG00000051879			1.32588	-1.91777	1.21116	0.113326	1
ENSGALG00000008389	VBP1	LOC772071	1444.23	-0.11212	0.0708444	0.113508	1
ENSGALG00000017119	TNFRSF19	TNF receptor superfamily member 19	163.742	0.251285	0.158779	0.113511	1
ENSGALG00000024488	CD99	CD99 molecule (Xg blood group)	91.9582	1.51549	0.957744	0.113569	1
ENSGALG00000027864	NFKBIA	NFKB inhibitor alpha	813.965	-0.104391	0.0659801	0.113614	1
ENSGALG00000052408			68.0236	0.248572	0.157142	0.113689	1
ENSGALG00000033246	ZNF740	zinc finger protein 740	440.272	0.14496	0.0916781	0.113837	1
ENSGALG00000037148	CRH	corticotropin releasing hormone	10.7579	-0.558582	0.353289	0.113857	1
ENSGALG00000036659	NDUFAF8	NADH:ubiquinone oxidoreductase complex assembly factor 8	48.552	0.484225	0.306451	0.114082	1
ENSGALG00000007095	CUL2	cullin 2	1071.64	-0.129342	0.0818789	0.114182	1
ENSGALG00000015826	HTR1E	5-hydroxytryptamine receptor 1E	31.6178	0.322255	0.204002	0.114184	1
ENSGALG00000013881	C22H2ORF42	chromosome 22 open reading frame, human C2orf42	467.18	-0.117911	0.0746696	0.114313	1
ENSGALG00000050750	NRN1L	neuritin 1 like	1237.31	0.294442	0.186554	0.114491	1
ENSGALG00000001204	ENKD1	enkurin domain containing 1	447.158	0.155669	0.0986499	0.114568	1
ENSGALG00000036616	NUAK2	NUAK family kinase 2	234.446	-0.251657	0.159537	0.114698	1
ENSGALG00000006479	CCM2L	CCM2 like scaffolding protein	16.9773	0.671721	0.425904	0.114757	1
ENSGALG00000016187	WDR4	WD repeat domain 4	670.447	-0.122819	0.0778849	0.114811	1
ENSGALG00000014413	CCDC58	coiled-coil domain containing 58	190.34	0.170611	0.108205	0.114855	1
ENSGALG00000041183	SGPP1	sphingosine-1-phosphate phosphatase 1	431.327	0.144592	0.0917134	0.114897	1
ENSGALG00000008983	GNB4	G protein subunit beta 4	929.675	-0.0949386	0.0602352	0.114995	1
ENSGALG00000032632	SLC49A4	disrupted in renal carcinoma 2	2190.86	0.0861474	0.0546661	0.115053	1
ENSGALG00000008890	ADGRL4	adhesion G protein-coupled receptor L4	75.3017	1.17469	0.746221	0.115446	1
ENSGALG00000033635	PTGS2	prostaglandin-endoperoxide synthase 2	264.473	-0.231425	0.147024	0.115473	1
ENSGALG00000023542	ALPL	alkaline phosphatase, liver/bone/kidney	900.968	0.177026	0.11249	0.115558	1
ENSGALG00000029632	CHST13	carbohydrate sulfotransferase 13	76.4063	0.342197	0.217449	0.115561	1
ENSGALG00000046727		inositol polyphosphate-1-phosphatase	414.212	0.202472	0.12867	0.115585	1
ENSGALG00000023661		dihydrouridine synthase 4 like	290.48	-0.178584	0.113536	0.115735	1
ENSGALG00000048613	KDM4B	lysine demethylase 4B	3636.53	-0.0859999	0.0546871	0.115816	1
ENSGALG00000005120	FBLN2	fibulin 2	32.6612	1.33874	0.851328	0.115826	1
ENSGALG00000030291	IRF9	interferon regulatory factor 9	7.22781	1.21037	0.769761	0.115859	1
ENSGALG00000011192	PHF10	PHD finger protein 10	608.365	-0.0815111	0.0518395	0.115864	1
ENSGALG00000014811	SMCHD1	structural maintenance of chromosomes flexible hinge domain containing 1	1162.42	-0.187407	0.119201	0.115907	1
ENSGALG00000012121		reticulocalbin 1	339.885	0.180895	0.115064	0.115922	1
ENSGALG00000036645	KIF15	kinesin family member 15	35.4909	-0.428256	0.272487	0.116029	1
ENSGALG00000019755			0.758675	-2.10526	1.33973	0.116087	1
ENSGALG00000054317			14.2685	-0.536943	0.341733	0.116129	1
ENSGALG00000039124	KLHL3	kelch like family member 3	562.747	-0.115831	0.073721	0.116136	1
ENSGALG00000051459			157.02	0.32153	0.204708	0.116258	1
ENSGALG00000050840	APCDD1	APC down-regulated 1	502.373	0.496151	0.315922	0.116302	1
ENSGALG00000004531	PLOD1	procollagen-lysine, 2-oxoglutarate 5-dioxygenase 1	850.904	0.195302	0.124403	0.116436	1
ENSGALG00000035016	ID2	inhibitor of DNA binding 2, HLH protein	2768.08	-0.106495	0.0678662	0.116604	1
ENSGALG00000028175	GJA9	gap junction protein alpha 9	379.866	-0.17339	0.110506	0.116637	1
ENSGALG00000052763	BTG2	BTG anti-proliferation factor 2	3533.47	0.212919	0.135735	0.116734	1
ENSGALG00000000277	GnRH-I	gonadotropin releasing hormone 1	402.695	-0.480159	0.306146	0.116789	1
ENSGALG00000012387	NUP43	nucleoporin 43	438.926	-0.0950926	0.0606493	0.116903	1
ENSGALG00000016067	HMGN1	high mobility group nucleosome binding domain 1	2978.25	-0.144429	0.0921391	0.116996	1
ENSGALG00000053107			72.3747	0.312266	0.199246	0.117058	1
ENSGALG00000006010	FAM103A1	family with sequence similarity 103 member A1	2264.46	-0.133202	0.08506	0.117353	1
ENSGALG00000004860	RASD1	ras related dexamethasone induced 1	375.185	-0.154297	0.0985417	0.117395	1
ENSGALG00000005000	COMTD1	catechol-O-methyltransferase domain containing 1	240.091	-0.19613	0.125266	0.117417	1
ENSGALG00000034294	ATP6V0D2	ATPase H+ transporting V0 subunit d2	292.167	-0.253574	0.161968	0.117447	1
ENSGALG00000054836		inositol 1,4,5-trisphosphate receptor-interacting protein-like 1	2.08559	-2.7167	1.73541	0.117478	1
ENSGALG00000033675	BAHD1	bromo adjacent homology domain containing 1	1116.49	0.0883368	0.0564317	0.117495	1
ENSGALG00000035075	TAP1	transporter 1, ATP-binding cassette, sub-family B (MDR/TAP)	108.478	0.346239	0.221196	0.117512	1
ENSGALG00000008942	FOXN2	forkhead box N2	502.845	-0.126855	0.0810544	0.11757	1
ENSGALG00000005849	PPDPF	pancreatic progenitor cell differentiation and proliferation factor	8158.09	0.211939	0.135486	0.117751	1
ENSGALG00000013086	IKZF1	IKAROS family zinc finger 1	22.1737	0.40983	0.262041	0.117819	1
ENSGALG00000033894	MEA1	male-enhanced antigen 1	290.884	0.363911	0.232686	0.117828	1
ENSGALG00000026089	SLC26A6	solute carrier family 26 member 6	1.8204	1.46169	0.934704	0.117864	1
ENSGALG00000018998	UNC5A	unc-5 netrin receptor A	945.849	0.177613	0.113585	0.117888	1
ENSGALG00000040828		DNA polymerase beta	1165.92	-0.108184	0.0691908	0.117921	1
ENSGALG00000011355	WNT10A	Wnt family member 10A	348.296	0.235014	0.150328	0.117973	1
ENSGALG00000001144	ZNF346	zinc finger protein 346	1274.7	0.0819787	0.0524609	0.118132	1
ENSGALG00000005808	KREMEN1	kringle containing transmembrane protein 1	25.2434	0.474671	0.303763	0.118138	1
ENSGALG00000010847	VEGFC	vascular endothelial growth factor C	413.996	-0.199802	0.127888	0.118211	1
ENSGALG00000015364	GUCA1C	guanylate cyclase activator 1C	2701.34	-0.220398	0.141094	0.118274	1
ENSGALG00000043861		IQ motif containing M	15.9772	-0.388662	0.248867	0.118352	1
ENSGALG00000035696	RRP1B	ribosomal RNA processing 1B	1594.96	-0.0986778	0.0631954	0.118412	1
ENSGALG00000007721	ARHGAP21	Rho GTPase activating protein 21	5778.41	-0.162533	0.104113	0.118495	1
ENSGALG00000042621	HNF4G	hepatocyte nuclear factor 4 gamma	1.466	1.4013	0.897679	0.118517	1
ENSGALG00000011328	GLB1L	galactosidase beta 1 like	450.233	0.216701	0.138842	0.118575	1
ENSGALG00000004503		centromere protein V	685.185	-0.120104	0.0769665	0.118649	1
ENSGALG00000035465	WDR76	WD repeat domain 76	253.528	0.182719	0.117106	0.118691	1
ENSGALG00000003185	SCPEP1	serine carboxypeptidase 1	454.573	0.191374	0.122657	0.118703	1
ENSGALG00000031960	LEF1	lymphoid enhancer binding factor 1	14.4085	1.74273	1.11696	0.118703	1
ENSGALG00000034889	OTX2	orthodenticle homeobox 2	5883.28	0.0854532	0.0547867	0.11882	1
ENSGALG00000008479	PLEKHM3	pleckstrin homology domain containing M3	971.839	0.100261	0.0643349	0.119133	1
ENSGALG00000010763	TRIP11	thyroid hormone receptor interactor 11	1431.1	-0.124007	0.0795817	0.119179	1
ENSGALG00000051077			118.377	1.19672	0.768011	0.119183	1
ENSGALG00000050332			9.91288	1.21202	0.778335	0.119423	1
ENSGALG00000002106	CLCC1	chloride channel CLIC like 1	1196.48	0.117205	0.0752739	0.119458	1
ENSGALG00000014280	AICDA	activation induced cytidine deaminase	0.524213	-2.44777	1.5721	0.11947	1
ENSGALG00000035260	RBM14	RNA binding motif protein 14	883.324	0.181709	0.116706	0.119474	1
ENSGALG00000043172	CLVS1	clavesin 1	1378.67	-0.0988059	0.0634768	0.119573	1
ENSGALG00000013193	IRX2	iroquois homeobox 2	171.115	0.227768	0.146354	0.11964	1
ENSGALG00000051284			1.93157	1.48985	0.957552	0.119734	1
ENSGALG00000054914			32.3559	0.544355	0.349922	0.119792	1
ENSGALG00000053555			40.0476	0.369002	0.23732	0.119977	1
ENSGALG00000029533	LRP5	LDL receptor related protein 5	569.12	0.198896	0.127929	0.120008	1
ENSGALG00000049073			6.58005	-1.41426	0.909671	0.120019	1
ENSGALG00000008529	FASTKD2	FAST kinase domains 2	663.353	-0.0915326	0.0588751	0.12002	1
ENSGALG00000002319	TEKT2	tektin 2	14.3099	0.55697	0.358359	0.120132	1
ENSGALG00000000295		immunoglobulin-like and fibronectin type III domain containing 1	22.714	-0.378993	0.244038	0.120421	1
ENSGALG00000054240			1.00231	-1.59075	1.02433	0.12043	1
ENSGALG00000013583	FAM114A1	family with sequence similarity 114 member A1	100.942	0.39597	0.254986	0.120446	1
ENSGALG00000026374	PFDN2	prefoldin subunit 2	1144.76	0.154197	0.0993783	0.120755	1
ENSGALG00000027365	HIVEP3	human immunodeficiency virus type I enhancer binding protein 3	1556.78	-0.155167	0.100007	0.120768	1
ENSGALG00000012802	F13A1	coagulation factor XIII A chain	64.0255	0.826466	0.532727	0.120809	1
ENSGALG00000043823	ECSIT	ECSIT signalling integrator	571.813	0.227265	0.146503	0.120839	1
ENSGALG00000005648		sestrin 2	566.214	0.137291	0.0885145	0.120889	1
ENSGALG00000038994	KPTN	kaptin, actin binding protein	281.221	0.212279	0.136864	0.120895	1
ENSGALG00000016624	ELP3	elongator acetyltransferase complex subunit 3	767.026	0.108183	0.0697546	0.120922	1
ENSGALG00000047167	DNAJC30	DnaJ heat shock protein family (Hsp40) member C30	15.0212	0.740537	0.477675	0.121071	1
ENSGALG00000033300	CORO1B	coronin-1B-like	1191.13	0.162199	0.104643	0.121136	1
ENSGALG00000047706			1.66058	1.93334	1.24757	0.121217	1
ENSGALG00000036125	SHE	Src homology 2 domain containing E	49.4804	1.1796	0.761297	0.121272	1
ENSGALG00000011537	PDE10A	phosphodiesterase 10A	300.406	-0.174662	0.112728	0.121284	1
ENSGALG00000043904	SH3RF2	SH3 domain containing ring finger 2	8.22398	0.610574	0.394075	0.121289	1
ENSGALG00000021569	C1QA	complement C1q A chain	100.633	0.659905	0.42596	0.121329	1
ENSGALG00000014686	FBN2	fibrillin 2	38.0127	-0.422043	0.27256	0.121517	1
ENSGALG00000002289	CHAT	choline O-acetyltransferase	247.29	-0.185623	0.119891	0.121559	1
ENSGALG00000039385		epidermal differentiation-specific protein-like	3.86896	1.13618	0.733937	0.121607	1
ENSGALG00000019718	KRT13	keratin 13	1.21863	1.97875	1.27849	0.121688	1
ENSGALG00000005323	DIRAS2	DIRAS family GTPase 2	1310.05	-0.123758	0.0799648	0.121704	1
ENSGALG00000026161			4501.75	-0.159863	0.1033	0.121728	1
ENSGALG00000045312	SEMA6C	semaphorin 6C	638.262	0.325486	0.210463	0.121978	1
ENSGALG00000016504	ITSN2	intersectin 2	1286.93	-0.12301	0.0795405	0.121981	1
ENSGALG00000039999		frizzled class receptor 8	349.642	0.280956	0.181688	0.122016	1
ENSGALG00000033039	ENG	endoglin	199.855	1.48703	0.961778	0.122075	1
ENSGALG00000013803	ADGRG6	adhesion G protein-coupled receptor G6	51.0525	0.652469	0.422125	0.122182	1
ENSGALG00000036283	RBM8A	RNA binding motif protein 8A	985.959	0.151326	0.0979171	0.122237	1
ENSGALG00000033301	DCAF1	DDB1 and CUL4 associated factor 1	1316.86	-0.0922998	0.0597324	0.122293	1
ENSGALG00000040069	BARHL2	BarH like homeobox 2	498.979	0.252531	0.163451	0.122347	1
ENSGALG00000010794	MEOX2	mesenchyme homeobox 2	1.47794	2.34298	1.51679	0.122421	1
ENSGALG00000050819			5.6229	0.918584	0.594741	0.122465	1
ENSGALG00000003925	MYPN	myopalladin	328.218	0.168755	0.109266	0.12248	1
ENSGALG00000003464		tetratricopeptide repeat domain 25	64.2125	-0.279507	0.180977	0.122483	1
ENSGALG00000040453	SRA1	steroid receptor RNA activator 1	265.264	0.324246	0.209947	0.122487	1
ENSGALG00000050064			1043.57	-0.170379	0.110349	0.122588	1
ENSGALG00000031590	B3GAT2	beta-1,3-glucuronyltransferase 2	776.499	0.111086	0.0719535	0.122623	1
ENSGALG00000053198		filamin A interacting protein 1 like	30.8932	-0.412962	0.267648	0.122847	1
ENSGALG00000022440	EVA1B	eva-1 homolog B	2.09186	1.65971	1.07583	0.122897	1
ENSGALG00000051401	RASIP1	ras-interacting protein 1-like	557.879	0.24128	0.156409	0.122922	1
ENSGALG00000042184	ALDH4A1	aldehyde dehydrogenase 4 family member A1	445.53	0.201572	0.130673	0.122935	1
ENSGALG00000045762		shisa family member 8	876.777	0.232162	0.150526	0.122992	1
ENSGALG00000003160	CERS1	ceramide synthase 1	6833.13	0.0942708	0.0611469	0.123144	1
ENSGALG00000016281	DMD	dystrophin	7516.58	-0.0774113	0.050243	0.12338	1
ENSGALG00000039071		importin 4	399.932	0.209446	0.135995	0.123536	1
ENSGALG00000002714	TMEM132C	transmembrane protein 132C	1828.85	0.0984959	0.0639821	0.123699	1
ENSGALG00000003052	AGFG1	ArfGAP with FG repeats 1	1942.8	-0.0659697	0.0428567	0.123729	1
ENSGALG00000051280	DNAJB1	dnaJ homolog subfamily B member 1-like	1345.42	0.145774	0.0947039	0.123741	1
ENSGALG00000041346	CXCL12	C-X-C motif chemokine ligand 12	785.887	0.142005	0.0922833	0.123855	1
ENSGALG00000039205		T-complex protein 1 subunit gamma-like	3.55848	-3.22621	2.0969	0.123911	1
ENSGALG00000046964	CPLANE2	ciliogenesis and planar polarity effector 2	251.022	0.229724	0.149355	0.124023	1
ENSGALG00000005753		nuclear cap binding protein subunit 2, 20kDa	2713.81	0.0855619	0.0556414	0.124113	1
ENSGALG00000002891	ACADL	acyl-CoA dehydrogenase, long chain	1768.21	0.0768429	0.0499916	0.124265	1
ENSGALG00000030902		snail family transcriptional repressor 2	18.6921	1.01671	0.66151	0.124304	1
ENSGALG00000006379	SHH	sonic hedgehog	156.019	0.199561	0.129851	0.124331	1
ENSGALG00000048125			2.46216	-1.95825	1.27455	0.124436	1
ENSGALG00000004113		putative P2Y purinoceptor 10-like	65.804	0.270319	0.175951	0.124458	1
ENSGALG00000048754			357.4	0.167719	0.109225	0.124653	1
ENSGALG00000013818	CITED2	Cbp/p300 interacting transactivator with Glu/Asp rich carboxy-terminal domain 2	60.0924	0.354188	0.230679	0.124681	1
ENSGALG00000017197	CNTN5	contactin 5	971.64	-0.111009	0.0723024	0.124699	1
ENSGALG00000031977	CACNG2	calcium voltage-gated channel auxiliary subunit gamma 2	1115.1	-0.10217	0.0665487	0.124719	1
ENSGALG00000039173	RGMA	repulsive guidance molecule family member a	825.669	0.149267	0.097283	0.124941	1
ENSGALG00000049654	VWA3A	von Willebrand factor A domain containing 3A	65.7719	-0.436366	0.284398	0.124944	1
ENSGALG00000047963	MECP2	methyl-CpG binding protein 2	207.14	0.249566	0.162666	0.124975	1
ENSGALG00000005478	SNX7	sorting nexin 7	219.278	0.211651	0.137953	0.124975	1
ENSGALG00000004695	ECM2	extracellular matrix protein 2	18.9082	0.731459	0.476893	0.125079	1
ENSGALG00000023296	TAL1	TAL bHLH transcription factor 1, erythroid differentiation factor	33.6756	0.939045	0.61231	0.125125	1
ENSGALG00000015367	NECTIN3	nectin cell adhesion molecule 3	658.737	0.138092	0.0900438	0.125126	1
ENSGALG00000006110	PLK1	polo like kinase 1	6.44461	1.04121	0.679085	0.125213	1
ENSGALG00000022871	HHLA2	HERV-H LTR-associating 2	1540.84	0.194094	0.126672	0.12546	1
ENSGALG00000008546	FGD5	FYVE, RhoGEF and PH domain containing 5	199.448	0.374569	0.244461	0.125468	1
ENSGALG00000028643	ANAPC10	anaphase promoting complex subunit 10	184.977	-0.199848	0.130431	0.125471	1
ENSGALG00000048239		CDC42 small effector protein 2-C-like	1140.27	-0.125724	0.0820721	0.125553	1
ENSGALG00000020745	RHO	rhodopsin	55059.7	-0.251409	0.164139	0.1256	1
ENSGALG00000033656	DQX1	DEAQ-box RNA dependent ATPase 1	1251.2	0.19793	0.129241	0.12565	1
ENSGALG00000001565	C5	complement component 5	7.56346	-0.615932	0.402235	0.125701	1
ENSGALG00000037955	INTS8	integrator complex subunit 8	1937.05	-0.129442	0.0845559	0.125806	1
ENSGALG00000026422		poly(ADP-ribose) polymerase family member 14	9.77133	1.3774	0.899765	0.125807	1
ENSGALG00000041616	IRF2BPL	interferon regulatory factor 2 binding protein-like	1145.5	0.156299	0.102109	0.125842	1
ENSGALG00000007371	IGDCC3	immunoglobulin superfamily DCC subclass member 3	93.5783	0.281793	0.184132	0.125921	1
ENSGALG00000026176	EXOC1L	exocyst complex component 1-like	1.69012	-1.25566	0.820711	0.126024	1
ENSGALG00000054379	TSPAN32	tetraspanin 32	1.34987	1.71604	1.12169	0.126048	1
ENSGALG00000008059	ASCC2	activating signal cointegrator 1 complex subunit 2	489.84	-0.100153	0.0654684	0.126069	1
ENSGALG00000007382	CDA	cytidine deaminase	71.6006	0.383037	0.250433	0.126141	1
ENSGALG00000015191	CD200R1L	CD200 receptor 1-like	1.79302	-1.71879	1.12395	0.126207	1
ENSGALG00000003838		protein FAM49A-like	1181.77	-0.101034	0.0660763	0.126251	1
ENSGALG00000005094	GRAPL	GRB2 related adaptor protein like	23.6137	0.426377	0.278856	0.126259	1
ENSGALG00000006482	FAH	fumarylacetoacetate hydrolase	8.09342	-0.671232	0.439017	0.126278	1
ENSGALG00000034584		neural precursor cell expressed, developmentally down-regulated 4-like, E3 ubiquitin protein ligase	3014.09	0.119365	0.0780708	0.126283	1
ENSGALG00000051144	EVI5L	ecotropic viral integration site 5 like	4491.32	-0.147345	0.096388	0.126348	1
ENSGALG00000008807	DCUN1D1	defective in cullin neddylation 1 domain containing 1	1404.16	-0.108362	0.0708965	0.126399	1
ENSGALG00000047566		deoxyguanosine kinase	432.604	0.260528	0.170453	0.126404	1
ENSGALG00000049287	ATP6V0E1	ATPase H+ transporting V0 subunit e1	374.635	0.258995	0.169487	0.126485	1
ENSGALG00000002099		6-phosphofructo-2-kinase/fructose-2,6-biphosphatase 4-like	786.699	-0.107006	0.0700949	0.126865	1
ENSGALG00000028083	THSD1	thrombospondin type 1 domain containing 1	22.4426	0.816809	0.53511	0.126903	1
ENSGALG00000009314	CACUL1	CDK2 associated cullin domain 1	409.072	-0.126814	0.0830796	0.126906	1
ENSGALG00000030613	PDGFRB	platelet derived growth factor receptor beta	22.4574	1.17643	0.770773	0.126936	1
ENSGALG00000010406	TMEM63C	transmembrane protein 63C	2900.03	-0.0700334	0.0458869	0.126955	1
ENSGALG00000007000	NR2F2	nuclear receptor subfamily 2 group F member 2	2030.05	0.212998	0.139592	0.127044	1
ENSGALG00000054005	PPP1R37	protein phosphatase 1 regulatory subunit 37-like	2490.33	0.117178	0.0768065	0.127103	1
ENSGALG00000049402			31.8415	0.575274	0.377164	0.127194	1
ENSGALG00000042220	PRUNE1	prune exopolyphosphatase	531.86	0.235923	0.154748	0.127367	1
ENSGALG00000007673	LRRC59	leucine rich repeat containing 59	947.468	-0.0923086	0.0605628	0.127464	1
ENSGALG00000004570	NCOA3	nuclear receptor coactivator 3	1439.14	-0.0902205	0.0591994	0.127506	1
ENSGALG00000002783	SLC43A2	solute carrier family 43 member 2	1069.11	0.140997	0.0925257	0.127541	1
ENSGALG00000010186	CAPN11	calpain 11	3629.97	-0.106615	0.06999	0.127687	1
ENSGALG00000049369			726.675	-0.139394	0.0915171	0.127721	1
ENSGALG00000048475			89.301	0.516905	0.339409	0.127769	1
ENSGALG00000017106	ATP8A2	ATPase phospholipid transporting 8A2	1356.81	-0.0880412	0.0578427	0.127989	1
ENSGALG00000041857	ZC3H15	zinc finger CCCH-type containing 15	2713.67	-0.0892321	0.0586359	0.128059	1
ENSGALG00000014892	CEP85L	centrosomal protein 85 like	1264.6	-0.138255	0.0908538	0.128077	1
ENSGALG00000000374	RNPEP	arginyl aminopeptidase	574.635	0.136714	0.0898487	0.12811	1
ENSGALG00000015391		potassium channel modulatory factor 1	1087.14	-0.0731932	0.0481031	0.128112	1
ENSGALG00000023844		WNT1 inducible signaling pathway protein 2	0.826282	-2.48657	1.63455	0.128195	1
ENSGALG00000012179	SOCS4	suppressor of cytokine signaling 4	948.502	-0.0764646	0.050285	0.128354	1
ENSGALG00000050150	STX5	syntaxin 5	496.769	-0.108561	0.0714118	0.12846	1
ENSGALG00000029692	NEUROG1	neurogenin 1	1.12552	-1.85542	1.22055	0.128472	1
ENSGALG00000043164	TNKS	tankyrase	3042.2	-0.0959481	0.0631258	0.128523	1
ENSGALG00000037378	RPRM	reprimo, TP53 dependent G2 arrest mediator homolog	108.526	0.219106	0.144183	0.128601	1
ENSGALG00000034772		solute carrier family 27 member 2	0.750682	-2.29744	1.5124	0.128745	1
ENSGALG00000010255	NASP	nuclear autoantigenic sperm protein	503.137	-0.12978	0.085455	0.128839	1
ENSGALG00000002313	SLC38A7	solute carrier family 38 member 7	1462.77	0.06781	0.044656	0.128889	1
ENSGALG00000030084	EXOSC7	exosome component 7	421.688	-0.114668	0.0755522	0.12908	1
ENSGALG00000004769	PSAP	prosaposin	34706.4	0.0995921	0.0656368	0.129185	1
ENSGALG00000054713		GRIP1 associated protein 1	846.578	0.15043	0.0991511	0.12922	1
ENSGALG00000053657	LATS2	large tumor suppressor kinase 2	395.549	0.137512	0.0906383	0.129229	1
ENSGALG00000053516			37.5332	-0.321883	0.212176	0.129253	1
ENSGALG00000009879		transmembrane BAX inhibitor motif containing 4	2945.91	0.107362	0.0707742	0.129276	1
ENSGALG00000008557	ARL5B	ADP ribosylation factor like GTPase 5B	374.018	-0.146001	0.0962966	0.12948	1
ENSGALG00000028283	CCDC92B	coiled-coil domain containing 92B	638.927	0.167666	0.110596	0.129515	1
ENSGALG00000015917	EEF1A1	eukaryotic translation elongation factor 1 alpha 1	72031.3	0.113578	0.0749433	0.129641	1
ENSGALG00000020003	MAP3K4	mitogen-activated protein kinase kinase kinase 4	1486.37	-0.135208	0.0892289	0.129698	1
ENSGALG00000011241	RFTN1	raftlin, lipid raft linker 1	1153.72	0.0991604	0.0654438	0.129722	1
ENSGALG00000032234	MARCH5	membrane associated ring-CH-type finger 5	1697.56	-0.163797	0.108121	0.129787	1
ENSGALG00000028084	FAAH2	fatty acid amide hydrolase 2	1627.41	0.137814	0.090987	0.129859	1
ENSGALG00000016442	RRM2	ribonucleotide reductase regulatory subunit M2	14.5021	1.02105	0.674124	0.129867	1
ENSGALG00000040393	BORCS5	BLOC-1 related complex subunit 5	1767.98	0.08184	0.0540383	0.129904	1
ENSGALG00000012237	POLE2	DNA polymerase epsilon 2, accessory subunit	521.004	-0.157343	0.103924	0.130019	1
ENSGALG00000005662	AMPD3	adenosine monophosphate deaminase 3	649.299	-0.126351	0.0834571	0.130034	1
ENSGALG00000001463	PDIK1L	PDLIM1 interacting kinase 1 like	301.321	-0.178001	0.11767	0.130352	1
ENSGALG00000012150	TAB1	TGF-beta activated kinase 1 (MAP3K7) binding protein 1	1001.94	0.0758298	0.050129	0.130357	1
ENSGALG00000004965	SLC27A4	solute carrier family 27 member 4	1463.04	0.103986	0.0687532	0.130419	1
ENSGALG00000054130	PPOX	protoporphyrinogen oxidase	107.529	0.267884	0.177231	0.130663	1
ENSGALG00000006494	GRAMD1B	GRAM domain containing 1B	3613.18	-0.0918547	0.0607807	0.130725	1
ENSGALG00000016205	PDXK	pyridoxal (pyridoxine, vitamin B6) kinase	1262.58	-0.117373	0.0776766	0.130777	1
ENSGALG00000003149		inositol 1,4,5-trisphosphate receptor type 3	163.155	0.830022	0.549344	0.130806	1
ENSGALG00000003861		HECT and RLD domain containing E3 ubiquitin protein ligase 4	1778.17	-0.0924351	0.0611845	0.130849	1
ENSGALG00000012480	NMI	N-myc and STAT interactor	170.671	0.348367	0.230602	0.130869	1
ENSGALG00000039072		dnaJ homolog subfamily A member 1-like	1414.04	0.174002	0.11523	0.131032	1
ENSGALG00000036747		tetratricopeptide repeat domain 31	92.1018	0.264261	0.175026	0.131085	1
ENSGALG00000016994	NUDT15	nudix hydrolase 15	239.984	0.171838	0.11382	0.13111	1
ENSGALG00000047632			161.094	0.327951	0.217227	0.131116	1
ENSGALG00000017389	SIX4	SIX homeobox 5	64.3102	0.237295	0.157217	0.13121	1
ENSGALG00000033573		G-patch domain and KOW motifs	210.902	0.249196	0.165149	0.131321	1
ENSGALG00000048565	PRKCSH	uncharacterized LOC107050604	860.528	0.118759	0.0787224	0.131407	1
ENSGALG00000011811	SYNE2	spectrin repeat containing nuclear envelope protein 2	5684.32	-0.151854	0.10067	0.131444	1
ENSGALG00000006225	EFL1	elongation factor like GTPase 1	1388.46	-0.0810215	0.0537149	0.131462	1
ENSGALG00000033204	PQLC2	PQ loop repeat containing 2	129.305	0.188101	0.124716	0.131493	1
ENSGALG00000052586			38.4971	-0.384545	0.254984	0.131526	1
ENSGALG00000049444		MHC class I polypeptide-related sequence A	3.65102	1.46906	0.97425	0.131582	1
ENSGALG00000052648	PRR14L	proline rich 14-like	1206.28	-0.15222	0.100966	0.131647	1
ENSGALG00000008795	GPAM	glycerol-3-phosphate acyltransferase, mitochondrial	868.085	-0.113212	0.0751094	0.131735	1
ENSGALG00000011532	CYP27C1	cytochrome P450 family 27 subfamily C member 1	4.5705	-1.27455	0.84582	0.131841	1
ENSGALG00000011565	TDRD9	tudor domain containing 9	217.028	-0.218112	0.144773	0.131919	1
ENSGALG00000019261	ARHGAP8	Rho GTPase activating protein 8	11.8421	1.44606	0.95991	0.131951	1
ENSGALG00000045684		plasmalemma vesicle associated protein	52.6249	1.30281	0.864974	0.13202	1
ENSGALG00000003484	BARD1	BRCA1 associated RING domain 1	54.8255	0.298215	0.198035	0.1321	1
ENSGALG00000054882	PREB	prolactin regulatory element binding	368.07	0.335676	0.222969	0.132199	1
ENSGALG00000052689		ataxin-2-like protein	57.7933	0.288265	0.19152	0.132287	1
ENSGALG00000014337	NWD2	NACHT and WD repeat domain containing 2	1985.91	-0.131125	0.0871612	0.132479	1
ENSGALG00000031729	MOB3A	MOB kinase activator 3A	739.723	0.11438	0.076053	0.132594	1
ENSGALG00000041898	FAM43A	family with sequence similarity 43 member A	1870.87	0.28617	0.190285	0.132606	1
ENSGALG00000014750			2.23314	-1.36289	0.906387	0.132671	1
ENSGALG00000051065	PYGO2	pygopus family PHD finger 2	625.189	0.210932	0.140343	0.132845	1
ENSGALG00000021079	RGS19	regulator of G-protein signaling 19	113.284	0.20885	0.138959	0.132849	1
ENSGALG00000010307	ACYP1	acylphosphatase 1	1175.63	0.164438	0.109417	0.132874	1
ENSGALG00000051358			81.6441	0.357833	0.238124	0.132913	1
ENSGALG00000025809	TMEM161A	transmembrane protein 161A	487.473	0.158855	0.105716	0.132926	1
ENSGALG00000011932	XRCC6	X-ray repair complementing defective repair in Chinese hamster cells 6	368.321	-0.147658	0.0983268	0.133174	1
ENSGALG00000002080	DOCK2	dedicator of cytokinesis 2	96.1629	0.230782	0.153687	0.13319	1
ENSGALG00000032619	SYPL2	synaptophysin like 2	2.50391	1.13107	0.753358	0.133258	1
ENSGALG00000042112	EIF4E	eukaryotic translation initiation factor 4E	1845.46	-0.0771598	0.0513933	0.133263	1
ENSGALG00000006802	LAMB2	laminin, beta 2 (laminin S)	782.897	0.361841	0.241122	0.133446	1
ENSGALG00000031859	NKX3-2	NK3 homeobox 2	0.549369	2.4001	1.59978	0.133546	1
ENSGALG00000035679	LMO1	LIM domain only 1 (rhombotin 1)	450.75	0.164364	0.109567	0.133582	1
ENSGALG00000002144	THRAP3	thyroid hormone receptor associated protein 3	6527.07	-0.0755306	0.0503569	0.133639	1
ENSGALG00000016215	DIPK2B	chromosome 1 open reading frame, human CXorf36	3.15837	2.07374	1.38259	0.133642	1
ENSGALG00000028158	FGF7	fibroblast growth factor 7	18.6294	-0.492605	0.328509	0.133739	1
ENSGALG00000015689	ECPAS	Ecm29 proteasome adaptor and scaffold	1824.86	-0.1059	0.0706332	0.133797	1
ENSGALG00000026820	RNF146	ring finger protein 146	1711.72	-0.0656841	0.0438138	0.133831	1
ENSGALG00000014687	EPHA1	EPH receptor A1	9.33425	-0.496554	0.33125	0.133866	1
ENSGALG00000051549			23.9214	-0.528912	0.352931	0.133971	1
ENSGALG00000009300	NUMB	NUMB, endocytic adaptor protein	2062.66	-0.0882461	0.0588886	0.133997	1
ENSGALG00000002397	PSPH	phosphoserine phosphatase	142.862	-0.178433	0.11911	0.134121	1
ENSGALG00000041731	CAPN7	calpain 7	646.933	-0.0944405	0.0630434	0.134127	1
ENSGALG00000029444	CLK2	CDC like kinase 2	873.596	-0.13589	0.0907354	0.134225	1
ENSGALG00000002624	BMS1	Gallus gallus BMS1, ribosome biogenesis factor (BMS1), mRNA.	1017.26	-0.0995719	0.066499	0.134303	1
ENSGALG00000011117	AGT	angiotensinogen	323.176	-0.821852	0.549037	0.13442	1
ENSGALG00000012610	CTSV	cathepsin V	3386.06	0.196127	0.131072	0.134568	1
ENSGALG00000004383	TIMM22	translocase of inner mitochondrial membrane 22	537.968	0.10421	0.0696664	0.134695	1
ENSGALG00000016845	NAXD	NAD(P)HX dehydratase	2611.33	-0.0549352	0.0367285	0.134729	1
ENSGALG00000054198			301.222	-0.170606	0.114064	0.13473	1
ENSGALG00000008880	VTI1A	vesicle transport through interaction with t-SNAREs 1A	1251.8	-0.0696516	0.0465802	0.134835	1
ENSGALG00000009067	GPR50	G protein-coupled receptor 50	34.0823	0.330327	0.220933	0.134877	1
ENSGALG00000014262			520.728	0.0934104	0.0624767	0.134882	1
ENSGALG00000051412	PEA15	astrocytic phosphoprotein PEA-15-like	2466.14	-0.0701581	0.0469265	0.134898	1
ENSGALG00000007495	SLC24A1	solute carrier family 24 member 1	1945.99	-0.270115	0.180697	0.134954	1
ENSGALG00000054252	TM4SF1	transmembrane 4 L six family member 1	2.36208	-1.11652	0.747076	0.135039	1
ENSGALG00000005699	NLK	nemo like kinase	1802.15	0.0915333	0.0612516	0.135076	1
ENSGALG00000033770			199.273	-0.201282	0.13471	0.135128	1
ENSGALG00000023199	HNRNPDL	heterogeneous nuclear ribonucleoprotein D like	7140.56	-0.108296	0.0724964	0.135223	1
ENSGALG00000011003	SLC35F3	solute carrier family 35 member F3	171.752	0.173283	0.116009	0.135255	1
ENSGALG00000016661	BLK	BLK proto-oncogene, Src family tyrosine kinase	16.6154	0.674951	0.451991	0.135363	1
ENSGALG00000027247	EOMES	eomesodermin	226.537	-0.261955	0.175437	0.135396	1
ENSGALG00000011464	EIF5	eukaryotic translation initiation factor 5	10921	-0.097258	0.0651392	0.135417	1
ENSGALG00000010169		transmembrane protein 151B	729.159	0.125682	0.0841886	0.135475	1
ENSGALG00000010417	VDHAP	vitamin D3 hydroxylase associated protein	5.59321	-0.898216	0.601706	0.135494	1
ENSGALG00000027696		ectoderm-neural cortex protein 1-like	16.2498	0.733775	0.491559	0.135503	1
ENSGALG00000007707	TRAPPC4	trafficking protein particle complex 4	3060.12	0.0802571	0.0537745	0.135575	1
ENSGALG00000001561	MXRA8	matrix remodeling associated 8	86.1157	0.336932	0.225772	0.135606	1
ENSGALG00000006513	F9	coagulation factor IX	6.69004	0.685162	0.459146	0.135633	1
ENSGALG00000015218	SLC19A2	solute carrier family 19 member 2	73.0123	0.25851	0.173264	0.135699	1
ENSGALG00000005872	BANP	BTG3 associated nuclear protein	493.24	0.107162	0.0718387	0.135776	1
ENSGALG00000008022	TAPBP	TAP binding protein	140.915	0.49384	0.331088	0.135812	1
ENSGALG00000006094	PHF6	PHD finger protein 6	439.968	-0.114065	0.0764884	0.135889	1
ENSGALG00000002622	FCHSD1	FCH and double SH3 domains 1	356.685	0.135875	0.0911676	0.136124	1
ENSGALG00000011065	SPRTN	SprT-like N-terminal domain	936.904	0.0964075	0.064706	0.136243	1
ENSGALG00000004220	SERINC3	serine incorporator 3	4478.63	0.112509	0.0755189	0.136274	1
ENSGALG00000000863	DYRK3	dual specificity tyrosine phosphorylation regulated kinase 3	1102.73	-0.120262	0.0807422	0.136368	1
ENSGALG00000040023	MAPK11	mitogen-activated protein kinase 11	232.72	0.151618	0.101814	0.136444	1
ENSGALG00000010837	ASB5	ankyrin repeat and SOCS box containing 5	1084.61	0.126831	0.0851745	0.13647	1
ENSGALG00000042833	MAPK14	mitogen-activated protein kinase 14	1059.61	-0.0746315	0.0501213	0.136483	1
ENSGALG00000046862	UBE2Q2	ubiquitin conjugating enzyme E2 Q2	2101.08	-0.0921227	0.061895	0.136653	1
ENSGALG00000053595	CXXC4	CXXC finger protein 4	218.667	0.190036	0.127698	0.136704	1
ENSGALG00000016630	EXTL3	exostosin like glycosyltransferase 3	4572.2	0.067879	0.0456263	0.136826	1
ENSGALG00000037962	C1H21ORF59	chromosome 1 open reading frame, human C21orf59	725.466	0.0951155	0.0639607	0.13699	1
ENSGALG00000002612	U2SURP	U2 snRNP associated SURP domain containing	3359.99	-0.118608	0.0797675	0.137034	1
ENSGALG00000011494	CNOT10	CCR4-NOT transcription complex subunit 10	898.77	-0.101533	0.068285	0.137041	1
ENSGALG00000012408	PSMC6	proteasome 26S subunit, ATPase 6	4848.89	-0.0597225	0.0401672	0.137055	1
ENSGALG00000010020	TTC7A	tetratricopeptide repeat domain 7A	132.906	-0.18114	0.121845	0.137111	1
ENSGALG00000003681	TOP1	DNA topoisomerase I	3390.7	-0.0746361	0.0502061	0.137122	1
ENSGALG00000041124	NOLC1	nucleolar and coiled-body phosphoprotein 1	775.153	-0.0847472	0.0570224	0.137224	1
ENSGALG00000011718	ZBTB1	zinc finger and BTB domain containing 1	902.151	-0.0830295	0.0558719	0.13726	1
ENSGALG00000046347	FOXRED1	FAD-dependent oxidoreductase domain containing 1	214.769	0.211185	0.142111	0.137263	1
ENSGALG00000053353	BOP1	block of proliferation 1	1025.55	0.129025	0.0868426	0.137349	1
ENSGALG00000016823	TFDP1	transcription factor Dp family member 3	518.115	-0.109833	0.0739471	0.137465	1
ENSGALG00000026449		histone H2A type 2-B-like	1670.32	0.369647	0.248925	0.13755	1
ENSGALG00000003595			407.373	0.177711	0.119704	0.137654	1
ENSGALG00000000461	MRC2	mannose receptor C type 2	322.439	0.603602	0.406589	0.137663	1
ENSGALG00000015089	GAP43	growth associated protein 43	1629.17	-0.106466	0.0717627	0.137919	1
ENSGALG00000047176			4.6725	-0.681495	0.459431	0.137982	1
ENSGALG00000013430		LOC420992	1472.31	-0.108441	0.073106	0.137983	1
[truncated: 15,137 more rows]

## Sheet: ZT04_occl_v_open_retina
ensembl_gene_id	gene_name	description	baseMean	log2FoldChange	lfcSE	pvalue	padj
ENSGALG00000054095		osteoclast-associated immunoglobulin-like receptor	2.18028	19.1365	1.96882	2.48317e-22	3.79975e-18
ENSGALG00000026005	DIO2	deiodinase, iodothyronine type II	2742.72	-0.666975	0.110504	1.58243e-09	1.21072e-05
ENSGALG00000007222	UTS2B	urotensin 2B	179.123	-0.948915	0.163352	6.28388e-09	2.6472e-05
ENSGALG00000030420	ECEL1	endothelin converting enzyme like 1	141.698	-2.15439	0.371905	6.91988e-09	2.6472e-05
ENSGALG00000027526	COL9A2	collagen type IX alpha 2 chain	178.558	-4.04248	0.729613	3.01458e-08	9.22581e-05
ENSGALG00000039209	WIF1	WNT inhibitory factor 1	2634.53	-1.7436	0.323996	7.38567e-08	0.000188359
ENSGALG00000007000	NR2F2	nuclear receptor subfamily 2 group F member 2	2030.05	-0.739322	0.140347	1.38055e-07	0.000301789
ENSGALG00000005503	WFDC1	WAP four-disulfide core domain 1	141.851	-1.81967	0.351643	2.28182e-07	0.000436455
ENSGALG00000032749		solute carrier family 14 member 2	36.0504	-3.12526	0.608715	2.83364e-07	0.000481782
ENSGALG00000023933	G0S2	G0/G1 switch 2	2044.21	0.587925	0.116184	4.18654e-07	0.000640624
ENSGALG00000038775	SPON1	spondin 1	4418.3	-0.372759	0.0742845	5.22128e-07	0.000726327
ENSGALG00000000311	DOCK5	dedicator of cytokinesis 5	261.376	-0.601905	0.125552	1.63446e-06	0.00196761
ENSGALG00000031105	SLC4A4	solute carrier family 4 member 4	2577.79	-0.300677	0.0627779	1.67161e-06	0.00196761
ENSGALG00000016635		matrix remodeling associated 5	306.022	-2.65576	0.569257	3.08158e-06	0.00336817
ENSGALG00000005426	FREM1	FRAS1 related extracellular matrix 1	89.4926	-1.68509	0.364717	3.83276e-06	0.00390992
ENSGALG00000006840		A-kinase anchoring protein 13	760.898	-0.309446	0.0679685	5.29379e-06	0.0047751
ENSGALG00000011740	MGP	matrix Gla protein	61.8828	-4.47045	0.982703	5.38674e-06	0.0047751
ENSGALG00000012219	UNC5C	unc-5 netrin receptor C	1369.53	-0.370546	0.0816123	5.61704e-06	0.0047751
ENSGALG00000012644	FOXD1	forkhead box D1	40.1274	-2.5502	0.563117	5.93427e-06	0.00477928
ENSGALG00000013143	PDE3A	phosphodiesterase 3A	1101.38	-0.397138	0.0891207	8.343e-06	0.00638323
ENSGALG00000036806	GDF11	growth differentiation factor 11	164.993	-1.14945	0.258936	9.0322e-06	0.00658146
ENSGALG00000004288	HDAC4	histone deacetylase 4	1573.87	-0.31359	0.0717245	1.23028e-05	0.00825498
ENSGALG00000007905	LAMB1	laminin subunit beta 1	153.913	-3.09547	0.708297	1.24078e-05	0.00825498
ENSGALG00000031866		protein NDNF-like	4428.7	0.364929	0.0844303	1.54446e-05	0.0098472
ENSGALG00000011205	SMOC2	SPARC related modular calcium binding 2	44.468	-2.28646	0.530969	1.6608e-05	0.0101655
ENSGALG00000040549	HTR7	5-hydroxytryptamine (serotonin) receptor 7, adenylate cyclase-coupled	150.179	0.705009	0.165248	1.98677e-05	0.0116929
ENSGALG00000037625	FBN3	fibrillin 3	21.2893	-3.77129	0.888553	2.19278e-05	0.0124274
ENSGALG00000005005	MIEF2	mitochondrial elongation factor 2	497.937	0.384105	0.0914864	2.68695e-05	0.0146842
ENSGALG00000035901	GDF6	growth differentiation factor 6	36.0029	-1.0303	0.250682	3.95681e-05	0.0208783
ENSGALG00000008253	TBX5	T-box 5	314.19	-0.976539	0.239443	4.53516e-05	0.0225058
ENSGALG00000043827	ZHX2	zinc fingers and homeoboxes 2	775.228	-0.24882	0.0610681	4.61199e-05	0.0225058
ENSGALG00000034030	L3MBTL3	l(3)mbt-like 3 (Drosophila)	883.079	-0.524202	0.128805	4.70648e-05	0.0225058
ENSGALG00000015147	ALDH1A1	aldehyde dehydrogenase 1 family member A1	411.316	-0.806251	0.199912	5.5064e-05	0.0243273
ENSGALG00000008367	MDK	midkine (neurite growth-promoting factor 2)	311.729	-2.02835	0.50305	5.52795e-05	0.0243273
ENSGALG00000030920	APOC3	apolipoprotein C3	5.57157	-4.45281	1.10476	5.56435e-05	0.0243273
ENSGALG00000044251	RASSF7	Ras association domain family member 7	80.5555	0.647855	0.161103	5.78589e-05	0.0245932
ENSGALG00000030251	ADCY8	adenylate cyclase 8	1714.74	-0.340021	0.0854205	6.87529e-05	0.028434
ENSGALG00000015305	NR2E1	nuclear receptor subfamily 2 group E member 1	908.516	-0.429428	0.108397	7.44444e-05	0.0297992
ENSGALG00000013100	GRB10	growth factor receptor bound protein 10	901.437	-0.297297	0.0753039	7.8818e-05	0.0297992
ENSGALG00000011537	PDE10A	phosphodiesterase 10A	300.406	-0.454829	0.115239	7.9195e-05	0.0297992
ENSGALG00000030419	GLS2	glutaminase 2	4159.73	-0.239112	0.0606835	8.13738e-05	0.0297992
ENSGALG00000011419	DUSP4	dual specificity phosphatase 4	135.622	-0.599221	0.15247	8.49106e-05	0.0297992
ENSGALG00000010854		histone deacetylase 9	3682.48	-0.213573	0.0543635	8.54369e-05	0.0297992
ENSGALG00000014201	PARVB	parvin beta	854.67	-0.342948	0.0873106	8.56859e-05	0.0297992
ENSGALG00000012847		cystine/glutamate transporter-like	193.794	-1.99678	0.512261	9.70008e-05	0.0329846
ENSGALG00000003114	NOG	noggin	287.999	0.54673	0.140767	0.000102777	0.0336559
ENSGALG00000010737	PLD5	phospholipase D family member 5	76.6272	-0.808729	0.208299	0.000103374	0.0336559
ENSGALG00000029301	BMP2	bone morphogenetic protein 2	164.361	-1.24992	0.324229	0.000115702	0.0362149
ENSGALG00000014994	CRHBP	corticotropin releasing hormone binding protein	303.192	-3.13271	0.813201	0.000117004	0.0362149
ENSGALG00000047383	CCN5	WNT1 inducible signaling pathway protein 2	6.49178	-3.73142	0.969639	0.000118961	0.0362149
ENSGALG00000030030	RSPO2	R-spondin 2	81.1053	-0.772764	0.200995	0.0001207	0.0362149
ENSGALG00000040796	AOPEP	chromosome Z open reading frame, human C9orf3	280.253	-0.32377	0.08446	0.000126376	0.0371886
ENSGALG00000043034	KIFC3	kinesin family member C2	466.734	0.465486	0.12168	0.000130507	0.0376796
ENSGALG00000016364	ALKAL2	family with sequence similarity 150 member B	62.592	-0.89858	0.236941	0.000149186	0.0415327
ENSGALG00000049288			1.10984	-16.1924	4.26984	0.000149281	0.0415327
ENSGALG00000003073	RHOBTB1	Rho related BTB domain containing 1	1176.46	-0.323283	0.0854903	0.000155877	0.0425933
ENSGALG00000029308	PNPLA3	patatin like phospholipase domain containing 3	2970.29	0.364367	0.0966711	0.000163811	0.0434394
ENSGALG00000001334	GNB1	G protein subunit beta 1	31928.4	0.325236	0.0863184	0.000164651	0.0434394
ENSGALG00000040005	PPP2R5D	protein phosphatase 2 regulatory subunit B'delta	2015.5	-0.164385	0.0437086	0.000169276	0.0439028
ENSGALG00000013604	VIP	vasoactive intestinal peptide	434.568	-0.678899	0.181449	0.000182901	0.0466459
ENSGALG00000030012	EMILIN3	elastin microfibril interfacer 3	8.05466	-4.64888	1.2448	0.000187981	0.0471555
ENSGALG00000037285	KCNK9	potassium two pore domain channel subfamily K member 9	105.61	-0.611835	0.164315	0.000196449	0.0484849
ENSGALG00000004170	ADA	adenosine deaminase	384.751	-0.883513	0.239008	0.000218523	0.0527609
ENSGALG00000049068	ZNF831	zinc finger protein 831	3.91817	-2.724	0.738206	0.000224235	0.0527609
ENSGALG00000012916	DROSHA	drosha ribonuclease III	746.494	-0.247058	0.0670363	0.000228309	0.0527609
ENSGALG00000054783	NDRG1	N-myc downstream regulated 1	18230.2	0.327251	0.0888449	0.000230148	0.0527609
ENSGALG00000032239	GCHFR	GTP cyclohydrolase I feedback regulator	54.5863	-1.22752	0.333344	0.000231014	0.0527609
ENSGALG00000020745	RHO	rhodopsin	55059.7	0.603804	0.164142	0.000234569	0.0527849
ENSGALG00000005011		SHC adaptor protein 4	779.69	-0.289635	0.0788634	0.000240075	0.0532411
ENSGALG00000000371	CRHR1	corticotropin releasing hormone receptor 1	84.4022	0.465205	0.126974	0.000248513	0.054325
ENSGALG00000035584	COL3A1	collagen type III alpha 1 chain	174.289	-2.01901	0.553961	0.000267729	0.0577013
ENSGALG00000015226	SPIDR	KIAA0146	33.4385	-0.937803	0.257722	0.000273889	0.0582091
ENSGALG00000047805			9.38432	-2.53672	0.69826	0.000280236	0.0582231
ENSGALG00000047827	TMEM86A	transmembrane protein 86A	448.298	-0.336598	0.0926833	0.000281565	0.0582231
ENSGALG00000024488	CD99	CD99 molecule (Xg blood group)	91.9582	-3.45881	0.958195	0.000306532	0.0625406
ENSGALG00000008393	CREB3L1	cAMP responsive element binding protein 3 like 1	92.7582	-0.561317	0.155875	0.000316899	0.0629058
ENSGALG00000013817	SPIRE1	spire type actin nucleation factor 1	3067.64	-0.16274	0.0452139	0.000319042	0.0629058
ENSGALG00000034456	PRELP	proline and arginine rich end leucine rich repeat protein	126.616	-0.896794	0.249247	0.000320654	0.0629058
ENSGALG00000043386	PEX5L	peroxisomal biogenesis factor 5 like	830.538	-0.485916	0.13615	0.000358364	0.0694138
ENSGALG00000011235	GALNT15	polypeptide N-acetylgalactosaminyltransferase 15	174.348	0.386403	0.108704	0.000378511	0.0723998
ENSGALG00000016281	DMD	dystrophin	7516.58	-0.17889	0.0504282	0.000389022	0.0734915
ENSGALG00000038364	CCN3	nephroblastoma overexpressed	134.324	-1.8493	0.523524	0.000411791	0.0745277
ENSGALG00000035994		probable acyl coa dehydrogenase 6-like	4901.53	0.487474	0.138009	0.000412118	0.0745277
ENSGALG00000031440	PTPRU	protein tyrosine phosphatase, receptor type U	2651.19	-0.288501	0.0817404	0.000416381	0.0745277
ENSGALG00000054534			1.58665	-25.1971	7.14091	0.000417843	0.0745277
ENSGALG00000036471	RFTN2	raftlin family member 2	630.922	-0.389896	0.110518	0.000418859	0.0745277
ENSGALG00000027192	NTS	neurotensin	4152.91	0.391651	0.111121	0.00042421	0.0746122
ENSGALG00000047567			90.7779	-0.931441	0.265532	0.000451775	0.0785576
ENSGALG00000006717		ovomucin, alpha subunit	5.99012	-2.52495	0.721565	0.000466528	0.0802113
ENSGALG00000006992	MMP9	matrix metallopeptidase 9	73.9849	-0.537068	0.154704	0.00051741	0.086319
ENSGALG00000023580	CLDN19	claudin 19	22.279	-2.10712	0.60702	0.000518048	0.086319
ENSGALG00000051404			1696.25	0.553541	0.159487	0.000518974	0.086319
ENSGALG00000000761	TSKU	tsukushi, small leucine rich proteoglycan	314.176	-0.841405	0.242928	0.000533002	0.0873586
ENSGALG00000009052	LBH	limb bud and heart development	18199.3	0.397881	0.114936	0.000536643	0.0873586
ENSGALG00000028520	CST3	cystatin C	15662	-1.41175	0.408148	0.00054237	0.0873615
ENSGALG00000004373	KCNJ16	potassium inwardly rectifying channel subfamily J member 16	40.3702	-1.34778	0.391324	0.000572866	0.0913125
ENSGALG00000002666	RAB11FIP3	RAB11 family interacting protein 3	1569.15	-0.181956	0.0530136	0.000598566	0.0944253
ENSGALG00000041662	OPN4-1	photopigment melanopsin-like	2007.27	-0.271185	0.0793674	0.000633538	0.0984243
ENSGALG00000011524	PPEF2	protein phosphatase with EF-hand domain 2	1086.04	0.418567	0.122551	0.00063678	0.0984243
ENSGALG00000014681	PCSK1	proprotein convertase subtilisin/kexin type 1	495.816	-0.275567	0.080836	0.000652089	0.0991086
ENSGALG00000026553		cardiomyopathy associated 5	204.474	-0.418428	0.122774	0.000654161	0.0991086
ENSGALG00000029921	CSRP2	cysteine and glycine rich protein 2	9621.35	0.297703	0.0874764	0.000665931	0.0999026
ENSGALG00000014136	CNGA1	cyclic nucleotide gated channel alpha 1	835.209	0.605341	0.17805	0.000674277	0.100173
ENSGALG00000035578	RBM6	RNA binding motif protein 6	1355.64	-0.197053	0.0580066	0.000681093	0.100212
ENSGALG00000007144	SIK3	SIK family kinase 3	1185.67	-0.284669	0.0839389	0.000695407	0.101344
ENSGALG00000033351	CTHRC1	collagen triple helix repeat containing 1	19.0938	-2.34381	0.691723	0.000703094	0.101498
ENSGALG00000027247	EOMES	eomesodermin	226.537	0.591446	0.175223	0.000737118	0.105415
ENSGALG00000002911	MOXD1	monooxygenase DBH like 1	157.921	0.34004	0.100916	0.000752941	0.106681
ENSGALG00000035701	SMAD3	SMAD family member 3	751.989	-0.273952	0.0814915	0.00077457	0.107937
ENSGALG00000039935	PDE1C	phosphodiesterase 1C	1106.63	-0.211882	0.0630366	0.000775918	0.107937
ENSGALG00000011353	TNNI3K	TNNI3 interacting kinase	103.35	-0.648479	0.193334	0.000795998	0.108878
ENSGALG00000026465	TMEM100	transmembrane protein 100	105.204	-1.49406	0.445473	0.00079691	0.108878
ENSGALG00000003160	CERS1	ceramide synthase 1	6833.13	0.204887	0.0612369	0.000820445	0.111101
ENSGALG00000010513	OPNVA	vertebrate ancient opsin	5.35594	-3.87672	1.1623	0.000851839	0.114341
ENSGALG00000032313	KDELR3	KDEL endoplasmic reticulum protein retention receptor 3	11.0999	-2.75495	0.827397	0.000869536	0.115146
ENSGALG00000007493	NSDHL	NAD(P) dependent steroid dehydrogenase-like	508.133	0.291813	0.0876962	0.000876135	0.115146
ENSGALG00000049397			4.9593	2.20059	0.661594	0.000880413	0.115146
ENSGALG00000016996	ITM2B	integral membrane protein 2B	23530	0.163157	0.049095	0.0008896	0.11532
ENSGALG00000012277	MAFF	MAF bZIP transcription factor F	911.026	-0.305701	0.0920496	0.000896813	0.11532
ENSGALG00000015605	BACH2	BTB domain and CNC homolog 2	385.795	-0.321336	0.0969021	0.000912857	0.115427
ENSGALG00000041833			64.7355	0.572046	0.172528	0.000914257	0.115427
ENSGALG00000003554	OPTC	opticin	2142.77	-1.04589	0.315615	0.000920279	0.115427
ENSGALG00000017002	FNDC3A	fibronectin type III domain containing 3A	1827.68	-0.24246	0.0732964	0.000939857	0.116924
ENSGALG00000007681	HTR2B	5-hydroxytryptamine receptor 2B	6.33187	-2.27619	0.690664	0.000981902	0.120882
ENSGALG00000015015	CYTL1	cytokine like 1	13.9714	-3.12171	0.947674	0.000987465	0.120882
ENSGALG00000011413		cytochrome P450, family 2, subfamily J, polypeptide 19	3718.33	-0.473866	0.144052	0.00100351	0.121833
ENSGALG00000001608	UNC5D	unc-5 netrin receptor D	346.496	-0.313428	0.0953421	0.00101116	0.121833
ENSGALG00000012357	CXCR4	C-X-C motif chemokine receptor 4	744.715	-0.298902	0.0910392	0.00102627	0.122308
ENSGALG00000007687	MAP2K1	mitogen-activated protein kinase kinase 1	4961.74	0.170494	0.0519498	0.00103109	0.122308
ENSGALG00000013624		family with sequence similarity 65, member B	5236.76	-0.220776	0.0673702	0.00104894	0.123468
ENSGALG00000031144	ZIC3	Zic family member 3	45.2273	-1.59249	0.486899	0.00107291	0.124786
ENSGALG00000010078	GLP1R	glucagon like peptide 1 receptor	64.8012	-1.3141	0.401896	0.00107644	0.124786
ENSGALG00000015403	EPHA3	EPH receptor A3	911.194	-0.353968	0.108496	0.00110436	0.126623
ENSGALG00000004980	KCNMA1	potassium calcium-activated channel subfamily M alpha 1	3336.56	-0.206559	0.0633805	0.00111793	0.126623
ENSGALG00000008177	NOS1	nitric oxide synthase 1	555.082	-0.619291	0.190101	0.00112321	0.126623
ENSGALG00000025738	RHOU	ras homolog family member U	686.969	-0.51166	0.157089	0.00112539	0.126623
ENSGALG00000045194		lipase member M-like 2	5.3014	1.81182	0.557839	0.00116251	0.129238
ENSGALG00000052043			27.188	0.84762	0.261032	0.00116553	0.129238
ENSGALG00000028697	GNAT1	G protein subunit alpha transducin 1	6970.12	0.522229	0.161212	0.00119782	0.131863
ENSGALG00000003014	CHRNA3	cholinergic receptor nicotinic alpha 3 subunit	1169.94	0.355493	0.109899	0.00121766	0.133091
ENSGALG00000011149	PLA2R1	phospholipase A2 receptor 1	19.781	-1.58999	0.492177	0.00123562	0.134096
ENSGALG00000010259	COL28A1	collagen type XXVIII alpha 1 chain	64.4806	-0.605687	0.187713	0.0012524	0.134959
ENSGALG00000044431	NPB	neuropeptide B	38.4038	0.872806	0.271975	0.0013313	0.142458
ENSGALG00000031843	ARHGAP18	Rho GTPase activating protein 18	3000.36	0.325868	0.10163	0.00134405	0.142824
ENSGALG00000010316		Fraser extracellular matrix complex subunit 1	591.167	-0.431086	0.134807	0.00138476	0.144609
ENSGALG00000039705	GFPT2	glutamine-fructose-6-phosphate transaminase 2	46.6118	-1.13591	0.355278	0.0013874	0.144609
ENSGALG00000010173	KCNV2	potassium voltage-gated channel modifier subfamily V member 2	1358.24	0.345365	0.108032	0.0013892	0.144609
ENSGALG00000000685	MAP3K14	mitogen-activated protein kinase kinase kinase 14	1564.51	-0.196692	0.0617736	0.00145217	0.150143
ENSGALG00000034741	ETNPPL	ethanolamine-phosphate phospho-lyase	67.7937	-0.856696	0.269926	0.00150449	0.153257
ENSGALG00000000584		protein tyrosine phosphatase, receptor type, V, pseudogene	422.223	-0.450685	0.142019	0.00150661	0.153257
ENSGALG00000011200	THBS2	thrombospondin 2	205.249	-0.622504	0.196345	0.00152199	0.153257
ENSGALG00000009282	MIDEAS	ELM2 and Myb/SANT domain containing 1	481.921	-0.260778	0.0822542	0.00152236	0.153257
ENSGALG00000027887		C1q and tumor necrosis factor related protein 3	116.021	-2.27921	0.72032	0.00155528	0.155549
ENSGALG00000038515	LFNG	LFNG O-fucosylpeptide 3-beta-N-acetylglucosaminyltransferase	1205.52	0.243856	0.0771665	0.00157702	0.156699
ENSGALG00000038458	LOXL1	lysyl oxidase like 1	295.48	-0.719805	0.228799	0.00165508	0.162416
ENSGALG00000031534	ARID5B	AT-rich interaction domain 5B	1069.07	-0.196216	0.0624102	0.00166668	0.162416
ENSGALG00000050831		fatty acyl-CoA hydrolase precursor, medium chain-like	602.105	-0.427213	0.135912	0.00167045	0.162416
ENSGALG00000034478	CCL4	C-C motif chemokine ligand 4	2.81918	-3.34489	1.06462	0.00167884	0.162416
ENSGALG00000011277	PLEKHG7	pleckstrin homology and RhoGEF domain containing G7	15.4468	-1.77787	0.566429	0.00169681	0.162416
ENSGALG00000031520		complexin-3-like	315.078	0.687959	0.219201	0.00169825	0.162416
ENSGALG00000039826	CNGA3	cyclic nucleotide gated channel alpha 3	3273.78	-0.289427	0.0923047	0.00171522	0.163021
ENSGALG00000054976	IL11	interleukin 11	3.15177	-3.3366	1.06611	0.00174993	0.165293
ENSGALG00000017283	CCND2	cyclin D2	216.885	-0.605404	0.193635	0.00176889	0.166059
ENSGALG00000016456	LPIN1	lipin 1	567.973	-0.22017	0.070485	0.00178626	0.166667
ENSGALG00000031244	ADCY6	adenylate cyclase 6	705.236	-0.197832	0.0635266	0.00184475	0.171081
ENSGALG00000005000	COMTD1	catechol-O-methyltransferase domain containing 1	240.091	0.397148	0.127794	0.0018854	0.173797
ENSGALG00000034756		connective tissue growth factor-like	45.15	-1.0623	0.343027	0.001956	0.177287
ENSGALG00000031590	B3GAT2	beta-1,3-glucuronyltransferase 2	776.499	0.227301	0.0734039	0.00195769	0.177287
ENSGALG00000048556			3.24131	-17.7971	5.74742	0.00195801	0.177287
ENSGALG00000033497	FOXP4	forkhead box protein P4-like	196.146	-0.580546	0.188333	0.00205231	0.183428
ENSGALG00000034373	KATNB1	katanin regulatory subunit B1	605.518	-0.187116	0.0607469	0.00206824	0.183428
ENSGALG00000010256	TIPARP	TCDD inducible poly(ADP-ribose) polymerase	522.57	-0.24796	0.0805594	0.00208407	0.183428
ENSGALG00000006490	SCN3B	sodium voltage-gated channel beta subunit 3	6176.17	0.180777	0.0587345	0.00208489	0.183428
ENSGALG00000011296		FERM domain containing 1	295.183	-0.355861	0.115664	0.00209315	0.183428
ENSGALG00000005801	CHRNA4	cholinergic receptor nicotinic alpha 4 subunit	1976.32	0.18505	0.0601588	0.00209776	0.183428
ENSGALG00000042055	RXRA	retinoid X receptor alpha	1018.8	-0.267992	0.0872492	0.00212938	0.185135
ENSGALG00000016896	ABCC4	ATP binding cassette subfamily C member 4	289.258	-0.814237	0.265317	0.00214832	0.185727
ENSGALG00000011870	HIF1A	hypoxia inducible factor 1 subunit alpha	19448.9	-0.187322	0.0611944	0.00220529	0.189581
ENSGALG00000018557	SOD3	superoxide dismutase 3, extracellular	367.3	-1.80481	0.590074	0.00222363	0.190089
ENSGALG00000043675	ANTXR2	ANTXR cell adhesion molecule 2	254.434	-0.345518	0.113253	0.00228187	0.193985
ENSGALG00000031122	NTNG1	netrin G1	2043.89	-0.207348	0.0681999	0.00236342	0.199807
ENSGALG00000052725			303.283	-0.362161	0.119205	0.00238047	0.200143
ENSGALG00000015373	PDE6B	phosphodiesterase 6B	3305.71	0.536409	0.176955	0.00243475	0.202888
ENSGALG00000006995	APOD	apolipoprotein D	170.841	-0.916048	0.302253	0.00243964	0.202888
ENSGALG00000053867			602.133	-0.276468	0.0917757	0.00259166	0.211901
ENSGALG00000013725	LONRF1	LON peptidase N-terminal domain and ring finger 1	692.383	-0.295623	0.0981439	0.00259412	0.211901
ENSGALG00000043035	SHISA2	shisa family member 2	2281.8	0.543547	0.180507	0.0026019	0.211901
ENSGALG00000037901	EFEMP1	EGF containing fibulin like extracellular matrix protein 1	2281.24	-1.88611	0.626901	0.00262438	0.211901
ENSGALG00000000808		guanylate cyclase 2D, retinal	905.05	0.494567	0.164402	0.00262729	0.211901
ENSGALG00000005422	PDLIM1	PDZ and LIM domain 1	137.055	-0.519539	0.172728	0.0026311	0.211901
ENSGALG00000004514	PDE6G	phosphodiesterase 6G	7531.88	0.529133	0.176202	0.00267337	0.214177
ENSGALG00000046461	LRRC15	leucine rich repeat containing 15	8.39837	-2.34503	0.782026	0.00271169	0.215301
ENSGALG00000027635	NME3	NME/NM23 nucleoside diphosphate kinase 3	2784.99	0.197445	0.0658538	0.00271554	0.215301
ENSGALG00000040038	MLC1	megalencephalic leukoencephalopathy with subcortical cysts 1	3032.79	0.376134	0.125562	0.00273892	0.216036
ENSGALG00000007111	KCTD6	potassium channel tetramerization domain containing 6	492.356	-0.197216	0.0659477	0.0027853	0.218568
ENSGALG00000011551	JCHAIN	joining chain of multimeric IgA and IgM	9.41056	-1.83252	0.613487	0.00281672	0.219905
ENSGALG00000008716	FLRT3	fibronectin leucine rich transmembrane protein 3	957.713	-0.172781	0.0579569	0.0028713	0.22039
ENSGALG00000014233	FBLN1	fibulin 1	349.619	-1.06405	0.357082	0.00288394	0.22039
ENSGALG00000020316	IL13RA2	interleukin 13 receptor subunit alpha 2	47.2674	-0.909278	0.305198	0.00288902	0.22039
ENSGALG00000000721	SLC41A1	solute carrier family 41 member 1	834.991	-0.512888	0.172164	0.00289136	0.22039
ENSGALG00000028318	CDKN1A	cyclin dependent kinase inhibitor 1A	2621.67	0.341901	0.11491	0.00292639	0.22039
ENSGALG00000041257	ACVR1C	activin A receptor type 1C	280.024	0.33052	0.111092	0.00292809	0.22039
ENSGALG00000014858	ADCYAP1	adenylate cyclase activating polypeptide 1	648.578	-0.287182	0.0965544	0.00293661	0.22039
ENSGALG00000054223			1419.47	-0.268952	0.0904304	0.00293815	0.22039
ENSGALG00000044146		purine nucleoside phosphorylase	539.481	-0.276862	0.093269	0.00299326	0.223428
ENSGALG00000030140	CCDC3	coiled-coil domain containing 3	15.7739	-1.23528	0.416534	0.00302083	0.224392
ENSGALG00000041555	COL1A1	collagen type I alpha 1 chain	53.4039	-3.46556	1.17152	0.00309475	0.228772
ENSGALG00000012142	KCNA4	potassium voltage-gated channel subfamily A member 4	594.704	-0.304965	0.103247	0.00313944	0.229585
ENSGALG00000007837	KAZALD1	Kazal type serine peptidase inhibitor domain 1	35.9202	-2.50652	0.848754	0.00314522	0.229585
ENSGALG00000040986	FAM76A	family with sequence similarity 76 member A	515.768	-0.185214	0.0627306	0.00315182	0.229585
ENSGALG00000047559	DENND2B	suppression of tumorigenicity 5	798.168	-0.227821	0.0771968	0.00316576	0.229585
ENSGALG00000003661	SETX	senataxin	1484.33	-0.212735	0.0723782	0.0032904	0.237498
ENSGALG00000000681	PAK1	p21 (RAC1) activated kinase 1	1403.32	0.177809	0.0605348	0.0033109	0.237856
ENSGALG00000034311	BTBD7	BTB domain containing 7	928.674	-0.178997	0.0610967	0.00339258	0.241501
ENSGALG00000012739	HIVEP1	human immunodeficiency virus type I enhancer binding protein 1	2681.37	-0.190938	0.0652066	0.00340929	0.241501
ENSGALG00000009378	PDGFC	platelet derived growth factor C	164.128	0.364221	0.124396	0.00341243	0.241501
ENSGALG00000006138	HELZ2	helicase with zinc finger 2	183.99	-0.35712	0.122018	0.00342476	0.241501
ENSGALG00000005140	RRAD	RRAD, Ras related glycolysis inhibitor and calcium channel regulator	1180.94	0.2326	0.0795691	0.00346397	0.243145
ENSGALG00000008956	CCDC186	coiled-coil domain containing 186	895.706	-0.182381	0.0624379	0.00348914	0.243794
ENSGALG00000016767	AFF3	AF4/FMR2 family member 3	363.336	-0.272278	0.0933023	0.00352026	0.24485
ENSGALG00000007177	PTPRG	protein tyrosine phosphatase, receptor type G	1979.74	-0.19364	0.0664297	0.00355727	0.2455
ENSGALG00000000107	TRIM7.1	tripartite motif containing 7.1	26.2163	0.785422	0.269481	0.00356169	0.2455
ENSGALG00000002588	PPARD	peroxisome proliferator activated receptor delta	1631.81	-0.157992	0.0542901	0.00361254	0.247888
ENSGALG00000008983	GNB4	G protein subunit beta 4	929.675	-0.179842	0.0618486	0.00363996	0.248655
ENSGALG00000042452	DPP4	dipeptidyl peptidase 4	37.7623	-1.01889	0.350658	0.0036649	0.249246
ENSGALG00000032577	MECOM	MDS1 and EVI1 complex locus	43.9379	-2.06328	0.710546	0.00368678	0.249624
ENSGALG00000034716	HEY2	hes related family bHLH transcription factor with YRPW motif 2	70.6987	-0.574595	0.198184	0.00374001	0.252113
ENSGALG00000001779	KIAA0895L	KIAA0895 like	176.334	0.324941	0.112221	0.00378502	0.252907
ENSGALG00000021126	SLC2A11L1	solute carrier family 2 member 11-like 1	3.41091	-4.41359	1.52447	0.00378963	0.252907
ENSGALG00000016981	SPERT	spermatid associated	150.024	-0.470798	0.16267	0.00380137	0.252907
ENSGALG00000010395	SIAH2	siah E3 ubiquitin protein ligase 2	402.825	-0.201285	0.069628	0.00384182	0.254491
ENSGALG00000011299	KIF25	kinesin family member 25	1109.38	0.255615	0.088556	0.00389575	0.256952
ENSGALG00000004460	FOXK1	forkhead box K1	295.346	-0.228076	0.0790785	0.00392449	0.257736
ENSGALG00000048343		carboxylesterase 1 like 2	606.131	-0.455862	0.158337	0.00398849	0.259798
ENSGALG00000002557	ADGRD1	adhesion G protein-coupled receptor D1	10.0979	-1.96796	0.683566	0.00398984	0.259798
ENSGALG00000032184	CSPG5	chondroitin sulfate proteoglycan 5	11496	0.243558	0.0847293	0.00404614	0.262136
ENSGALG00000011990	USP53	ubiquitin specific peptidase 53	816.809	-0.251062	0.0873726	0.00406	0.262136
ENSGALG00000029175	EFNB2	ephrin B2	671.112	-0.325785	0.113575	0.00412495	0.264597
ENSGALG00000010540	TTC39A	tetratricopeptide repeat domain 39A	49.358	-0.812195	0.283311	0.00414658	0.264597
ENSGALG00000037629	TRANK1	tetratricopeptide repeat and ankyrin repeat containing 1	412.353	-0.301799	0.105332	0.00416741	0.264597
ENSGALG00000017158	POGLUT3	KDEL motif containing 2	133.248	-0.481183	0.167949	0.00416946	0.264597
ENSGALG00000004581	NDST1	N-deacetylase and N-sulfotransferase 1	2930.35	0.140154	0.0489748	0.00421305	0.264597
ENSGALG00000026607			659.85	0.218074	0.0762174	0.00422022	0.264597
ENSGALG00000007132	ACOX2	acyl-CoA oxidase 2	223.831	-0.231945	0.0810896	0.00423163	0.264597
ENSGALG00000004328	IGHMBP2	immunoglobulin mu binding protein 2	909.763	-0.168443	0.058902	0.00424018	0.264597
ENSGALG00000042929		gap junction gamma-1 protein-like	7.01869	-2.2852	0.799384	0.00425375	0.264597
ENSGALG00000008408	GAB3	GRB2 associated binding protein 3	182.811	-0.30875	0.108342	0.00437485	0.271028
ENSGALG00000015768	ANKRD6	ankyrin repeat domain 6	361.227	-0.29198	0.102639	0.00444494	0.27426
ENSGALG00000045729	HHIPL2	HHIP like 2	342.917	-1.34451	0.474191	0.00457722	0.280725
ENSGALG00000046204	R3HDML	R3H domain containing like	145.503	-1.68501	0.594417	0.0045864	0.280725
ENSGALG00000043118	ATP10A	ATPase phospholipid transporting 10A (putative)	34.5041	-1.01145	0.357292	0.0046419	0.282254
ENSGALG00000045413	PRSS56	protease, serine 56	235.284	-1.07449	0.379618	0.00464828	0.282254
ENSGALG00000004467	CLIP1	CAP-Gly domain containing linker protein 1	3418.82	-0.138564	0.049023	0.0047059	0.283902
ENSGALG00000012179	SOCS4	suppressor of cytokine signaling 4	948.502	-0.146024	0.0516706	0.00471252	0.283902
ENSGALG00000002242	GALNT9	polypeptide N-acetylgalactosaminyltransferase 9	2144.64	0.160327	0.0567845	0.00475145	0.285124
ENSGALG00000012790	DSP	desmoplakin	97.0773	-0.616251	0.218617	0.00481954	0.288081
ENSGALG00000007495	SLC24A1	solute carrier family 24 member 1	1945.99	0.505932	0.179573	0.00484128	0.288254
ENSGALG00000026264	MAFA	MAF bZIP transcription factor A	3072.66	0.41785	0.148541	0.00490766	0.290763
ENSGALG00000010598	KCNK10	potassium two pore domain channel subfamily K member 10	39.7883	-0.663373	0.23618	0.00497336	0.290763
ENSGALG00000009560	MSMO1	methylsterol monooxygenase 1	4070.56	0.229325	0.0816532	0.00497689	0.290763
ENSGALG00000014408	LLGL1	LLGL1, scribble cell polarity complex component	2518.94	0.308679	0.10992	0.00498148	0.290763
ENSGALG00000011680	EPHA5	EPH receptor A5	3222.72	-0.239279	0.0853157	0.00503739	0.290763
ENSGALG00000010104	DMAP1	DNA methyltransferase 1 associated protein 1	471.418	-0.19674	0.0701557	0.0050421	0.290763
ENSGALG00000004662	DISP3	dispatched RND transporter family member 3	1633.32	-0.209456	0.0747058	0.0050514	0.290763
ENSGALG00000006424	JADE2	jade family PHD finger 2	1263.2	-0.199221	0.0710555	0.00505147	0.290763
ENSGALG00000026188	PGAP6	transmembrane protein 8A	1274.87	0.160602	0.0573135	0.00507613	0.290763
ENSGALG00000019719	KRT24	keratin 24	2.27997	-4.44106	1.58491	0.00507717	0.290763
ENSGALG00000008631	AXL	AXL receptor tyrosine kinase	5428.41	0.157545	0.0562655	0.00510981	0.290763
ENSGALG00000013505	SYNE1	spectrin repeat containing, nuclear envelope 1	21436.4	-0.242737	0.0866942	0.00511144	0.290763
ENSGALG00000009050	CAPN3	calpain 3	4.39085	-2.58993	0.925431	0.00513206	0.290855
ENSGALG00000003065	NECAB3	N-terminal EF-hand calcium binding protein 3	1977	0.152543	0.0545369	0.00515701	0.291056
ENSGALG00000041417	ACADSB	acyl-CoA dehydrogenase, short/branched chain	582.575	-0.244005	0.0873011	0.00519034	0.291056
ENSGALG00000001459	TNNC1	troponin C1, slow skeletal and cardiac type	130.703	0.590306	0.211213	0.00519268	0.291056
ENSGALG00000014862	HMGCS1	3-hydroxy-3-methylglutaryl-CoA synthase 1	2889.18	0.211241	0.0756575	0.00523731	0.292487
ENSGALG00000046412		amine oxidase, copper containing 3	10.5042	-1.66428	0.596959	0.00530451	0.295162
ENSGALG00000003118	ADGRA2	adhesion G protein-coupled receptor A2	216.806	-0.621405	0.223048	0.00533673	0.295879
ENSGALG00000047483	C1QTNF6	C1q and tumor necrosis factor related protein 6	811.564	-0.390853	0.140461	0.00539169	0.297847
ENSGALG00000050036			24.0059	-6.49868	2.33702	0.00542331	0.298312
ENSGALG00000041763	ADPRM	ADP-ribose/CDP-alcohol diphosphatase, manganese dependent	268.526	-0.299607	0.10778	0.00543909	0.298312
ENSGALG00000006158	ACVR2B	activin A receptor type 2B	292.081	-0.316712	0.114195	0.00554681	0.303133
ENSGALG00000030712	COL2A1	collagen type II alpha 1 chain	3245.75	-0.887803	0.320485	0.00560239	0.304344
ENSGALG00000016769	CHST10	carbohydrate sulfotransferase 10	2443.25	-0.157829	0.05701	0.00563256	0.304344
ENSGALG00000029660			7.43718	-2.30927	0.834323	0.00564302	0.304344
ENSGALG00000016406	RPS6KA3	ribosomal protein S6 kinase A3	852.576	-0.237415	0.0857863	0.00564852	0.304344
ENSGALG00000012536	GALNT13	polypeptide N-acetylgalactosaminyltransferase 13	1109.21	-0.219835	0.0795215	0.00570153	0.306122
ENSGALG00000015086	OSBPL1A	oxysterol binding protein like 1A	5756.73	-0.222597	0.0806545	0.00578219	0.309225
ENSGALG00000012526	PRPF40A	PRP40 pre-mRNA processing factor 40 homolog A (S. cerevisiae)	1787.22	-0.137318	0.049773	0.00579974	0.309225
ENSGALG00000003161	GDF3	growth differentiation factor 3	8529.74	0.213692	0.0776091	0.00589734	0.311739
ENSGALG00000047953			112.363	-0.480608	0.174568	0.00590286	0.311739
ENSGALG00000050814		patched domain containing 3	76.6572	0.474232	0.172381	0.00594001	0.311739
ENSGALG00000005648		sestrin 2	566.214	-0.248382	0.0902945	0.0059449	0.311739
ENSGALG00000034584		neural precursor cell expressed, developmentally down-regulated 4-like, E3 ubiquitin protein ligase	3014.09	-0.216129	0.0785755	0.00594876	0.311739
ENSGALG00000021552	RASL10A	RAS-like, family 10, member A	1471.45	0.299045	0.108912	0.0060371	0.315213
ENSGALG00000007417	ODAD2	armadillo repeat containing 4	44.537	-0.516127	0.188044	0.00605624	0.315213
ENSGALG00000010646	STOX2	storkhead box 2	744.871	-0.171728	0.0626661	0.0061372	0.318344
ENSGALG00000003457	CNP	2',3'-cyclic nucleotide 3' phosphodiesterase	5307.4	0.469554	0.171418	0.00615822	0.318355
ENSGALG00000001841	ROGDI	rogdi homolog	1595.34	0.122543	0.044865	0.00630696	0.324947
ENSGALG00000005293	GNG13	G protein subunit gamma 13	2243.16	0.258887	0.0948417	0.00633974	0.325539
ENSGALG00000008920	NDOR1	NADPH dependent diflavin oxidoreductase 1	486.136	-0.229688	0.0844979	0.00656235	0.335843
ENSGALG00000049935			78.1482	0.411082	0.151343	0.00660298	0.336796
ENSGALG00000047202			46.7179	-0.67954	0.250574	0.00668927	0.339954
ENSGALG00000023451	TRPM7	transient receptor potential cation channel subfamily M member 7	1509.07	-0.26195	0.0966272	0.00670932	0.339954
ENSGALG00000000461	MRC2	mannose receptor C type 2	322.439	-1.10274	0.407538	0.00681291	0.344063
ENSGALG00000039245	STAB2	stabilin 2	17.0147	-0.882225	0.326366	0.00686801	0.345464
ENSGALG00000015297		forkhead box O3	1174.53	-0.17465	0.064646	0.00689992	0.345464
ENSGALG00000049257			5.98659	-2.13717	0.791185	0.00690838	0.345464
ENSGALG00000043532	SBSPON	chromosome 2 open reading frame, human C8orf84	761.713	0.485407	0.17987	0.00696206	0.346398
ENSGALG00000010630	AHCTF1	AT-hook containing transcription factor 1	2571.62	-0.183922	0.0681658	0.00697233	0.346398
ENSGALG00000003923	COL6A3	collagen type VI alpha 3 chain	47.0861	-1.06237	0.394605	0.00709742	0.351472
ENSGALG00000013225	VAT1L	vesicle amine transport 1 like	2303.5	0.157441	0.0585103	0.00712746	0.351821
ENSGALG00000005521	PER2	period circadian clock 2	5416.76	-0.27226	0.101273	0.00717979	0.353044
ENSGALG00000051806			19.8947	-0.819543	0.304943	0.00719839	0.353044
ENSGALG00000002667	OLFML2B	olfactomedin like 2B	2317.11	-0.42115	0.156843	0.00724918	0.354399
ENSGALG00000054021		uncharacterized LOC100858869	181.504	-1.04528	0.38978	0.00732451	0.356041
ENSGALG00000009476	CDK6	cyclin dependent kinase 6	3541.23	-0.316515	0.118036	0.00732931	0.356041
ENSGALG00000013414	PDLIM3	PDZ and LIM domain 3	84.3756	-1.55593	0.581294	0.00743579	0.359407
ENSGALG00000008896	PPP1R1C	protein phosphatase 1 regulatory inhibitor subunit 1C	615.711	-0.268151	0.100203	0.00744903	0.359407
ENSGALG00000034413	PIAS4	protein inhibitor of activated STAT 4	538.473	-0.158861	0.0593836	0.00746904	0.359407
ENSGALG00000003295	ADAMTS12	ADAM metallopeptidase with thrombospondin type 1 motif 12	1348.94	0.405768	0.151836	0.0075309	0.360917
ENSGALG00000034500	CIDEA	cell death-inducing DFFA-like effector a	643.424	-0.213319	0.0798451	0.00754761	0.360917
ENSGALG00000030730	NOL6	nucleolar protein 6	680.554	-0.175246	0.0657741	0.00771348	0.3677
ENSGALG00000051546			348.7	-0.284499	0.107176	0.00794266	0.375214
ENSGALG00000029819	SCG2	secretogranin II	7785.64	-0.170153	0.0641047	0.00794736	0.375214
ENSGALG00000002093	NR2E3	nuclear receptor subfamily 2 group E member 3	448.999	0.52593	0.198183	0.00795991	0.375214
ENSGALG00000005772	BOK	BOK, BCL2 family apoptosis regulator	714.376	-0.397771	0.149911	0.00796918	0.375214
ENSGALG00000010133	PTCH2	patched 2	1060.05	0.254054	0.0957879	0.00799564	0.375305
ENSGALG00000012404	ERO1A	endoplasmic reticulum oxidoreductase 1 alpha	108.353	-0.35454	0.133783	0.00804656	0.37654
ENSGALG00000012964	ANKH	ANKH inorganic pyrophosphate transport regulator	2390.48	-0.132861	0.050169	0.0080905	0.377442
ENSGALG00000029402	AXIN1	axin 1	807.277	-0.173689	0.0657232	0.00822379	0.381553
ENSGALG00000009261	VAX1	ventral anterior homeobox 1	104.181	0.862808	0.326558	0.00823875	0.381553
ENSGALG00000007755	NEXMIF	KIAA2022	506.091	-0.214981	0.0813853	0.00825344	0.381553
ENSGALG00000038494	CMIP	c-Maf inducing protein	1244.77	-0.178634	0.0677447	0.0083675	0.385661
ENSGALG00000032386	DCLK2	doublecortin like kinase 2	6808.37	0.177776	0.0674701	0.00841671	0.386764
ENSGALG00000052067			28.3143	-0.574077	0.218035	0.00846445	0.387794
ENSGALG00000016951	MTRF1	mitochondrial translation release factor 1	482.643	-0.1981	0.0753283	0.00854306	0.389814
ENSGALG00000030492	ASCL2	achaete-scute family bHLH transcription factor 2	1.59112	3.05976	1.16418	0.00858226	0.389814
ENSGALG00000001103	PSMB7	proteasome subunit beta 7	3134.15	0.138238	0.0525989	0.00858497	0.389814
ENSGALG00000014329	FOXJ2	forkhead box J3	1624.06	-0.126853	0.0483397	0.00868517	0.393157
ENSGALG00000014963		dermatan sulfate epimerase	263.151	-0.328698	0.125338	0.00872884	0.393157
ENSGALG00000014751	ADAMTS6	ADAM metallopeptidase with thrombospondin type 1 motif 6	152.648	-0.35338	0.134763	0.00873568	0.393157
ENSGALG00000052643	C15orf48	chromosome 15 open reading frame 48	6.1263	-1.84111	0.703002	0.00882067	0.395265
ENSGALG00000013102	COBL	cordon-bleu WH2 repeat protein	2758.02	-0.168364	0.0643627	0.00890034	0.395265
ENSGALG00000030719	CLMN	calmin	2516.76	-0.272383	0.104129	0.00890129	0.395265
ENSGALG00000026460		Rho guanine nucleotide exchange factor (GEF) 1	1416.04	-0.144111	0.0550983	0.00890919	0.395265
ENSGALG00000005409	LHX1	LIM homeobox 1	183.949	-0.290476	0.111063	0.00891168	0.395265
ENSGALG00000002364	SEC16A	SEC16 homolog A, endoplasmic reticulum export factor	3480.23	-0.198503	0.0759622	0.00897034	0.396717
ENSGALG00000003243	RAD54L2	RAD54-like 2 (S. cerevisiae)	2723.92	-0.222961	0.0854629	0.00908439	0.400603
ENSGALG00000030379	LMBR1	limb development membrane protein 1	1413.55	-0.3242	0.124378	0.00914539	0.401233
ENSGALG00000003550	ARHGAP40	Rho GTPase activating protein 40	1644.87	-0.204512	0.0784666	0.00915111	0.401233
ENSGALG00000007253	IL1RAP	interleukin 1 receptor accessory protein	121.995	-0.397478	0.152716	0.00924876	0.404317
ENSGALG00000006724		glypican 2	655.603	-0.339168	0.130427	0.00931052	0.404317
ENSGALG00000035051		calcium voltage-gated channel subunit alpha1 I	700.275	-0.271458	0.104397	0.00931599	0.404317
ENSGALG00000016309	KLHL31	kelch like family member 31	5.18479	-1.24368	0.478452	0.00933927	0.404317
ENSGALG00000009016	SLX4IP	SLX4 interacting protein	87.9711	-0.321346	0.123649	0.00935357	0.404317
ENSGALG00000019003	PRAG1	PEAK1 related, kinase-activating pseudokinase 1	454.848	0.305681	0.117766	0.00944109	0.405749
ENSGALG00000016342	MYOM2	myomesin 2	75.3282	0.481929	0.185745	0.00947085	0.405749
ENSGALG00000016709	RCAN2	regulator of calcineurin 2	1487.77	-0.106872	0.0412048	0.00949584	0.405749
ENSGALG00000034502	SCD5	stearoyl-CoA desaturase 5	5529.93	0.131361	0.050655	0.00950746	0.405749
ENSGALG00000008055	SYT13	synaptotagmin 13	1074.52	-0.270199	0.104243	0.00954159	0.405749
ENSGALG00000001856	MOB3B	MOB kinase activator 3B	67.0237	0.445343	0.171824	0.0095458	0.405749
ENSGALG00000011992	EP300	E1A binding protein p300	2878.9	-0.219691	0.0850694	0.00980899	0.414452
ENSGALG00000008051	MTMR3	myotubularin related protein 3	3922.39	-0.119017	0.046092	0.00981852	0.414452
ENSGALG00000000866	SELENBP1	selenium binding protein 1	27.4212	-1.40969	0.546036	0.00983178	0.414452
ENSGALG00000005377	WWOX	WW domain containing oxidoreductase	266.194	0.224333	0.0870027	0.00992413	0.417195
ENSGALG00000014784	MAST4	microtubule associated serine/threonine kinase family member 4	2863.06	-0.193784	0.0752202	0.00998866	0.417822
ENSGALG00000008091	PTPMT1	protein tyrosine phosphatase, mitochondrial 1	300.747	0.339091	0.131632	0.00999366	0.417822
ENSGALG00000043372	RUNX3	runt related transcription factor 3	8.43843	-1.80643	0.703257	0.010209	0.424231
ENSGALG00000008010	PTPN1	protein tyrosine phosphatase, non-receptor type 1	310.217	-0.203644	0.0793245	0.0102517	0.424231
ENSGALG00000052026		serine peptidase inhibitor, Kazal type 2 (acrosin-trypsin inhibitor)	18.385	-1.76135	0.686102	0.0102528	0.424231
ENSGALG00000012481	TNFAIP6	TNF alpha induced protein 6	78.5818	-0.579626	0.225798	0.0102578	0.424231
ENSGALG00000010402	HPGDS	hematopoietic prostaglandin D synthase	156.959	-1.67055	0.65105	0.0102897	0.424401
ENSGALG00000008167	KMT2E	lysine methyltransferase 2E	6645.32	-0.161515	0.0630011	0.0103566	0.426015
ENSGALG00000011406	NTN4	netrin 4	272.056	-0.309349	0.120722	0.0103924	0.42634
ENSGALG00000035099	LRRN1	leucine rich repeat neuronal 1	2352.89	-0.35353	0.138198	0.0105236	0.430011
ENSGALG00000014412	CSTA	cystatin A	2.53988	-3.12179	1.22082	0.0105541	0.430011
ENSGALG00000051622			7.61284	-2.78174	1.08801	0.0105662	0.430011
ENSGALG00000014642	CHD1Z	chromodomain helicase DNA binding protein 1-Z	1557.87	-0.178021	0.0696654	0.0106072	0.430536
ENSGALG00000015489	FAXC	failed axon connections homolog	818.67	-0.224831	0.0880701	0.0106841	0.43251
ENSGALG00000028203	SPRED1	sprouty related EVH1 domain containing 1	1806.5	-0.129591	0.0507992	0.01074	0.433624
ENSGALG00000054619	GAB2	GRB2 associated binding protein 2	398.727	-0.210108	0.0824884	0.0108616	0.437381
ENSGALG00000037904	EIF4EBP2	eukaryotic translation initiation factor 4E binding protein 2	527.798	0.189627	0.074483	0.0108995	0.437752
ENSGALG00000015687			314.148	-0.233009	0.0916603	0.0110189	0.439903
ENSGALG00000010347	CCNG2	cyclin G2	2057.12	-0.200273	0.078793	0.0110295	0.439903
ENSGALG00000026768	SLCO4C1	solute carrier organic anion transporter family member 4C1	4.91547	-1.82792	0.719241	0.0110393	0.439903
ENSGALG00000001731	CDK12	cyclin dependent kinase 12	1515.89	-0.135984	0.0535806	0.011151	0.442289
ENSGALG00000026470		biorientation of chromosomes in cell division 1 like 1	1656.82	-0.224258	0.088369	0.011157	0.442289
ENSGALG00000005535	TCOF1	treacle ribosome biogenesis factor 1	2410.68	-0.114407	0.0451227	0.0112302	0.444041
ENSGALG00000030652		trophoblast glycoprotein-like	304.763	0.42693	0.168519	0.0112956	0.445479
ENSGALG00000015287	LNP1	leukemia NUP98 fusion partner 1	6424.56	0.179022	0.0707871	0.0114381	0.449939
ENSGALG00000048775	TXLNA	taxilin alpha	952.678	-0.174513	0.0690837	0.0115331	0.452512
ENSGALG00000000751	ARNT	aryl hydrocarbon receptor nuclear translocator	1801.64	-0.135768	0.0537891	0.0115999	0.453472
ENSGALG00000014975	DRD5	dopamine receptor D5	551.609	0.19469	0.077149	0.0116174	0.453472
ENSGALG00000037998	GLTP	glycolipid transfer protein	291.994	0.251611	0.0997713	0.0116731	0.453472
ENSGALG00000036310			2080.3	0.193967	0.0769343	0.0116954	0.453472
ENSGALG00000002771	CRIP1	cysteine rich protein 1	11.8641	-2.07525	0.823484	0.0117326	0.453472
ENSGALG00000015225	BLZF1	basic leucine zipper nuclear factor 1	3273.98	0.169138	0.0671646	0.0117936	0.453472
ENSGALG00000015028	RLN3	relaxin 3	8.74189	-1.07864	0.428369	0.0118017	0.453472
ENSGALG00000013848	MVK	mevalonate kinase	1330.34	0.139381	0.0553778	0.0118388	0.453472
ENSGALG00000016485	RHOB	ras homolog family member B	3541.19	0.207309	0.0823732	0.011846	0.453472
ENSGALG00000009034	ALK	ALK receptor tyrosine kinase	661.13	-0.213617	0.0849021	0.0118681	0.453472
ENSGALG00000014603	C1S	complement C1s	38.7411	-2.38501	0.948096	0.0118836	0.453472
ENSGALG00000002993	CA10	carbonic anhydrase 10	4530.23	-0.112956	0.0449373	0.0119493	0.454846
ENSGALG00000001605	PPM1J	protein phosphatase, Mg2+/Mn2+ dependent 1J	472.085	0.210751	0.0839138	0.0120212	0.456014
ENSGALG00000016609	CENPO	centromere protein O	10.1115	-0.853965	0.340221	0.0120722	0.456014
ENSGALG00000041684	FBXO30	F-box protein 30	651.772	-0.182405	0.0726709	0.0120728	0.456014
ENSGALG00000003169	CBFB	core-binding factor beta subunit	248.377	0.312786	0.124654	0.0120992	0.456014
ENSGALG00000010186	CAPN11	calpain 11	3629.97	-0.17721	0.0706705	0.0121573	0.456589
ENSGALG00000003537	SGK2	SGK2, serine/threonine kinase 2	168.936	0.332624	0.132675	0.0121741	0.456589
ENSGALG00000030845	ENHO	energy homeostasis associated	2637.37	0.27859	0.111167	0.0122091	0.456781
ENSGALG00000000223	TMEM183A	transmembrane protein 183A	1387.49	0.139258	0.0556831	0.0123881	0.46208
ENSGALG00000036616	NUAK2	NUAK family kinase 2	234.446	-0.408137	0.16324	0.0124111	0.46208
ENSGALG00000038733	TRAK1	trafficking kinesin protein 1	5871.25	-0.188964	0.0756265	0.0124669	0.463029
ENSGALG00000007157	TENT5D	family with sequence similarity 46 member D	148.013	-0.290836	0.116502	0.0125456	0.463876
ENSGALG00000004630			2462.3	-0.272398	0.109172	0.0125909	0.463876
ENSGALG00000001094	ADGRD2	adhesion G protein-coupled receptor D2	97.6451	0.665986	0.266968	0.012609	0.463876
ENSGALG00000041896	RFX7	regulatory factor X7	1304.23	-0.196999	0.078971	0.0126109	0.463876
ENSGALG00000012416		arf-GAP with dual PH domain-containing protein 1-like	2.6486	2.16455	0.868594	0.012702	0.465007
ENSGALG00000014496	PROM1	prominin 1	10412.3	0.210756	0.0846062	0.0127375	0.465007
ENSGALG00000026891	NINJ1	ninjurin 1	1520.2	-0.196634	0.0789559	0.0127589	0.465007
ENSGALG00000006252	LMO4	LIM domain only 4	1968.38	0.118323	0.0475152	0.0127669	0.465007
ENSGALG00000003691	RNF145	ring finger protein 145	7657.81	0.214701	0.086244	0.0127936	0.465007
ENSGALG00000000996		adaptor related protein complex 3 delta 1 subunit	3118.49	-0.129497	0.0520932	0.0129232	0.468605
ENSGALG00000044996	TMEM71	transmembrane protein 71	135.462	-0.353621	0.142349	0.0129847	0.469721
ENSGALG00000011865	SMTN	smoothelin	2373.09	0.218905	0.0881981	0.0130659	0.471545
ENSGALG00000013892	MAP3K5	mitogen-activated protein kinase kinase kinase 5	1226.6	-0.218786	0.0882632	0.0131827	0.473888
ENSGALG00000002155	HS6ST1	heparan sulfate 6-O-sulfotransferase 1	781.102	0.171757	0.0692983	0.0131928	0.473888
ENSGALG00000014069	TP53I11	tumor protein p53 inducible protein 11	488.412	0.302794	0.122279	0.0132769	0.4747
ENSGALG00000042851	PPARGC1A	PPARG coactivator 1 alpha	353.455	-0.240229	0.0970138	0.0132775	0.4747
ENSGALG00000028573			207.967	0.215799	0.0873131	0.0134528	0.479406
ENSGALG00000047993			22.5724	0.691967	0.28003	0.0134717	0.479406
ENSGALG00000052307	RPP25	ribonuclease P/MRP subunit p25	798.018	0.189993	0.0770998	0.0137303	0.48471
ENSGALG00000054909			21.7585	-0.694654	0.28196	0.0137526	0.48471
ENSGALG00000003821	RAMP1	receptor activity modifying protein 1	701.627	-0.346019	0.140474	0.0137693	0.48471
ENSGALG00000006328	CHCHD4	coiled-coil-helix-coiled-coil-helix domain containing 4	475.657	0.19726	0.0801104	0.0138029	0.48471
ENSGALG00000009641	COL1A2	collagen type I alpha 2 chain	133.317	-1.37678	0.559191	0.013813	0.48471
ENSGALG00000001376	ARID3B	AT-rich interaction domain 3B	405.209	-0.183549	0.0745521	0.0138158	0.48471
ENSGALG00000007902	ATP7A	ATPase copper transporting alpha	874.656	-0.183139	0.0744067	0.0138425	0.48471
ENSGALG00000028174	CAVIN2	protein kinase C delta binding protein	6592.66	0.195525	0.0795834	0.0140157	0.486487
ENSGALG00000016665	FDFT1	farnesyl-diphosphate farnesyltransferase 1	6968.41	0.169618	0.0690554	0.0140393	0.486487
ENSGALG00000005992	PDE8A	phosphodiesterase 8A	817.08	-0.174459	0.0710302	0.0140444	0.486487
ENSGALG00000005401	WNT9A	Wnt family member 9A	155.654	1.12389	0.457601	0.0140473	0.486487
ENSGALG00000049504		solute carrier family 2, facilitated glucose transporter member 4-like	9.88915	1.00959	0.411085	0.0140522	0.486487
ENSGALG00000031642	ILK	integrin linked kinase	1353.71	-0.16861	0.0687012	0.0141179	0.487496
ENSGALG00000032840			719.324	-0.214547	0.0874482	0.0141507	0.487496
ENSGALG00000002944	CPS1	carbamoyl-phosphate synthase 1	45.5029	-0.741631	0.302432	0.0141977	0.487496
ENSGALG00000005120	FBLN2	fibulin 2	32.6612	-2.1096	0.860645	0.0142388	0.487496
ENSGALG00000029653		l(3)mbt-like 4 (Drosophila)	165.524	-0.251312	0.102529	0.0142407	0.487496
ENSGALG00000003767	NKD1	naked cuticle homolog 1	356.943	-0.31963	0.130533	0.014339	0.488184
ENSGALG00000007302	ATXN7	ataxin 7	453.113	-0.218332	0.0891884	0.0143657	0.488184
ENSGALG00000048127			2.05471	-2.99236	1.22267	0.0143889	0.488184
ENSGALG00000042900	GATAD2A	GATA zinc finger domain containing 2A	3759.54	-0.0905048	0.0369998	0.0144416	0.488184
ENSGALG00000008819	LRSAM1	leucine rich repeat and sterile alpha motif containing 1	941.413	-0.146655	0.0599654	0.0144586	0.488184
ENSGALG00000047821			5.95292	1.34301	0.549262	0.0144806	0.488184
ENSGALG00000033137	TLDC1	TBC/LysM-associated domain containing 1	1875.84	0.290768	0.118971	0.0145246	0.488184
ENSGALG00000037522	SBNO2	strawberry notch homolog 2	643.917	-0.213658	0.0874209	0.0145249	0.488184
ENSGALG00000049741	SMIM18	small integral membrane protein 18	446.855	-0.225817	0.0924263	0.0145573	0.488184
ENSGALG00000035825		interleukin 12 receptor subunit beta 1	24.3483	0.747016	0.305822	0.0145798	0.488184
ENSGALG00000036932	SPEN	spen family transcriptional repressor	6312.22	-0.190956	0.0782338	0.0146531	0.489486
ENSGALG00000017162			650.084	-0.16531	0.067747	0.0146827	0.489486
ENSGALG00000001038	MAN1C1	mannosidase, alpha, class 1C, member 1	2900.81	-0.129602	0.0531318	0.0147179	0.489594
ENSGALG00000034453	SAMD11	sterile alpha motif domain containing 11	1751.4	0.308272	0.126689	0.0149622	0.496642
ENSGALG00000019824			123.766	0.274016	0.112738	0.015076	0.499336
ENSGALG00000030209	CPZ	carboxypeptidase Z	190.434	-0.559352	0.230537	0.0152535	0.502111
ENSGALG00000015211	DTNA	dystrobrevin alpha	2128.27	-0.100774	0.0415583	0.0153129	0.502111
ENSGALG00000012619	PRDM4	PR/SET domain 4	1004.42	-0.107981	0.0445442	0.0153452	0.502111
ENSGALG00000017336		F-box/WD repeat-containing protein 7-like	823.86	-0.145667	0.0601088	0.0153766	0.502111
ENSGALG00000013948	RASL11B	RAS like family 11 member B	244.634	0.26689	0.110151	0.0153954	0.502111
ENSGALG00000049260		t-complex 10	5.69608	-1.42806	0.58954	0.0154214	0.502111
ENSGALG00000048246		uncharacterized LOC107049018	88.7708	-0.476675	0.196823	0.0154419	0.502111
ENSGALG00000010203		E3 ubiquitin-protein ligase HECTD3-like	147.626	-0.438675	0.18118	0.0154689	0.502111
ENSGALG00000002554	TSPAN2	tetraspanin 2	376.8	0.537699	0.222097	0.0154774	0.502111
ENSGALG00000003829	HPCAL4	hippocalcin like 4	111.218	0.287246	0.118666	0.0154942	0.502111
ENSGALG00000015367	NECTIN3	nectin cell adhesion molecule 3	658.737	-0.221081	0.0913558	0.0155208	0.502111
ENSGALG00000010320	PAWR	pro-apoptotic WT1 regulator	68.5376	-0.454205	0.187766	0.0155634	0.502428
ENSGALG00000015101	BNC2	basonuclin 2	43.2639	0.445034	0.184094	0.0156308	0.503543
ENSGALG00000054231		coiled-coil domain containing 169	5.01771	-1.66639	0.689625	0.0156758	0.503861
ENSGALG00000000336	PPP1R12B	protein phosphatase 1 regulatory subunit 12B	2014.92	-0.135018	0.0559051	0.01573	0.503861
ENSGALG00000016054	KCNJ6	potassium inwardly rectifying channel subfamily J member 6	230.247	0.208816	0.0864714	0.0157413	0.503861
ENSGALG00000041080	CHD7	chromodomain helicase DNA binding protein 7	3985.62	-0.224226	0.0928804	0.0157724	0.503861
ENSGALG00000034188	PAG1	phosphoprotein membrane anchor with glycosphingolipid microdomains 1	1606.49	0.153919	0.0638107	0.0158599	0.504038
ENSGALG00000031411	KCNN1	potassium calcium-activated channel subfamily N member 1	224.703	-0.285145	0.11828	0.015919	0.504038
ENSGALG00000017036	LHFPL6	lipoma HMGIC fusion partner-like 1	1656.35	0.144296	0.059859	0.0159261	0.504038
ENSGALG00000001124	LHX2	LIM homeobox 2	337.462	0.231143	0.0958967	0.015938	0.504038
ENSGALG00000040342	ADAMTS1	ADAM metallopeptidase with thrombospondin type 1 motif 1	231.331	-0.426498	0.176954	0.0159427	0.504038
ENSGALG00000011213	DEGS2	delta 4-desaturase, sphingolipid 2	21.5048	-0.71985	0.298808	0.0159932	0.504595
ENSGALG00000037366	GRID1	glutamate ionotropic receptor delta type subunit 1	803.559	-0.173407	0.0720046	0.0160282	0.504657
ENSGALG00000003400	AIMP2	aminoacyl tRNA synthetase complex interacting multifunctional protein 2	849.467	0.161514	0.067136	0.0161385	0.505935
ENSGALG00000006658	FANCI	Fanconi anemia complementation group I	70.7451	-0.538377	0.223804	0.0161471	0.505935
ENSGALG00000006908	DLG1	discs large MAGUK scaffold protein 1	5083.13	-0.12011	0.0499471	0.0161835	0.505935
ENSGALG00000030432	RASSF2	Ras association domain family member 2	1229.57	-0.115035	0.0478446	0.016201	0.505935
ENSGALG00000043623	ARL14	ADP ribosylation factor like GTPase 14	1.47876	-2.63309	1.09652	0.0163359	0.509107
ENSGALG00000012429	BMP4	bone morphogenetic protein 4	244.22	-0.844953	0.352105	0.0164078	0.510309
ENSGALG00000008237	GRAMD2B	GRAM domain containing 3	77.6237	-0.476175	0.199007	0.0167224	0.519039
ENSGALG00000036466		unconventional myosin-X-like	3366.8	0.230698	0.0965098	0.0168296	0.521216
ENSGALG00000002377	ENO1	enolase 1, (alpha)	123752	0.172814	0.0723153	0.0168607	0.521216
ENSGALG00000006818		lysine methyltransferase 2A	3322.5	-0.254595	0.106629	0.0169553	0.523084
ENSGALG00000043744	NDFIP1	Nedd4 family interacting protein 1	13341.9	0.136302	0.0571797	0.0171374	0.52764
ENSGALG00000027355	TPBG	trophoblast glycoprotein	27.0803	0.538902	0.226593	0.0173935	0.532624
ENSGALG00000004518		betaine--homocysteine S-methyltransferase 2	249.029	0.312501	0.131482	0.017465	0.532624
ENSGALG00000009458		multiple EGF-like-domains 6-like	16.3802	-1.13769	0.47868	0.017467	0.532624
ENSGALG00000033678	EHMT1	euchromatic histone lysine methyltransferase 1	4123.87	-0.123879	0.052134	0.0174935	0.532624
ENSGALG00000052421			28.5785	0.708652	0.298318	0.0175257	0.532624
ENSGALG00000040109	LARP1	La ribonucleoprotein domain family member 1	2811.44	-0.154898	0.0652128	0.0175362	0.532624
ENSGALG00000012569	FBXO7	F-box protein 7	1640.1	0.116173	0.0489232	0.0175685	0.532624
ENSGALG00000013935	BCLAF1	BCL2-associated transcription factor 1	4397.55	-0.103939	0.0437781	0.0175854	0.532624
ENSGALG00000027365	HIVEP3	human immunodeficiency virus type I enhancer binding protein 3	1556.78	-0.24064	0.101379	0.0176126	0.532624
ENSGALG00000000394	SLC6A17	solute carrier family 6 member 17	5743.72	-0.167893	0.0707749	0.0176818	0.533663
ENSGALG00000054650		coiled-coil domain-containing protein 180-like	226.67	0.351235	0.148129	0.0177336	0.534171
ENSGALG00000012013	SLC25A17	solute carrier family 25 member 17	2066.74	0.19116	0.0806499	0.0177762	0.534404
ENSGALG00000004081	TMCO4	transmembrane and coiled-coil domains 4	71.5073	-0.424851	0.179362	0.0178516	0.535197
ENSGALG00000036364	FOXG1	forkhead box G1	55.0596	1.08164	0.456728	0.0178725	0.535197
ENSGALG00000054412			271.925	-0.197025	0.0832984	0.0180159	0.538437
ENSGALG00000042767	LPAR2	lysophosphatidic acid receptor 2	145.713	-0.3453	0.146118	0.0181195	0.540475
ENSGALG00000051730			61.4344	-0.518671	0.21976	0.0182663	0.543797
ENSGALG00000028975		FERM and PDZ domain containing 3	700.12	-0.226916	0.096202	0.0183369	0.544837
ENSGALG00000037377	TULP4	tubby like protein 4	1677.73	-0.166551	0.0707159	0.0185122	0.546478
ENSGALG00000003657	UNC119	unc-119 lipid binding chaperone	8520.53	0.122057	0.0518334	0.0185328	0.546478
ENSGALG00000011483	MPC1L	mitochondrial pyruvate carrier 1-like	304.35	0.29056	0.123401	0.0185423	0.546478
ENSGALG00000033908	SLC10A4	solute carrier family 10 member 4	154.466	0.351679	0.149398	0.0185742	0.546478
ENSGALG00000002144	THRAP3	thyroid hormone receptor associated protein 3	6527.07	-0.119219	0.0506518	0.0185872	0.546478
ENSGALG00000009576	BPNT1	3'(2'), 5'-bisphosphate nucleotidase 1	358.671	0.196089	0.0833502	0.0186434	0.546478
ENSGALG00000015136	ILDR1	immunoglobulin like domain containing receptor 1	1.78871	-2.59623	1.10387	0.018676	0.546478
ENSGALG00000015351	CBLB	Cbl proto-oncogene B	466.402	-0.196146	0.0833991	0.0186778	0.546478
ENSGALG00000051123			8.01988	-1.24339	0.528946	0.0187385	0.547208
ENSGALG00000047250			2.1579	2.49674	1.06369	0.0189129	0.548983
ENSGALG00000029788	CCK	cholecystokinin	326.106	-0.441982	0.188325	0.0189299	0.548983
ENSGALG00000006942	PIK3IP1	phosphoinositide-3-kinase interacting protein 1	1236.42	0.150532	0.0641682	0.0189812	0.548983
ENSGALG00000042741	GRK2	G protein-coupled receptor kinase 2	1051.26	-0.177657	0.0757671	0.0190384	0.548983
ENSGALG00000008653	MGA	MGA, MAX dimerization protein	2828.74	-0.197107	0.0840638	0.0190411	0.548983
ENSGALG00000035378	DNAJC5	DnaJ heat shock protein family (Hsp40) member C5	1920.23	-0.152189	0.0649323	0.0190877	0.548983
ENSGALG00000033416	HIC2	hypermethylated in cancer 2	265.345	-0.241955	0.103237	0.0190944	0.548983
ENSGALG00000000734	RPA2	replication protein A2	923.369	0.118829	0.0507342	0.019171	0.548983
ENSGALG00000033012	SPRY4	sprouty RTK signaling antagonist 4	112.364	-0.465076	0.198609	0.0191981	0.548983
ENSGALG00000013072	AKR1B10	aldo-keto reductase family 1 member B10	592.748	-0.454083	0.19393	0.0192079	0.548983
ENSGALG00000041748	FAM83A	family with sequence similarity 83 member A	97.0857	-0.373043	0.159344	0.019226	0.548983
ENSGALG00000012037	ARID4A	AT-rich interaction domain 4A	1285.35	-0.146915	0.0627561	0.0192298	0.548983
ENSGALG00000006588		leucine rich repeat containing 75B	1233.95	0.168802	0.0721556	0.019314	0.550297
ENSGALG00000005361		hypoxanthine-guanine phosphoribosyltransferase-like	1075.56	0.219887	0.0940362	0.0193706	0.550297
ENSGALG00000008681	NSMF	NMDA receptor synaptonuclear signaling and neuronal migration factor	1980.59	-0.162897	0.0696774	0.0193936	0.550297
ENSGALG00000017185	TMEM123	transmembrane protein 123	736.446	-0.24648	0.105509	0.019486	0.550297
ENSGALG00000037156		uncharacterized LOC420807	16.9127	-1.02725	0.439728	0.019486	0.550297
ENSGALG00000043693	ALKBH5	alkB, alkylation repair homolog 5 (E. coli)	5343.09	-0.0975815	0.0417942	0.0195534	0.550297
ENSGALG00000036883	MET	MET proto-oncogene, receptor tyrosine kinase	931.408	0.203313	0.0870794	0.0195537	0.550297
ENSGALG00000029279		mitogen-activated protein kinase 15	64.0719	-0.418965	0.179458	0.0195636	0.550297
ENSGALG00000027608	PIGC	phosphatidylinositol glycan anchor biosynthesis class C	266.024	0.288853	0.123775	0.0196119	0.550644
ENSGALG00000012163	BDNF	brain derived neurotrophic factor	128.532	-0.319448	0.136937	0.0196577	0.550655
ENSGALG00000036189	ANGPT2	angiopoietin 2	1941.95	-0.317883	0.136295	0.0196842	0.550655
ENSGALG00000035599	CD24	CD24 molecule	334.904	0.284144	0.121905	0.0197602	0.550759
ENSGALG00000003655	GAS2	growth arrest specific 2	119.312	0.419362	0.17992	0.0197627	0.550759
ENSGALG00000041266	CNN1	calponin 1	55.3491	-0.504218	0.216392	0.0198002	0.550759
ENSGALG00000039822	RASSF10	Ras association domain family member 10	91.4314	0.518889	0.222816	0.0198708	0.550759
ENSGALG00000012024	MRTFA	megakaryoblastic leukemia (translocation) 1	1032.39	-0.124093	0.0533076	0.019919	0.550759
ENSGALG00000011280	EEA1	early endosome antigen 1	1513.58	-0.149412	0.0641979	0.0199459	0.550759
ENSGALG00000014485	LDB2	LIM domain binding 2	1538.6	0.141234	0.0606978	0.0199738	0.550759
ENSGALG00000039124	KLHL3	kelch like family member 3	562.747	-0.174897	0.0751665	0.0199759	0.550759
ENSGALG00000015352			1890.03	0.223133	0.0959313	0.0200202	0.550988
ENSGALG00000049455			2685.66	-0.267124	0.114963	0.020149	0.55345
ENSGALG00000016723		adhesion G protein-coupled receptor F4	9.86816	-0.824591	0.354976	0.020182	0.55345
ENSGALG00000006663	ARHGEF12	Rho guanine nucleotide exchange factor 12	6261.49	-0.115297	0.0496759	0.0202879	0.555271
ENSGALG00000007899	CHRND	cholinergic receptor nicotinic delta subunit	21.8523	-1.1793	0.508281	0.0203314	0.555271
ENSGALG00000034986	HEYL	hes related family bHLH transcription factor with YRPW motif-like	951.547	0.336454	0.145042	0.0203573	0.555271
ENSGALG00000009612	TGFB2	transforming growth factor beta 2	405.718	-0.578387	0.249459	0.0204189	0.555727
ENSGALG00000004798	MPRIP	myosin phosphatase Rho interacting protein	5102.04	-0.159651	0.068873	0.0204466	0.555727
ENSGALG00000003293	MBTPS1	membrane bound transcription factor peptidase, site 1	1664.68	-0.140346	0.0606265	0.0206167	0.557501
ENSGALG00000015542	PLPPR1	phospholipid phosphatase related 1	3408.59	0.145543	0.0628736	0.0206212	0.557501
ENSGALG00000043137		SWI/SNF related, matrix associated, actin dependent regulator of chromatin, subfamily d, member 3	561.352	-0.12346	0.0533509	0.0206615	0.557501
ENSGALG00000008135	SATB2	SATB homeobox 2	150.806	-0.390118	0.168601	0.0206753	0.557501
ENSGALG00000004506	URI1	URI1, prefoldin like chaperone	1658.29	-0.130925	0.0565914	0.0206941	0.557501
ENSGALG00000016886	FARP1	FERM, ARH/RhoGEF and pleckstrin domain protein 1	1693.57	-0.152418	0.0659628	0.0208514	0.560084
ENSGALG00000004189	MAFK	MAF bZIP transcription factor K	402.741	-0.210845	0.0913206	0.0209521	0.560084
ENSGALG00000014908	FST	follistatin	220.725	-0.523069	0.226569	0.0209628	0.560084
ENSGALG00000031450	MYO7A	myosin VIIA	3812.04	-0.191873	0.0831111	0.0209641	0.560084
ENSGALG00000010865	TMEM196	transmembrane protein 196	233.081	-0.210289	0.0911194	0.0210077	0.560084
ENSGALG00000050799		chromosome 19 open reading frame 43	346.565	0.492064	0.213266	0.0210397	0.560084
ENSGALG00000033051	CAMK1D	calcium/calmodulin dependent protein kinase ID	1176.34	-0.124078	0.0537797	0.0210462	0.560084
ENSGALG00000008404		LOC772071	1812.89	-0.131121	0.0568526	0.0210918	0.560324
ENSGALG00000044675	MATN2	matrilin 2	181.064	-0.597756	0.259268	0.0211356	0.560516
ENSGALG00000027633	RASSF9	Ras association domain family member 9	70.3834	-1.81803	0.788938	0.0212004	0.56126
ENSGALG00000015418			119.322	-0.3202	0.139031	0.021274	0.561296
ENSGALG00000038146		tripartite motif containing 58	77.9242	0.552086	0.239783	0.0213105	0.561296
ENSGALG00000029197	KIRREL3	kin of IRRE like 3 (Drosophila)	3334.4	0.161229	0.070026	0.0213118	0.561296
ENSGALG00000009948	HHIP	hedgehog interacting protein	37.8492	-0.512256	0.222593	0.0213741	0.56178
ENSGALG00000052511		protein phosphatase 2 regulatory subunit B''alpha	151.023	-0.294538	0.128018	0.0214057	0.56178
ENSGALG00000010318	TMED10	transmembrane p24 trafficking protein 10	8314.8	0.0881343	0.0383169	0.0214403	0.56178
ENSGALG00000009640	CHRM5	Gallus gallus cholinergic receptor muscarinic 5 (CHRM5), mRNA.	42.7407	0.472888	0.205679	0.0214963	0.562284
ENSGALG00000016934			1131.65	-0.190293	0.0828015	0.0215513	0.562762
ENSGALG00000039499	LRRCC1	leucine rich repeat and coiled-coil centrosomal protein 1	118.575	-0.400424	0.174293	0.0215951	0.562796
ENSGALG00000016442	RRM2	ribonucleotide reductase regulatory subunit M2	14.5021	-1.54912	0.674713	0.0216772	0.562796
ENSGALG00000002345	ATG12	autophagy related 12	1238.41	0.117508	0.0511804	0.0216785	0.562796
ENSGALG00000033666	NHP2	NHP2 ribonucleoprotein	288.642	0.248443	0.108227	0.0216997	0.562796
ENSGALG00000039334		chromosome 5 C15orf52 homolog	625.024	-0.163658	0.0713519	0.0218091	0.563781
ENSGALG00000033301	DCAF1	DDB1 and CUL4 associated factor 1	1316.86	-0.140267	0.061155	0.0218114	0.563781
ENSGALG00000049369			726.675	-0.213733	0.0933371	0.0220269	0.568391
ENSGALG00000004627			1.23009	-2.60816	1.13998	0.0221434	0.570436
ENSGALG00000053697	TMEM125	transmembrane protein 125	243.603	0.563072	0.24631	0.0222525	0.570659
ENSGALG00000014711	PLPP1	phospholipid phosphatase 1	1700.07	0.195605	0.0855892	0.0222897	0.570659
ENSGALG00000032453	FABP9	fatty acid binding protein 9	405.378	0.789367	0.345423	0.0223002	0.570659
ENSGALG00000039673	GALNS	galactosamine (N-acetyl)-6-sulfatase	974.709	-0.106848	0.0467644	0.022324	0.570659
ENSGALG00000008291	AP3S2	adaptor related protein complex 3 sigma 2 subunit	977.307	0.212307	0.0929714	0.0223967	0.570659
ENSGALG00000040811			2.62086	-2.08427	0.913232	0.0224717	0.570659
ENSGALG00000033760	PTGES2	prostaglandin E synthase 2	1156.77	0.124913	0.0547358	0.022483	0.570659
ENSGALG00000010934	PATJ	PATJ, crumbs cell polarity complex component	306.635	-0.282586	0.123828	0.0224844	0.570659
ENSGALG00000004169		fibronectin type III domain containing 3A-like	1309.11	-0.181996	0.0797517	0.0224877	0.570659
ENSGALG00000006958		collagen type XXVII alpha 1 chain	104.148	-0.575176	0.252278	0.022612	0.572332
ENSGALG00000027183		C-type lectin domain family 18 member B	10.467	-1.52541	0.669141	0.0226285	0.572332
ENSGALG00000019663	ACBD7	acyl-CoA binding domain containing 7	5680.74	0.242655	0.106477	0.0226709	0.572346
ENSGALG00000006520	MYH11	myosin, heavy chain 11, smooth muscle	37.1171	-1.31394	0.576788	0.0227248	0.572346
ENSGALG00000046875			30.0703	-0.899675	0.395125	0.02279	0.572346
ENSGALG00000004477			1308.13	-0.197836	0.0868879	0.0227915	0.572346
ENSGALG00000008945	NEXN	nexilin F-actin binding protein	26.0356	-0.633128	0.278148	0.0228326	0.572346
ENSGALG00000049653	KMT2C	lysine methyltransferase 2C	5680.01	-0.209708	0.0921669	0.0228872	0.572346
ENSGALG00000036142	LOXL3	lysyl oxidase like 3	148.337	-1.44728	0.636179	0.0229085	0.572346
ENSGALG00000009365	CYP51A1	cytochrome P450 family 51 subfamily A member 1	3053.12	0.15063	0.0662219	0.0229282	0.572346
ENSGALG00000045940		nuclear GTPase, germinal center associated	1.42468	-3.41465	1.5021	0.0230106	0.572439
ENSGALG00000006766		DEP domain containing 5	1083.55	-0.14655	0.0644759	0.0230295	0.572439
ENSGALG00000010314	NEK9	NIMA related kinase 9	1888.11	-0.130837	0.0575878	0.0230888	0.572439
ENSGALG00000009788	SMYD2	SET and MYND domain containing 2	539.385	0.154207	0.0678757	0.0230924	0.572439
ENSGALG00000012155	EGF	epidermal growth factor	1252.78	0.339859	0.149621	0.023119	0.572439
ENSGALG00000033522		amine oxidase, copper containing 3	11.7606	-1.41674	0.624274	0.0232425	0.573809
ENSGALG00000015033	REV3L	REV3 like, DNA directed polymerase zeta catalytic subunit	3260.76	-0.210536	0.0927753	0.0232494	0.573809
ENSGALG00000035369		dual specificity phosphatase 3	1303.23	0.130551	0.057699	0.0236593	0.582071
ENSGALG00000031626		guanylyl cyclase-activating protein 1-like	1806.8	-0.357719	0.158122	0.0236793	0.582071
ENSGALG00000012223	ZRANB3	zinc finger RANBP2-type containing 3	77.8906	-0.360148	0.159218	0.0236982	0.582071
ENSGALG00000054447			42.0188	-0.426639	0.188701	0.0237635	0.582739
ENSGALG00000014978	IQGAP2	IQ motif containing GTPase activating protein 2	1671.11	-0.306143	0.13548	0.0238407	0.583698
ENSGALG00000023359	BTBD17	BTB domain containing 17	766.513	0.331275	0.146734	0.0239672	0.585857
ENSGALG00000041921	CWH43	cell wall biogenesis 43 C-terminal homolog	45.3533	-1.01688	0.450721	0.0240636	0.587276
ENSGALG00000008579	OIP5	Opa interacting protein 5	106.288	0.268119	0.119002	0.0242553	0.591011
ENSGALG00000049721			280.375	0.290485	0.129023	0.0243586	0.592574
ENSGALG00000044238			2.40122	3.75286	1.66733	0.0243969	0.592574
ENSGALG00000007595	LRCH3	leucine rich repeats and calponin homology domain containing 3	825.172	-0.202918	0.0901899	0.0244554	0.593053
ENSGALG00000005714	PKD1	polycystin 1, transient receptor potential channel interacting	1840.34	-0.222935	0.099139	0.0245307	0.593938
ENSGALG00000042132	SUGP1	SURP and G-patch domain containing 1	984.267	-0.220231	0.0980117	0.0246409	0.594341
ENSGALG00000001916	SLIT3	slit guidance ligand 3	205.272	-0.357186	0.158991	0.0246666	0.594341
ENSGALG00000011642	ANKRD17	ankyrin repeat domain 17	3942.43	-0.167552	0.0745916	0.0246877	0.594341
ENSGALG00000035239	GLCCI1	glucocorticoid induced 1	2285.09	-0.135026	0.0601266	0.0247238	0.594341
ENSGALG00000011225	SLC25A47	solute carrier family 25 member 47	349.56	-0.215076	0.0957845	0.0247416	0.594341
ENSGALG00000050750	NRN1L	neuritin 1 like	1237.31	0.418758	0.18656	0.0247917	0.594612
ENSGALG00000041787	PLA2G15	phospholipase A2 group XV	484.101	-0.153253	0.068294	0.0248308	0.594619
ENSGALG00000041103	SLC18A3	solute carrier family 18 member A3	430.866	0.302672	0.134948	0.0249046	0.595454
ENSGALG00000008998	FAM179A	family with sequence similarity 179 member A	4372.88	-0.174556	0.0778902	0.0250227	0.597343
ENSGALG00000029264	PI15	peptidase inhibitor 15	30.4551	-0.700207	0.312831	0.0252021	0.6005
ENSGALG00000005956		annexin A8-like 1	25.3675	-0.634303	0.283448	0.0252334	0.6005
ENSGALG00000010406	TMEM63C	transmembrane protein 63C	2900.03	-0.10395	0.046489	0.0253512	0.602366
ENSGALG00000001473	MIB2	mindbomb E3 ubiquitin protein ligase 2	4748.52	0.230619	0.103207	0.0254487	0.603397
ENSGALG00000016065	BRWD1	bromodomain and WD repeat domain containing 1	2340.46	-0.157203	0.0703638	0.0254734	0.603397
ENSGALG00000000853	SLC2A8	solute carrier family 2 member 8	1143.56	0.142793	0.0639964	0.025664	0.605624
ENSGALG00000052842	ANKRD11	ankyrin repeat domain 11	7741.47	-0.121669	0.0545402	0.025693	0.605624
ENSGALG00000048086			193.604	0.43721	0.196012	0.0257128	0.605624
ENSGALG00000055092		DDB1 and CUL4 associated factor 11	52.115	0.720564	0.323109	0.0257412	0.605624
ENSGALG00000019211	MAEL	maelstrom spermatogenic transposon silencer	18.9174	0.60673	0.272149	0.025787	0.605624
ENSGALG00000034020	RHOBTB2	Rho-related BTB domain containing 2	1810.66	-0.15027	0.0674119	0.0258049	0.605624
ENSGALG00000041473	DDX31	DEAD-box helicase 31	1000.7	-0.130005	0.058344	0.0258634	0.606068
ENSGALG00000007557	RUBCN	RUN and cysteine rich domain containing beclin 1 interacting protein	698.089	-0.191129	0.0858278	0.0259547	0.607277
ENSGALG00000033541	FRMPD4	FERM and PDZ domain containing 4	1962.91	-0.153238	0.06886	0.0260575	0.608751
ENSGALG00000044279		tudor domain containing 6	0.945963	2.83299	1.27455	0.0262337	0.610532
ENSGALG00000008960	KCNK12	potassium two pore domain channel subfamily K member 12	327.368	0.308514	0.138818	0.0262539	0.610532
ENSGALG00000012464	SOUL	SOUL protein	62641.1	0.208129	0.093659	0.0262699	0.610532
ENSGALG00000016676	MCM3	minichromosome maintenance complex component 3	283.523	-0.304334	0.136998	0.026321	0.610532
ENSGALG00000011970	CHADL	chondroadherin-like	73.3054	-0.988458	0.445447	0.0264851	0.610532
ENSGALG00000001382	CDC2L1	cell division cycle 2-like 1 (PITSLRE proteins)	1968.38	-0.110417	0.0497695	0.026516	0.610532
ENSGALG00000030027	MCAM	melanoma cell adhesion molecule	480.847	-0.332921	0.150072	0.0265271	0.610532
ENSGALG00000043724	NFX1	nuclear transcription factor, X-box binding 1	444.504	-0.217496	0.0980473	0.0265359	0.610532
ENSGALG00000002499		zinc finger MYM-type containing 4	1989.45	-0.104832	0.0472623	0.0265481	0.610532
ENSGALG00000024047	MYCL	v-myc avian myelocytomatosis viral oncogene lung carcinoma derived homolog	500.367	0.357563	0.161217	0.0265616	0.610532
ENSGALG00000049450		immunoglobulin lambda like polypeptide 1	3.50647	-3.81373	1.71979	0.0265857	0.610532
ENSGALG00000011226	ANKRD28	ankyrin repeat domain 28	1511.02	-0.171241	0.0772346	0.0266125	0.610532
ENSGALG00000010899	G6PC2	glucose-6-phosphatase catalytic subunit 2	122.429	-0.517923	0.233741	0.0267049	0.611191
ENSGALG00000029521		SKI family transcriptional corepressor 1	495.426	-0.254291	0.114795	0.0267474	0.611191
ENSGALG00000033720	CA7	carbonic anhydrase 7	136.896	0.455008	0.205454	0.0267846	0.611191
ENSGALG00000051248			0.171766	-15.5949	7.04407	0.026835
ENSGALG00000025945	AVD	avidin	15.3573	-2.87924	1.30057	0.0268409	0.611191
ENSGALG00000042201	TP53BP1	tumor protein p53 binding protein 1	1693.38	-0.170073	0.076823	0.026841	0.611191
ENSGALG00000000242	EBF2	early B-cell factor 2	80.8842	-0.378751	0.171494	0.0272065	0.616191
ENSGALG00000009448	IFRD1	interferon related developmental regulator 1	2656.83	-0.127603	0.0577802	0.0272153	0.616191
ENSGALG00000005421		testis expressed 2-like	1657.08	-0.210853	0.0955193	0.0272837	0.616191
ENSGALG00000031512	PAN2	PAN2 poly(A) specific ribonuclease subunit	1297.97	-0.16886	0.0765201	0.0273322	0.616191
ENSGALG00000042833	MAPK14	mitogen-activated protein kinase 14	1059.61	-0.113784	0.0515927	0.0274247	0.616191
ENSGALG00000049219			15.1201	-2.11176	0.957565	0.0274297	0.616191
ENSGALG00000030542	SEMA6D	semaphorin 6D	2383.32	-0.106872	0.048468	0.0274546	0.616191
ENSGALG00000006283	THAP4	THAP domain containing 4	1052.88	-0.113149	0.0513264	0.0274891	0.616191
ENSGALG00000035191	PRLHR2	prolactin releasing peptide receptor-like	5.21757	-1.86084	0.844306	0.0275254	0.616191
ENSGALG00000002942	JMJD1C	jumonji domain containing 1C	3931.86	-0.177926	0.0807409	0.0275476	0.616191
ENSGALG00000005710	CTDSPL	CTD small phosphatase like	792.688	-0.227548	0.103297	0.0276059	0.616191
ENSGALG00000013081	VWC2	von Willebrand factor C domain containing 2	2466.74	0.146336	0.0664421	0.0276328	0.616191
ENSGALG00000049613			18.2458	0.705145	0.320407	0.0277517	0.616191
ENSGALG00000038512	AGTR1	angiotensin II receptor type 1	1.71342	-2.29613	1.04343	0.0277673	0.616191
ENSGALG00000041423	MAP7D3	MAP7 domain containing 3	1827.21	-0.167886	0.0762927	0.0277677	0.616191
ENSGALG00000026361			426.096	-0.191124	0.0868557	0.0277729	0.616191
ENSGALG00000040761	DRD4	dopamine receptor D4	9660.25	0.192481	0.087478	0.0277826	0.616191
ENSGALG00000003648	SVIP	small VCP interacting protein	935.265	0.131852	0.0599245	0.0277854	0.616191
ENSGALG00000014845	PLCXD3	phosphatidylinositol specific phospholipase C X domain containing 3	145.219	0.27858	0.126686	0.0278796	0.617386
ENSGALG00000008908	NEUROD1	neuronal differentiation 1	1209.08	0.288497	0.131348	0.0280612	0.620509
ENSGALG00000048926	WAS	suppressor of variegation 3-9 homolog 1	356.988	0.388501	0.176971	0.028143	0.620613
ENSGALG00000052401			431.365	0.422934	0.192667	0.0281528	0.620613
ENSGALG00000000549	URAH	5-hydroxyisourate hydrolase	203.598	0.339727	0.15483	0.0282218	0.620613
ENSGALG00000027159		CNKSR family member 3	581.793	0.372535	0.169853	0.0282873	0.620613
ENSGALG00000013726	PAICS	phosphoribosylaminoimidazole carboxylase; phosphoribosylaminoimidazolesuccinocarboxamide synthase	1616.25	-0.138204	0.063015	0.0282937	0.620613
ENSGALG00000008811	SLC1A4	solute carrier family 1 member 4	1774.5	0.203973	0.0930183	0.0283196	0.620613
ENSGALG00000043287	CAV1	caveolin 1	139.064	0.530417	0.241933	0.0283498	0.620613
ENSGALG00000002543	CSGALNACT2	chondroitin sulfate N-acetylgalactosaminyltransferase 2	495.454	-0.148006	0.0675268	0.0283932	0.620675
ENSGALG00000028821	GLIPR2	GLI pathogenesis related 2	60.9673	-0.549792	0.251229	0.0286396	0.625168
ENSGALG00000036259			464.513	-0.211836	0.0969466	0.0288828	0.629578
ENSGALG00000007334	ABAT	4-aminobutyrate aminotransferase	3369.68	-0.110672	0.0506774	0.0289725	0.630122
ENSGALG00000002043			492.301	-0.166745	0.0763809	0.0290308	0.630122
ENSGALG00000007365	PARP16	poly(ADP-ribose) polymerase family member 16	177.175	-0.228756	0.104787	0.0290312	0.630122
ENSGALG00000046817			393.691	-0.227095	0.104083	0.0291196	0.630514
ENSGALG00000006087	GPC3	glypican 3	223.836	0.318563	0.146016	0.0291317	0.630514
ENSGALG00000015342			411.507	-0.205116	0.0941035	0.0292805	0.632173
ENSGALG00000014880	PARP8	poly(ADP-ribose) polymerase family member 8	431.462	-0.223996	0.102801	0.0293369	0.632173
ENSGALG00000040180	CEBPD	CCAAT/enhancer binding protein delta	19.4928	-0.637837	0.292876	0.0294182	0.632173
ENSGALG00000012814	PXDC1	PX domain containing 1	1375.71	0.130384	0.059874	0.0294334	0.632173
ENSGALG00000025712	DEF8	differentially expressed in FDCP 8 homolog	628.26	0.198846	0.0913193	0.0294445	0.632173
ENSGALG00000033157	ADAMTS10	ADAM metallopeptidase with thrombospondin type 1 motif 10	718.55	-0.296389	0.13613	0.0294612	0.632173
ENSGALG00000008776	HYAL6	hyaluronoglucosaminidase 6	627.679	0.212977	0.0978698	0.0295456	0.632173
ENSGALG00000010050	LRFN2	leucine rich repeat and fibronectin type III domain containing 2	2031.17	0.191004	0.0877863	0.029571	0.632173
ENSGALG00000040447	CDCP1	CUB domain containing protein 1	32.2148	-0.58457	0.26869	0.029583	0.632173
ENSGALG00000007284	SYP	synaptophysin	39348	0.103017	0.0473615	0.0296215	0.632173
ENSGALG00000020410	TMED8	transmembrane p24 trafficking protein family member 8	496.003	-0.13555	0.0623562	0.0297196	0.633384
ENSGALG00000000737	SMPDL3B	sphingomyelin phosphodiesterase acid like 3B	391.037	-0.133061	0.0613285	0.0300337	0.638675
ENSGALG00000033695	CYP26A1	cytochrome P450 family 26 subfamily A member 1	162.005	-0.418503	0.192911	0.0300514	0.638675
ENSGALG00000016865	TPP2	tripeptidyl peptidase 2	1021.42	-0.148261	0.0684465	0.0303048	0.641165
ENSGALG00000027630	NPR2	natriuretic peptide receptor 2	869.266	-0.24328	0.112324	0.0303208	0.641165
ENSGALG00000047328			59.5977	-0.46292	0.213739	0.030325	0.641165
ENSGALG00000041034	MIA3	MIA family member 3, ER export factor	2733.92	-0.121066	0.0559023	0.0303361	0.641165
ENSGALG00000033513	ELL	elongation factor for RNA polymerase II	1911.48	-0.105264	0.0486482	0.0304814	0.643346
ENSGALG00000036301	KIAA0895	KIAA0895	939.849	-0.15712	0.0726539	0.0305733	0.644397
ENSGALG00000008072	CHRDL1	chordin like 1	1918.26	0.573375	0.265206	0.0306184	0.64446
ENSGALG00000027823	TFAP4	transcription factor AP-4	249.546	-0.226148	0.104663	0.030716	0.645626
ENSGALG00000013579	FAT1	FAT atypical cadherin 1	2020.52	-0.328568	0.152129	0.0307879	0.646251
ENSGALG00000015014	TNPO1	transportin 1	1481.79	-0.141583	0.0656151	0.0309453	0.647518
ENSGALG00000002421	FAM213A	family with sequence similarity 213 member A	8811.35	0.165597	0.0767539	0.0309662	0.647518
ENSGALG00000016451	ROCK2	Rho associated coiled-coil containing protein kinase 2	1691.02	-0.152949	0.0708954	0.0309752	0.647518
ENSGALG00000032319		retinol dehydrogenase 8 (all-trans)	3276.76	0.60687	0.281577	0.0311422	0.648177
ENSGALG00000010664	KIF26B	kinesin family member 26B	209.139	-0.407464	0.189112	0.0311917	0.648177
ENSGALG00000032373		transforming acidic coiled-coil containing protein 2	928.693	-0.149911	0.0695828	0.0312072	0.648177
ENSGALG00000006950	LIMK2	LIM domain kinase 2	1105.21	-0.151256	0.0702201	0.031238	0.648177
ENSGALG00000015399	FUT10	fucosyltransferase 10	587.114	0.151973	0.0705633	0.0312629	0.648177
ENSGALG00000006494	GRAMD1B	GRAM domain containing 1B	3613.18	-0.131586	0.0611074	0.0312911	0.648177
ENSGALG00000014965		collagen, type X, alpha 1	120.032	0.489392	0.227286	0.0313033	0.648177
ENSGALG00000054874			1.0884	-4.21663	1.95894	0.0313571	0.648369
ENSGALG00000041054			675.853	-0.184918	0.0859285	0.0313973	0.648369
ENSGALG00000040724	AKAP9	A-kinase anchoring protein 9	3938.2	-0.173698	0.0808259	0.0316317	0.652329
ENSGALG00000028895		glucagon receptor-like	9.91609	-1.18702	0.552519	0.0316835	0.652517
ENSGALG00000041299	E2F8	E2F transcription factor 8	12.573	-0.79031	0.368025	0.0317586	0.652695
ENSGALG00000027891	NREP	neuronal regeneration related protein	15893.3	0.144098	0.067114	0.0317879	0.652695
ENSGALG00000002706	XRN1	5'-3' exoribonuclease 1	1235.8	-0.181849	0.084727	0.0318501	0.652695
ENSGALG00000015551	GRIN3A	glutamate ionotropic receptor NMDA type subunit 3A	632.011	0.187876	0.0875418	0.0318629	0.652695
ENSGALG00000008160	CNNM2	cyclin and CBS domain divalent metal cation transport mediator 2	1492.55	-0.170285	0.0793648	0.0319054	0.652695
ENSGALG00000042411	GASK1B	family with sequence similarity 198 member B	43.2946	-0.734135	0.342439	0.0320453	0.654234
ENSGALG00000011288	DACT2	dishevelled binding antagonist of beta catenin 2	1292.63	-0.140803	0.0656994	0.0321025	0.654234
ENSGALG00000004814		rhophilin Rho GTPase binding protein 2	2007.64	0.187356	0.0874248	0.0321088	0.654234
ENSGALG00000001816	MAGI3	membrane associated guanylate kinase, WW and PDZ domain containing 3	10694.2	-0.0962216	0.0449216	0.0321942	0.654699
ENSGALG00000008080	C1QTNF4	C1q and tumor necrosis factor related protein 4	2864.42	0.140269	0.0654941	0.0322173	0.654699
ENSGALG00000015334	ZBTB11	zinc finger and BTB domain containing 11	506.857	-0.164335	0.0767678	0.0323005	0.655071
ENSGALG00000042005		uridine-cytidine kinase-like 1-like	1252.22	0.172779	0.0807589	0.0323994	0.655071
ENSGALG00000036587	LHX4	LIM homeobox 4	716.249	0.24326	0.113707	0.0324058	0.655071
ENSGALG00000029831	IFFO2	intermediate filament family orphan 2	354.249	-0.187147	0.0874987	0.032447	0.655071
ENSGALG00000053675			244.85	-0.261931	0.122465	0.0324496	0.655071
ENSGALG00000008298	LRRC17	leucine rich repeat containing 17	10.0652	-1.09444	0.511846	0.032499	0.655203
ENSGALG00000016997	RB1	retinoblastoma 1	1257.75	-0.138324	0.0647268	0.0325938	0.655424
ENSGALG00000018874	SNX24	sorting nexin 24	697.272	0.146891	0.0687455	0.0326191	0.655424
ENSGALG00000040770			4136.44	-0.162911	0.0762514	0.0326384	0.655424
ENSGALG00000030276	SHTN1	shootin 1	1730.34	0.12787	0.0598753	0.032711	0.656021
ENSGALG00000028880	FDPS	farnesyl diphosphate synthase	2575.8	0.186915	0.0875576	0.0327802	0.656548
ENSGALG00000007716	SLC37A4	solute carrier family 37 member 4	1745.78	0.0992348	0.0465628	0.0330722	0.660894
ENSGALG00000043618	SLC40A1	solute carrier family 40 member 1	313.274	-0.444123	0.208455	0.0331263	0.660894
ENSGALG00000010837	ASB5	ankyrin repeat and SOCS box containing 5	1084.61	-0.181551	0.0852136	0.0331268	0.660894
ENSGALG00000008073	NF2	neurofibromin 2	2054.04	0.111539	0.0523974	0.0332784	0.662409
ENSGALG00000028214	OTOP3	otopetrin 3	5.61953	-1.50052	0.70494	0.0332893	0.662409
ENSGALG00000019384	MAPK12	mitogen-activated protein kinase 12	67.7905	-0.41737	0.196156	0.0333579	0.662912
ENSGALG00000036873	SIK2	salt inducible kinase 2	2154.12	-0.113578	0.0534222	0.0335	0.664873
ENSGALG00000037854	TKFC	triokinase and FMN cyclase	546.158	0.256504	0.120704	0.0335817	0.665596
ENSGALG00000035187	FHL3	four and a half LIM domains 3	507.352	-0.176582	0.0831513	0.0337018	0.665596
ENSGALG00000002587	CRCP	CGRP receptor component	1354.17	0.152121	0.0716351	0.0337075	0.665596
ENSGALG00000027152	HELZ	helicase with zinc finger	2531.1	-0.127854	0.0602098	0.0337142	0.665596
ENSGALG00000040992	C1QL2	complement component 1, q subcomponent-like 2	881.968	0.224431	0.105736	0.0337905	0.665596
ENSGALG00000024171	HRH2	histamine receptor H2	75.2861	-0.365232	0.172108	0.0338288	0.665596
ENSGALG00000034725		bromodomain containing 4	2494.08	-0.21695	0.10224	0.0338409	0.665596
ENSGALG00000054371			2.29222	-2.24589	1.05884	0.0339147	0.66619
ENSGALG00000054856		alcohol dehydrogenase 1-like	1.84328	-2.40176	1.13319	0.0340508	0.666356
ENSGALG00000040875	EDC4	enhancer of mRNA decapping 4	1766.13	-0.127131	0.0599858	0.0340607	0.666356
ENSGALG00000010886	PAQR3	progestin and adipoQ receptor family member 3	130.467	0.289282	0.136516	0.0340877	0.666356
ENSGALG00000016870	TMTC4	transmembrane and tetratricopeptide repeat containing 4	977.863	-0.148365	0.0700328	0.0341316	0.666356
ENSGALG00000043676			113.702	-0.264057	0.124649	0.0341408	0.666356
ENSGALG00000040348	EHBP1	EH domain binding protein 1	5001.96	-0.0850754	0.040174	0.0342027	0.666376
ENSGALG00000009896	TRERF1	transcriptional regulating factor 1	450.369	-0.171082	0.0808178	0.0342695	0.666376
ENSGALG00000030647	MFAP2	microfibril associated protein 2	84.1579	-0.955677	0.451525	0.0342975	0.666376
ENSGALG00000029408	BAZ1B	bromodomain adjacent to zinc finger domain 1B	4470.47	-0.11547	0.0545716	0.0343499	0.666376
ENSGALG00000040161	C7orf25	chromosome 2 C7orf25 homolog	213.536	-0.191845	0.0906855	0.0343876	0.666376
ENSGALG00000040606	RAC3	ras-related C3 botulinum toxin substrate 3 (rho family, small GTP binding protein Rac3)	2048.21	0.123763	0.0585252	0.0344554	0.666376
ENSGALG00000010150	SEC23A	Sec23 homolog A, coat complex II component	2237.37	-0.105881	0.0500693	0.0344559	0.666376
ENSGALG00000010874	UNC79	unc-79 homolog (C. elegans)	2279.02	-0.27581	0.130464	0.034509	0.666376
ENSGALG00000030554	KCNN3	potassium calcium-activated channel subfamily N member 3	481.732	0.246624	0.116679	0.0345405	0.666376
ENSGALG00000001838	XPO7	exportin 7	3721.15	-0.0740388	0.0350351	0.0345773	0.666376
ENSGALG00000017242	FZD4	frizzled class receptor 4	123.403	-0.565138	0.267523	0.034645	0.666839
ENSGALG00000041626	MEIS1	Meis homeobox 1	1613.31	-0.10984	0.0520239	0.0347434	0.667894
ENSGALG00000042095	NR1I3	nuclear receptor subfamily 1 group I member 3	4.60004	1.38005	0.653828	0.0347961	0.668068
ENSGALG00000030022	FANCL	Fanconi anemia complementation group L	52.7964	0.406479	0.192651	0.0348643	0.668339
ENSGALG00000036017	NCOA2	nuclear receptor coactivator 2	2320.18	-0.142527	0.0675629	0.0348976	0.668339
ENSGALG00000043080	CCDC85A	coiled-coil domain containing 85A	683.757	-0.180107	0.0854627	0.0350796	0.669074
ENSGALG00000004297	DNAH1	dynein axonemal heavy chain 1	20.8315	-0.611064	0.290057	0.0351432	0.669074
ENSGALG00000016267	PHF3	PHD finger protein 3	3704.33	-0.174685	0.0829588	0.0352322	0.669074
ENSGALG00000009021	ST6GALNAC5	ST6 N-acetylgalactosaminide alpha-2,6-sialyltransferase 5	2945.27	0.117626	0.0558695	0.0352592	0.669074
ENSGALG00000016571	GLRA2	glycine receptor alpha 2	1653.54	-0.180713	0.0858401	0.0352713	0.669074
ENSGALG00000028069	WNT16	Wnt family member 16	1.36701	-3.22762	1.53337	0.0352991	0.669074
ENSGALG00000007361	SST	somatostatin	59.4978	-0.420139	0.199617	0.0353152	0.669074
ENSGALG00000013773	FUCA2	fucosidase, alpha-L- 2, plasma	194.33	-0.279003	0.132577	0.0353381	0.669074
ENSGALG00000038003	EDF1	endothelial differentiation related factor 1	6160.79	0.0965403	0.0458864	0.0353871	0.669074
ENSGALG00000032361	STXBP5L	syntaxin binding protein 5 like	2703.35	-0.161677	0.0768584	0.0354159	0.669074
ENSGALG00000026736	OGN	osteoglycin	2.7153	-3.20058	1.52151	0.0354169	0.669074
ENSGALG00000007998	SLC26A4	solute carrier family 26 member 4	38.4377	-1.07935	0.513415	0.0355278	0.669879
ENSGALG00000001725	TNRC6C	trinucleotide repeat containing 6C	6503.07	-0.133192	0.0633623	0.0355471	0.669879
ENSGALG00000010333	CNOT6L	CCR4-NOT transcription complex subunit 6 like	646.902	-0.128177	0.0610475	0.0357613	0.671785
ENSGALG00000003883	MTMR10	myotubularin related protein 10	1914.44	-0.189449	0.0902301	0.0357621	0.671785
ENSGALG00000000949	HBEGF	heparin binding EGF like growth factor	197.018	0.262354	0.125003	0.0358365	0.671785
ENSGALG00000033328	PACS2	phosphofurin acidic cluster sorting protein 2	3038.35	0.182694	0.0870644	0.0358716	0.671785
ENSGALG00000008180	SPG11	spastic paraplegia 11 (autosomal recessive)	2691.73	-0.155559	0.0741621	0.0359448	0.671785
ENSGALG00000015422	NRG1	neuregulin 1	580.562	-0.157156	0.0749272	0.0359538	0.671785
ENSGALG00000028063	LOX	lysyl oxidase	25.4683	-0.785301	0.374428	0.0359639	0.671785
ENSGALG00000014115	SLAIN2	SLAIN motif family member 2	465.178	-0.157956	0.0753271	0.0359995	0.671785
ENSGALG00000026159	PDLIM7	PDZ and LIM domain 7	145.594	-0.557738	0.266097	0.0360824	0.672513
ENSGALG00000012684	DEK	DEK proto-oncogene	2706.41	-0.16809	0.0802857	0.0362918	0.675027
ENSGALG00000015364	GUCA1C	guanylate cyclase activator 1C	2701.34	-0.295978	0.141388	0.036316	0.675027
ENSGALG00000016504	ITSN2	intersectin 2	1286.93	-0.168424	0.0804909	0.0363968	0.675027
ENSGALG00000026384	PCSK4	proprotein convertase subtilisin/kexin type 4	127.615	0.380989	0.182112	0.0364334	0.675027
ENSGALG00000023521	ADRA2A	adrenoceptor alpha 2A	185.874	-0.436408	0.20862	0.0364489	0.675027
ENSGALG00000026547	TPGS2	tubulin polyglutamylase complex subunit 2	1349.44	-0.12323	0.0589188	0.036482	0.675027
ENSGALG00000004721		Potassium inwardly rectifying channel subfamily J member 12	1238.6	0.110499	0.0528545	0.0365613	0.675677
ENSGALG00000014835	C7	complement C7	21.5006	-0.882888	0.422671	0.0367229	0.676999
ENSGALG00000002069	FAM214B	family with sequence similarity 214 member B	302.637	-0.173791	0.0832193	0.0367666	0.676999
ENSGALG00000005897	HMCES	5-hydroxymethylcytosine (hmC) binding, ES cell-specific	1502.08	0.165279	0.0791469	0.0367751	0.676999
ENSGALG00000005515	CRYBB3	crystallin beta B3	7.40906	1.05916	0.507324	0.036822	0.676999
ENSGALG00000036255	WNT7B	Wnt family member 7B	16.0298	2.39227	1.1461	0.0368606	0.676999
ENSGALG00000003580	MMP2	matrix metallopeptidase 2	189.566	-1.34719	0.645548	0.0368983	0.676999
ENSGALG00000001253	RC3H2	ring finger and CCCH-type domains 2	2037.09	-0.112883	0.0541249	0.037014	0.678309
ENSGALG00000042492	PITX2	paired like homeodomain 2	2.03569	-4.22427	2.02649	0.0371124	0.679299
ENSGALG00000041184	NETO1	neuropilin and tolloid like 1	1264.29	-0.152872	0.0734046	0.0372885	0.680822
ENSGALG00000016313	GCLC	glutamate-cysteine ligase catalytic subunit	934.701	-0.125937	0.0604812	0.0373191	0.680822
ENSGALG00000004734		protein eva-1 homolog C-like	146.015	0.480634	0.230836	0.0373291	0.680822
ENSGALG00000042051	SETD2	SET domain containing 2	4376.05	-0.111526	0.0535927	0.0374346	0.681835
ENSGALG00000038432			180.61	-0.28078	0.134963	0.0374863	0.681835
ENSGALG00000014186	MPPED1	metallophosphoesterase domain containing 1	909.883	-0.170208	0.0818276	0.0375183	0.681835
ENSGALG00000010461	EBF3	early B cell factor 3	503.023	-0.212284	0.102102	0.0376054	0.681943
ENSGALG00000009692	SH3RF1	SH3 domain containing ring finger 1	454.844	-0.16816	0.0808831	0.0376134	0.681943
ENSGALG00000053365		serine-aspartate repeat-containing protein F-like	661.378	-0.189432	0.0911388	0.037663	0.682034
ENSGALG00000009424	FOXP2	forkhead box P2	419.969	-0.207337	0.099836	0.037822	0.684104
ENSGALG00000003108	SMG6	SMG6, nonsense mediated mRNA decay factor	2350.99	-0.0962916	0.0464149	0.0380253	0.684352
ENSGALG00000003349	PLEKHA2	pleckstrin homology domain containing A2	2041.47	-0.191843	0.0925014	0.0380842	0.684352
ENSGALG00000003474	MED20	mediator complex subunit 20	1242.94	0.134849	0.0650429	0.0381514	0.684352
ENSGALG00000007047	GAL	galanin and GMAP prepropeptide	2.36687	1.77224	0.855285	0.0382556	0.684352
ENSGALG00000039458	GDF8	myostatin	4.83176	-1.57799	0.761543	0.0382559	0.684352
ENSGALG00000000424	CMTM3	CKLF like MARVEL transmembrane domain containing 3	166.308	-0.330438	0.159477	0.0382649	0.684352
ENSGALG00000051798			56.9261	-0.398089	0.19216	0.0382976	0.684352
ENSGALG00000031656	EYA4	EYA transcriptional coactivator and phosphatase 4	16.5116	-0.764775	0.369181	0.0383078	0.684352
ENSGALG00000009293	CHN1	chimerin 1	5126.88	0.112139	0.0541367	0.0383204	0.684352
ENSGALG00000054943			80.977	0.309305	0.14933	0.0383324	0.684352
ENSGALG00000008942	FOXN2	forkhead box N2	502.845	-0.171617	0.0828638	0.0383524	0.684352
ENSGALG00000016926	KLF12	Kruppel-like factor 12	987.63	-0.129245	0.0624232	0.0384086	0.684352
ENSGALG00000017092	PAN3	PAN3 poly(A) specific ribonuclease subunit	933.77	-0.174343	0.0842082	0.0384171	0.684352
ENSGALG00000030031	TTPA	alpha tocopherol transfer protein	72.7805	0.364739	0.176253	0.0385087	0.685186
ENSGALG00000004171	RNF111	ring finger protein 111	1793.1	-0.108826	0.0526221	0.038634	0.685849
ENSGALG00000052553			5.62721	3.38726	1.6379	0.0386356	0.685849
ENSGALG00000001617	CAMKK1	calcium/calmodulin dependent protein kinase kinase 1	777.3	0.150312	0.0727192	0.0387324	0.686204
ENSGALG00000017199	MAML2	mastermind like transcriptional coactivator 2	377.08	-0.184415	0.0892266	0.0387519	0.686204
ENSGALG00000002954	MBTD1	mbt domain containing 1	1355.43	-0.164205	0.0794678	0.0387994	0.686204
ENSGALG00000036043	TBX3	T-box 3	967.562	-0.246883	0.119502	0.038835	0.686204
ENSGALG00000028900	CENPT	centromere protein T	165.31	-0.262695	0.127225	0.0389422	0.686917
ENSGALG00000007650	SLC9A3R1	SLC9A3 regulator 1	8088.97	0.193082	0.0935281	0.0389767	0.686917
ENSGALG00000011963	PRDM5	PR/SET domain 5	9.44508	-1.00972	0.489505	0.0391381	0.686917
ENSGALG00000041750	ADAMTS9	ADAM metallopeptidase with thrombospondin type 1 motif 9	498.725	-0.261628	0.126889	0.0392203	0.686917
ENSGALG00000005087	FAM83G	family with sequence similarity 83, member G	19.1141	-0.670568	0.325234	0.0392269	0.686917
ENSGALG00000027655	TRABD2B	TraB domain containing 2B	31.2642	-0.514351	0.249487	0.0392427	0.686917
ENSGALG00000033535	RGS16	regulator of G-protein signaling 16	1347.79	-0.209322	0.101537	0.0392522	0.686917
ENSGALG00000012018	UGT8	UDP glycosyltransferase 8	674.825	0.438654	0.212799	0.0392693	0.686917
ENSGALG00000046779			63.6476	-0.326738	0.158515	0.0392793	0.686917
ENSGALG00000000843	DOT1L	DOT1 like histone lysine methyltransferase	2839.53	-0.166853	0.080994	0.0393927	0.687957
ENSGALG00000041459	DDIT4	DNA damage inducible transcript 4	197.626	0.574511	0.278958	0.0394472	0.687957
ENSGALG00000011242	OBSL1	obscurin like 1	2.47563	-2.76828	1.34434	0.0394737	0.687957
ENSGALG00000031973	ANKRD52	ankyrin repeat domain 52	1107.39	-0.165601	0.0804438	0.0395336	0.688218
ENSGALG00000031170	ADCY1	adenylate cyclase 1	799.752	-0.20194	0.0981872	0.0397167	0.689576
ENSGALG00000043367	LHFPL3	LHFPL tetraspan subfamily member 3	300.352	0.219596	0.106788	0.0397465	0.689576
ENSGALG00000014863	TMEM267	transmembrane protein 267	426.212	-0.183459	0.0892654	0.0398587	0.689576
ENSGALG00000034016			253.113	0.219816	0.106982	0.0399073	0.689576
ENSGALG00000014514	CC2D2A	coiled-coil and C2 domain containing 2A	845.274	-0.214833	0.104557	0.0399082	0.689576
ENSGALG00000006471	SLCO2A1	solute carrier organic anion transporter family member 2A1	4.41916	-1.93389	0.94123	0.0399132	0.689576
ENSGALG00000042374	PDE11A	phosphodiesterase 11A	120.433	-0.289918	0.141114	0.0399271	0.689576
ENSGALG00000008293	SH3PXD2A	SH3 and PX domains 2A	188.626	-0.288519	0.14057	0.0401213	0.692099
ENSGALG00000027643	RD3L	retinal degeneration 3-like	4886.17	0.154972	0.0755201	0.0401636	0.692099
ENSGALG00000032868	AHCYL2	adenosylhomocysteinase like 2	10332.8	-0.143241	0.0698856	0.0403987	0.694921
ENSGALG00000051750			365.783	-0.19696	0.0961112	0.0404336	0.694921
ENSGALG00000048205		3-beta-hydroxysteroid-Delta(8),Delta(7)-isomerase-like	539.909	0.232713	0.113579	0.0404708	0.694921
ENSGALG00000019979	DYNLT1	dynein light chain Tctex-type 1	187.817	0.203872	0.0995217	0.0405091	0.694921
ENSGALG00000042238			3.46625	1.66615	0.813726	0.0406034	0.69576
ENSGALG00000005423	GRHPR	glyoxylate and hydroxypyruvate reductase	115.52	0.314432	0.153625	0.0406822	0.696155
ENSGALG00000030303	PPP1R3B	protein phosphatase 1 regulatory subunit 3B	43.9395	-0.454603	0.222148	0.0407175	0.696155
ENSGALG00000004106	DHCR7	7-dehydrocholesterol reductase	1301.41	0.155907	0.0762091	0.0407782	0.696195
ENSGALG00000015247	GPR161	G protein-coupled receptor 161	125.61	-0.241631	0.118148	0.0408397	0.696195
ENSGALG00000016279	RAB23	RAB23, member RAS oncogene family	380.343	-0.211435	0.103405	0.0408811	0.696195
ENSGALG00000052084			2.2144	-2.08297	1.0189	0.0409196	0.696195
ENSGALG00000014455	LPAR5	lysophosphatidic acid receptor 5	17.978	-0.590394	0.288834	0.0409476	0.696195
ENSGALG00000036491	DRAM2	DNA damage regulated autophagy modulator 2	268.305	0.202001	0.0988461	0.0409938	0.696195
ENSGALG00000003016	MASP2	mannan binding lectin serine peptidase 2	5.83617	-1.2019	0.588259	0.0410383	0.696195
ENSGALG00000011404	HOPX	HOP homeobox	36.6853	0.760854	0.372628	0.0411651	0.697071
ENSGALG00000046964	CPLANE2	ciliogenesis and planar polarity effector 2	251.022	0.307599	0.150658	0.0411811	0.697071
ENSGALG00000042705	KCNK3	potassium two pore domain channel subfamily K member 3	1292.01	0.191137	0.0936617	0.0412791	0.697959
ENSGALG00000011695	HIPK3	homeodomain interacting protein kinase 3	1405.9	-0.143216	0.0702731	0.0415504	0.701286
ENSGALG00000027184	OLFML1	olfactomedin like 1	15.1244	-0.777631	0.381618	0.0415777	0.701286
ENSGALG00000005541	GJB1	gap junction protein beta 1	21.8849	0.52346	0.256945	0.0416254	0.701286
ENSGALG00000004960	FBN1	fibrillin 1	2048.72	-0.275785	0.135441	0.0417302	0.701286
ENSGALG00000007917	LAMB4	laminin subunit beta 4	5.26444	-1.22116	0.599748	0.0417385	0.701286
ENSGALG00000001093	TCF3	transcription factor 3	1081	-0.172849	0.0849237	0.0418166	0.701286
ENSGALG00000014903	ITGA2	integrin subunit alpha 2	487.219	-0.28002	0.137601	0.0418499	0.701286
ENSGALG00000028817	OTX1	orthodenticle homeobox 1	70.1726	-0.469607	0.230892	0.0419635	0.701286
ENSGALG00000046787	NAGPA	N-acetylglucosamine-1-phosphodiester alpha-N-acetylglucosaminidase	435.142	-0.185001	0.0909618	0.0419685	0.701286
ENSGALG00000004625	ATXN2	ataxin 2 like	1551	-0.146573	0.0720839	0.0420155	0.701286
ENSGALG00000039120	NBEAL2	neurobeachin like 2	908.275	-0.213956	0.105264	0.0420973	0.701286
ENSGALG00000004376	KCNJ2	Potassium inwardly rectifying channel subfamily J member 2	984.46	0.153295	0.0754355	0.0421399	0.701286
ENSGALG00000017320	RAB6A	RAB6A, member RAS oncogene family	3167.96	-0.116939	0.0575493	0.0421553	0.701286
ENSGALG00000005035	KAT6B	lysine acetyltransferase 6B	2660.77	-0.124491	0.0612678	0.0421627	0.701286
ENSGALG00000022991	SMIM20	small integral membrane protein 20	785.041	0.141001	0.069409	0.0422091	0.701286
ENSGALG00000006009		podocalyxin like 2	11805.9	0.119254	0.0587082	0.0422251	0.701286
ENSGALG00000031416	UBN1	ubinuclein 1	1172.45	-0.131385	0.0647118	0.0423248	0.701286
ENSGALG00000011783	HIST1H111R	Gallus gallus histone cluster 1, H1.11L (similar to human histone cluster 1, class H1 genes) (HIST1H111L), mRNA.	1.02381	2.49105	1.22715	0.0423621	0.701286
ENSGALG00000008473	PLXND1	plexin D1	630.143	-0.354465	0.174624	0.0423693	0.701286
ENSGALG00000032681		synaptotagmin like 2	64.0165	-0.631645	0.311209	0.0423925	0.701286
ENSGALG00000005007		dual specificity phosphatase 13-like	219.519	0.216428	0.106668	0.0424598	0.701498
ENSGALG00000031448	MAPK4	mitogen-activated protein kinase 4	16154.6	-0.107434	0.0529605	0.0425031	0.701498
ENSGALG00000003778	TMEM38A	transmembrane protein 38A	3878.56	0.132556	0.0653575	0.0425428	0.701498
ENSGALG00000014381	HNRNPAB	heterogeneous nuclear ribonucleoprotein A/B	6816.93	0.0810098	0.0399626	0.0426483	0.702114
ENSGALG00000007512	MORC2	MORC family CW-type zinc finger 1	1682.83	-0.112431	0.0554695	0.0426719	0.702114
ENSGALG00000014435	MRPL51	mitochondrial ribosomal protein L51	975.451	0.137145	0.0676791	0.0427241	0.702217
ENSGALG00000009355		claudin 11	316.893	0.46215	0.228199	0.0428468	0.70303
ENSGALG00000050240	TBX21	T-box 21	310.957	0.255676	0.126259	0.0428654	0.70303
ENSGALG00000038551			528.772	-0.184436	0.0911151	0.0429488	0.703546
ENSGALG00000005404	LRTM1	leucine rich repeats and transmembrane domains 1	1231.06	-0.184496	0.0911629	0.0429902	0.703546
ENSGALG00000012710	NCS1	neuronal calcium sensor 1	2241.66	-0.130619	0.0645686	0.0430784	0.703546
ENSGALG00000004035	CRYBA1	crystallin beta A1	224.559	0.238643	0.117969	0.0430808	0.703546
ENSGALG00000014555	C1H12ORF57	chromosome 1 open reading frame, human C12orf57	1026.89	0.291642	0.14425	0.0431993	0.704728
ENSGALG00000004352	PSMD9	proteasome 26S subunit, non-ATPase 9	934.938	0.106757	0.0528262	0.0432883	0.705429
ENSGALG00000021365	DCTN3	dynactin subunit 3	2067.84	0.116173	0.0575237	0.0434285	0.706809
ENSGALG00000008778	SPRED2	sprouty related EVH1 domain containing 2	383.494	-0.194958	0.0965516	0.0434654	0.706809
ENSGALG00000041294	COQ2	coenzyme Q2, polyprenyltransferase	414.059	0.136152	0.0674632	0.0435737	0.707223
ENSGALG00000034348	ATAD2	ATPase family, AAA domain containing 2	623.891	-0.137736	0.0682613	0.0436151	0.707223
ENSGALG00000015953		histamine H2 receptor-like	46.4188	0.52991	0.262639	0.0436295	0.707223
ENSGALG00000006609	EPHB1	EPH receptor B1	700.057	-0.180086	0.0893365	0.0438195	0.709551
ENSGALG00000005969	ANTXRL	anthrax toxin receptor-like	270.112	-0.321104	0.159369	0.0439213	0.710448
ENSGALG00000001934	OPN4	opsin 4	1496.09	-0.319748	0.158764	0.0440114	0.710649
ENSGALG00000005249	BICD2	BICD cargo adaptor 2	5017.33	0.107197	0.0532368	0.0440536	0.710649
ENSGALG00000014428	TAPBPL	TAP binding protein like	32.3306	-0.898011	0.446019	0.0440731	0.710649
ENSGALG00000032335	MARCKSL1	MARCKS like 1	1557.25	0.235652	0.117157	0.0442814	0.711939
ENSGALG00000028770	INHBB	inhibin beta B subunit	213.652	0.252538	0.125564	0.0443008	0.711939
ENSGALG00000025851	GPRIN3	GPRIN family member 3	1060.79	-0.205391	0.102151	0.0443617	0.711939
ENSGALG00000003383	KPNA6	karyopherin subunit alpha 6	2233.43	-0.0719727	0.0357961	0.0443644	0.711939
ENSGALG00000016154	ARC	activity regulated cytoskeleton associated protein	3.39632	-1.33819	0.665624	0.0443857	0.711939
ENSGALG00000032647	CLASP2	cytoplasmic linker associated protein 2	5498.96	-0.0940397	0.0468166	0.0445707	0.713241
ENSGALG00000034561	C8orf34	chromosome 2 open reading frame, human C8orf34	60.3853	0.359352	0.178934	0.0446124	0.713241
ENSGALG00000031062	BAG5	BCL2 associated athanogene 5	1118.18	-0.125867	0.0626757	0.0446194	0.713241
ENSGALG00000000244	CAMK4	calcium/calmodulin dependent protein kinase IV	244.092	-0.185693	0.0924809	0.0446533	0.713241
ENSGALG00000005411	MEIOB	meiosis specific with OB domains	2.54586	1.5666	0.78054	0.0447419	0.713659
ENSGALG00000005644	MYO1G	myosin IG	11.4918	-0.875828	0.436553	0.0448311	0.713659
ENSGALG00000047717		G protein-coupled receptor 25	25.5487	0.806682	0.402207	0.0448946	0.713659
ENSGALG00000054212		polyamine oxidase	134.848	0.325225	0.162194	0.0449467	0.713659
ENSGALG00000032398	ASPM	abnormal spindle microtubule assembly	59.0225	-0.348464	0.173824	0.0449958	0.713659
ENSGALG00000001749	ACSBG2	acyl-CoA synthetase bubblegum family member 2	2052.88	0.215961	0.107736	0.0450122	0.713659
ENSGALG00000006290	HS3ST4	heparan sulfate-glucosamine 3-sulfotransferase 4	541.299	-0.143401	0.0715631	0.0450877	0.713659
ENSGALG00000050374			1517.19	-0.228133	0.113883	0.045153	0.713659
ENSGALG00000042396	SLC12A7	solute carrier family 12 member 7	6949.8	-0.171689	0.0857106	0.0451635	0.713659
ENSGALG00000006612	ASXL1	additional sex combs like 1, transcriptional regulator	1198.8	-0.144923	0.0723954	0.0453026	0.713659
ENSGALG00000030603	ANTXR1	anthrax toxin receptor 1	48.6907	-0.402582	0.201213	0.0454172	0.713659
ENSGALG00000032808		N(alpha)-acetyltransferase 16, NatA auxiliary subunit	397.376	-0.236867	0.118393	0.0454272	0.713659
ENSGALG00000007793	UPRT	uracil phosphoribosyltransferase homolog	469.7	-0.154708	0.0773677	0.0455386	0.713659
ENSGALG00000025729			963.482	0.260599	0.130345	0.0455759	0.713659
ENSGALG00000040068	HSD17B10	hydroxysteroid (17-beta) dehydrogenase 10	1701.71	0.185569	0.0928354	0.0456186	0.713659
ENSGALG00000011579			1.74103	2.34645	1.17393	0.0456308	0.713659
ENSGALG00000011659	ACAT2	acetyl-CoA acetyltransferase 2	819.184	0.144743	0.0724296	0.0456742	0.713659
ENSGALG00000045280		uncharacterized LOC100858953	0.994816	-2.36972	1.18623	0.0457512	0.713659
ENSGALG00000019741	PSMC3IP	PSMC3 interacting protein	170.937	0.196086	0.0981625	0.045764	0.713659
ENSGALG00000047569		plectin pseudogene	3.19682	2.07963	1.04112	0.0457711	0.713659
ENSGALG00000005522	DYNLL2	dynein light chain LC8-type 2	8167.64	0.101029	0.0505805	0.0457837	0.713659
ENSGALG00000005349	MSLN	mesothelin	5.36059	-1.35983	0.681046	0.0458604	0.713659
ENSGALG00000033925		uncharacterized LOC422895	1558.02	0.194871	0.0976573	0.0459934	0.713659
ENSGALG00000016457	TRIB2	tribbles pseudokinase 2	4172.82	-0.116745	0.058523	0.0460579	0.713659
ENSGALG00000012720	NUP153	nucleoporin 153	2442.59	-0.131321	0.0658333	0.0460696	0.713659
ENSGALG00000020647	LDLRAD1	low density lipoprotein receptor class A domain containing 1	25.6908	0.514982	0.258169	0.0460706	0.713659
ENSGALG00000003304	CRTC1	CREB regulated transcription coactivator 1	1256.03	-0.137205	0.0687929	0.0461008	0.713659
ENSGALG00000043033	EYA1	EYA transcriptional coactivator and phosphatase 1	28.7479	-0.550439	0.276102	0.0461946	0.713659
ENSGALG00000013094	DDC	dopa decarboxylase	775.265	0.269721	0.135294	0.0461974	0.713659
ENSGALG00000010929	SPARCL1	SPARC like 1	5554.73	0.449312	0.225384	0.0462029	0.713659
ENSGALG00000013782	CDH7	cadherin 7	1060.87	0.144535	0.0725107	0.0462296	0.713659
ENSGALG00000037603	SESN2	sestrin-2-like	58.1533	-0.398491	0.199962	0.0462798	0.713659
ENSGALG00000015345			37.167	-1.03095	0.517513	0.0463576	0.713659
ENSGALG00000038646	EIF1B	eukaryotic translation initiation factor 1B	1083.27	-0.107374	0.0539162	0.0464265	0.713659
ENSGALG00000053164			2.82332	-2.78715	1.3999	0.0464839	0.713659
ENSGALG00000006480	TCF7	transcription factor 7 (T-cell specific, HMG-box)	35.5929	-0.562821	0.282735	0.0465217	0.713659
ENSGALG00000030147	AFF4	AF4/FMR2 family member 4	2558.94	-0.115878	0.0582399	0.0466276	0.713659
ENSGALG00000043223	COL26A1	collagen type XXVI alpha 1 chain	54.6796	-0.956706	0.481004	0.0467036	0.713659
ENSGALG00000052879			1.94364	-2.47441	1.24426	0.0467389	0.713659
ENSGALG00000007242	SLITRK4	SLIT and NTRK like family member 4	764.372	-0.205749	0.103474	0.0467652	0.713659
ENSGALG00000032937	DLGAP2	DLG associated protein 2	164.214	-0.204056	0.102622	0.0467662	0.713659
ENSGALG00000026958	FPGT	fucose-1-phosphate guanylyltransferase	1018.37	0.13386	0.0673211	0.0467702	0.713659
ENSGALG00000032410	CBFA2T3	CBFA2/RUNX1 translocation partner 3	331.86	0.215191	0.10831	0.046944	0.713659
ENSGALG00000005079	VCL	vinculin	325.607	-0.273619	0.137729	0.0469608	0.713659
ENSGALG00000012484	RIF1	replication timing regulatory factor 1	821.792	-0.167391	0.0842632	0.0469754	0.713659
ENSGALG00000016294	HMGCLL1	3-hydroxymethyl-3-methylglutaryl-CoA lyase like 1	251.88	0.206778	0.104101	0.0469975	0.713659
ENSGALG00000008151	WSB2	WD repeat and SOCS box containing 2	3305.34	0.145705	0.0733587	0.0470119	0.713659
ENSGALG00000027905	CSRNP1	cysteine and serine rich nuclear protein 1	449.426	-0.165802	0.0834828	0.0470267	0.713659
ENSGALG00000033791	MAP3K12	mitogen-activated protein kinase kinase kinase 12	266.314	-0.205847	0.10366	0.0470563	0.713659
ENSGALG00000005660	NF1	neurofibromin 1	3759.07	-0.172869	0.087062	0.0470792	0.713659
ENSGALG00000005472	NAT	N-acetyltransferase, liver isozyme	2.71621	-2.0633	1.03928	0.0471088	0.713659
ENSGALG00000016576	OFD1	OFD1, centriole and centriolar satellite protein	323.41	-0.237365	0.11958	0.0471461	0.713659
ENSGALG00000000616	ELF3	E74 like ETS transcription factor 3	13.7784	0.757754	0.381813	0.0471865	0.713659
ENSGALG00000015733	MDN1	midasin AAA ATPase 1	1928.12	-0.262566	0.132307	0.0471979	0.713659
ENSGALG00000002018	CAPN15	calpain 15	3106.53	0.153588	0.0774101	0.047246	0.71368
ENSGALG00000044849	FOXI2	forkhead box I2	59.5123	-1.4249	0.718713	0.0474159	0.714371
ENSGALG00000046160		chemokine (C-X-C motif) ligand 1-like	3.79923	-1.60593	0.810202	0.0474644	0.714371
ENSGALG00000007697	MGEA5	meningioma expressed antigen 5 (hyaluronidase)	3093.5	-0.176856	0.0892307	0.047479	0.714371
ENSGALG00000044612	INAVA	chromosome 26 C1orf106 homolog	2.74116	-2.01798	1.0182	0.0474902	0.714371
ENSGALG00000007009	NCOA5	nuclear receptor coactivator 5	1269.97	-0.085454	0.0431351	0.0475825	0.714371
ENSGALG00000004840			841.796	-0.167738	0.0846774	0.0476012	0.714371
ENSGALG00000016052	VPS26C	DSCR3 arrestin fold containing	1388.73	0.0979444	0.0494563	0.0476559	0.714371
ENSGALG00000034278	SVOP	SV2 related protein	961.913	-0.118356	0.0597653	0.0476652	0.714371
ENSGALG00000047203			817.899	-0.154057	0.0778817	0.0479184	0.717464
ENSGALG00000009078	GALNT14	polypeptide N-acetylgalactosaminyltransferase 14	869.336	-0.239207	0.120968	0.0479915	0.717855
ENSGALG00000007378	FAM162A	family with sequence similarity 162, member A	1526	0.095004	0.048079	0.0481551	0.718861
ENSGALG00000011394	CYP2J21	cytochrome P450, family 2, subfamily J, polypeptide 21	341.541	-0.188978	0.0956553	0.0481981	0.718861
ENSGALG00000012117	STEAP3	STEAP3 metalloreductase	72.1492	-0.361463	0.183075	0.0483371	0.718861
ENSGALG00000031182	FANCM	Fanconi anemia complementation group M	1463.22	-0.14011	0.0709635	0.0483372	0.718861
ENSGALG00000014683	PEX5	peroxisomal biogenesis factor 5	2273.46	0.0654378	0.0331485	0.0483726	0.718861
ENSGALG00000054325			101.356	-0.295279	0.149585	0.0483831	0.718861
ENSGALG00000036783			2376.3	-0.141577	0.0717229	0.0483876	0.718861
ENSGALG00000040298	TPK1	thiamin pyrophosphokinase 1	457.873	0.166701	0.0844766	0.0484575	0.719048
ENSGALG00000034673	HTRA3	HtrA serine peptidase 3	248.05	-0.732418	0.371218	0.0484942	0.719048
ENSGALG00000009381	SIPA1L1	signal induced proliferation associated 1 like 1	3485.36	-0.090118	0.0456894	0.0485632	0.719375
ENSGALG00000002205	FBRSL1	fibrosin-like 1	1267.11	-0.161402	0.0819202	0.0488112	0.721234
ENSGALG00000026449		histone H2A type 2-B-like	1670.32	0.490664	0.249076	0.048846	0.721234
ENSGALG00000011718	ZBTB1	zinc finger and BTB domain containing 1	902.151	-0.112926	0.0573258	0.0488508	0.721234
ENSGALG00000008586	TUBB4B	tubulin beta 4B class IVb	33751.5	0.136399	0.0692497	0.0488772	0.721234
ENSGALG00000053116	LRRC61	leucine rich repeat containing 61	113.594	0.387283	0.196754	0.0490268	0.722743
ENSGALG00000011878	TCF20	transcription factor 20	2216.88	-0.0906314	0.0460748	0.0491776	0.724268
ENSGALG00000040832	CFD	complement factor D	65.4578	-1.25146	0.636406	0.0492468	0.724295
ENSGALG00000026395	TRABD2A	TraB domain containing 2A	11.9171	-0.933752	0.474899	0.0492741	0.724295
ENSGALG00000024298	ADAMTSL5	ADAMTS like 5	7.34625	-1.05752	0.537988	0.0493342	0.724414
ENSGALG00000015075	B3GAT1L	beta-1,3-glucuronyltransferase 1-like	2848.27	0.187171	0.0952369	0.0493768	0.724414
ENSGALG00000033857	NAT8B	N-acetyltransferase 8B (GCN5-related, putative, gene/pseudogene)	666.125	0.260108	0.132421	0.0495019	0.724951
ENSGALG00000016833	F7	coagulation factor VII	2.68582	-1.75397	0.892972	0.0495082	0.724951
ENSGALG00000010628	ACSL1	acyl-CoA synthetase long-chain family member 1	891.199	-0.118394	0.0603112	0.0496394	0.726178
ENSGALG00000045021		GTPase IMAP family member 5-like	54.7192	-0.40394	0.205897	0.0497798	0.726942
ENSGALG00000019756	MLANA	melan-A	109.591	-1.39921	0.713229	0.0497867	0.726942
ENSGALG00000050605		AMMECR1 like	837.906	-0.132434	0.0675297	0.0498648	0.727335
ENSGALG00000006880	SLC38A10	solute carrier family 38 member 10	606.521	-0.196148	0.100037	0.0499086	0.727335
ENSGALG00000033965	SCAF4	SR-related CTD associated factor 4	1304.2	-0.115602	0.0590043	0.0500883	0.728364
ENSGALG00000034507	CHST2	carbohydrate sulfotransferase 2	1848.43	0.225714	0.115242	0.0501597	0.728364
ENSGALG00000030908		ATPase plasma membrane Ca2+ transporting 2	3175.7	-0.130005	0.0663861	0.050193	0.728364
ENSGALG00000006563	SEMA3D	semaphorin 3D	787.388	0.209171	0.106829	0.0502299	0.728364
ENSGALG00000006652	DIP2C	disco interacting protein 2 homolog C	2243.43	-0.15066	0.0769614	0.050277	0.728364
ENSGALG00000002141	UGGT1	UDP-glucose glycoprotein glucosyltransferase 1	1047.47	-0.162736	0.0831346	0.050289	0.728364
ENSGALG00000012783	MYBPC1	myosin binding protein C, slow type	309.507	0.336669	0.17202	0.0503292	0.728364
ENSGALG00000017048	EXOSC8	exosome component 8	476.364	0.169581	0.0866583	0.05036	0.728364
ENSGALG00000037283	CUTC	cutC copper transporter	825.179	0.138225	0.0706655	0.0504602	0.728658
ENSGALG00000002336	EP400	E1A binding protein p400	2374.06	-0.173405	0.0886739	0.0505198	0.728658
ENSGALG00000016867	ITGBL1	integrin subunit beta like 1	580.454	-0.72967	0.373175	0.0505476	0.728658
ENSGALG00000008701	XDH	xanthine dehydrogenase	19.4504	-0.752852	0.385127	0.050605	0.728658
ENSGALG00000034722	TLR2A	toll-like receptor 2 family member A	142.77	-0.373891	0.191278	0.0506184	0.728658
ENSGALG00000016792	MFSD9	major facilitator superfamily domain containing 9	481.703	0.14594	0.0747119	0.0507764	0.72999
ENSGALG00000017715	TINAGL1	tubulointerstitial nephritis antigen like 1	49.5777	-2.80097	1.43479	0.0509165	0.72999
ENSGALG00000007030		transmembrane protein 180-like	61.7361	-0.433006	0.221827	0.0509379	0.72999
ENSGALG00000036390	PPP1R17	protein phosphatase 1 regulatory subunit 17	605.165	0.200622	0.102802	0.0509923	0.72999
ENSGALG00000010166	VLDLR	very low density lipoprotein receptor	2194.47	0.125376	0.0642512	0.0510163	0.72999
ENSGALG00000010372	ANGEL1	angel homolog 1	1383.84	-0.0929853	0.0476582	0.0510468	0.72999
ENSGALG00000029820	NMRAL1	NmrA like redox sensor 1	2807.65	0.171643	0.087996	0.0511071	0.72999
ENSGALG00000019361	TAFA2	family with sequence similarity 19 member A2, C-C motif chemokine like	119.026	-0.239462	0.122783	0.0511427	0.72999
ENSGALG00000034274	GRAMD4	GRAM domain containing 4	408.321	-0.165328	0.0847777	0.0511605	0.72999
ENSGALG00000034788	PHLDA1	pleckstrin homology like domain family A member 1	259.98	0.289579	0.148546	0.051244	0.72999
ENSGALG00000053187		soluble scavenger receptor cysteine-rich domain-containing protein SSC5D-like	1682.12	-0.272286	0.139711	0.0513045	0.72999
ENSGALG00000021039	HKDC1	hexokinase domain containing 1	231.447	-1.09423	0.561605	0.0513681	0.72999
ENSGALG00000014182	ADORA2B	adenosine A2b receptor	1708.92	-0.215276	0.110511	0.0514143	0.72999
ENSGALG00000004878			1272.78	0.195608	0.100438	0.0514688	0.72999
ENSGALG00000007848	PTS	6-pyruvoyltetrahydropterin synthase	593.101	0.146254	0.0751192	0.05154	0.72999
ENSGALG00000034414	SLU7	SLU7 homolog, splicing factor	2222.72	-0.110749	0.0568888	0.0515627	0.72999
ENSGALG00000028187	FUNDC1	FUN14 domain containing 1	2074.54	0.113292	0.0582005	0.0515845	0.72999
ENSGALG00000003601	ATP2B4	ATPase plasma membrane Ca2+ transporting 4	3252.57	-0.142849	0.0733863	0.0515909	0.72999
ENSGALG00000016420	SH3KBP1	SH3 domain containing kinase binding protein 1	1532.64	-0.13394	0.0688286	0.0516549	0.72999
ENSGALG00000008618	UPF3B	UPF3B, regulator of nonsense mediated mRNA decay	969.388	-0.104685	0.0537995	0.0516751	0.72999
ENSGALG00000039300	NFAT5	nuclear factor of activated T-cells 5	3213.51	-0.154094	0.0792045	0.0517128	0.72999
ENSGALG00000011448	ERI1	exoribonuclease 1	1099	0.107014	0.0550186	0.0517677	0.730091
ENSGALG00000043596	SNED1	sushi, nidogen and EGF like domains 1	846.054	-0.30404	0.156402	0.0518993	0.731093
ENSGALG00000034197	ZIC5	Zic family member 5	2.5957	-3.12817	1.60941	0.0519342	0.731093
ENSGALG00000049024	CD7	CD7 molecule	6.56798	-1.03856	0.534455	0.0519914	0.731224
ENSGALG00000010233	SYNDIG1L	synapse differentiation inducing 1 like	67.4189	-0.37851	0.194872	0.052095	0.732009
ENSGALG00000050045			1.53423	-2.13853	1.10157	0.0522163	0.732074
ENSGALG00000030120	ITGB1BP3	integrin beta 1 binding protein 3	10588.3	0.123238	0.0635343	0.052415	0.732074
ENSGALG00000054286	APLN	apelin	114.514	0.347032	0.178929	0.0524413	0.732074
ENSGALG00000040802	SOWAHA	sosondowah ankyrin repeat domain family member A	38.6976	0.641139	0.330596	0.0524596	0.732074
ENSGALG00000004741	EPHB2	EPH receptor B2	1652.13	0.180239	0.0929506	0.0524916	0.732074
ENSGALG00000047995			0.146351	13.8909	7.16504	0.0525376
ENSGALG00000013627	SLC7A2	solute carrier family 7 member 2	15.8503	-0.833079	0.42975	0.0525601	0.732074
ENSGALG00000006118	ZC3H18	zinc finger CCCH-type containing 18	949.878	-0.161698	0.0834419	0.0526414	0.732074
ENSGALG00000053894		olfactory receptor 14J1-like	0.902533	2.78245	1.43591	0.0526519	0.732074
ENSGALG00000015167	PRUNE2	prune homolog 2	2013.58	-0.12663	0.0653586	0.0526876	0.732074
ENSGALG00000028376	FGF19	fibroblast growth factor 19	273.042	-0.275094	0.14199	0.0526948	0.732074
ENSGALG00000039032	FJX1	four jointed box 1	291.157	0.620028	0.320041	0.0527041	0.732074
ENSGALG00000009485	IMMP2L	inner mitochondrial membrane peptidase subunit 2	88.2942	0.281699	0.145436	0.0527534	0.732074
ENSGALG00000014569	PNPLA2	patatin like phospholipase domain containing 2	1030.02	-0.13507	0.0697356	0.0527594	0.732074
ENSGALG00000004569	UNC5B	unc-5 netrin receptor B	1646.43	-0.156542	0.0808251	0.0527694	0.732074
ENSGALG00000011076	SYNE3	spectrin repeat containing nuclear envelope family member 3	270.324	-0.194867	0.100663	0.0528883	0.732739
ENSGALG00000042570		microtubule associated scaffold protein 2	539.457	-0.167944	0.0867645	0.0529131	0.732739
ENSGALG00000023812	CCNI2	cyclin I family member 2	112.851	0.209579	0.108325	0.053023	0.733596
ENSGALG00000017167	SLC35F2	solute carrier family 35 member F2	53.4579	-0.678726	0.35123	0.053307	0.735666
ENSGALG00000040018	NUP98	nucleoporin 98	2013.15	-0.152302	0.0788166	0.0533153	0.735666
ENSGALG00000037935	RARA	retinoic acid receptor alpha	2824.49	-0.12894	0.0667271	0.0533168	0.735666
ENSGALG00000047017	PHYHIP	phytanoyl-CoA 2-hydroxylase interacting protein	269.212	-0.220666	0.114248	0.0534254	0.736485
ENSGALG00000039212	NDUFA13	NADH:ubiquinone oxidoreductase subunit A13	2405.09	0.306995	0.159058	0.0535958	0.736485
ENSGALG00000008886	ZNF618	zinc finger protein 618	811.376	-0.190336	0.0986157	0.0535971	0.736485
ENSGALG00000007443	TMLHE	trimethyllysine hydroxylase, epsilon	400.365	-0.20134	0.104326	0.0536167	0.736485
ENSGALG00000012067	LMLN	leishmanolysin like peptidase	941.045	-0.169501	0.0878283	0.0536168	0.736485
ENSGALG00000012885	BCL2	BCL2, apoptosis regulator	633.058	-0.166213	0.0862293	0.0539089	0.73819
ENSGALG00000040709			1.09202	-2.42549	1.25841	0.0539269	0.73819
ENSGALG00000007276	GCN1	GCN1, eIF2 alpha kinase activator homolog	2297.64	-0.155551	0.0807064	0.0539334	0.73819
ENSGALG00000004860	RASD1	ras related dexamethasone induced 1	375.185	-0.192914	0.100094	0.0539402	0.73819
ENSGALG00000043240	ARPP21	cAMP regulated phosphoprotein 21	938.383	-0.224561	0.116545	0.0540024	0.73819
ENSGALG00000008553	INO80	INO80 complex subunit	1917.45	-0.125814	0.0653041	0.0540304	0.73819
ENSGALG00000001472	JAM3	junctional adhesion molecule 3	3459.54	0.13418	0.0696682	0.0541065	0.738564
ENSGALG00000030705	TRABD	TraB domain containing	634.241	-0.156888	0.0814825	0.0541764	0.738564
ENSGALG00000023616	LRRC31	leucine rich repeat containing 31	105.636	-0.252036	0.130913	0.0542025	0.738564
ENSGALG00000010870	JUN	Jun proto-oncogene, AP-1 transcription factor subunit	1239.13	-0.10684	0.055587	0.0546024	0.742636
ENSGALG00000039472	SART3	squamous cell carcinoma antigen recognized by T-cells 3	1786.01	-0.101042	0.0525756	0.0546265	0.742636
ENSGALG00000012449	MBD5	methyl-CpG binding domain protein 5	2148.74	-0.131327	0.0683405	0.0546487	0.742636
ENSGALG00000027231	NRARP	NOTCH regulated ankyrin repeat protein	49.2203	0.586607	0.305451	0.0547994	0.742636
ENSGALG00000014138	NFXL1	nuclear transcription factor, X-box binding like 1	580.897	-0.102668	0.0534622	0.0548096	0.742636
ENSGALG00000021303	NPY7R	neuropeptide Y7 receptor	1.3812	1.98984	1.03657	0.0549034	0.742636
ENSGALG00000035116		stromal antigen 1	771.603	-0.105401	0.054913	0.0549318	0.742636
ENSGALG00000029195	STK32A	serine/threonine kinase 32A	59.1592	0.433038	0.22561	0.0549323	0.742636
ENSGALG00000036086	TAGLN2	immunoglobulin superfamily member 9	512.92	-0.26815	0.139708	0.0549382	0.742636
ENSGALG00000051302			5.19408	-1.40533	0.732447	0.0550246	0.74304
ENSGALG00000037733		death-associated protein kinase 3	1353.6	-0.124599	0.0649761	0.0551597	0.74304
ENSGALG00000054675		transmembrane protein 272	10.5686	0.695494	0.362737	0.055193	0.74304
ENSGALG00000014490	P3H3	prolyl 3-hydroxylase 3	150.657	-0.568584	0.29669	0.0553115	0.74304
ENSGALG00000036962	KPNB1	karyopherin subunit beta 1	3236.56	-0.0862434	0.0450119	0.0553636	0.74304
ENSGALG00000006013	ZNF512B	zinc finger protein 512B	2871.76	-0.09107	0.0475383	0.0554011	0.74304
ENSGALG00000009349	SLC7A14	solute carrier family 7 member 14	2513.62	-0.119721	0.0624956	0.055407	0.74304
ENSGALG00000044037	FAM81B	family with sequence similarity 81 member B	5.73187	-1.02431	0.534735	0.0554234	0.74304
ENSGALG00000021525	ISLR	immunoglobulin superfamily containing leucine rich repeat	90.7454	-0.604364	0.315581	0.0554822	0.74304
ENSGALG00000038540	ZBTB32	zinc finger and BTB domain containing 32	221.218	-0.252654	0.131959	0.0555374	0.74304
ENSGALG00000007721	ARHGAP21	Rho GTPase activating protein 21	5778.41	-0.199727	0.104323	0.0555552	0.74304
ENSGALG00000005978	RBP3	retinol binding protein 3	16272	0.262049	0.136911	0.0556199	0.74304
ENSGALG00000004193	ARSG	arylsulfatase G	249.194	-0.188651	0.0985691	0.055633	0.74304
ENSGALG00000001442	OPCML	opioid binding protein/cell adhesion molecule like	1460.57	0.155701	0.0813577	0.0556479	0.74304
ENSGALG00000043736		R3H domain containing 2	2080.44	-0.150872	0.0788507	0.055699	0.743074
ENSGALG00000000141	BLB1	Major histocompatibility complex class II beta chain BLB1	82.862	-0.79803	0.417221	0.0557827	0.743542
ENSGALG00000003120	NCOR2	nuclear receptor corepressor 2	3549.04	-0.194976	0.102032	0.0560129	0.744113
ENSGALG00000006038	TGFBR3	transforming growth factor beta receptor 3	432.713	-0.195357	0.102252	0.0560639	0.744113
ENSGALG00000007986	MOCS3	molybdenum cofactor synthesis 3	171.78	0.203404	0.106502	0.0561498	0.744113
ENSGALG00000034132	CACFD1	calcium channel flower domain containing 1	859.001	0.143167	0.0750057	0.0562948	0.744113
ENSGALG00000008883	TCF7L2	transcription factor 7-like 2 (T-cell specific, HMG-box)	73.723	-0.419237	0.219689	0.05635	0.744113
ENSGALG00000015836	CEP162	centrosomal protein 162	1322.52	-0.220183	0.115381	0.0563514	0.744113
ENSGALG00000015864	IBTK	inhibitor of Bruton tyrosine kinase	2280.35	-0.147344	0.0772188	0.0563729	0.744113
ENSGALG00000016636	ARSH	arylsulfatase family, member H	18.6618	-1.59445	0.835635	0.0563818	0.744113
ENSGALG00000012407	LRP1B	LDL receptor related protein 1B	990.314	-0.303654	0.159191	0.056458	0.744113
ENSGALG00000053765		parathymosin	10841.4	0.118744	0.0622653	0.0565117	0.744113
ENSGALG00000010535	SGMS2	sphingomyelin synthase 2	182.682	-0.225014	0.118015	0.0565658	0.744113
ENSGALG00000000241	STARD4	StAR related lipid transfer domain containing 4	3065.18	0.149477	0.0783996	0.0565714	0.744113
ENSGALG00000052799			534.359	0.184716	0.0968844	0.0565781	0.744113
ENSGALG00000021592	TLCD2	TLC domain containing 2	363.282	0.430612	0.225911	0.0566355	0.744113
ENSGALG00000054680			207.101	-0.199182	0.1045	0.0566439	0.744113
ENSGALG00000046794			4.37311	-1.546	0.811223	0.0566803	0.744113
ENSGALG00000000596	CDC27	cell division cycle 27	1760.42	-0.124691	0.0654351	0.0567058	0.744113
ENSGALG00000043456	SMIM7	small integral membrane protein 7	1543.33	0.107575	0.0564638	0.056754	0.744113
ENSGALG00000003261	PTRF	polymerase I and transcript release factor	2745.56	-0.171401	0.0899663	0.0567584	0.744113
ENSGALG00000010997	DFNA5	DFNA5, deafness associated tumor suppressor	1314.45	0.12776	0.0670703	0.056798	0.744113
ENSGALG00000013964	SPATA18	spermatogenesis associated 18	92.7834	-0.340039	0.178585	0.0569009	0.744387
ENSGALG00000048239		CDC42 small effector protein 2-C-like	1140.27	0.158011	0.0830049	0.0569581	0.744387
ENSGALG00000051054		class I histocompatibility antigen, F10 alpha chain-like	6.13069	-1.94241	1.02088	0.057083	0.744387
ENSGALG00000011450		leukotriene C4 synthase-like	39.695	-0.434742	0.228549	0.0571468	0.744387
ENSGALG00000028175	GJA9	gap junction protein alpha 9	379.866	0.212982	0.111987	0.0571918	0.744387
ENSGALG00000005230	MED13	mediator complex subunit 13	2968.83	-0.1514	0.0796165	0.0572208	0.744387
ENSGALG00000003881	ERCC6L	ERCC excision repair 6 like, spindle assembly checkpoint helicase	1.88539	-1.99358	1.04852	0.0572588	0.744387
ENSGALG00000008844	SLC31A1	solute carrier family 31 member 1	931.562	-0.331115	0.174154	0.0572654	0.744387
ENSGALG00000039182	TBL1XR1	transducin beta like 1 X-linked receptor 1	1953.64	-0.118435	0.0622932	0.0572685	0.744387
ENSGALG00000054418			2.57031	1.74074	0.915849	0.0573432	0.744387
ENSGALG00000013660	ZNF516	zinc finger protein 516	1739.86	-0.113677	0.059811	0.0573541	0.744387
ENSGALG00000015322	IMPG2	interphotoreceptor matrix proteoglycan 2	4663.54	-0.194174	0.102243	0.0575456	0.746209
ENSGALG00000051612			46.2851	0.568483	0.299484	0.0576691	0.746209
ENSGALG00000045640			4.40516	-4.35163	2.29252	0.0576715	0.746209
ENSGALG00000015055	SLC22A16	solute carrier family 22 member 16	39.0527	0.466112	0.245594	0.0577095	0.746209
ENSGALG00000002112	CSF3R	colony stimulating factor 3 receptor	43.0041	-0.550387	0.29016	0.0578487	0.746209
ENSGALG00000009737	TAC1	tachykinin precursor 1	507.156	0.195052	0.102846	0.0578887	0.746209
ENSGALG00000005540	MICAL2	microtubule associated monooxygenase, calponin and LIM domain containing 2	319.115	-0.274644	0.144821	0.0579027	0.746209
ENSGALG00000015689	ECPAS	Ecm29 proteasome adaptor and scaffold	1824.86	-0.135988	0.0717228	0.0579572	0.746209
ENSGALG00000001480	INKA2	family with sequence similarity 212, member B	1549.8	0.123515	0.0651522	0.0579878	0.746209
ENSGALG00000007237	ALYREF	Aly/REF export factor	1161.32	0.0935586	0.049354	0.0580047	0.746209
ENSGALG00000038820		mitochondrial ribosomal protein L55	126.359	0.456894	0.241046	0.0580309	0.746209
ENSGALG00000016289	DST	dystonin	9565.82	-0.175987	0.0928887	0.0581456	0.746686
ENSGALG00000048691		caseinolytic mitochondrial matrix peptidase proteolytic subunit	37.8942	0.496777	0.262272	0.0582073	0.746686
ENSGALG00000033593	UBE2E2	ubiquitin conjugating enzyme E2 E2	1086.35	0.140675	0.0743097	0.0583461	0.746686
ENSGALG00000028996	SIGMAR1	sigma non-opioid intracellular receptor 1	404.772	0.177504	0.0937831	0.0583961	0.746686
ENSGALG00000007641	LDB1	LIM domain binding 1	1203.45	-0.108821	0.0575011	0.0584235	0.746686
ENSGALG00000011176	SCRN1	secernin 1	4605.65	0.0897131	0.0474119	0.0584634	0.746686
ENSGALG00000008903	ITPRID2	sperm specific antigen 2	938.178	-0.18235	0.0963774	0.058485	0.746686
ENSGALG00000038850	WNK2	WNK lysine deficient protein kinase 2	10596.5	-0.140395	0.0742121	0.0585174	0.746686
ENSGALG00000053597	MBNL3	muscleblind like splicing regulator 3	3500.85	-0.122263	0.0646319	0.0585337	0.746686
ENSGALG00000006576	GRM3	glutamate metabotropic receptor 3	842.323	0.208236	0.110092	0.0585607	0.746686
ENSGALG00000028979	FN3KRP	fructosamine 3 kinase related protein	3809.18	0.104124	0.0550589	0.0586048	0.746686
ENSGALG00000033460	TMCO1	transmembrane and coiled-coil domains 1	1790.9	0.124129	0.0656545	0.0586722	0.74681
ENSGALG00000044678		meiotic kinetochore factor	98.7398	-0.527975	0.279342	0.0587489	0.74681
ENSGALG00000009400	SLC8A3	solute carrier family 8 member A3	1805.13	-0.141651	0.074988	0.0588948	0.74681
ENSGALG00000014936	ESCO1	establishment of sister chromatid cohesion N-acetyltransferase 1	661.801	-0.156978	0.0831467	0.059031	0.74681
ENSGALG00000034426			584.625	-0.122304	0.0647853	0.0590479	0.74681
ENSGALG00000004806	EDEM3	ER degradation enhancing alpha-mannosidase like protein 3	1053.73	-0.0941614	0.0498955	0.0591373	0.74681
ENSGALG00000008294	ITPR1	inositol 1,4,5-trisphosphate receptor type 1	4946.8	-0.168014	0.0890464	0.0591849	0.74681
ENSGALG00000030363	IFNAR1	interferon alpha and beta receptor subunit 1	341.349	-0.176699	0.0936493	0.0591852	0.74681
ENSGALG00000033618	MYO9A	myosin IXA	4918.49	-0.129031	0.0683883	0.0591948	0.74681
ENSGALG00000026167	PIK3R5	phosphoinositide-3-kinase regulatory subunit 5	3735.91	0.229024	0.121459	0.059348	0.74681
ENSGALG00000013795	HIVEP2	human immunodeficiency virus type I enhancer binding protein 2	3047.78	-0.185368	0.0983105	0.0593578	0.74681
ENSGALG00000041202	FBXO32	F-box protein 32	1338.01	-0.168468	0.0893735	0.0594309	0.74681
ENSGALG00000015889	PHIP	pleckstrin homology domain interacting protein	1269.54	-0.195759	0.103884	0.0595099	0.74681
ENSGALG00000002307	LRIT2	leucine rich repeat, Ig-like and transmembrane domains 2	6611.68	-0.192221	0.102037	0.0595879	0.74681
ENSGALG00000003955	CEP350	centrosomal protein 350	1636.7	-0.221327	0.117496	0.0596062	0.74681
ENSGALG00000019352			2.35586	1.65632	0.879353	0.0596234	0.74681
ENSGALG00000006922			2328.23	0.168268	0.0893348	0.0596242	0.74681
ENSGALG00000039163	ARHGEF11	Rho guanine nucleotide exchange factor 11	12081.2	-0.13663	0.0725463	0.0596528	0.74681
ENSGALG00000043587	CCDC88A	coiled-coil domain containing 88A	2604.72	-0.16906	0.0897802	0.0596938	0.74681
ENSGALG00000007562	FGF4	fibroblast growth factor 4	1.03128	2.24413	1.19186	0.059717	0.74681
ENSGALG00000004195	KIF4B	kinesin family member 4B	142.308	-0.253453	0.134653	0.0597992	0.74681
ENSGALG00000007082	CREM	cAMP responsive element modulator	802.441	-0.212831	0.113078	0.0598146	0.74681
ENSGALG00000010440	MKNK1	MAP kinase interacting serine/threonine kinase 1	206.551	0.238947	0.126969	0.0598447	0.74681
ENSGALG00000011957	TOB2	transducer of ERBB2, 2	2576.28	-0.102724	0.0545877	0.0598614	0.74681
ENSGALG00000003641	KAT6A	lysine acetyltransferase 6A	3213.6	-0.10484	0.0557198	0.0598953	0.74681
ENSGALG00000003005	CHRNB4	cholinergic receptor nicotinic beta 4 subunit	924.92	0.13917	0.0739734	0.0599235	0.74681
ENSGALG00000051259		forkhead box O4	432.878	-0.142914	0.0759774	0.0599704	0.74681
ENSGALG00000015407	PLAG1	PLAG1 zinc finger	111.663	-0.268684	0.142892	0.0600625	0.74681
ENSGALG00000012894	CHRM2	cholinergic receptor muscarinic 2	67.7453	0.287066	0.152752	0.0602044	0.74681
ENSGALG00000034003	ARID4B	AT-rich interaction domain 4B	3406.42	-0.135675	0.0722171	0.0602833	0.74681
ENSGALG00000007118		sodium/hydrogen exchanger 2-like	779.576	-0.162737	0.0866228	0.0602872	0.74681
ENSGALG00000029220	PCSK7	proprotein convertase subtilisin/kexin type 7	900.456	-0.141454	0.0752962	0.060295	0.74681
ENSGALG00000053721			91.154	-0.262053	0.139502	0.0603145	0.74681
ENSGALG00000010217		HECT domain E3 ubiquitin protein ligase 3	1430.45	-0.0807762	0.0430272	0.0604731	0.74681
ENSGALG00000046263			1.82986	-1.80639	0.962248	0.0604832	0.74681
ENSGALG00000000611		protein phosphatase 1 regulatory subunit 15B	2236.32	-0.0698955	0.037236	0.0605049	0.74681
ENSGALG00000008860	LONRF3	LON peptidase N-terminal domain and ring finger 3	2154.7	-0.204095	0.108739	0.0605286	0.74681
ENSGALG00000012683	RNF144B	ring finger protein 144B	33.5242	-0.445218	0.237243	0.060568	0.74681
ENSGALG00000050425			386.997	-0.143515	0.0764772	0.060577	0.74681
ENSGALG00000003771	SIN3B	SIN3 transcription regulator family member B	1579.6	-0.0942797	0.0502522	0.0606372	0.74681
ENSGALG00000031487	FSTL4	follistatin like 4	5657.66	-0.171221	0.091298	0.0607363	0.74681
ENSGALG00000001389		tubulin tyrosine ligase like 11	2137.45	-0.201216	0.107297	0.0607483	0.74681
ENSGALG00000031305	FAM13C	family with sequence similarity 13 member C	167.422	-0.232421	0.123943	0.0607627	0.74681
ENSGALG00000028145	BORCS6	BLOC-1 related complex subunit 6	53.7933	0.723901	0.386037	0.0607638	0.74681
ENSGALG00000013980	SLC2A12	solute carrier family 2 member 12	168.955	0.478057	0.254982	0.0608107	0.74681
ENSGALG00000001883	ST6GALNAC2	ST6 N-acetylgalactosaminide alpha-2,6-sialyltransferase 2	21.6501	-0.69367	0.370135	0.0609169	0.747051
ENSGALG00000039474	ID4	inhibitor of DNA binding 4, HLH protein	2079.2	0.156741	0.0836392	0.060928	0.747051
ENSGALG00000053884			1339.2	0.379999	0.202866	0.0610473	0.747515
ENSGALG00000016781	MAP4K4	mitogen-activated protein kinase kinase kinase kinase 4	3527.51	-0.091337	0.0487788	0.0611412	0.747515
ENSGALG00000045045		GDP-D-glucose phosphorylase 1	24.9603	0.562288	0.3003	0.0611483	0.747515
ENSGALG00000037769	NEBL	nebulette	589.628	-0.150747	0.0805186	0.0611795	0.747515
ENSGALG00000029292	PCNA	proliferating cell nuclear antigen	1506.6	0.107504	0.0574792	0.0614406	0.747515
ENSGALG00000042062	HMX1	H6 family homeobox 1	218.831	0.319998	0.171103	0.0614548	0.747515
ENSGALG00000029341	PPP6R2	protein phosphatase 6, regulatory subunit 2	1000.15	-0.108236	0.0578794	0.0614799	0.747515
ENSGALG00000051604			7.4978	-0.890981	0.476473	0.0614906	0.747515
ENSGALG00000045747	REEP6	receptor accessory protein 6	1527.86	0.333978	0.178659	0.0615724	0.747515
ENSGALG00000006068	TNRC6A	trinucleotide repeat containing 6A	2152.91	-0.213267	0.1141	0.0616047	0.747515
ENSGALG00000002693	FAM149B1	family with sequence similarity 149 member B1	1075.98	-0.129137	0.0690901	0.0616074	0.747515
ENSGALG00000003147	TRPC4AP	transient receptor potential cation channel subfamily C member 4 associated protein	3581.97	-0.0978321	0.052346	0.0616294	0.747515
ENSGALG00000005086	PLAU	plasminogen activator, urokinase	296.291	0.218331	0.116824	0.0616378	0.747515
ENSGALG00000014624	CERS3	ceramide synthase 3	17.9713	-0.629693	0.336994	0.0616844	0.747515
ENSGALG00000016259	DYNLT3	dynein light chain Tctex-type 3	1207.96	-0.145996	0.0781565	0.0617628	0.747515
ENSGALG00000017329	FCHSD2	FCH and double SH3 domains 2	974.776	-0.0953141	0.0510302	0.0617905	0.747515
ENSGALG00000007766	KIAA1217	KIAA1217	746.481	-0.26926	0.144163	0.0617962	0.747515
ENSGALG00000041263	DCLK1	doublecortin like kinase 1	3553.34	-0.130115	0.0697082	0.0619614	0.748434
ENSGALG00000001793	MYL10	myosin, light chain 10, regulatory	1.84838	2.1427	1.14797	0.06197	0.748434
ENSGALG00000002439	BDP1	B double prime 1, subunit of RNA polymerase III transcription initiation factor IIIB-like	1073.89	-0.147258	0.0789461	0.0621392	0.749885
ENSGALG00000009440	BMT2	base methyltransferase of 25S rRNA 2 homolog	572.167	-0.143094	0.076797	0.062424	0.751623
ENSGALG00000029648	TH	tyrosine hydroxylase	60.3571	-0.369813	0.198478	0.0624278	0.751623
ENSGALG00000043506	NMB	neuromedin B	66.7141	0.358964	0.192662	0.0624375	0.751623
ENSGALG00000045310		3-ketosteroid-9-alpha-hydroxylase oxygenase subunit-like	2.73311	1.57292	0.844349	0.0624797	0.751623
ENSGALG00000033126	DGCR8	DGCR8 microprocessor complex subunit	1145.86	-0.180577	0.0969619	0.0625534	0.751675
ENSGALG00000006851		protocadherin 11 X-linked	2353.17	-0.160599	0.0862442	0.0625823	0.751675
ENSGALG00000006382	PTPRJ	protein tyrosine phosphatase, receptor type J	327.105	-0.200126	0.107519	0.0627013	0.752108
ENSGALG00000048022			5.33269	1.12766	0.605878	0.0627166	0.752108
ENSGALG00000002321	GOT2	glutamic-oxaloacetic transaminase 2	13219.5	0.16635	0.0894832	0.0630259	0.753523
ENSGALG00000041216	RPUSD2	RNA pseudouridine synthase domain containing 2	502.427	-0.103131	0.0554772	0.0630303	0.753523
ENSGALG00000011998	SEC24D	SEC24 homolog D, COPII coat complex component	103.939	-0.503325	0.270754	0.0630311	0.753523
ENSGALG00000003560	SLC6A2	solute carrier family 6 member 2	12.3511	-0.901222	0.484974	0.0631282	0.753523
ENSGALG00000001391	PLLP	plasmolipin	240.37	0.471706	0.253843	0.063132	0.753523
ENSGALG00000007750	RLIM	ring finger protein, LIM domain interacting	1611.96	-0.0801296	0.0431297	0.0631865	0.753523
ENSGALG00000007803		solute carrier family 2, facilitated glucose transporter member 9-like	109.49	0.60603	0.326266	0.0632442	0.753523
ENSGALG00000047837			1.46214	3.45607	1.8622	0.0634665	0.753523
ENSGALG00000011329	AFDN	afadin, adherens junction formation factor	3120.24	-0.111746	0.060222	0.0635151	0.753523
ENSGALG00000012098	NAA30	N(alpha)-acetyltransferase 30, NatC catalytic subunit	684.816	-0.108378	0.0584096	0.0635274	0.753523
ENSGALG00000016086	EGR4	early growth response 4	18.6218	-0.670514	0.361372	0.0635297	0.753523
ENSGALG00000053748	PET117	PET117 cytochrome c oxidase chaperone	25.3349	-0.469462	0.253034	0.0635491	0.753523
ENSGALG00000016507	FNDC4	fibronectin type III domain containing 4	1474.42	0.19483	0.105016	0.0635619	0.753523
ENSGALG00000016148	C2CD2	C2 calcium dependent domain containing 2	2463.18	0.110994	0.0598343	0.0635921	0.753523
ENSGALG00000038189		BRISC and BRCA1 A complex member 1	1088.05	0.180348	0.09723	0.0636162	0.753523
ENSGALG00000043735			1.89325	-2.02553	1.09213	0.0636453	0.753523
ENSGALG00000041344	FABP5	fatty acid binding protein 5	2389.04	0.118228	0.063753	0.0636718	0.753523
ENSGALG00000040855	PTPRR	protein tyrosine phosphatase, receptor type R	2100.89	-0.114035	0.0615045	0.0637259	0.75358
ENSGALG00000017295	PTHLH	parathyroid hormone like hormone	1.76014	-2.46571	1.33015	0.0637803	0.753642
ENSGALG00000000802	DHODH	dihydroorotate dehydrogenase (quinone)	207.809	0.199078	0.107455	0.0639298	0.754314
ENSGALG00000017276		Rho guanine nucleotide exchange factor 5	10.5945	-0.736298	0.397447	0.0639441	0.754314
ENSGALG00000052002	RNASEH2A	ribonuclease H2 subunit A-like	540.441	0.197085	0.106401	0.0639851	0.754314
ENSGALG00000007932	TRAF6	TNF receptor associated factor 6	382.832	-0.136987	0.0739963	0.0641307	0.755155
ENSGALG00000053860		mycocerosic acid synthase-like	8.00026	0.836095	0.451683	0.06416	0.755155
ENSGALG00000032645	H2A-VIII	histone cluster 1, H2A-IV-like 3 (similar to human histone cluster 2, class H2A, member C)	10.3369	1.0521	0.568664	0.0642948	0.755155
ENSGALG00000007152	FAM3D	family with sequence similarity 3, member D	2.1109	-2.11077	1.14104	0.0643338	0.755155
ENSGALG00000028207		zinc finger B-box domain containing	197.066	0.379219	0.205001	0.0643366	0.755155
ENSGALG00000005805	PLCD1	phospholipase C delta 1	849.793	-0.192036	0.103899	0.0645602	0.755155
ENSGALG00000032468	SNX17	sorting nexin 17	2074.39	0.123917	0.0670479	0.0645743	0.755155
ENSGALG00000012799	RREB1	ras responsive element binding protein 1	437.463	-0.168788	0.0913263	0.0645752	0.755155
ENSGALG00000013881	C22H2ORF42	chromosome 22 open reading frame, human C2orf42	467.18	-0.141661	0.0766754	0.0646679	0.755155
ENSGALG00000001518	ZNF750	zinc finger protein 750	13.0748	-1.49624	0.809906	0.0646859	0.755155
ENSGALG00000043089	VWCE	von Willebrand factor C and EGF domains	27.7172	-0.589722	0.319262	0.0647263	0.755155
ENSGALG00000006043	RBBP6	RB binding protein 6, ubiquitin ligase	1976.28	-0.126362	0.0684162	0.0647524	0.755155
ENSGALG00000013098	MGST1	microsomal glutathione S-transferase 1	1294	0.180088	0.0975346	0.0648333	0.755155
ENSGALG00000030657			134.497	0.295432	0.160052	0.0649137	0.755155
ENSGALG00000003267	STAT3	signal transducer and activator of transcription 3	5317.33	-0.139159	0.0753965	0.0649362	0.755155
ENSGALG00000049511	AMIGO3	adhesion molecule with Ig like domain 3	78.5009	0.400408	0.216965	0.0649659	0.755155
ENSGALG00000009071	HMGB3	high mobility group box 3	4583.28	0.0878606	0.0476167	0.0650139	0.755155
ENSGALG00000007814		alkaline phosphatase, placental	21.2676	-0.805663	0.436765	0.0650936	0.755155
ENSGALG00000050350	HIST1H2B7	histone cluster 1, H2B-VII (similar to human histone cluster 1, class H2B, member N)	8.3637	6.4081	3.47405	0.0651011	0.755155
ENSGALG00000026367	FAM43B	family with sequence similarity 43 member B	147.724	0.215457	0.116812	0.0651143	0.755155
ENSGALG00000012285	BAIAP2L2	BAI1 associated protein 2 like 2	15.1286	-0.617746	0.334949	0.0651394	0.755155
ENSGALG00000011124	ARHGAP24	Rho GTPase activating protein 24	1280.34	-0.0937976	0.0508689	0.0651967	0.755155
ENSGALG00000009795	MON2	MON2 homolog, regulator of endosome-to-Golgi trafficking	1747.85	-0.113242	0.0614223	0.0652322	0.755155
ENSGALG00000012321	MAP4K5	mitogen-activated protein kinase kinase kinase kinase 5	1119.8	-0.099633	0.0540505	0.0652808	0.755155
ENSGALG00000008438	SLC35C1	solute carrier family 35 member C1	1501.69	0.0871501	0.0472803	0.0652902	0.755155
ENSGALG00000000277	GnRH-I	gonadotropin releasing hormone 1	402.695	0.562187	0.305133	0.0654119	0.755992
ENSGALG00000001328	BSG	basigin (Ok blood group)	103666	0.121368	0.0658937	0.0654929	0.756356
ENSGALG00000012989	NINJ2	ninjurin 2	3875.95	0.164743	0.0894832	0.0656144	0.756641
ENSGALG00000026313	RND3	Rho family GTPase 3	712.755	-0.123991	0.0673486	0.0656164	0.756641
ENSGALG00000016058	ERG	ERG, ETS transcription factor	19.7269	2.5084	1.36326	0.065767	0.757806
ENSGALG00000009268	FGG	fibrinogen gamma chain	1.95634	1.87433	1.01902	0.0658645	0.758359
ENSGALG00000016017	SLC4A11	solute carrier family 4 member 11	512.575	-0.196185	0.106683	0.0659235	0.758468
ENSGALG00000032098	ARTN	artemin	2.5095	-1.37744	0.74938	0.0660464	0.759311
ENSGALG00000000275	KCTD9	potassium channel tetramerization domain containing 9	1097.64	-0.145708	0.0793184	0.0662093	0.760517
ENSGALG00000008179	NT5C2	5'-nucleotidase, cytosolic II	4512.42	-0.110077	0.0599395	0.0662892	0.760517
ENSGALG00000050460			37.3051	0.604426	0.329139	0.0663004	0.760517
ENSGALG00000006542	ESYT2	extended synaptotagmin 2	858.995	-0.119319	0.0650242	0.0665058	0.762241
ENSGALG00000052494		chromosome 4 open reading frame, human C4orf50	623.745	-0.214722	0.117034	0.0665504	0.762241
ENSGALG00000041081	C18orf25	chromosome Z open reading frame, human C18orf25	381.285	-0.130884	0.0714151	0.0668444	0.763572
ENSGALG00000048059			9.81725	0.833526	0.455011	0.066969	0.763572
ENSGALG00000010940	ACSS3	acyl-CoA synthetase short-chain family member 3	66.2497	-0.638753	0.348692	0.0669729	0.763572
ENSGALG00000018942	NRGN	neurogranin (protein kinase C substrate, RC3)	240.881	0.357077	0.194948	0.0670031	0.763572
ENSGALG00000009063		PAS domain containing 1	1684.22	-0.221391	0.12087	0.067004	0.763572
ENSGALG00000023364	CDC42EP4	CDC42 effector protein 4	1490.78	0.145236	0.0792934	0.0670072	0.763572
ENSGALG00000007115	ASB7	ankyrin repeat and SOCS box containing 7	364.855	-0.165071	0.0901254	0.0670159	0.763572
ENSGALG00000045920	HSD17B3	hydroxysteroid 17-beta dehydrogenase 3	33.0695	0.660332	0.360782	0.0672084	0.764983
ENSGALG00000004286	COL13A1	collagen type XIII alpha 1 chain	21.5996	-0.565315	0.308945	0.0672762	0.764983
ENSGALG00000005896		carbonic anhydrase 15-like	15.6338	0.596024	0.325811	0.0673459	0.764983
ENSGALG00000016975	KCTD4	potassium channel tetramerization domain containing 4	161.212	0.276929	0.151391	0.067366	0.764983
ENSGALG00000050634		cytochrome P450 2G1-like	451.873	0.243038	0.132875	0.0673897	0.764983
ENSGALG00000015409	PROS1	protein S (alpha)	1389.08	-0.353378	0.193261	0.0674738	0.76537
ENSGALG00000001688	SEPT5	septin 5	21152.8	0.0776067	0.0424803	0.0677167	0.765423
ENSGALG00000053381			1.63657	-3.03555	1.66163	0.067722	0.765423
ENSGALG00000010195		polo like kinase 4	49.743	0.353586	0.193641	0.0678526	0.765423
ENSGALG00000036527	SYBU	syntabulin	8598.66	0.103172	0.0565144	0.0679136	0.765423
ENSGALG00000006843	NCBP2	nuclear cap binding protein subunit 2, 20kDa	2216.28	0.11217	0.0614455	0.0679226	0.765423
ENSGALG00000014421	LCORL	ligand dependent nuclear receptor corepressor like	610.686	-0.169798	0.0930139	0.0679239	0.765423
ENSGALG00000004825		histone deacetylase 8	1044.77	0.0945164	0.0517769	0.0679326	0.765423
ENSGALG00000009507	PLEKHH1	pleckstrin homology, MyTH4 and FERM domain containing H1	364.347	-0.552562	0.302773	0.0680007	0.765423
ENSGALG00000014824	PTGER4	prostaglandin E receptor 4	9.3058	-1.04081	0.57065	0.0681662	0.765423
ENSGALG00000014841	HDDC2	HD domain containing 2	755.178	0.128534	0.0704768	0.0681856	0.765423
ENSGALG00000002576	ASL2	argininosuccinate lyase 2	34.1745	-0.717388	0.393401	0.0682195	0.765423
ENSGALG00000001387	SPNS2	sphingolipid transporter 2	313.533	-0.150672	0.0826558	0.0683217	0.765423
ENSGALG00000036322	MED12	mediator complex subunit 12	1924.01	-0.126864	0.069624	0.0684357	0.765423
ENSGALG00000005559	MRPS23	mitochondrial ribosomal protein S23	825.413	0.116923	0.0641923	0.0685382	0.765423
ENSGALG00000029435	CYP7B1	cytochrome P450 family 7 subfamily B member 1	50.1902	-0.29047	0.159534	0.0686463	0.765423
ENSGALG00000013535	CYP4V2	cytochrome P450 family 4 subfamily V member 2	16.7737	-0.882642	0.484846	0.0686892	0.765423
ENSGALG00000038222			467.526	-0.173529	0.0953223	0.0686919	0.765423
ENSGALG00000008555	MXI1	MAX interactor 1, dimerization protein	4904.99	-0.0858044	0.0471361	0.0687052	0.765423
ENSGALG00000001624	CWC25	CWC25 spliceosome associated protein homolog	751.602	-0.113694	0.0624671	0.0687498	0.765423
ENSGALG00000003124	BRF2	BRF2, RNA polymerase III transcription initiation factor subunit	280.374	0.122598	0.0673625	0.0687625	0.765423
ENSGALG00000027265	AJAP1	adherens junctions associated protein 1	264.665	0.188724	0.103709	0.0687975	0.765423
ENSGALG00000049843		zinc finger protein 664-like	101.653	-0.231345	0.127137	0.0688127	0.765423
ENSGALG00000026031	ZNHIT3	zinc finger HIT-type containing 3	1001.15	0.122002	0.0670631	0.0688792	0.765423
ENSGALG00000001600	DVL1	dishevelled segment polarity protein 1	5456.52	-0.0754923	0.0415009	0.0689033	0.765423
ENSGALG00000042645	PARD3B	par-3 family cell polarity regulator beta	1367.26	-0.126165	0.0693574	0.0689036	0.765423
ENSGALG00000017200	MTMR2	myotubularin related protein 2	2887.88	0.0932852	0.0512989	0.0689932	0.765423
ENSGALG00000036240	AKAP12	A-kinase anchoring protein 12	1631.7	-0.233776	0.128572	0.0690266	0.765423
ENSGALG00000007608	ARHGEF9	Cdc42 guanine nucleotide exchange factor 9	11410.1	-0.0978778	0.0538359	0.0690522	0.765423
ENSGALG00000032658	FMNL1	formin like 1	161.89	-0.320207	0.176227	0.0692149	0.765423
ENSGALG00000030677	ABCG2	ATP binding cassette subfamily G member 2 (Junior blood group)	85.892	-1.58006	0.869592	0.0692157	0.765423
ENSGALG00000007695	SNAPC5	small nuclear RNA activating complex polypeptide 5	1862.04	0.124412	0.0684766	0.06924	0.765423
ENSGALG00000014873	GJA1	gap junction protein alpha 1	1737.18	-0.755991	0.416151	0.0692744	0.765423
ENSGALG00000052280	HEATR5A	HEAT repeat containing 5A	1249.78	-0.208205	0.114611	0.0692753	0.765423
ENSGALG00000011671	SLC15A2	solute carrier family 15 member 2	2012.82	-0.135402	0.0745361	0.0692799	0.765423
ENSGALG00000025864	WTIP	Wilms tumor 1 interacting protein	29.4105	-0.500708	0.275644	0.0692932	0.765423
ENSGALG00000049105			3.18625	1.34887	0.742622	0.0693148	0.765423
ENSGALG00000010309	ZC2HC1C	zinc finger C2HC-type containing 1C	65.1553	-0.277358	0.152748	0.0694017	0.765423
ENSGALG00000030270	CD1C	CD1c molecule	2.61418	-1.43335	0.789454	0.0694277	0.765423
ENSGALG00000016705	SUPT3H	SPT3 homolog, SAGA and STAGA complex component	819.759	-0.141897	0.0781578	0.0694443	0.765423
ENSGALG00000028327			392.144	-0.133793	0.0737217	0.0695482	0.765423
ENSGALG00000027698	COX19	COX19, cytochrome c oxidase assembly factor	1041.15	0.110861	0.0610944	0.0695875	0.765423
ENSGALG00000008195	NPHP1	nephrocystin 1	680.247	-0.12273	0.0676476	0.0696373	0.765423
ENSGALG00000012287	ATP5S	ATP synthase, H+ transporting, mitochondrial Fo complex subunit s (factor B)	86.8755	-0.297613	0.164041	0.0696388	0.765423
ENSGALG00000013824	HECA	hdc homolog, cell cycle regulator	1363.13	-0.0972243	0.0536049	0.069721	0.765423
ENSGALG00000003838		protein FAM49A-like	1181.77	-0.121042	0.0667392	0.0697294	0.765423
ENSGALG00000051469			51.8412	0.523132	0.288561	0.0698479	0.765899
ENSGALG00000019768	ACSF2	acyl-CoA synthetase family member 2	469.28	-0.279147	0.15402	0.0699235	0.765899
ENSGALG00000008136	C7H2ORF69	chromosome 7 open reading frame, human C2orf69	1554.86	0.175862	0.0970897	0.0700883	0.765899
ENSGALG00000010805	USP24	ubiquitin specific peptidase 24	1908.33	-0.139965	0.077282	0.0701268	0.765899
ENSGALG00000000776	BRPF3	bromodomain and PHD finger containing, 3	1996.75	-0.0962314	0.0531368	0.0701392	0.765899
ENSGALG00000009382	CAPN8	calpain 8	2.47066	-1.59095	0.878685	0.0702023	0.765899
ENSGALG00000015849	ME1	malic enzyme 1	5414.59	0.134614	0.074354	0.0702273	0.765899
ENSGALG00000013826	ABRACL	ABRA C-terminal like	171.04	0.214176	0.118301	0.0702275	0.765899
ENSGALG00000003744	ADAM19	ADAM metallopeptidase domain 19	90.4406	-0.346099	0.191196	0.0702685	0.765899
ENSGALG00000001319	CAMK1G	calcium/calmodulin-dependent protein kinase IG	3120.7	-0.270257	0.149322	0.070312	0.765899
ENSGALG00000007526		putative glutamine amidotransferase like class 1 domain containing 3A-like 2	1.00207	-2.27035	1.25446	0.0703234	0.765899
ENSGALG00000028664	CKS1B	CDC28 protein kinase regulatory subunit 1B	32.0675	-0.563987	0.311702	0.0703921	0.766103
ENSGALG00000006833	ITIH2	inter-alpha-trypsin inhibitor heavy chain 2	1.52253	-2.21636	1.22578	0.0705883	0.767692
ENSGALG00000016791	SLC9A2	solute carrier family 9 member A2	88.0887	0.28979	0.160335	0.0706991	0.768347
ENSGALG00000007771	FAM210B	family with sequence similarity 210 member B	1380.87	0.146426	0.0810466	0.0708101	0.768347
ENSGALG00000013617	PDGFRL	platelet derived growth factor receptor like	655.338	0.174863	0.0968104	0.0708798	0.768347
ENSGALG00000009092	STON1	stonin 1	1040.92	-0.174899	0.096841	0.0709116	0.768347
ENSGALG00000010671	HNRNPU	heterogeneous nuclear ribonucleoprotein U	5202.72	-0.122886	0.0680495	0.0709454	0.768347
ENSGALG00000010858	LRP2	LDL receptor related protein 2	1371.68	-0.289014	0.160087	0.0710195	0.768347
ENSGALG00000003377	SIMC1	SUMO interacting motifs containing 1	458.048	-0.180257	0.0998479	0.0710258	0.768347
ENSGALG00000012072		poly(ADP-ribose) polymerase family member 14	230.075	-0.470094	0.260418	0.0710503	0.768347
ENSGALG00000009942	MDM2	MDM2 proto-oncogene	1100.71	-0.106731	0.059142	0.0711279	0.768579
ENSGALG00000009168	AFF2	AF4/FMR2 family member 2	787.73	-0.150944	0.0836774	0.0712501	0.768579
ENSGALG00000012365	PYGL	phosphorylase, glycogen, liver	1923.69	0.197243	0.109357	0.0712836	0.768579
ENSGALG00000014718	MAP3K1	mitogen-activated protein kinase kinase kinase 1	1007.27	-0.116238	0.06445	0.0713045	0.768579
ENSGALG00000012784	TXNDC5	thioredoxin domain containing 5	1073.56	-0.279801	0.15515	0.0713228	0.768579
ENSGALG00000042289	SUSD5	sushi domain containing 5	1635.77	0.467418	0.259317	0.0714667	0.769086
ENSGALG00000002988		phosphoglycerate dehydrogenase	30.0751	0.506796	0.281359	0.071665	0.769086
ENSGALG00000027986	NIPAL1	NIPA like domain containing 1	9.75026	0.935004	0.519146	0.0716964	0.769086
ENSGALG00000002403	ULK1	unc-51 like autophagy activating kinase 1	1570.2	-0.100817	0.0559778	0.0717011	0.769086
ENSGALG00000035932	ZC2HC1A	zinc finger, C2HC-type containing 1A	272.458	-0.159241	0.0884202	0.0717091	0.769086
ENSGALG00000029766	ITGB5	integrin subunit beta 5	4035.51	0.0839338	0.0466154	0.0717721	0.769086
ENSGALG00000020813	CCDC50	coiled-coil domain containing 50	1745.14	0.147273	0.0818159	0.0718519	0.769086
ENSGALG00000002922	NOTCH2	notch 2	3584.67	-0.184801	0.102676	0.071885	0.769086
ENSGALG00000003435	PGC	progastricsin (pepsinogen C)	10.4145	0.772937	0.429503	0.0719226	0.769086
ENSGALG00000027562	PURG	purine rich element binding protein G	54.9474	-0.337933	0.187793	0.0719408	0.769086
ENSGALG00000008627	TTBK1	tau tubulin kinase 1	1353.06	-0.115393	0.0641304	0.0719635	0.769086
ENSGALG00000012092	ESYT3	extended synaptotagmin 3	84.9894	-0.594363	0.330487	0.0721065	0.769086
ENSGALG00000017333	LCMT2	leucine carboxyl methyltransferase 2	495.798	-0.138458	0.0769886	0.0721103	0.769086
ENSGALG00000003805		protein kinase, cGMP-dependent, type I	146.613	-0.220941	0.122884	0.0721821	0.769086
ENSGALG00000010517	TCTN3	tectonic family member 3	840.173	-0.217928	0.121233	0.0722405	0.769086
ENSGALG00000004270	ALDH1A2	aldehyde dehydrogenase 1 family member A2	132.614	-0.667005	0.371102	0.0722777	0.769086
ENSGALG00000031018	RNF165	ring finger protein 165	252.595	-0.162422	0.0903731	0.0722986	0.769086
ENSGALG00000009945	CPM	carboxypeptidase M	83.7424	-1.03813	0.577723	0.072345	0.769086
ENSGALG00000043394	NUP188	nucleoporin 188	2065.89	-0.0889106	0.0494809	0.0723566	0.769086
ENSGALG00000007139	FAM107A	family with sequence similarity 107 member A	502.761	-0.151233	0.0841702	0.0723751	0.769086
ENSGALG00000008059	ASCC2	activating signal cointegrator 1 complex subunit 2	489.84	-0.122316	0.0680919	0.0724405	0.769247
ENSGALG00000007964	CASTOR1	GATS protein like 3	42.721	-0.60876	0.339091	0.0726103	0.770285
ENSGALG00000016674	EFHC1	EF-hand domain containing 1	133.035	-0.250131	0.139388	0.0727333	0.770285
ENSGALG00000002878	CREBRF	CREB3 regulatory factor	493.986	-0.16294	0.090808	0.0727589	0.770285
ENSGALG00000033569			545.586	0.141414	0.0788216	0.0727973	0.770285
ENSGALG00000001407	ADAMTS15	ADAM metallopeptidase with thrombospondin type 1 motif, 15	58	0.453213	0.252639	0.0728264	0.770285
ENSGALG00000039186		Sjogren's syndrome nuclear autoantigen 1	209.286	0.179161	0.0998763	0.0728403	0.770285
ENSGALG00000040908	HIP1	huntingtin interacting protein 1	1948.25	-0.126208	0.0703763	0.0729193	0.770588
ENSGALG00000012561	PKP4	plakophilin 4	2314.04	-0.0707725	0.0394776	0.0730171	0.771089
ENSGALG00000011743	SMCO3	single-pass membrane protein with coiled-coil domains 3	4.25552	-1.60639	0.896311	0.0730966	0.771396
ENSGALG00000048321			649.101	-0.187109	0.104463	0.0732693	0.772414
ENSGALG00000051197			18.4228	0.959804	0.535998	0.0733437	0.772414
ENSGALG00000006080	GPC4	glypican 4	487.904	-0.367814	0.205446	0.0734023	0.772414
ENSGALG00000036775	SETBP1	SET binding protein 1	770.942	-0.126819	0.0708446	0.0734367	0.772414
ENSGALG00000039658	GGA1	golgi associated, gamma adaptin ear containing, ARF binding protein 1	1676.76	-0.081987	0.0458066	0.0734776	0.772414
ENSGALG00000014638	ASH1L	ASH1 like histone lysine methyltransferase	7413.49	-0.177359	0.0991173	0.0735523	0.772414
ENSGALG00000031340	E2F7	E2F transcription factor 7	44.7817	-0.317384	0.17739	0.0735838	0.772414
ENSGALG00000015001	LAMA4	laminin subunit alpha 4	330.732	-0.414229	0.231528	0.0735969	0.772414
ENSGALG00000051919	BAALC	brain and acute leukemia, cytoplasmic	86.9832	-1.27805	0.714759	0.0737632	0.773273
ENSGALG00000007926	ATP5PD	ATP synthase, H+ transporting, mitochondrial Fo complex subunit D	2005	0.198274	0.110893	0.0737798	0.773273
ENSGALG00000005670	SLMAP	sarcolemma associated protein	7054	-0.119009	0.0665954	0.0739306	0.77366
ENSGALG00000039409	RELA	RELA proto-oncogene, NF-kB subunit	260.283	0.190949	0.106862	0.0739589	0.77366
ENSGALG00000030968			8.66974	1.18722	0.664625	0.0740501	0.77366
ENSGALG00000001955	AANAT	aralkylamine N-acetyltransferase	2914.2	0.243615	0.136386	0.0740647	0.77366
ENSGALG00000052939			80.9016	0.323913	0.181344	0.0740696	0.77366
ENSGALG00000016261	CYBB	cytochrome b-245 beta chain	46.2815	-0.588388	0.32962	0.0742532	0.775049
ENSGALG00000051947	OPA3	optic atrophy 3 (autosomal recessive, with chorea and spastic paraplegia)	48.673	0.519427	0.291209	0.0744734	0.775915
ENSGALG00000030237	PITX1	paired like homeodomain 1	2.16695	-2.58863	1.45141	0.0744993	0.775915
ENSGALG00000007054	TBC1D16	TBC1 domain family member 16	665.194	-0.133656	0.0749919	0.0747046	0.775915
ENSGALG00000012293	C22orf23	chromosome 1 C22orf23 homolog	54.4112	-0.328793	0.184484	0.0747113	0.775915
ENSGALG00000005285	TBX4	T-box 4	0.882095	2.41696	1.35617	0.0747178	0.775915
ENSGALG00000011446	TNFAIP2	TNF alpha induced protein 2	292.058	-0.266957	0.149806	0.0747457	0.775915
ENSGALG00000054689		inositol 1,4,5-trisphosphate receptor-interacting protein-like 1-like	4.81404	1.40858	0.790509	0.0747714	0.775915
ENSGALG00000009968	OTUD4	OTU deubiquitinase 4	500.543	-0.154434	0.0866761	0.0747914	0.775915
ENSGALG00000002510	IP6K1	inositol hexakisphosphate kinase 1	5269.33	-0.0990241	0.0555781	0.0747962	0.775915
ENSGALG00000014962	CALHM6	family with sequence similarity 26 member F	4.25631	-1.15885	0.650657	0.074905	0.775915
ENSGALG00000015746	JAM2	junctional adhesion molecule 2	65.558	-0.538705	0.302477	0.0749163	0.775915
ENSGALG00000002486	RNF123	ring finger protein 123	1774	-0.13555	0.0761284	0.0749868	0.775915
ENSGALG00000042387	CRELD1	cysteine rich with EGF like domains 1	2802.86	0.233539	0.131165	0.0749953	0.775915
ENSGALG00000016868	NALCN	sodium leak channel, non-selective	1070.5	-0.13532	0.0760256	0.0750875	0.776069
ENSGALG00000029282	FOXL2	forkhead box L2	6.98994	3.08572	1.73393	0.0751395	0.776069
ENSGALG00000011573	MOB1B	MOB kinase activator 1B	1108.67	-0.116647	0.0655512	0.0751623	0.776069
ENSGALG00000016377	PXDN	peroxidasin	277.312	-0.190946	0.107332	0.0752342	0.776287
ENSGALG00000034001	SPAG9	sperm associated antigen 9	5735.94	-0.118859	0.0668237	0.0752889	0.776328
ENSGALG00000007972	TRPC5	transient receptor potential cation channel subfamily C member 5	493.326	-0.192056	0.108025	0.0754237	0.776757
ENSGALG00000001695	GABRA6	gamma-aminobutyric acid type A receptor alpha6 subunit	10363.5	-0.133856	0.0752966	0.0754509	0.776757
ENSGALG00000042863	SMIM4	small integral membrane protein 4	391.033	0.146606	0.082487	0.075515	0.776757
ENSGALG00000005646	TSC2	tuberous sclerosis 2	1601.68	-0.12495	0.0703066	0.0755335	0.776757
ENSGALG00000015084	IGSF11	immunoglobulin superfamily member 11	3335.72	-0.0862534	0.0485454	0.0756079	0.777
ENSGALG00000011696	JAG2	jagged 2	725.019	-0.12984	0.073104	0.0757165	0.777593
ENSGALG00000034511		poly	28.4751	-0.584375	0.32935	0.0760093	0.780076
ENSGALG00000001383	HTR4	5-hydroxytryptamine receptor 4	15.7635	0.618973	0.348941	0.0760863	0.780344
ENSGALG00000011902	TAGLN	transgelin	43.6919	-2.30587	1.30048	0.076213	0.781119
ENSGALG00000016551	AP1S2	adaptor related protein complex 1 sigma 2 subunit	8062.44	0.181282	0.102261	0.0762717	0.781197
ENSGALG00000009280	NPY2R	neuropeptide Y receptor Y2	176.041	-0.312177	0.176131	0.0763266	0.781238
ENSGALG00000004848	YBX1	Y-box binding protein 1	18215	0.114003	0.0643462	0.0764419	0.781383
ENSGALG00000051097			0.989908	-2.49356	1.40743	0.076443	0.781383
ENSGALG00000006571	SETD5	SET domain containing 5	3923.86	-0.102729	0.058008	0.0765708	0.782167
ENSGALG00000011855	RHOJ	ras homolog family member J	99.3591	-0.593077	0.335072	0.0767275	0.783029
ENSGALG00000040899	GPAT2	glycerol-3-phosphate acyltransferase 2, mitochondrial	21.2834	-0.555734	0.314006	0.0767576	0.783029
ENSGALG00000003227	RAB11FIP4	RAB11 family interacting protein 4 (class II)	1712	-0.108759	0.061488	0.0769304	0.783496
ENSGALG00000040003	STXBP1	syntaxin binding protein 1	22969.1	-0.138768	0.07846	0.0769526	0.783496
ENSGALG00000010891	ABCB11	ATP binding cassette subfamily B member 11	551.244	0.181859	0.102829	0.0769677	0.783496
ENSGALG00000050065	CYSLTR2	cysteinyl leukotriene receptor 2	5.07743	-0.985809	0.557487	0.0770096	0.783496
ENSGALG00000000112	PLP1	proteolipid protein 1	3742.6	0.39897	0.225669	0.0770706	0.783496
ENSGALG00000010812	RYR2	ryanodine receptor 2	1754.07	-0.239	0.135237	0.0771832	0.783496
ENSGALG00000016710	CYP39A1	cytochrome P450 family 39 subfamily A member 1	204.113	-0.19418	0.109878	0.077189	0.783496
ENSGALG00000004604		cysteine conjugate-beta lyase, cytoplasmic	282.071	-0.184545	0.104435	0.0772129	0.783496
ENSGALG00000048448		PDZ domain containing 7	1631.58	0.164917	0.0933725	0.0773586	0.78423
ENSGALG00000010541	BIRC6	baculoviral IAP repeat containing 6	4625.93	-0.209988	0.118943	0.0774878	0.78423
ENSGALG00000036876	TMEM230	transmembrane protein 230	2762.12	0.121848	0.0690232	0.0775103	0.78423
ENSGALG00000014410	CSTB	cystatin B	1267.54	0.127769	0.0723816	0.0775285	0.78423
ENSGALG00000052037			420.585	-0.146071	0.0827538	0.0775415	0.78423
ENSGALG00000039977	MYH1B	Gallus gallus myosin, heavy chain 1G, skeletal muscle (similar to human myosin, heavy chain 1, skeletal muscle, adult) (MYH1G), mRNA.	8.06234	-1.0738	0.608779	0.0777564	0.785866
ENSGALG00000044599		E3 SUMO-protein ligase RanBP2-like	313.563	-0.311041	0.176401	0.0778577	0.785866
ENSGALG00000034078	GLT8D2	glycosyltransferase 8 domain containing 2	1.10767	-2.96231	1.6802	0.0778884	0.785866
ENSGALG00000044138	GPA33	glycoprotein A33	2.18365	1.57708	0.894566	0.0779087	0.785866
ENSGALG00000038994	KPTN	kaptin, actin binding protein	281.221	0.245814	0.139479	0.0780064	0.785937
ENSGALG00000038207			90.2305	-0.312724	0.177452	0.0780184	0.785937
ENSGALG00000012796	KIAA1549	KIAA1549	2493.59	-0.145332	0.082499	0.0781336	0.78632
ENSGALG00000012148	ATG14	autophagy related 14	202.616	-0.148819	0.084577	0.0784806	0.78632
ENSGALG00000011355	WNT10A	Wnt family member 10A	348.296	0.266248	0.151317	0.0784852	0.78632
ENSGALG00000048102			129.727	-0.217091	0.123441	0.0786362	0.78632
ENSGALG00000031009	ARHGEF7	Rho guanine nucleotide exchange factor 7	1182.38	-0.104723	0.0595607	0.0787042	0.78632
ENSGALG00000052818			2.33586	-2.34838	1.3357	0.0787197	0.78632
ENSGALG00000001962	PTBP1	polypyrimidine tract binding protein 1	2142.37	-0.144424	0.0821936	0.0788973	0.78632
ENSGALG00000003717	MYO9B	myosin IXB	823.502	-0.246452	0.140269	0.0789177	0.78632
ENSGALG00000002639	TRPC1	transient receptor potential cation channel subfamily C member 1	1815.05	0.167626	0.0954253	0.0789827	0.78632
ENSGALG00000054948			123.215	0.187997	0.107024	0.0789877	0.78632
ENSGALG00000015795	ADAMTS5	ADAM metallopeptidase with thrombospondin type 1 motif 5	141.327	-0.225621	0.12846	0.0790278	0.78632
ENSGALG00000047395			1.34678	-3.72899	2.12325	0.079043	0.78632
ENSGALG00000012074	ALPK1	alpha kinase 1	25.7566	-0.432609	0.24636	0.0790874	0.78632
ENSGALG00000025759	TFDP2	transcription factor Dp-2	943.492	-0.145211	0.0826971	0.0790992	0.78632
ENSGALG00000011013	PCNX2	pecanex homolog 2 (Drosophila)	1250.72	-0.130282	0.0741979	0.0791106	0.78632
ENSGALG00000026015		5-hydroxytryptamine receptor 3A-like	4.15015	1.20258	0.684904	0.0791159	0.78632
ENSGALG00000004839	GPATCH1	G-patch domain containing 1	863.321	-0.136377	0.077671	0.0791171	0.78632
ENSGALG00000048103	TBCC	tubulin folding cofactor C	56.8117	0.405983	0.23124	0.0791439	0.78632
ENSGALG00000009219	C3H1orf95	chromosome 3 C1orf95 homolog	36.2935	0.382842	0.218111	0.0792141	0.78632
ENSGALG00000029799		protein TsetseEP-like	1.28863	-1.97784	1.12685	0.0792242	0.78632
ENSGALG00000026086	CRYBB2	crystallin beta B2	122.945	-0.358093	0.204052	0.0792741	0.78632
ENSGALG00000034693	MLLT6	MLLT6, PHD finger domain containing	5165.87	-0.123784	0.070541	0.0792965	0.78632
ENSGALG00000005180			1682.49	-0.161769	0.0922125	0.0793773	0.78632
ENSGALG00000006048		family with sequence similarity 64 member A	15.1624	-0.709575	0.40453	0.079418	0.78632
ENSGALG00000050005			128.086	0.54803	0.312505	0.0794867	0.78632
ENSGALG00000003024	ARMC6	armadillo repeat containing 6	2106.11	0.116636	0.0665403	0.0796256	0.78632
ENSGALG00000041812		ATP synthase, H+ transporting, mitochondrial F1 complex, O subunit	4409.79	0.116418	0.0664167	0.0796285	0.78632
ENSGALG00000041878	AQP5	aquaporin 5	1.61566	-1.7973	1.02546	0.0796575	0.78632
ENSGALG00000008750	DPH7	diphthamide biosynthesis 7	1426.83	-0.0663341	0.0378481	0.0796636	0.78632
ENSGALG00000013640	MBP	myelin basic protein	9461.34	0.403723	0.23038	0.0797013	0.78632
ENSGALG00000042022		GSG1 like 2	415.381	-0.197504	0.112711	0.0797195	0.78632
ENSGALG00000022750	GPR18	G protein-coupled receptor 18	4.10811	-1.01449	0.578951	0.0797249	0.78632
ENSGALG00000011439	RBMS3	RNA binding motif single stranded interacting protein 3	52.9488	-0.336974	0.192323	0.0797522	0.78632
ENSGALG00000003348		HIG1 hypoxia inducible domain family member 2A	286.614	0.516522	0.294849	0.0798045	0.786328
ENSGALG00000001939	HIPK1	homeodomain interacting protein kinase 1	2809.37	-0.113804	0.0650092	0.0800192	0.787569
ENSGALG00000001220	HERPUD1	homocysteine inducible ER protein with ubiquitin like domain 1	1120.29	-0.133825	0.07645	0.0800334	0.787569
ENSGALG00000004334	MYLK3	myosin light chain kinase 3	165.9	-0.289436	0.165464	0.0802507	0.788519
ENSGALG00000008456	CACNA1B	calcium voltage-gated channel subunit alpha1 B	1172.43	-0.180107	0.102979	0.0802971	0.788519
ENSGALG00000008437	NET1	neuroepithelial cell transforming 1	1791.89	0.209719	0.119954	0.0804075	0.788519
ENSGALG00000052499			8079.97	-0.153969	0.0880676	0.0804113	0.788519
ENSGALG00000033641	NRG2	neuregulin 2	285.24	0.151739	0.0868554	0.0806317	0.788519
ENSGALG00000054898			24.176	-0.440708	0.252312	0.0806935	0.788519
ENSGALG00000003802	OTUD7A	OTU deubiquitinase 7A	486.834	-0.124927	0.0715273	0.0807143	0.788519
ENSGALG00000012787	BMP6	bone morphogenetic protein 6	93.198	-0.802322	0.459409	0.0807377	0.788519
ENSGALG00000026374	PFDN2	prefoldin subunit 2	1144.76	0.174155	0.099723	0.0807432	0.788519
ENSGALG00000011414	AMDHD1	amidohydrolase domain containing 1	16.6451	0.585656	0.335437	0.0808194	0.788519
ENSGALG00000027363	C1orf159	chromosome 21 C1orf159 homolog	394.779	-0.147271	0.0843572	0.0808458	0.788519
ENSGALG00000001325	CYP1A1	cytochrome P450, family 1, subfamily A, polypeptide 1	3.7276	-2.46001	1.40914	0.0808549	0.788519
ENSGALG00000014286	PDS5A	PDS5 cohesin associated factor A	1809.51	-0.111477	0.0638629	0.0808867	0.788519
ENSGALG00000042552	TJP1	tight junction protein 1	3589.12	-0.116814	0.0669395	0.0809739	0.788519
ENSGALG00000050481			187.906	-0.211671	0.121354	0.0811177	0.788519
ENSGALG00000008855	UGP2	UDP-glucose pyrophosphorylase 2	3058.45	0.141501	0.0811277	0.081129	0.788519
ENSGALG00000033512	CPEB4	cytoplasmic polyadenylation element binding protein 4	1725.19	-0.132367	0.0758917	0.0811315	0.788519
ENSGALG00000048241		INSM transcriptional repressor 1	29.596	0.578221	0.331565	0.081174	0.788519
ENSGALG00000002055	HES4	hes family bHLH transcription factor 4	516.935	-0.182773	0.104807	0.081178	0.788519
ENSGALG00000012721	C2H6orf52	chromosome 2 C6orf52 homolog	846.468	0.100188	0.0574532	0.0811919	0.788519
ENSGALG00000007954		TBC1 domain family member 10A	1604.33	0.125884	0.0722111	0.0812862	0.788519
ENSGALG00000024039		UTP14A small subunit processome component	1208.07	-0.107174	0.0614902	0.0813438	0.788519
ENSGALG00000012124	PELI2	pellino E3 ubiquitin protein ligase family member 2	819.786	-0.125873	0.0722204	0.0813512	0.788519
ENSGALG00000012834	AKR1D1	aldo-keto reductase family 1 member D1	71.1088	-0.520125	0.29844	0.0813666	0.788519
ENSGALG00000008337			490.228	-0.17337	0.0995294	0.0815256	0.78956
ENSGALG00000007833		tetratricopeptide repeat domain 12	189.205	-0.271316	0.155852	0.0817075	0.790343
ENSGALG00000009265	KCNK18	potassium two pore domain channel subfamily K member 18	16.1011	0.707036	0.406209	0.0817589	0.790343
ENSGALG00000006044	MAB21L4	chromosome 9 C2orf54 homolog	1.34719	-2.1821	1.2538	0.0817907	0.790343
ENSGALG00000007308	RAB35	RAB35, member RAS oncogene family	1592.53	-0.0780936	0.0448793	0.0818452	0.790343
ENSGALG00000002489	PPP1R26	protein phosphatase 1 regulatory subunit 26	524.189	-0.140814	0.0809505	0.0819461	0.790343
ENSGALG00000008881	RGS3	regulator of G-protein signaling 3	484.534	0.243609	0.140068	0.0819969	0.790343
ENSGALG00000002262	ETF1	eukaryotic translation termination factor 1	2290.5	-0.0830636	0.0477747	0.0820964	0.790343
ENSGALG00000028971	NKIRAS2	NFKB inhibitor interacting Ras like 2	3928.38	0.149376	0.0859463	0.0822086	0.790343
ENSGALG00000031495	TRIO	trio Rho guanine nucleotide exchange factor	7230.5	-0.130413	0.0750461	0.0822522	0.790343
ENSGALG00000005467	HSD17B2	hydroxysteroid 17-beta dehydrogenase 2	123.004	0.267947	0.154219	0.0823087	0.790343
ENSGALG00000001907	WAPL	WAPL cohesin release factor	4048.47	-0.0864541	0.0497645	0.0823406	0.790343
ENSGALG00000005332	CACNA1D	calcium voltage-gated channel subunit alpha1 D	5139.18	-0.136413	0.0785263	0.0823592	0.790343
ENSGALG00000013793	CLOCK	clock circadian regulator	1228.31	-0.126933	0.0730778	0.0823958	0.790343
ENSGALG00000007796	BCAS1	breast carcinoma amplified sequence 1	664.805	0.381042	0.219408	0.0824429	0.790343
ENSGALG00000003645		phosphatidylinositol transfer protein membrane associated 2	1853.36	-0.136989	0.0788896	0.0824815	0.790343
ENSGALG00000046789			5.42163	1.20831	0.695955	0.0825298	0.790343
ENSGALG00000026372	MANSC4	MANSC domain containing 4	1.14754	-2.80139	1.61386	0.0825922	0.790343
ENSGALG00000011175	TMEM150C	transmembrane protein 150C	884.022	-0.147173	0.0847947	0.0826283	0.790343
ENSGALG00000016691	SLC25A6	solute carrier family 25 member 6	27549.5	0.143595	0.0827355	0.0826362	0.790343
ENSGALG00000038865	PRMT7	protein arginine methyltransferase 7	481.203	0.160946	0.0927336	0.0826395	0.790343
ENSGALG00000050868		lysine acetyltransferase 5	818.246	-0.122286	0.0704792	0.0827296	0.790711
ENSGALG00000000521	SPIRE2	spire-type actin nucleation factor 2	1563.76	-0.135026	0.0778751	0.0829384	0.791696
ENSGALG00000003226	APOBEC2	apolipoprotein B mRNA editing enzyme catalytic subunit 2	69.0819	-0.416822	0.240445	0.0829991	0.791696
ENSGALG00000010023	CALM2	calmodulin 2	40713.3	0.115158	0.0664326	0.0830138	0.791696
ENSGALG00000054951			6.76588	-1.04736	0.604255	0.0830407	0.791696
ENSGALG00000015465	ASCC3	activating signal cointegrator 1 complex subunit 3	671.987	-0.154748	0.0892937	0.0830913	0.791696
ENSGALG00000001968	SYT6	synaptotagmin 6	1527.7	0.143423	0.0828271	0.0833463	0.792808
ENSGALG00000032501		RNA polymerase III subunit D	422.966	0.183781	0.106139	0.0833613	0.792808
ENSGALG00000004521	GPX3	glutathione peroxidase 3	1897.76	-0.373621	0.21578	0.0833635	0.792808
ENSGALG00000038848	MSX2	msh homeobox 2	1.28738	-2.66563	1.54147	0.0837589	0.795714
ENSGALG00000010061	LRBA	LPS responsive beige-like anchor protein	1955.97	-0.158843	0.0918891	0.0838741	0.795714
ENSGALG00000038769	USH1G	USH1 protein network component sans	346.1	-0.181562	0.105056	0.0839438	0.795714
ENSGALG00000004234	PGGHG	protein-glucosylgalactosylhydroxylysine glucosidase	3.55361	-1.44144	0.834116	0.0839698	0.795714
ENSGALG00000002517	TMEM35B	transmembrane protein 35B	97.2325	0.46369	0.268338	0.0839865	0.795714
ENSGALG00000003149		inositol 1,4,5-trisphosphate receptor type 3	163.155	0.961096	0.556385	0.0840969	0.795714
ENSGALG00000005476	PTH2R	parathyroid hormone 2 receptor	5.55552	-0.927197	0.536768	0.0841013	0.795714
ENSGALG00000016574	GEMIN8	gem nuclear organelle associated protein 8	807.958	0.122406	0.0708662	0.0841169	0.795714
ENSGALG00000015949	ASRGL1	asparaginase like 1	463.89	0.121687	0.0704704	0.0842079	0.795714
ENSGALG00000026661	MSRB3	methionine sulfoxide reductase B3	1056.37	-0.277054	0.160459	0.0842332	0.795714
ENSGALG00000007412	MPZL2	myelin protein zero like 2	18.6255	0.590327	0.341903	0.0842411	0.795714
ENSGALG00000010835	DTX4	deltex E3 ubiquitin ligase 4	5892.4	0.141965	0.0822601	0.0843821	0.796554
ENSGALG00000030706	MAP3K6	mitogen-activated protein kinase kinase kinase 6	2.44389	-1.65609	0.9599	0.0844782	0.796802
ENSGALG00000007364	TOB1	transducer of ERBB2, 1	2520.61	-0.136412	0.0790882	0.0845618	0.796802
ENSGALG00000049293			396.272	0.304636	0.176622	0.084566	0.796802
ENSGALG00000035211	KLHL21	kelch like family member 21	339.657	-0.135607	0.0786477	0.0846653	0.796802
ENSGALG00000039690	STMN2	stathmin 2	4746.22	0.114997	0.0667068	0.084724	0.796802
ENSGALG00000041371		unc-13 homolog A	5582.39	-0.16194	0.0939478	0.0847584	0.796802
ENSGALG00000034777	VPS13D	vacuolar protein sorting 13 homolog D	3880.91	-0.158882	0.0922141	0.0848944	0.796802
ENSGALG00000053584			11.3034	-2.29192	1.33024	0.0849006	0.796802
ENSGALG00000052052		chromosome 6 open reading frame, human C10orf90	96.7789	-0.339084	0.196846	0.0849631	0.796802
ENSGALG00000006078	PALB2	partner and localizer of BRCA2	612.039	-0.122736	0.071262	0.0850113	0.796802
ENSGALG00000033807	TYSND1	trypsin domain containing 1	110.051	0.380531	0.221003	0.0850991	0.796802
ENSGALG00000031589	ZNF592	zinc finger protein 592	569.951	-0.136583	0.0793393	0.0851601	0.796802
ENSGALG00000026820	RNF146	ring finger protein 146	1711.72	0.0769431	0.0446961	0.0851654	0.796802
ENSGALG00000003596	TRRAP	transformation/transcription domain associated protein	3249.5	-0.195865	0.113792	0.0852046	0.796802
ENSGALG00000013576	MTNR1A	melatonin receptor 1A	60.3523	-0.336315	0.195419	0.085252	0.796802
ENSGALG00000023936		C-factor-like	24.5201	0.425234	0.247121	0.0852961	0.796802
ENSGALG00000032518	NCALD	neurocalcin delta	2204.92	-0.0958143	0.0556959	0.0853757	0.796802
ENSGALG00000054002	G6PC3	glucose-6-phosphatase catalytic subunit 3	1177.71	0.231146	0.134385	0.085426	0.796802
ENSGALG00000050454			6.95662	1.05289	0.612163	0.0854416	0.796802
ENSGALG00000004833	P3H1	prolyl 3-hydroxylase 1	480.293	-0.263601	0.153274	0.0854686	0.796802
ENSGALG00000016105	DYSF	dysferlin	1620.86	-0.262882	0.152872	0.0855018	0.796802
ENSGALG00000011356		glutamate-rich protein 3	414.019	-0.176353	0.102586	0.0856009	0.797239
ENSGALG00000004869	ISCU	iron-sulfur cluster assembly enzyme	1516.33	-0.146226	0.0850902	0.0857082	0.797294
ENSGALG00000009300	NUMB	NUMB, endocytic adaptor protein	2062.66	-0.102554	0.059705	0.0858555	0.797294
ENSGALG00000043082	DHX36	DEAH-box helicase 36	3390.89	-0.0754832	0.0439628	0.085983	0.797294
ENSGALG00000009450	DUSP10	dual specificity phosphatase 10	3236.56	-0.116365	0.067773	0.0859836	0.797294
ENSGALG00000001644	SIN3A	SIN3 transcription regulator family member A	1739.02	-0.157069	0.0914967	0.0860401	0.797294
ENSGALG00000001492	NDRG3	uncharacterized LOC107057310	17902.9	0.101851	0.0593329	0.086051	0.797294
ENSGALG00000047424			1.82901	-1.57687	0.918615	0.0860576	0.797294
ENSGALG00000001149	ADGRG5	adhesion G protein-coupled receptor G5	3.39812	-1.11891	0.651898	0.0860898	0.797294
ENSGALG00000034548	PLEKHA1	pleckstrin homology domain containing A1	2231.12	-0.137386	0.0800507	0.086119	0.797294
ENSGALG00000041663	KLB	klotho beta	12.4852	0.562717	0.327888	0.0861278	0.797294
ENSGALG00000004304	TCF12	transcription factor 12	5288.08	-0.0832737	0.0485411	0.0862478	0.797922
ENSGALG00000007431	MAGI1	membrane associated guanylate kinase, WW and PDZ domain containing 1	3843.32	-0.0889379	0.0518643	0.0863788	0.798652
ENSGALG00000036725	ASCL3	achaete-scute complex homolog 3 (Drosophila)	35.3736	-0.541737	0.316029	0.0864923	0.798702
ENSGALG00000008976	ADAM22	ADAM metallopeptidase domain 22	2550.9	-0.121619	0.0709521	0.0865102	0.798702
ENSGALG00000044449	LAG3	lymphocyte activating 3	7.70075	0.909788	0.530895	0.0865863	0.798702
ENSGALG00000046479			1.33287	2.05903	1.20161	0.0866084	0.798702
ENSGALG00000038624	GPR62	G protein-coupled receptor 62	325.554	0.334519	0.195245	0.0866519	0.798702
ENSGALG00000009939	SPOP	speckle type BTB/POZ protein	2377.49	0.061624	0.0359732	0.0867033	0.798702
ENSGALG00000035472	ZNF292	zinc finger protein 292	2232.36	-0.170093	0.0993068	0.0867496	0.798702
ENSGALG00000009098	MAMLD1	mastermind like domain containing 1	1420.08	-0.120655	0.0704623	0.0868355	0.799012
ENSGALG00000040902	SACM1L	SAC1 suppressor of actin mutations 1-like (yeast)	2101.7	-0.0849916	0.0496613	0.0870026	0.800069
ENSGALG00000008239	NDUFB3	NADH:ubiquinone oxidoreductase subunit B3	1552.91	0.12684	0.0741581	0.087191	0.80132
ENSGALG00000011007	OSBPL3	oxysterol binding protein like 3	1295.23	-0.135235	0.0791121	0.0873762	0.802484
ENSGALG00000031343	ECE1	endothelin converting enzyme 1	1168.38	-0.145471	0.0851129	0.0874226	0.802484
ENSGALG00000007785	PROK2	prokineticin 2	65.7834	-0.265964	0.155681	0.0875624	0.802727
ENSGALG00000002848	OPN1MSW	opsin, green sensitive (rhodopsin-like)	16062.3	-0.235326	0.137747	0.0875644	0.802727
ENSGALG00000014952	CERT1	collagen type IV alpha 3 binding protein	1092.83	-0.1171	0.0685531	0.0876064	0.802727
ENSGALG00000051443	C1orf216	chromosome 23 C1orf216 homolog	1861.64	0.153485	0.0899158	0.0878256	0.803044
ENSGALG00000006558	DYNC2I1	WD repeat domain 60	625.517	-0.163076	0.0955376	0.0878347	0.803044
ENSGALG00000015326	CLTA	clathrin light chain A	9400.18	0.121493	0.0712007	0.0879443	0.803044
ENSGALG00000003972	FAXDC2	fatty acid hydroxylase domain containing 2	59.1437	-0.315083	0.18466	0.0879551	0.803044
ENSGALG00000052824			27.0432	0.686499	0.402407	0.0880113	0.803044
ENSGALG00000004364	ABR	ABR, RhoGEF and GTPase activating protein	2695.31	-0.115539	0.06773	0.0880318	0.803044
ENSGALG00000003105	ANKFN1	ankyrin repeat and fibronectin type III domain containing 1	110.534	-0.366176	0.214661	0.0880401	0.803044
ENSGALG00000049395		Rho GDP dissociation inhibitor gamma	1063.18	0.223532	0.131078	0.0881332	0.803044
ENSGALG00000026492	EMC6	ER membrane protein complex subunit 6	974.607	0.134557	0.0789182	0.0881912	0.803044
ENSGALG00000019867	WDCP	WD repeat and coiled coil containing	2211.28	0.15689	0.0920246	0.0882189	0.803044
ENSGALG00000049812	SLC66A2	PQ loop repeat containing 1	627.269	-0.107168	0.0628703	0.0882702	0.803044
ENSGALG00000038286	AP4E1	adaptor related protein complex 4 epsilon 1 subunit	950.908	-0.186875	0.109639	0.0882949	0.803044
ENSGALG00000013191	NDUFS6	NADH:ubiquinone oxidoreductase subunit S6	534.538	0.167853	0.0984876	0.0883233	0.803044
ENSGALG00000044085	IQCJ	IQ motif containing J	15.2284	0.472637	0.277399	0.0884153	0.803072
ENSGALG00000052952			899.779	-0.160186	0.094027	0.0884536	0.803072
ENSGALG00000001175	C4BPA	complement component 4 binding protein, alpha	806.803	-0.146318	0.0858949	0.0884838	0.803072
ENSGALG00000041213	ARHGAP17	Rho GTPase activating protein 17	1549.87	-0.209349	0.122922	0.0885496	0.803193
ENSGALG00000037665	LMBR1L	limb development membrane protein 1 like	419.002	-0.144507	0.0848634	0.0886023	0.803194
ENSGALG00000015681	NRIP1	nuclear receptor interacting protein 1	2606.46	-0.128881	0.0757254	0.0887649	0.804192
ENSGALG00000042976	UBTF	upstream binding transcription factor, RNA polymerase I	6094.03	-0.100606	0.0591552	0.0889964	0.80473
ENSGALG00000047517		zinc finger protein 653	530.721	0.175104	0.102961	0.0890022	0.80473
ENSGALG00000011932	XRCC6	X-ray repair complementing defective repair in Chinese hamster cells 6	368.321	-0.170131	0.100039	0.0890071	0.80473
ENSGALG00000027864	NFKBIA	NFKB inhibitor alpha	813.965	0.118352	0.0696266	0.0891673	0.80473
ENSGALG00000003472	VWC2L	von Willebrand factor C domain containing protein 2 like	209.575	-0.159852	0.0940439	0.0891761	0.80473
ENSGALG00000041641	HMG20A	high mobility group 20A	3519.75	0.0709874	0.0417664	0.0892005	0.80473
ENSGALG00000008185	AOX1	aldehyde oxidase 1	621.157	0.311035	0.183015	0.0892234	0.80473
ENSGALG00000043754	GLUL	glutamate-ammonia ligase	127100	0.142404	0.0838085	0.0892889	0.80473
ENSGALG00000005439	ACACA	acetyl-CoA carboxylase alpha	1932.63	-0.152561	0.0897884	0.0892975	0.80473
ENSGALG00000000137	SNRPE	small nuclear ribonucleoprotein polypeptide E	817.288	0.105152	0.0619068	0.0894021	0.805198
ENSGALG00000044260		E3 SUMO-protein ligase RanBP2-like	1587.34	-0.231501	0.136328	0.0894863	0.805482
ENSGALG00000042309	CHURC1	churchill domain containing 1	1099.9	0.182129	0.1073	0.0896243	0.80553
ENSGALG00000039068	RSF1	remodeling and spacing factor 1	1678.25	-0.140295	0.0826584	0.0896425	0.80553
ENSGALG00000003205	EIF4EBP1	eukaryotic translation initiation factor 4E binding protein 1	1085.84	0.113546	0.0668999	0.0896496	0.80553
ENSGALG00000036019	POLR2K	RNA polymerase II subunit K	294.172	0.170419	0.100461	0.0898152	0.806534
ENSGALG00000034352	MRPL43	mitochondrial ribosomal protein L43	290.184	0.450519	0.26562	0.0898667	0.806534
ENSGALG00000009309	EIF5A2	eukaryotic translation initiation factor 5A	1519.34	-0.0895194	0.0527949	0.0899605	0.806636
ENSGALG00000029701	INO80D	INO80 complex subunit D	487.141	-0.178683	0.105406	0.09004	0.806636
ENSGALG00000035842	SLC37A2	solute carrier family 37 (glucose-6-phosphate transporter), member 2	59.6207	-0.367788	0.216991	0.090085	0.806636
ENSGALG00000011172		myosin-X-like	1092.6	-0.140334	0.0828678	0.0903661	0.806636
ENSGALG00000007211	CDH22	cadherin 22	2425.65	0.124785	0.0736943	0.0904025	0.806636
ENSGALG00000000699	WWP2	WW domain containing E3 ubiquitin protein ligase 2	1163.6	-0.101837	0.0601471	0.0904301	0.806636
ENSGALG00000031890	YBX3	Y-box binding protein 3	6805.87	0.115779	0.0683984	0.0905108	0.806636
ENSGALG00000034137			188.921	0.24559	0.145092	0.0905225	0.806636
ENSGALG00000034284	SLC4A2	solute carrier family 4 member 2	1120.57	-0.352241	0.208173	0.0906344	0.806636
ENSGALG00000000660	CYB5B	cytochrome b5 type B	1578.32	0.0819169	0.0484165	0.0906613	0.806636
ENSGALG00000011502			346.733	-0.137091	0.0810361	0.090698	0.806636
ENSGALG00000013265	GYS2	glycogen synthase 2	2600.82	0.263756	0.155918	0.0907154	0.806636
ENSGALG00000007396	TAOK3	TAO kinase 3	940.816	-0.115725	0.068411	0.0907192	0.806636
ENSGALG00000013943		factor interacting with PAPOLA and CPSF1	612.226	-0.11575	0.0684295	0.0907375	0.806636
ENSGALG00000047233			564.574	0.258563	0.152866	0.090753	0.806636
ENSGALG00000005074	FAM102A	family with sequence similarity 102 member A	1220.13	-0.0977555	0.0577956	0.0907603	0.806636
ENSGALG00000031380	DENND3	DENN domain containing 3	179.253	-0.280393	0.16579	0.090788	0.806636
ENSGALG00000006488	RYK	receptor-like tyrosine kinase	569.185	-0.134021	0.0792976	0.0910093	0.806636
ENSGALG00000006361	NEU4	sialidase 4	627.531	0.198369	0.117375	0.0910202	0.806636
ENSGALG00000002278	UNK	unkempt family zinc finger	836.85	-0.117554	0.069563	0.0910474	0.806636
ENSGALG00000047142			600.023	-0.136041	0.08051	0.0910783	0.806636
ENSGALG00000038589	ABHD14B	alpha/beta hydrolase domain-containing protein 14B-like	136.666	0.48359	0.286203	0.0910901	0.806636
ENSGALG00000014730	ELOVL7	ELOVL fatty acid elongase 7	76.1855	0.722662	0.427694	0.0910905	0.806636
ENSGALG00000050046			63.3468	-0.310402	0.183833	0.0913162	0.807795
ENSGALG00000029714	UNC45A	unc-45 myosin chaperone A	956.114	-0.114764	0.0679855	0.0913991	0.807795
ENSGALG00000033683	PHOSPHO1	phosphoethanolamine/phosphocholine phosphatase	4010.58	-0.160785	0.0952563	0.0914264	0.807795
ENSGALG00000003891	ZNF423	zinc finger protein 423	3308.27	-0.0882916	0.0523089	0.0914326	0.807795
ENSGALG00000009176	TTBK2	tau tubulin kinase 2	169.917	-0.185914	0.110171	0.0915057	0.807974
ENSGALG00000027932	SLF1	SMC5-SMC6 complex localization factor 1	512.059	-0.145661	0.0863478	0.0916208	0.808525
ENSGALG00000052970			235.739	-0.217956	0.129264	0.091771	0.808977
ENSGALG00000004083	GRIA1	glutamate ionotropic receptor AMPA type subunit 1	572.646	0.128138	0.0760021	0.0918006	0.808977
ENSGALG00000026903	CALB2	calbindin 2	20462.3	0.0927476	0.0550181	0.0918412	0.808977
ENSGALG00000030900	NCMAP	non-compact myelin associated protein	96.1619	-0.221358	0.131342	0.0919208	0.808977
ENSGALG00000000470	LMNA	lamin A/C	1053.47	-0.0910613	0.0540443	0.0920006	0.808977
ENSGALG00000035108	KDM7A	lysine demethylase 7A	1850.1	-0.118623	0.0704194	0.0920804	0.808977
ENSGALG00000000723	STX12	syntaxin 12	4474.82	0.0910439	0.0540484	0.0920877	0.808977
ENSGALG00000005961	DGUOK	deoxyguanosine kinase	11.427	-0.760324	0.451389	0.0921025	0.808977
ENSGALG00000046646		protein FAM102B-like	9.86333	-0.861504	0.511653	0.0922269	0.808977
ENSGALG00000012550	HMOX1	heme oxygenase 1	88.5977	-0.561024	0.333216	0.0922466	0.808977
ENSGALG00000036645	KIF15	kinesin family member 15	35.4909	-0.454745	0.270133	0.0922957	0.808977
ENSGALG00000030481	RAB40C	RAB40C, member RAS oncogene family	466.013	-0.13164	0.0782206	0.0923875	0.808977
ENSGALG00000046564	ASB18	ankyrin repeat and SOCS box containing 18	12.2035	-0.686041	0.407672	0.0924086	0.808977
ENSGALG00000030305	XKR8	XK related 8	113.181	0.242008	0.143812	0.0924122	0.808977
ENSGALG00000052819			1.03903	-2.52551	1.50145	0.0925588	0.809063
ENSGALG00000053313			0.625114	2.88068	1.71265	0.0925683	0.809063
ENSGALG00000034834	WWC3	WWC family member 3	827.623	-0.206249	0.122645	0.0926313	0.809063
ENSGALG00000003135	ANK3	ankyrin 3	14455.4	-0.129174	0.0768222	0.0926712	0.809063
ENSGALG00000007892	SPAG6	sperm associated antigen 6	23.4496	-0.422949	0.251599	0.0927536	0.809063
ENSGALG00000052152			20.4443	0.480797	0.286101	0.0928576	0.809063
ENSGALG00000013092	STRAP	serine/threonine kinase receptor associated protein	1893.03	0.0854217	0.0508356	0.0928891	0.809063
ENSGALG00000043381		C-RF amide	2.01308	-1.62138	0.964961	0.0929079	0.809063
ENSGALG00000016920	LMO7	LIM domain 7	158.453	-0.472978	0.281503	0.0929205	0.809063
ENSGALG00000002774	TSPAN3	tetraspanin 3	13528.7	0.118448	0.0705083	0.0929733	0.809063
ENSGALG00000048031			1.92095	2.17297	1.29362	0.0930036	0.809063
ENSGALG00000048365	GPATCH4	G-patch domain containing 4	454.211	0.155956	0.0928645	0.0930752	0.809225
ENSGALG00000036365	POGZ	pogo transposable element with ZNF domain	1665.99	-0.115461	0.0687658	0.0931423	0.809309
ENSGALG00000017046	POSTN	periostin	3.38495	-1.71475	1.02141	0.0931906	0.809309
ENSGALG00000017334		dachsous cadherin-related 1	286.489	-0.288936	0.172138	0.0932473	0.809342
ENSGALG00000031786	BLVRA	biliverdin reductase A	916.354	0.208192	0.124137	0.0935202	0.810731
ENSGALG00000016238	MED14	mediator complex subunit 14	1314.09	-0.128922	0.0768808	0.0935603	0.810731
ENSGALG00000011328	GLB1L	galactosidase beta 1 like	450.233	-0.23516	0.140237	0.0935662	0.810731
ENSGALG00000015128	AQP4	aquaporin 4	4699.18	0.156515	0.0933592	0.0936441	0.810946
ENSGALG00000011994	SYNPO2	synaptopodin 2	556.349	0.182602	0.108966	0.0937838	0.811026
ENSGALG00000037802		RAB2B, member RAS oncogene family	4.60201	-1.3177	0.78701	0.0940701	0.811026
ENSGALG00000011724	WDR91	WD repeat domain 91	1482.64	-0.0825057	0.0492814	0.0940963	0.811026
ENSGALG00000033226	FAM107B	family with sequence similarity 107 member B	798.297	0.353824	0.211362	0.094128	0.811026
ENSGALG00000009352	DPF3	double PHD fingers 3	419.392	-0.143145	0.0855127	0.0941385	0.811026
ENSGALG00000001452	ATP5PB	ATP synthase peripheral stalk-membrane subunit b	4497.07	0.119096	0.0711679	0.094238	0.811026
ENSGALG00000005713	NCKIPSD	NCK interacting protein with SH3 domain	3254.74	0.108903	0.0650844	0.094278	0.811026
ENSGALG00000000156	BRD2	bromodomain containing 2	6663.1	-0.0971981	0.0580906	0.0942849	0.811026
ENSGALG00000002234	UNC13D	unc-13 homolog D	105.81	-0.429396	0.256678	0.0943467	0.811026
ENSGALG00000038396			18.6167	-0.719331	0.429992	0.0943482	0.811026
ENSGALG00000049060		uncharacterized LOC107055097	1.02089	-1.86663	1.1159	0.0943747	0.811026
ENSGALG00000000525	MAP3K3	mitogen-activated protein kinase kinase kinase 3	849.588	-0.168788	0.100915	0.0944101	0.811026
ENSGALG00000000528	DBNDD1	dysbindin (dystrobrevin binding protein 1) domain containing 1	1180.92	0.157824	0.0943611	0.0944143	0.811026
ENSGALG00000035927	ST8SIA5	ST8 alpha-N-acetyl-neuraminide alpha-2,8-sialyltransferase 5	15318.8	-0.0773781	0.0462717	0.0944738	0.811026
ENSGALG00000041309	ALKBH3	alkB homolog 3, alpha-ketoglutaratedependent dioxygenase	170.911	0.197284	0.117975	0.0944755	0.811026
ENSGALG00000005882	LRCH2	leucine rich repeats and calponin homology domain containing 2	1240.2	-0.156192	0.0934347	0.0945892	0.811026
ENSGALG00000033591		kazal-type serine protease inhibitor domain-containing protein 1-like	629.822	0.3358	0.200884	0.0946012	0.811026
ENSGALG00000045611		glycosylated lysosomal membrane protein	388.141	0.241795	0.144655	0.0946176	0.811026
ENSGALG00000003381	HERC1	HECT and RLD domain containing E3 ubiquitin protein ligase family member 1	5673.72	-0.186618	0.11166	0.0946603	0.811026
ENSGALG00000053052		immunoglobulin superfamily member 1-like	2.85803	-1.4754	0.882939	0.094719	0.811075
ENSGALG00000039563	CNOT11	CCR4-NOT transcription complex subunit 11	1234.01	0.0784399	0.046966	0.094891	0.811139
ENSGALG00000019026		oxytocin/neurophysin I prepropeptide	65.0635	0.511422	0.306231	0.0949086	0.811139
ENSGALG00000010592	TET2	tet methylcytosine dioxygenase 2	1946.32	-0.122665	0.0734636	0.0949702	0.811139
ENSGALG00000016325	GSTA3	glutathione S-transferase alpha 3	10.2934	-1.23173	0.737855	0.0950492	0.811139
ENSGALG00000001483		Golgi integral membrane protein 4-like	2040.72	0.104536	0.0626272	0.095082	0.811139
ENSGALG00000052063	CEBPZOS	CEBPZ opposite strand	137.919	0.246152	0.14747	0.0950844	0.811139
ENSGALG00000025748	FGF9	fibroblast growth factor 9	350.316	-0.179191	0.107359	0.0951025	0.811139
ENSGALG00000052868		platelet endothelial aggregation receptor 1	31.749	-0.638703	0.382724	0.0951506	0.811139
ENSGALG00000001034	AAR2	AAR2 splicing factor homolog	1914.33	0.0979832	0.0587331	0.0952603	0.811613
ENSGALG00000052028			8.5243	-0.678718	0.406901	0.0953122	0.811613
ENSGALG00000043728	SCN8A	sodium voltage-gated channel alpha subunit 8	3331.62	-0.129083	0.0774033	0.0953826	0.81176
ENSGALG00000025766			68.614	0.314405	0.188562	0.0954388	0.811787
ENSGALG00000009041		ankyrin repeat domain 9-like	86.7538	-0.276702	0.165986	0.0955107	0.811947
ENSGALG00000008623	TOR4A	torsin family 4 member A	361.905	-0.201074	0.120683	0.0956864	0.812989
ENSGALG00000036140		putative cation exchanger C521.04c-like	210.994	-0.326951	0.196354	0.0958905	0.813828
ENSGALG00000002974	SPHKAP	SPHK1 interactor, AKAP domain containing	3227.15	-0.104504	0.0627626	0.095898	0.813828
ENSGALG00000034876	PDP1	pyruvate dehyrogenase phosphatase catalytic subunit 1	926.578	-0.119687	0.0718982	0.0959781	0.813828
ENSGALG00000029170	NPBWR2	neuropeptides B and W receptor 2	10.1562	-0.635926	0.38207	0.0960278	0.813828
ENSGALG00000050725	SVBP	small vasohibin binding protein	1427.17	0.190381	0.114406	0.0960953	0.813828
ENSGALG00000008771	SHOC2	SHOC2, leucine rich repeat scaffold protein	609.794	-0.109804	0.066003	0.0961872	0.813828
ENSGALG00000020754	ATP6V0E2	ATPase H+ transporting V0 subunit e2	4599.69	0.148497	0.0892645	0.0961989	0.813828
ENSGALG00000003228	OARD1	O-acyl-ADP-ribose deacylase 1	1629.99	0.0957277	0.0575456	0.0962106	0.813828
ENSGALG00000012228	MDGA2	MAM domain containing glycosylphosphatidylinositol anchor 2	3385.09	-0.0840642	0.0505519	0.0963266	0.813928
ENSGALG00000040725		transcription initiation factor TFIID subunit 4-like	145.361	-0.167613	0.100795	0.0963288	0.813928
ENSGALG00000005077	F8	coagulation factor VIII	33.128	-0.437359	0.263154	0.0965143	0.814344
ENSGALG00000046494	CASP10	caspase 10	15.4466	-0.55691	0.335087	0.0965154	0.814344
ENSGALG00000017075	FRY	FRY microtubule binding protein	4701.38	-0.207094	0.124625	0.0965652	0.814344
ENSGALG00000010046	FAM177A1	family with sequence similarity 177 member A1	1452.63	0.11246	0.0676901	0.0966331	0.814344
ENSGALG00000036244			4.97854	1.36225	0.819966	0.0966442	0.814344
ENSGALG00000010035	NR3C2	nuclear receptor subfamily 3 group C member 2	1781.15	-0.171414	0.103225	0.0967967	0.814405
ENSGALG00000000516	FANCA	Fanconi anemia complementation group A	193.215	-0.211655	0.127533	0.0969936	0.814405
ENSGALG00000001859			208.274	-0.156195	0.0941164	0.0969969	0.814405
ENSGALG00000046965	NNF1	Nnf1 protein	217.676	0.350057	0.210936	0.0970073	0.814405
ENSGALG00000014026	DNAJB14	DnaJ heat shock protein family (Hsp40) member B14	4131.42	0.082137	0.0495032	0.0970703	0.814405
ENSGALG00000020260	PGRMC1	progesterone receptor membrane component 1	8366.11	0.117372	0.070745	0.0970993	0.814405
ENSGALG00000012308	MANBA	mannosidase beta	350.031	-0.19467	0.117337	0.0971016	0.814405
ENSGALG00000008691	SNX5	sorting nexin 5	519.28	0.160892	0.0969842	0.0971261	0.814405
ENSGALG00000006567	UBASH3B	ubiquitin associated and SH3 domain containing B	1578.66	-0.106696	0.0643161	0.0971304	0.814405
ENSGALG00000003396	NFATC3	nuclear factor of activated T-cells 3	1419.26	-0.138726	0.0836531	0.0972477	0.814695
ENSGALG00000008231	PACSIN3	protein kinase C and casein kinase substrate in neurons 3	633.542	0.217315	0.131053	0.0972714	0.814695
ENSGALG00000041731	CAPN7	calpain 7	646.933	-0.107041	0.064575	0.0973925	0.814857
ENSGALG00000012761	DRAM1	DNA damage regulated autophagy modulator 1	3.75667	-1.72927	1.04323	0.0973973	0.814857
ENSGALG00000002313	SLC38A7	solute carrier family 38 member 7	1462.77	0.0765146	0.0462014	0.0976996	0.816208
ENSGALG00000039452	GJA5	gap junction protein alpha 5	33.7387	0.575054	0.347301	0.0977662	0.816208
ENSGALG00000017229	FAT3	FAT atypical cadherin 3	2020.34	-0.235549	0.142287	0.0978339	0.816208
ENSGALG00000002761	SIRT1	sirtuin 1	687.484	-0.10101	0.061022	0.097863	0.816208
ENSGALG00000029387	PURA	purine rich element binding protein A	383.814	0.15625	0.0944009	0.0978897	0.816208
ENSGALG00000010103	FBXW7	F-box and WD repeat domain containing 7	1467.18	-0.0794675	0.0480368	0.0980659	0.816208
ENSGALG00000009511		sucrase-isomaltase (alpha-glucosidase)	82.0152	-0.268299	0.16223	0.0981637	0.816208
ENSGALG00000013402	AHRR	aryl-hydrocarbon receptor repressor	11.848	-0.700005	0.423281	0.098176	0.816208
ENSGALG00000055127		zinc finger protein 229-like	174.08	-0.293889	0.177711	0.0981791	0.816208
ENSGALG00000004246	SLC6A4	solute carrier family 6 member 4	133.446	0.333753	0.201818	0.0981816	0.816208
ENSGALG00000006254	ERCC6	ERCC excision repair 6, chromatin remodeling factor	832.888	-0.129668	0.0784187	0.0982225	0.816208
ENSGALG00000006756		lipopolysaccharide binding protein	57.9568	-0.702188	0.424674	0.0982341	0.816208
ENSGALG00000006261	SELENOF	selenoprotein F	970.709	0.158937	0.0961282	0.0982522	0.816208
ENSGALG00000000589	BTN1A1	butyrophilin subfamily 1 member A1	4.03202	-1.36268	0.824832	0.0985215	0.81627
ENSGALG00000005016	ZNF608	zinc finger protein 608	1199.89	-0.120773	0.0731066	0.0985309	0.81627
ENSGALG00000004695	ECM2	extracellular matrix protein 2	18.9082	-0.839054	0.507904	0.0985359	0.81627
ENSGALG00000041353	TP53INP1	tumor protein p53 inducible nuclear protein 1	773.423	-0.160675	0.0972626	0.0985396	0.81627
ENSGALG00000015665	SH3BP2	SH3 domain binding protein 2	48.108	0.435835	0.263846	0.0985644	0.81627
ENSGALG00000037464		WD repeat domain 27	30.4119	-0.386223	0.233847	0.0986147	0.81627
ENSGALG00000046093			86.237	-0.314558	0.190494	0.0986818	0.81627
ENSGALG00000002227	DMXL1	Dmx like 1	2156.33	-0.188851	0.114401	0.098782	0.81627
ENSGALG00000031560	USF3	upstream transcription factor family member 3	740.437	-0.161873	0.0980632	0.0988002	0.81627
ENSGALG00000036391	GFPT1	glutamine--fructose-6-phosphate transaminase 1	3866.16	-0.100668	0.0610111	0.0989442	0.81627
ENSGALG00000038964		claudin 15	19.1251	-0.821544	0.497931	0.0989601	0.81627
ENSGALG00000029621	SEMA3F	semaphorin 3F	457.555	0.245084	0.148564	0.0990065	0.81627
ENSGALG00000043437	CAPZA2	capping actin protein of muscle Z-line alpha subunit 2	3807.75	0.108403	0.0657226	0.0990655	0.81627
ENSGALG00000003308	ERLIN1	ER lipid raft associated 1	1027.54	0.0941535	0.0570865	0.0990837	0.81627
ENSGALG00000035230	CSMD1	CUB and Sushi multiple domains 1	781.731	-0.193987	0.117633	0.0991303	0.81627
ENSGALG00000016098	EXOC6B	exocyst complex component 6B	430.288	-0.10978	0.066575	0.0991555	0.81627
ENSGALG00000050948	TMEM115	transmembrane protein 115	2459.54	0.144876	0.0878615	0.0991665	0.81627
ENSGALG00000038984		bone morphogenetic protein 8a	2.70051	1.50968	0.915736	0.0992292	0.816347
ENSGALG00000052732			6.46639	1.17857	0.71506	0.0993094	0.816568
ENSGALG00000017217	VSTM5	V-set and transmembrane domain containing 5	24.0185	0.435094	0.264081	0.0994393	0.817197
ENSGALG00000047148	LIPT2	lipoyl(octanoyl) transferase 2 (putative)	196.434	0.159837	0.0970347	0.0995146	0.817376
ENSGALG00000020741	HPS6	HPS6, biogenesis of lysosomal organelles complex 2 subunit 3	689.17	0.118395	0.0719067	0.0996586	0.81812
ENSGALG00000015027	JAK2	Janus kinase 2	1149.71	-0.122958	0.0747209	0.0998543	0.819287
ENSGALG00000000787	DHX38	DEAH-box helicase 38	2106.36	-0.0605492	0.0368134	0.10002	0.820077
ENSGALG00000000349	PSMC5	proteasome 26S subunit, ATPase 5	4485.61	0.0955788	0.0581177	0.100058	0.820077
ENSGALG00000053954			12.5056	-1.05211	0.639852	0.100113	0.820087
ENSGALG00000001429	TTC1	tetratricopeptide repeat domain 1	1148.05	0.0987636	0.0600848	0.10023	0.82024
ENSGALG00000010642	IRF2	interferon regulatory factor 2	847.072	-0.0778419	0.0473578	0.100238	0.82024
ENSGALG00000002634	HDAC3	histone deacetylase 3	1598.55	0.0636013	0.0387006	0.100297	0.820276
ENSGALG00000043684	PSMD13	proteasome 26S subunit, non-ATPase 13	3454.23	0.0626149	0.0381254	0.100519	0.821659
ENSGALG00000038469	CDC25A	cell division cycle 25A	529.506	-0.111921	0.0681786	0.100675	0.821753
ENSGALG00000012731	TBC1D7	TBC1 domain family member 7	587.165	0.121052	0.0737415	0.100678	0.821753
ENSGALG00000007623	CACNA1G	calcium voltage-gated channel subunit alpha1 G	2494.56	-0.124552	0.0759011	0.100802	0.821753
ENSGALG00000006829	SMG1	SMG1, nonsense mediated mRNA decay associated PI3K related kinase	3739.93	-0.15104	0.0920431	0.100803	0.821753
ENSGALG00000010253	ZDHHC17	zinc finger DHHC-type containing 17	3254.7	-0.107016	0.0652235	0.100846	0.821753
ENSGALG00000039178	CHD9	chromodomain helicase DNA binding protein 9	4136.72	-0.134975	0.0822651	0.100853	0.821753
ENSGALG00000033894	MEA1	male-enhanced antigen 1	290.884	0.382998	0.23354	0.101012	0.822609
ENSGALG00000003736	ABCB9	ATP binding cassette subfamily B member 9	407.181	0.104453	0.0637386	0.101259	0.822995
ENSGALG00000035007	USP35	ubiquitin specific peptidase 35	82.8028	-0.232237	0.141723	0.101281	0.822995
ENSGALG00000034048	BCL11A	B-cell CLL/lymphoma 11A	451.394	-0.146314	0.0892917	0.101296	0.822995
ENSGALG00000028037	FOS	Fos proto-oncogene, AP-1 transcription factor subunit	941.145	-0.309256	0.188748	0.101325	0.822995
ENSGALG00000016537	SCML2	sex comb on midleg-like 2 (Drosophila)	196.031	-0.168523	0.10287	0.101376	0.822995
ENSGALG00000007752	COPS7B	COP9 signalosome subunit 7B	421.972	-0.117536	0.071763	0.101455	0.822995
ENSGALG00000016872	PCCA	propionyl-CoA carboxylase alpha subunit	697.189	-0.115846	0.0707478	0.101537	0.822995
ENSGALG00000004593	SULF2	sulfatase 2	2860.77	-0.0820985	0.0501478	0.101604	0.822995
ENSGALG00000031527	ARL8BL	ADP-ribosylation factor-like 8B-like	1145.44	0.15919	0.0972552	0.101666	0.822995
ENSGALG00000014103	FRYL	FRY like transcription coactivator	5701.55	-0.132595	0.0810088	0.101674	0.822995
ENSGALG00000021475	ADAR	adenosine deaminase, RNA specific	1946.73	-0.114176	0.0697667	0.101726	0.822995
ENSGALG00000048303			7.66282	-0.887339	0.542302	0.101788	0.822995
ENSGALG00000003880	STX10	syntaxin 10	2025.27	-0.0806223	0.0492793	0.101834	0.822995
ENSGALG00000041752	CD164L2	CD164 molecule like 2	16.7843	-0.670765	0.410129	0.101944	0.822995
ENSGALG00000050820		killer cell immunoglobulin-like receptor 3DL1	0.766685	-2.32167	1.41974	0.101991	0.822995
ENSGALG00000014371	LGALS8	galectin 8	2048.76	-0.100551	0.0615044	0.102078	0.822995
ENSGALG00000030526		interleukin 1 receptor-like 2	5.80734	-1.0351	0.633266	0.102146	0.822995
ENSGALG00000035058	CAMKV	CaM kinase like vesicle associated	193.941	0.265267	0.162342	0.102258	0.822995
ENSGALG00000005303			88.6842	-0.307463	0.188189	0.102301	0.822995
ENSGALG00000054469	DISP1	dispatched RND transporter family member 1	434.908	-0.198624	0.121583	0.102332	0.822995
ENSGALG00000003849	TRPM1	transient receptor potential cation channel subfamily M member 1	4021.96	-0.108669	0.0665388	0.102434	0.822995
ENSGALG00000036417	RNF10	ring finger protein 10	6956.42	-0.0523976	0.0320846	0.102446	0.822995
ENSGALG00000021193	STARD5	StAR related lipid transfer domain containing 5	510.722	-0.157826	0.0966433	0.102452	0.822995
ENSGALG00000013814	IMPA2	inositol monophosphatase 2	1693.47	0.116906	0.0715951	0.102495	0.822995
ENSGALG00000041494	GOLGB1	golgin B1	2153.97	-0.167656	0.102688	0.10254	0.822995
ENSGALG00000004250		beta-1,4-N-acetyl-galactosaminyltransferase 4	3724.92	0.0972741	0.0595878	0.102585	0.822995
ENSGALG00000029316		AT-rich interaction domain 1A	1696.91	-0.148042	0.0906903	0.102597	0.822995
ENSGALG00000034550	POLR2M	RNA polymerase II subunit M	670.635	-0.0892343	0.0546747	0.10266	0.822995
ENSGALG00000003875	ABL1	ABL proto-oncogene 1, non-receptor tyrosine kinase	1428.38	-0.133613	0.0818669	0.102663	0.822995
ENSGALG00000013045	TUBA8B	tubulin, alpha 8b	6.87883	1.39368	0.854187	0.102768	0.822995
ENSGALG00000007260	ZEB1	zinc finger E-box binding homeobox 1	1470.03	-0.0991311	0.0607599	0.10278	0.822995
ENSGALG00000046712	LMNA	lamin A	136.445	-0.358481	0.219744	0.102814	0.822995
ENSGALG00000006655	MAP3K13	mitogen-activated protein kinase kinase kinase 13	3362.71	-0.118316	0.07253	0.102834	0.822995
ENSGALG00000026493	RALB	RAS like proto-oncogene B	2039.23	0.106656	0.0654117	0.10299	0.82381
ENSGALG00000030571			5.06942	-1.19363	0.732205	0.103063	0.823837
ENSGALG00000012050	TNRC6B	trinucleotide repeat containing 6B	1328.13	-0.170461	0.104577	0.103101	0.823837
ENSGALG00000028673	MARCHF3	membrane associated ring-CH-type finger 3	66.6342	0.255267	0.156662	0.103225	0.824402
ENSGALG00000029382	BARX2	BARX homeobox 2	22.1026	0.468171	0.287395	0.103309	0.824644
ENSGALG00000001204	ENKD1	enkurin domain containing 1	447.158	0.162556	0.0998124	0.103395	0.824733
ENSGALG00000053649			14.0635	-0.624509	0.383498	0.103428	0.824733
ENSGALG00000008053	PRDM11	PR/SET domain 11	1490.27	-0.123345	0.075773	0.103563	0.825373
ENSGALG00000023338	CBX2	chromobox 2	76.2494	-0.320263	0.19682	0.103698	0.825475
ENSGALG00000015858	DOP1A	dopey family member 2	1955.19	-0.115593	0.0710459	0.103733	0.825475
ENSGALG00000009676	METTL5	methyltransferase like 5	233.402	0.143387	0.0881296	0.103737	0.825475
ENSGALG00000043439	NSMCE2	NSE2/MMS21 homolog, SMC5-SMC6 complex SUMO ligase	382.016	0.146526	0.0900989	0.103891	0.82627
ENSGALG00000004424	SEC16B	SEC16 homolog B, endoplasmic reticulum export factor	31.0324	-0.576477	0.354696	0.104105	0.826931
ENSGALG00000022137	CRP	C-reactive protein, pentraxin-related	60.1282	-2.00781	1.23543	0.104122	0.826931
ENSGALG00000011099	FAP	fibroblast activation protein alpha	11.2189	-0.864363	0.532034	0.104239	0.826931
ENSGALG00000012068			9.52898	-0.951561	0.585737	0.104258	0.826931
ENSGALG00000012766		synaptonemal complex protein 3	7.19606	-1.29258	0.795836	0.104337	0.826931
ENSGALG00000039450	SOS1	SOS Ras/Rac guanine nucleotide exchange factor 1	1451.88	-0.0995859	0.0613459	0.104514	0.826931
ENSGALG00000013129	RPRD1A	regulation of nuclear pre-mRNA domain containing 1A	1263.55	-0.104038	0.0640944	0.104548	0.826931
ENSGALG00000007675	CXCR5	C-X-C motif chemokine receptor 5	1.33453	1.75975	1.08422	0.10458	0.826931
ENSGALG00000047461		aspartate beta-hydroxylase	7794.87	0.095704	0.0589668	0.104586	0.826931
ENSGALG00000031996		ADP-ribosylarginine hydrolase-like	886.739	0.255533	0.15749	0.104689	0.826931
ENSGALG00000014981	COX17	COX17, cytochrome c oxidase copper chaperone	1063.35	0.160438	0.0988908	0.104723	0.826931
ENSGALG00000033001	ATP5J2	ATP synthase, H+ transporting, mitochondrial Fo complex subunit F2	1640.62	0.139052	0.0857095	0.104725	0.826931
ENSGALG00000040866	P3H2	prolyl 3-hydroxylase 2	311.647	-0.236737	0.145938	0.104767	0.826931
ENSGALG00000041413	PPP3CC	serine/threonine-protein phosphatase 2B catalytic subunit gamma isoform-like	2493.98	-0.0940127	0.0579726	0.104873	0.826931
ENSGALG00000035799	SHISA9	shisa family member 9	72.7826	-0.275917	0.170148	0.104884	0.826931
ENSGALG00000040367	P2RY14	purinergic receptor P2Y, G-protein coupled, 14	17.9368	-0.581216	0.358483	0.104949	0.826931
ENSGALG00000055026			109.366	-0.237976	0.146794	0.104984	0.826931
ENSGALG00000008862	DNAJC10	DnaJ heat shock protein family (Hsp40) member C10	948.696	-0.118127	0.0728789	0.105047	0.826931
ENSGALG00000050964			22.1708	-0.403359	0.248889	0.105094	0.826931
ENSGALG00000008519	NR2C2	nuclear receptor subfamily 2 group C member 2	1267.76	-0.122276	0.0754523	0.105108	0.826931
ENSGALG00000012978	CDYL2	chromodomain Y-like 2	254.832	0.154306	0.0952179	0.105113	0.826931
ENSGALG00000028283	CCDC92B	coiled-coil domain containing 92B	638.927	0.180247	0.111248	0.105184	0.826931
ENSGALG00000028345	RHBDL1	rhomboid like 1	851.349	0.160548	0.0991606	0.105432	0.826931
ENSGALG00000051358			81.6441	0.392579	0.242488	0.105455	0.826931
ENSGALG00000039288	RBM10	RNA binding motif protein 10	13084.9	-0.180453	0.111465	0.105466	0.826931
ENSGALG00000006949	CHD2	chromodomain helicase DNA binding protein 2	4996.38	-0.107312	0.0662943	0.105507	0.826931
ENSGALG00000011164		chimerin 2	4746.79	-0.0797279	0.0492568	0.10553	0.826931
ENSGALG00000036095	BICC1	BicC family RNA binding protein 1	427.262	-0.238134	0.147134	0.10556	0.826931
ENSGALG00000014651	LYSMD3	LysM domain containing 3	424.824	-0.111781	0.0690717	0.10559	0.826931
ENSGALG00000002193		Rho guanine nucleotide exchange factor 4	1900.16	-0.105936	0.0654606	0.105596	0.826931
ENSGALG00000041101	GALNT6	polypeptide N-acetylgalactosaminyltransferase 6	28.6436	0.560376	0.34641	0.105734	0.82759
ENSGALG00000030994	MRPL24	mitochondrial ribosomal protein L24	1080.34	0.18851	0.116554	0.105801	0.827696
ENSGALG00000050734	METTL27	methyltransferase like 27	30.2492	0.738642	0.456821	0.105896	0.827926
ENSGALG00000001994	PRR35	proline rich 35	1169.16	-0.176402	0.109111	0.105939	0.827926
ENSGALG00000032815	ATP13A1	ATPase 13A1	1374.56	-0.0898066	0.0556048	0.106292	0.829012
ENSGALG00000003475	ACLY	ATP citrate lyase	2990.01	-0.129088	0.0799523	0.106404	0.829012
ENSGALG00000010770	SCIN	scinderin	93.5117	-0.742258	0.459757	0.106428	0.829012
ENSGALG00000026754		feather keratin 1-like	0.962103	-2.13123	1.32031	0.106486	0.829012
ENSGALG00000037242			9.26123	-0.63232	0.391726	0.106486	0.829012
ENSGALG00000038133	SMIM3	small integral membrane protein 3	55.4403	-0.463219	0.286998	0.106524	0.829012
ENSGALG00000047102	SAPCD2	suppressor APC domain containing 2	464.482	0.175779	0.108929	0.106591	0.829012
ENSGALG00000054023		26S proteasome regulatory subunit 6B-like	434.93	0.190531	0.118082	0.106626	0.829012
ENSGALG00000054082			0.965795	-2.28202	1.41431	0.10663	0.829012
ENSGALG00000009322	NVL	nuclear VCP-like	766.348	-0.0974062	0.0603719	0.10665	0.829012
ENSGALG00000014773	ERBIN	erbb2 interacting protein	1478.7	-0.0904082	0.056083	0.106953	0.829012
ENSGALG00000008953	AASS	aminoadipate-semialdehyde synthase	121.963	-0.316583	0.196453	0.107072	0.829012
ENSGALG00000027950	TXNDC17	thioredoxin domain containing 17	725.305	0.136876	0.0849611	0.107169	0.829012
ENSGALG00000011269	EPYC	epiphycan	8.71945	-0.752583	0.46715	0.107178	0.829012
ENSGALG00000009920	COCH	cochlin	311.531	-0.648064	0.402304	0.107206	0.829012
ENSGALG00000009372	PHC3	polyhomeotic homolog 3	538.22	-0.123089	0.0764164	0.107232	0.829012
ENSGALG00000039525		calmodulin binding transcription activator 1	4139.12	-0.0963384	0.0598116	0.107245	0.829012
ENSGALG00000015073	TMEM39A	transmembrane protein 39A	390.438	-0.158942	0.098706	0.107341	0.829012
ENSGALG00000007174	TNFSF15	tumor necrosis factor superfamily member 15	2.99654	-1.18192	0.734157	0.107419	0.829012
ENSGALG00000015009	ZBTB49	zinc finger and BTB domain containing 49	574.335	-0.116326	0.0722569	0.107422	0.829012
ENSGALG00000011243	DAZL	deleted in azoospermia like	2.49263	1.2077	0.750247	0.107457	0.829012
ENSGALG00000049771			2.51186	-1.41887	0.881442	0.10746	0.829012
ENSGALG00000004900	RFLNB	refilin B	110.921	0.201766	0.125349	0.107479	0.829012
ENSGALG00000006502	PCGF5	polycomb group ring finger 5	421.321	-0.179972	0.111813	0.10749	0.829012
ENSGALG00000000438	ERMP1	endoplasmic reticulum metallopeptidase 1	210.929	-0.163825	0.101793	0.107529	0.829012
ENSGALG00000003011	TOM1L1	target of myb1 like 1 membrane trafficking protein	42.336	-0.407372	0.253126	0.107536	0.829012
ENSGALG00000026727	SLC30A10	solute carrier family 30 member 10	16.5716	0.54737	0.34012	0.107541	0.829012
ENSGALG00000049557		Ts translation elongation factor, mitochondrial	203.125	0.355112	0.220739	0.107673	0.829617
ENSGALG00000015154	TRPM6	transient receptor potential cation channel subfamily M member 6	155.557	-0.259089	0.161141	0.10787	0.829855
ENSGALG00000049239			204.336	0.312562	0.194412	0.107894	0.829855
ENSGALG00000027090		uncharacterized LOC422926	17.5238	-0.525271	0.326718	0.107896	0.829855
ENSGALG00000014242	BEND4	BEN domain containing 4	140.292	-0.182711	0.113686	0.108019	0.829855
ENSGALG00000009081	ZNF106	zinc finger protein 106	470.68	-0.1388	0.0863985	0.108161	0.829855
ENSGALG00000037029		phosphodiesterase 4C	1350.21	-0.16391	0.10203	0.108167	0.829855
ENSGALG00000042894	SLC25A39	solute carrier family 25 member 39	758.051	0.182666	0.113718	0.108206	0.829855
ENSGALG00000008405	RALBP1	ralA binding protein 1	2273.78	-0.0887732	0.055278	0.108287	0.829855
ENSGALG00000007286	SIRT7	sirtuin 7	476.711	-0.163098	0.101579	0.108354	0.829855
ENSGALG00000008482	STAG2	stromal antigen 2	3165.53	-0.101002	0.0629053	0.108356	0.829855
ENSGALG00000010733	CEP170	centrosomal protein 170	2203.85	-0.112953	0.0703722	0.108475	0.829855
[truncated: 15,137 more rows]

## Sheet: ZT08_occl_v_open_retina
ensembl_gene_id	gene_name	description	baseMean	log2FoldChange	lfcSE	pvalue	padj
ENSGALG00000007222	UTS2B	urotensin 2B	179.123	-1.34225	0.160461	6.01441e-17	8.43221e-13
ENSGALG00000013604	VIP	vasoactive intestinal peptide	434.568	-1.47407	0.181834	5.20166e-16	3.64636e-12
ENSGALG00000003114	NOG	noggin	287.999	1.04168	0.138794	6.13385e-14	2.86655e-10
ENSGALG00000005011		SHC adaptor protein 4	779.69	-0.546082	0.0795435	6.63978e-12	2.32724e-08
ENSGALG00000007803		solute carrier family 2, facilitated glucose transporter member 9-like	109.49	2.13164	0.32054	2.92789e-11	8.20981e-08
ENSGALG00000012277	MAFF	MAF bZIP transcription factor F	911.026	-0.576584	0.090784	2.13689e-10	4.99319e-07
ENSGALG00000030419	GLS2	glutaminase 2	4159.73	-0.37869	0.0608839	4.97555e-10	9.96532e-07
ENSGALG00000005401	WNT9A	Wnt family member 9A	155.654	2.79746	0.46059	1.25039e-09	2.19131e-06
ENSGALG00000011419	DUSP4	dual specificity phosphatase 4	135.622	-0.897545	0.148413	1.46988e-09	2.28975e-06
ENSGALG00000029648	TH	tyrosine hydroxylase	60.3571	-1.18611	0.207004	1.00488e-08	1.40884e-05
ENSGALG00000010854		histone deacetylase 9	3682.48	-0.310769	0.0545768	1.23985e-08	1.58024e-05
ENSGALG00000029819	SCG2	secretogranin II	7785.64	-0.334292	0.0641671	1.89143e-07	0.000220982
ENSGALG00000011870	HIF1A	hypoxia inducible factor 1 subunit alpha	19448.9	-0.315598	0.0612525	2.57164e-07	0.000277341
ENSGALG00000001695	GABRA6	gamma-aminobutyric acid type A receptor alpha6 subunit	10363.5	-0.386747	0.0754235	2.93352e-07	0.000293771
ENSGALG00000026005	DIO2	deiodinase, iodothyronine type II	2742.72	-0.556966	0.11078	4.96464e-07	0.000464029
ENSGALG00000040436	GAD2	glutamate decarboxylase 2	5751.94	-0.365104	0.0732482	6.21297e-07	0.000544411
ENSGALG00000014681	PCSK1	proprotein convertase subtilisin/kexin type 1	495.816	-0.399675	0.0809818	8.00006e-07	0.00065977
ENSGALG00000013102	COBL	cordon-bleu WH2 repeat protein	2758.02	-0.312665	0.0642943	1.15606e-06	0.000900444
ENSGALG00000033880	CRISPLD1	cysteine rich secretory protein LCCL domain containing 1	438.295	1.28567	0.269318	1.80798e-06	0.0013341
ENSGALG00000013100	GRB10	growth factor receptor bound protein 10	901.437	-0.354749	0.0756795	2.76549e-06	0.00193861
ENSGALG00000015096	SH3GL2	SH3 domain containing GRB2 like 2, endophilin A1	10357.9	-0.308655	0.0663324	3.26909e-06	0.00218251
ENSGALG00000044146		purine nucleoside phosphorylase	539.481	-0.419975	0.0911615	4.08641e-06	0.00260416
ENSGALG00000013143	PDE3A	phosphodiesterase 3A	1101.38	-0.407178	0.088601	4.31423e-06	0.0026298
ENSGALG00000012357	CXCR4	C-X-C motif chemokine receptor 4	744.715	-0.418861	0.0922591	5.62422e-06	0.00328548
ENSGALG00000014858	ADCYAP1	adenylate cyclase activating polypeptide 1	648.578	-0.427715	0.0952653	7.13141e-06	0.00399929
ENSGALG00000041650	DUSP7	dual specificity phosphatase 7	1995.8	0.809143	0.181542	8.30935e-06	0.00433377
ENSGALG00000038775	SPON1	spondin 1	4418.3	-0.330231	0.0741076	8.34607e-06	0.00433377
ENSGALG00000006992	MMP9	matrix metallopeptidase 9	73.9849	-0.700706	0.157583	8.72437e-06	0.00436842
ENSGALG00000012163	BDNF	brain derived neurotrophic factor	128.532	-0.611692	0.138785	1.04575e-05	0.00505564
ENSGALG00000008393	CREB3L1	cAMP responsive element binding protein 3 like 1	92.7582	-0.691195	0.157529	1.14541e-05	0.0053529
ENSGALG00000054026			0.182049	-23.4142	5.3497	1.20474e-05
ENSGALG00000047827	TMEM86A	transmembrane protein 86A	448.298	-0.400128	0.0919608	1.35475e-05	0.00612695
ENSGALG00000003655	GAS2	growth arrest specific 2	119.312	0.745462	0.172011	1.4655e-05	0.00642072
ENSGALG00000003169	CBFB	core-binding factor beta subunit	248.377	0.533031	0.124284	1.79643e-05	0.00763211
ENSGALG00000041372			2491	0.824901	0.19337	1.99073e-05	0.00820885
ENSGALG00000034493	DCLK3	doublecortin like kinase 3	737.481	-0.277616	0.0652655	2.10313e-05	0.00842455
ENSGALG00000013225	VAT1L	vesicle amine transport 1 like	2303.5	0.247382	0.0585825	2.41288e-05	0.00939684
ENSGALG00000049991			9.26926	-29.7264	7.11741	2.95933e-05	0.0109296
ENSGALG00000041253	MYRF	chromosome 5 open reading frame, human C11orf9	737.183	0.855598	0.204868	2.96237e-05	0.0109296
ENSGALG00000000394	SLC6A17	solute carrier family 6 member 17	5743.72	-0.294379	0.0707192	3.14577e-05	0.0113086
ENSGALG00000005078	NUP210	nucleoporin 210	294.529	0.546885	0.131786	3.32774e-05	0.0116637
ENSGALG00000039145	CA8	carbonic anhydrase 8	2883.76	0.584913	0.142214	3.90697e-05	0.0132424
ENSGALG00000000997	GJC3	gap junction protein gamma 3	557.75	-0.255148	0.062089	3.96707e-05	0.0132424
ENSGALG00000053112			1636.9	-0.347297	0.0847642	4.18148e-05	0.0134266
ENSGALG00000004413	SLC39A11	solute carrier family 39 member 11	467.58	0.426775	0.104207	4.21376e-05	0.0134266
ENSGALG00000050907			36.4621	4.16547	1.01961	4.40118e-05	0.0137121
ENSGALG00000012552	TOM1	target of myb1 membrane trafficking protein	678.357	0.357199	0.0879534	4.88159e-05	0.0147845
ENSGALG00000045920	HSD17B3	hydroxysteroid 17-beta dehydrogenase 3	33.0695	1.5312	0.377358	4.95627e-05	0.0147845
ENSGALG00000002653	NCBP3	nuclear cap binding subunit 3	1470.64	-0.189404	0.0473103	6.24281e-05	0.0182342
ENSGALG00000004630			2462.3	-0.436669	0.109611	6.78163e-05	0.0194038
ENSGALG00000008555	MXI1	MAX interactor 1, dimerization protein	4904.99	-0.188481	0.0473735	6.93169e-05	0.0194365
ENSGALG00000012219	UNC5C	unc-5 netrin receptor C	1369.53	-0.321056	0.0809686	7.33362e-05	0.019972
ENSGALG00000016774	NPAS2	neuronal PAS domain protein 2	1698.84	-0.288997	0.0729275	7.40758e-05	0.019972
ENSGALG00000012886		MARVEL domain containing 3	8.00371	2.43077	0.616382	8.02662e-05	0.0212327
ENSGALG00000001569	RHOC	ras homolog family member C	466.165	0.970662	0.247187	8.60713e-05	0.0220043
ENSGALG00000038708	KCNQ4	potassium voltage-gated channel subfamily Q member 4	41.7471	2.03684	0.518789	8.63223e-05	0.0220043
ENSGALG00000015322	IMPG2	interphotoreceptor matrix proteoglycan 2	4663.54	-0.400584	0.102596	9.44356e-05	0.0236426
ENSGALG00000006341	SLC25A48	solute carrier family 25 member 48	53.5051	0.698828	0.180021	0.000103633	0.02549
ENSGALG00000032974	ADAMTS2	ADAM metallopeptidase with thrombospondin type 1 motif 2	720.275	0.486014	0.125508	0.000107788	0.0256768
ENSGALG00000014692	LMNB1	lamin B1	557.272	-0.257031	0.0663861	0.000108055	0.0256768
ENSGALG00000007199	TRIAP1	TP53 regulated inhibitor of apoptosis 1	832.92	0.309329	0.0801729	0.000114189	0.026022
ENSGALG00000035927	ST8SIA5	ST8 alpha-N-acetyl-neuraminide alpha-2,8-sialyltransferase 5	15318.8	-0.178362	0.0462603	0.000115438	0.026022
ENSGALG00000030030	RSPO2	R-spondin 2	81.1053	-0.784863	0.203601	0.000115772	0.026022
ENSGALG00000004798	MPRIP	myosin phosphatase Rho interacting protein	5102.04	-0.264104	0.0685894	0.000117875	0.026022
ENSGALG00000008055	SYT13	synaptotagmin 13	1074.52	-0.400122	0.103965	0.000118788	0.026022
[truncated: 17,071 more rows]

## Sheet: ZT12_occl_v_open_retina
ensembl_gene_id	gene_name	description	baseMean	log2FoldChange	lfcSE	pvalue	padj
[truncated: 17,136 more rows]

[truncated: 3 more sheets: ZT16_occl_v_open_retina, ZT20_occl_v_open_retina, overall_occl_vs_open_retina]
