# Supplementary material for: Diurnal retinal and choroidal gene expression patterns support a role for circadian biology in myopia pathogenesis
Source: Sci Rep. 2024 Jan 4;14:533. doi: 10.1038/s41598-023-50684-2 (PMC10767138; doi:10.1038/s41598-023-50684-2)
Supplement: Supplementary file 13 — Supplementary Table S6B. [file 41598_2023_50684_MOESM13_ESM.xlsx]

## Sheet: ZT00_occl_v_open_choroid
ensembl_gene_id	gene_name	description	baseMean	log2FoldChange	lfcSE	pvalue	padj
ENSGALG00000005434	CER1	cerberus 1, DAN family BMP antagonist	827.888	-2.32159	0.357736	8.60214e-11	1.36722e-06
ENSGALG00000006576	GRM3	glutamate metabotropic receptor 3	1569.57	1.18881	0.196783	1.52976e-09	1.2157e-05
ENSGALG00000017029		fibrinogen-like protein 1-like	63.65	-2.8518	0.480904	3.02791e-09	1.60419e-05
ENSGALG00000002556	NGF	nerve growth factor	202.405	0.781959	0.135824	8.554e-09	3.39893e-05
ENSGALG00000050350	HIST1H2B7	histone cluster 1, H2B-VII (similar to human histone cluster 1, class H2B, member N)	15.8544	-18.8069	3.34092	1.80972e-08	5.68843e-05
ENSGALG00000014144	CORIN	corin, serine peptidase	659.029	1.68999	0.301802	2.14739e-08	5.68843e-05
ENSGALG00000017295	PTHLH	parathyroid hormone like hormone	219.608	1.7424	0.31452	3.02685e-08	6.87269e-05
ENSGALG00000014515	C1QTNF7	C1q and TNF related 7	249.393	0.904748	0.184863	9.87298e-07	0.00196151
ENSGALG00000005331	GJC2	gap junction protein gamma 2	588.802	0.862296	0.183329	2.5567e-06	0.00451513
ENSGALG00000007681	HTR2B	5-hydroxytryptamine receptor 2B	232.182	-1.31243	0.284209	3.8777e-06	0.00616321
ENSGALG00000005670	SLMAP	sarcolemma associated protein	3910.87	0.631259	0.139163	5.73012e-06	0.0082795
ENSGALG00000010881	ASB2	ankyrin repeat and SOCS box containing 2	512.292	0.979934	0.217726	6.77113e-06	0.00896836
ENSGALG00000026600	C1orf198	chromosome 3 open reading frame, human C1orf198	1727.02	0.448782	0.101383	9.5735e-06	0.0117047
ENSGALG00000052452			32.5458	-3.08797	0.703948	1.1511e-05	0.0130683
ENSGALG00000035419	CDON	cell adhesion associated, oncogene regulated	640.615	-0.865914	0.200433	1.55879e-05	0.0165169
ENSGALG00000004655	SMURF1	SMAD specific E3 ubiquitin protein ligase 1	869.818	0.55123	0.128469	1.78072e-05	0.0176892
ENSGALG00000017179	PDGFD	platelet derived growth factor D	6066.8	0.455674	0.106839	1.99849e-05	0.0186847
ENSGALG00000015497	VGLL3	vestigial like family member 3	443.23	0.943464	0.227237	3.29723e-05	0.0288649
ENSGALG00000028284	PTX3	pentraxin 3	1232.92	-2.00025	0.483188	3.47786e-05	0.0288649
ENSGALG00000035052	BMP3	bone morphogenetic protein 3	479.766	1.22461	0.296536	3.63218e-05	0.0288649
ENSGALG00000001391	PLLP	plasmolipin	82.3052	2.26431	0.550914	3.95504e-05	0.0290864
ENSGALG00000047143		heme binding protein 2	2425.22	1.9414	0.472824	4.02605e-05	0.0290864
ENSGALG00000034868	KRT7	keratin 7	533.072	1.26973	0.311008	4.45295e-05	0.0298275
ENSGALG00000005448	MYL3	myosin, light chain 3, alkali; ventricular, skeletal, slow	5.85244	-8.09017	1.98789	4.70663e-05	0.0298275
ENSGALG00000038162	FAM26E	family with sequence similarity 26 member E	54.7261	1.52564	0.374966	4.72682e-05	0.0298275
ENSGALG00000010950	PPP4R4	protein phosphatase 4 regulatory subunit 4	174.617	0.744184	0.183597	5.04855e-05	0.0298275
ENSGALG00000029842		solute carrier organic anion transporter family member 5A1	92.9163	0.865643	0.213617	5.0713e-05	0.0298275
ENSGALG00000029203	TNNT1	troponin T1, slow skeletal type	6.65686	-5.18645	1.28365	5.33602e-05	0.0298275
ENSGALG00000005169	FUT11	fucosyltransferase 11	1207.88	0.425515	0.105436	5.44229e-05	0.0298275
ENSGALG00000015895	HTR1B	5-hydroxytryptamine receptor 1B	1357.28	-0.927062	0.231108	6.03663e-05	0.0319821
ENSGALG00000029596	HAS2	hyaluronan synthase 2	100.058	-1.69999	0.424706	6.26133e-05	0.0321024
ENSGALG00000017658	GAS1	growth arrest-specific 1	91.9827	-1.27598	0.320871	6.99058e-05	0.0340359
ENSGALG00000030969	CLEC3B	C-type lectin domain family 3 member B	80029.5	0.674634	0.170038	7.26175e-05	0.0340359
ENSGALG00000008661	CYR61	cysteine rich angiogenic inducer 61	1634.31	1.08957	0.274937	7.40178e-05	0.0340359
ENSGALG00000035282	IGF2	insulin like growth factor 2	1325.92	-0.701527	0.177153	7.49502e-05	0.0340359
ENSGALG00000009601	NELL2	neural EGFL like 2	2904.99	-0.895269	0.228867	9.16356e-05	0.0396698
ENSGALG00000048222			0.915153	19.1454	4.89668	9.23483e-05	0.0396698
ENSGALG00000030030	RSPO2	R-spondin 2	16.8259	-2.84778	0.73158	9.91589e-05	0.0414745
ENSGALG00000037402	NOV	nephroblastoma overexpressed	11546.7	0.93067	0.240327	0.000107716	0.0438983
ENSGALG00000007356	MAP3K8	mitogen-activated protein kinase kinase kinase 8	119.615	-0.857003	0.224344	0.000133433	0.0530198
ENSGALG00000009052	LBH	limb bud and heart development	11227.7	0.484803	0.127682	0.000146483	0.0567855
ENSGALG00000006872	PISD	phosphatidylserine decarboxylase	1799.04	0.472786	0.12514	0.00015806	0.0598144
ENSGALG00000041988	SIK1	salt inducible kinase 1	854.808	-0.816365	0.216458	0.000162293	0.0599879
ENSGALG00000013640	MBP	myelin basic protein	3458.49	2.15103	0.571841	0.000168842	0.0609903
ENSGALG00000014228	SMC1B	structural maintenance of chromosomes 1B	20.6291	2.74993	0.74149	0.000208362	0.0735639
ENSGALG00000003590	C17orf58	chromosome 18 C17orf58 homolog	176.035	0.957086	0.258449	0.000212907	0.0735639
ENSGALG00000010379	SNCA	synuclein alpha	585.537	1.32314	0.359299	0.000230906	0.0772168
ENSGALG00000008732	CTAGE1	cutaneous T-cell lymphoma-associated antigen 1	65.0854	2.19962	0.597715	0.000233195	0.0772168
ENSGALG00000015708	FGFR3	fibroblast growth factor receptor 3	10434	-0.430065	0.117957	0.0002664	0.0864115
ENSGALG00000028560	OC3	osteocalcin-like protein OC3	43.8079	-1.63032	0.450406	0.000294978	0.0918733
ENSGALG00000000313	TNNI1	troponin I type 1 (skeletal, slow)	6.15934	-4.82067	1.33186	0.00029516	0.0918733
ENSGALG00000017405	NPR3	natriuretic peptide receptor 3	11333.1	-0.762178	0.210849	0.00030058	0.0918733
ENSGALG00000049991			16.2999	21.9556	6.12586	0.000338255	0.0985149
ENSGALG00000031866		protein NDNF-like	290.747	-1.26366	0.352949	0.000343194	0.0985149
ENSGALG00000013568	NR4A3	nuclear receptor subfamily 4 group A member 3	117.972	-1.20936	0.337956	0.000345617	0.0985149
ENSGALG00000031425	PMP22	peripheral myelin protein 22	5045.94	0.717408	0.200542	0.000347102	0.0985149
ENSGALG00000010320	PAWR	pro-apoptotic WT1 regulator	276.997	0.444388	0.125353	0.000392455	0.109433
ENSGALG00000002048	GPRIN2	G protein regulated inducer of neurite outgrowth 2	189.16	-0.822947	0.233488	0.000424161	0.116235
ENSGALG00000004078		LON peptidase N-terminal domain and RING finger protein 2-like	44.0574	-1.28883	0.367524	0.000453541	0.122179
ENSGALG00000001892	CYGB	cytoglobin	1077.99	0.521343	0.150159	0.000516699	0.136874
ENSGALG00000011740	MGP	matrix Gla protein	114002	-0.958271	0.277699	0.000559033	0.143712
ENSGALG00000003550	ARHGAP40	Rho GTPase activating protein 40	668.338	-0.491	0.142555	0.000572553	0.143712
ENSGALG00000019716	KRT40	keratin 40	197.462	-1.05621	0.307112	0.000583519	0.143712
ENSGALG00000007791	OTOP2	otopetrin 2	2.05771	-5.77411	1.67909	0.000584255	0.143712
ENSGALG00000001793	MYL10	myosin, light chain 10, regulatory	10.5178	-3.57729	1.04364	0.000608684	0.143712
ENSGALG00000011094	PDE4B	phosphodiesterase 4B	709.493	-0.435195	0.127021	0.000612165	0.143712
ENSGALG00000002554	TSPAN2	tetraspanin 2	2532.7	0.549443	0.160395	0.000613533	0.143712
ENSGALG00000001688	SEPT5	septin 5	6273.69	0.396681	0.11582	0.000614848	0.143712
ENSGALG00000040995			5.86654	-3.03349	0.890952	0.000662197	0.152536
ENSGALG00000028928	LCAT	lecithin-cholesterol acyltransferase	1622.26	-1.22739	0.362189	0.000701926	0.159377
ENSGALG00000033051	CAMK1D	calcium/calmodulin dependent protein kinase ID	1144.46	-0.364435	0.109123	0.000838748	0.187761
ENSGALG00000002003	BMPR1A	bone morphogenetic protein receptor type 1A	1093.43	0.361427	0.108518	0.000866698	0.190986
ENSGALG00000016457	TRIB2	tribbles pseudokinase 2	2866.87	0.266034	0.0800301	0.000886822	0.190986
ENSGALG00000000761	TSKU	tsukushi, small leucine rich proteoglycan	5038.77	-0.414689	0.124816	0.000892485	0.190986
ENSGALG00000043535	RIPK2	receptor interacting serine/threonine kinase 2	581.134	0.390542	0.117644	0.000901217	0.190986
ENSGALG00000006856	CD151	CD151 molecule (Raph blood group)	12184.2	0.394355	0.119275	0.000945495	0.197733
ENSGALG00000011379	SLC44A5	solute carrier family 44 member 5	523.864	0.465434	0.141236	0.000982645	0.200962
ENSGALG00000048392			0.986381	-12.5652	3.81408	0.000986225	0.200962
ENSGALG00000047383	CCN5	WNT1 inducible signaling pathway protein 2	223.153	1.23751	0.376438	0.00101105	0.203412
ENSGALG00000053046			2.60208	-4.1453	1.26474	0.00104695	0.208003
ENSGALG00000009092	STON1	stonin 1	2784.69	0.404307	0.123814	0.0010929	0.214452
ENSGALG00000007193	PLAAT1	HRAS like suppressor	829.053	0.813126	0.249465	0.00111616	0.216345
ENSGALG00000006743	YWHAH	tyrosine 3-monooxygenase/tryptophan 5-monooxygenase activation protein eta	4127.58	0.398638	0.123848	0.0012874	0.244496
ENSGALG00000000808		guanylate cyclase 2D, retinal	110.29	-0.920186	0.285975	0.00129216	0.244496
ENSGALG00000030920	APOC3	apolipoprotein C3	22.0183	-2.40429	0.75127	0.00137286	0.255322
ENSGALG00000011086	ACTA1	actin alpha 1, skeletal muscle	1818.95	0.779883	0.243829	0.00138151	0.255322
ENSGALG00000012903	PIGN	phosphatidylinositol glycan anchor biosynthesis class N	978.655	0.416058	0.130864	0.00147627	0.2697
ENSGALG00000039335	SLC25A22	solute carrier family 25 member 22	1111.31	-0.302014	0.0953342	0.0015352	0.275336
ENSGALG00000003893	XPR1	xenotropic and polytropic retrovirus receptor 1	4239.58	0.336081	0.10613	0.00154177	0.275336
ENSGALG00000016301		muscular LMNA interacting protein	169.792	1.84763	0.584236	0.00156434	0.276263
ENSGALG00000011271	LUM	lumican	1002.84	0.949406	0.302213	0.00168077	0.29302
ENSGALG00000000433		tubulin alpha 4a	157.81	-1.17517	0.374395	0.0016961	0.29302
ENSGALG00000011324		tubulin alpha 4b	148.207	-0.938091	0.299421	0.00173022	0.2957
ENSGALG00000001561	MXRA8	matrix remodeling associated 8	10492.7	0.391719	0.125215	0.00175773	0.296607
ENSGALG00000032453	FABP9	fatty acid binding protein 9	107.727	1.89499	0.60623	0.00177285	0.296607
ENSGALG00000006371	C5orf24	chromosome 13 C5orf24 homolog	2270.79	0.265812	0.0851577	0.00179989	0.297994
ENSGALG00000007917	LAMB4	laminin subunit beta 4	90.6642	0.953944	0.306562	0.0018598	0.304022
ENSGALG00000048580			14.1242	21.8752	7.03515	0.00187455	0.304022
ENSGALG00000005662	AMPD3	adenosine monophosphate deaminase 3	219.606	0.503986	0.162438	0.0019181	0.307941
ENSGALG00000043690	ECRG4	chromosome 1 open reading frame, human C2orf40	4151.81	0.915545	0.295917	0.00197525	0.313945
ENSGALG00000007082	CREM	cAMP responsive element modulator	984.568	-0.600521	0.195243	0.00209965	0.330415
ENSGALG00000004129	SPP2	secreted phosphoprotein 2	17.5299	2.02229	0.659282	0.00215917	0.335868
ENSGALG00000012873	SERPINB5	serpin family B member 5	16.1941	-2.169	0.707663	0.00217657	0.335868
ENSGALG00000041858		keratin, type I cytoskeletal 42-like	15.0086	-1.58176	0.517247	0.002228	0.340498
ENSGALG00000005031	DRP2	dystrophin related protein 2	307.926	1.52241	0.498412	0.00225425	0.341229
ENSGALG00000040971	EGR2	uncharacterized LOC101748577	81.4128	1.17721	0.386218	0.00230333	0.34537
ENSGALG00000044632	PLIN3	perilipin 3	66.032	0.806951	0.265434	0.00236486	0.346848
ENSGALG00000032955	TUFT1	tuftelin 1	575.778	0.500299	0.164624	0.00237339	0.346848
ENSGALG00000027198	TMEM47	transmembrane protein 47	4950.44	0.435277	0.14326	0.00237866	0.346848
ENSGALG00000002775	FA2H	fatty acid 2-hydroxylase	26.6586	1.52776	0.503394	0.00240604	0.347651
ENSGALG00000049835	S1PR3	sphingosine-1-phosphate receptor 3	183.906	0.532129	0.175666	0.00245191	0.351087
ENSGALG00000005086	PLAU	plasminogen activator, urokinase	3182.99	0.637331	0.210799	0.00249944	0.351578
ENSGALG00000007090	CPN1	carboxypeptidase N subunit 1	965.074	0.498256	0.1648	0.00249958	0.351578
ENSGALG00000026862	CLDN1	claudin 1	227.128	1.65864	0.550899	0.00260579	0.362014
ENSGALG00000004394		poly(rC) binding protein 3	2071.88	-0.505152	0.167869	0.00261933	0.362014
ENSGALG00000044644			6.34571	-6.20675	2.06647	0.00266851	0.365631
ENSGALG00000027184	OLFML1	olfactomedin like 1	1260.24	0.608279	0.202969	0.00272738	0.366655
ENSGALG00000044466		receptor-interacting serine-threonine kinase 3	659.183	0.645801	0.215548	0.00273463	0.366655
ENSGALG00000005251	CMTM4	CKLF like MARVEL transmembrane domain containing 4	228.301	0.377679	0.126107	0.00274519	0.366655
ENSGALG00000052763	BTG2	BTG anti-proliferation factor 2	8779.37	0.434088	0.145105	0.00277568	0.367638
ENSGALG00000039587	SYNDIG1	synapse differentiation inducing 1	20.1119	-1.92876	0.645516	0.00280867	0.367912
ENSGALG00000031786	BLVRA	biliverdin reductase A	402.036	-0.522076	0.174825	0.00282403	0.367912
ENSGALG00000035246		dual oxidase maturation factor 2	48.1	-0.861181	0.288693	0.00285402	0.368795
ENSGALG00000006834	CPB1	carboxypeptidase B1	11.595	2.39797	0.805272	0.00290285	0.369323
ENSGALG00000043555	NPNT	nephronectin	403.712	0.589354	0.197925	0.00290458	0.369323
ENSGALG00000012538	NR4A2	nuclear receptor subfamily 4 group A member 2	66.5778	-1.25067	0.421893	0.00303258	0.37817
ENSGALG00000007149	CYTH3	cytohesin 3	1318.73	0.321819	0.108573	0.00303597	0.37817
ENSGALG00000000703	SLC45A3	solute carrier family 45 member 3	377.686	0.468407	0.158234	0.0030743	0.37817
ENSGALG00000006217	S100B	S100 calcium binding protein B	136.764	1.30453	0.44087	0.00308661	0.37817
ENSGALG00000011275	DEPDC1	DEP domain containing 1	235.305	-0.563016	0.190315	0.00309312	0.37817
ENSGALG00000053509	DDX11	DEAD/H-box helicase 11	164.853	-0.475821	0.161337	0.00318552	0.386494
ENSGALG00000038789	CLIC3	chloride intracellular channel 3	551.945	0.453258	0.153919	0.00323176	0.389134
ENSGALG00000014727	PDE4D	phosphodiesterase 4D	438.397	-0.41892	0.142488	0.00328171	0.392177
ENSGALG00000014845	PLCXD3	phosphatidylinositol specific phospholipase C X domain containing 3	58.193	-1.05826	0.360241	0.00330725	0.39228
ENSGALG00000039977	MYH1B	Gallus gallus myosin, heavy chain 1G, skeletal muscle (similar to human myosin, heavy chain 1, skeletal muscle, adult) (MYH1G), mRNA.	13.9247	-2.00486	0.68712	0.00352537	0.411485
ENSGALG00000051492			3.70531	-2.82579	0.968561	0.0035283	0.411485
ENSGALG00000033411		sulfate transporter-like	1.48217	4.4224	1.51666	0.00354683	0.411485
ENSGALG00000000364	STC1	stanniocalcin 1	112.854	-0.734808	0.253841	0.00379445	0.434145
ENSGALG00000006502	PCGF5	polycomb group ring finger 5	510.433	0.393052	0.135789	0.00379679	0.434145
ENSGALG00000007714	NMUR1	neuromedin U receptor 1	3.25269	-2.46575	0.853645	0.00387085	0.439453
ENSGALG00000040007	IL17D	interleukin 17D	28.8856	1.07905	0.374252	0.00393642	0.443727
ENSGALG00000038515	LFNG	LFNG O-fucosylpeptide 3-beta-N-acetylglucosaminyltransferase	5326.6	0.22342	0.0777018	0.00403574	0.446208
ENSGALG00000003283		cartilage oligomeric matrix protein	833.19	0.811051	0.282148	0.00404592	0.446208
ENSGALG00000050814		patched domain containing 3	243.349	0.423013	0.147201	0.00405675	0.446208
ENSGALG00000030372	MPZ	myelin protein zero	1328.3	1.86479	0.649159	0.00407073	0.446208
ENSGALG00000033535	RGS16	regulator of G-protein signaling 16	5625.69	-0.836709	0.291564	0.00410831	0.447243
ENSGALG00000019690	WDR86	WD repeat domain 86	542.156	0.383827	0.134789	0.00440474	0.476251
ENSGALG00000029047	TMEM204	transmembrane protein 204	7053.1	0.374036	0.131947	0.00458615	0.492515
ENSGALG00000008420		cullin associated and neddylation dissociated 2 (putative)	747.7	0.234856	0.0830502	0.00468576	0.499836
ENSGALG00000006343	ACTA2	actin, alpha 2, smooth muscle, aorta	151617	0.456145	0.161489	0.00473358	0.50157
ENSGALG00000012407	LRP1B	LDL receptor related protein 1B	213.116	0.867406	0.307743	0.00482322	0.507684
ENSGALG00000012913	PKP2	plakophilin 2	1789.15	0.470704	0.167161	0.00486449	0.508659
ENSGALG00000016580	SCARA5	scavenger receptor class A, member 5 (putative)	1078.83	0.706088	0.25161	0.0050118	0.520638
ENSGALG00000001691	INTS11	integrator complex subunit 11	1572.62	0.150712	0.0539283	0.00519529	0.53276
ENSGALG00000042351	PIK3R6	phosphoinositide-3-kinase regulatory subunit 6	260.549	-0.431402	0.154367	0.00519553	0.53276
ENSGALG00000038469	CDC25A	cell division cycle 25A	192.802	-0.399469	0.143533	0.00538397	0.54208
ENSGALG00000016499			30.8327	-2.0856	0.751399	0.00550968	0.54208
ENSGALG00000005138	KCTD10	potassium channel tetramerization domain containing 10	2010.66	0.254358	0.0917024	0.00554177	0.54208
ENSGALG00000011109	MAPK10	mitogen-activated protein kinase 10	140.023	-1.3301	0.479636	0.00555185	0.54208
ENSGALG00000008916	DNAJB4	DnaJ heat shock protein family (Hsp40) member B4	1302.51	0.374682	0.135113	0.0055524	0.54208
ENSGALG00000050753			6.68383	1.96487	0.708926	0.00557791	0.54208
ENSGALG00000010346	TGFB3	transforming growth factor beta 3	12296.3	0.372357	0.134348	0.00557853	0.54208
ENSGALG00000040891	RSU1	Ras suppressor protein 1	5205.52	0.219079	0.0790503	0.0055818	0.54208
ENSGALG00000016059	ETS2	ETS proto-oncogene 2, transcription factor	2299.34	-0.393134	0.141959	0.00561666	0.54208
ENSGALG00000011481	GPD1L	glycerol-3-phosphate dehydrogenase 1-like	1374.75	0.368507	0.133096	0.00562748	0.54208
ENSGALG00000006795	ABCG4	ATP binding cassette subfamily G member 4	71.8206	-1.17733	0.426513	0.0057737	0.552814
ENSGALG00000010649	CNST	consortin, connexin sorting protein	4030.03	0.41505	0.150605	0.00585337	0.557086
ENSGALG00000001995	LIMS2	LIM zinc finger domain containing 2	3394.03	0.254588	0.0925961	0.00596957	0.561277
ENSGALG00000001214	PARD6A	par-6 partitioning defective 6 homolog alpha (C. elegans)	19.8324	-1.41595	0.515339	0.00600329	0.561277
ENSGALG00000011663	FNDC1	fibronectin type III domain containing 1	2734.44	-0.818573	0.297923	0.00600334	0.561277
ENSGALG00000011281	SGO1	shugoshin 1	122.06	-0.4183	0.1526	0.00612225	0.567099
ENSGALG00000003569	TMEM130	transmembrane protein 130	54.0316	-0.96981	0.353897	0.00613697	0.567099
ENSGALG00000000913	CHST6	carbohydrate sulfotransferase 6	853.686	-0.267337	0.0977695	0.00625023	0.568942
ENSGALG00000028253	ATXN1L	ataxin 1 like	852.208	0.228	0.0834177	0.00627156	0.568942
ENSGALG00000005438	PARVA	parvin alpha	879.828	0.27961	0.102303	0.00627318	0.568942
ENSGALG00000003589	VTN	vitronectin	754.518	-0.949041	0.347413	0.0063001	0.568942
ENSGALG00000020067	VASH2	vasohibin 2	627.173	0.520893	0.190894	0.00635834	0.570957
ENSGALG00000029264	PI15	peptidase inhibitor 15	254.491	0.877533	0.322301	0.00647489	0.578013
ENSGALG00000003939	KLF2	Kruppel like factor 2	3750.56	0.437764	0.160887	0.00650965	0.578013
ENSGALG00000041927	FZD9	frizzled class receptor 9	526.509	-0.565338	0.207988	0.00656515	0.579703
ENSGALG00000015428		pleckstrin and Sec7 domain containing 3	176.799	0.487459	0.179483	0.00660941	0.579709
ENSGALG00000003314	RILPL1	Rab interacting lysosomal protein like 1	2324.66	0.231721	0.0855393	0.0067498	0.579709
ENSGALG00000011991	MYOZ2	myozenin 2	2.68879	-3.66709	1.35403	0.00676324	0.579709
ENSGALG00000041626	MEIS1	Meis homeobox 1	392.365	-0.537857	0.198598	0.00676352	0.579709
ENSGALG00000010027	CFL2	cofilin 2	3900.45	0.227383	0.0839666	0.00676864	0.579709
ENSGALG00000030259		uncharacterized LOC101749287	30.7223	0.935807	0.345665	0.00678406	0.579709
ENSGALG00000037545	GRIP2	glutamate receptor interacting protein 2	38.5205	-1.20468	0.44552	0.00685119	0.58046
ENSGALG00000006755	USP2	ubiquitin specific peptidase 2	166.62	-0.781359	0.289041	0.0068659	0.58046
ENSGALG00000004386	SOX9	SRY (sex determining region Y)-box 9	262.628	-0.952031	0.35254	0.00692377	0.582256
ENSGALG00000048343		carboxylesterase 1 like 2	466.736	-0.610283	0.226196	0.00697512	0.583487
ENSGALG00000007515	SFRP5	secreted frizzled related protein 5	141.291	1.09115	0.404753	0.00702116	0.584264
ENSGALG00000010794	MEOX2	mesenchyme homeobox 2	153.8	0.570552	0.212764	0.00732682	0.606523
ENSGALG00000007956	PLXDC2	plexin domain containing 2	3681.87	0.23543	0.0880819	0.00752092	0.616701
ENSGALG00000006413	CEMIP	cell migration inducing hyaluronan binding protein	5903.39	0.681623	0.255109	0.00754261	0.616701
ENSGALG00000002893	STC2	stanniocalcin 2	1935.57	-0.829655	0.310634	0.00756616	0.616701
ENSGALG00000045584		V-set and immunoglobulin domain containing 10 like	10866.2	0.250914	0.0940785	0.00765162	0.620484
ENSGALG00000037777	MSC	musculin	21.43	1.34256	0.503835	0.00770617	0.621736
ENSGALG00000002725	UAP1	UDP-N-acetylglucosamine pyrophosphorylase 1	236.936	-0.539831	0.202799	0.00777014	0.62373
ENSGALG00000047567			851.158	-0.642367	0.241511	0.00781918	0.624513
ENSGALG00000027777	CNN2	calponin 2	2202.7	0.299122	0.112916	0.0080716	0.64145
ENSGALG00000010870	JUN	Jun proto-oncogene, AP-1 transcription factor subunit	2089.39	0.351792	0.1331	0.00821608	0.644449
ENSGALG00000014963		dermatan sulfate epimerase	1843.68	0.282381	0.106862	0.00823028	0.644449
ENSGALG00000042116	FUT9	fucosyltransferase 9	38.7215	-2.10453	0.796432	0.00823097	0.644449
ENSGALG00000000195	SLC23A2	solute carrier family 23 member 2	877.685	-0.342837	0.130123	0.00842077	0.656077
ENSGALG00000046708	PTGES	prostaglandin E synthase	3898.4	-0.522242	0.199199	0.00874897	0.678322
ENSGALG00000004474	PLEKHF1	pleckstrin homology and FYVE domain containing 1	1695.72	0.240881	0.0919689	0.00881468	0.6801
ENSGALG00000037556	SLC1A2	solute carrier family 1 member 2	84.6861	-1.22059	0.467036	0.00896275	0.684464
ENSGALG00000014824	PTGER4	prostaglandin E receptor 4	84.7908	-0.788929	0.302019	0.00899654	0.684464
ENSGALG00000014742	HTR1A	5-hydroxytryptamine receptor 1A	47.6784	-1.4106	0.540036	0.00900043	0.684464
ENSGALG00000030499	MOB2	MOB kinase activator 2	3432.64	0.330482	0.126794	0.00914874	0.688638
ENSGALG00000004257	TSPAN15	tetraspanin 15	128.708	0.746509	0.286549	0.00918285	0.688638
ENSGALG00000000949	HBEGF	heparin binding EGF like growth factor	83.7719	0.771659	0.296213	0.0091853	0.688638
ENSGALG00000008885	PDE1A	phosphodiesterase 1A	769.099	0.399316	0.153697	0.00937465	0.699533
ENSGALG00000006152		tyrosine-protein phosphatase non-receptor type substrate 1-like	283.29	-0.44459	0.171683	0.00960887	0.710575
ENSGALG00000027835	PCBD1	pterin-4 alpha-carbinolamine dehydratase 1	468.828	-0.274778	0.106113	0.00961203	0.710575
ENSGALG00000014835	C7	complement C7	5484.88	-0.793586	0.307813	0.00993344	0.730935
ENSGALG00000003777	NELL1	neural EGFL like 1	52.0571	-1.72513	0.669854	0.0100131	0.733403
ENSGALG00000026263	RGS8	regulator of G-protein signaling 8	538.283	-0.826796	0.321724	0.010173	0.741695
ENSGALG00000032518	NCALD	neurocalcin delta	365.445	-0.428963	0.167195	0.0102984	0.747412
ENSGALG00000053894		olfactory receptor 14J1-like	43.2416	1.02281	0.399779	0.0105144	0.759621
ENSGALG00000018557	SOD3	superoxide dismutase 3, extracellular	2367.23	-0.691148	0.270318	0.0105641	0.759752
ENSGALG00000011003	SLC35F3	solute carrier family 35 member F3	41.2848	-0.97156	0.380903	0.0107515	0.767118
ENSGALG00000004221	IL22RA1	interleukin 22 receptor subunit alpha 1	63.2527	0.659034	0.258414	0.010763	0.767118
ENSGALG00000009861	RD3	retinal degeneration 3	40.6171	-2.23278	0.876177	0.0108242	0.768032
ENSGALG00000007796	BCAS1	breast carcinoma amplified sequence 1	430.255	0.847938	0.33417	0.0111665	0.776533
ENSGALG00000001279	ZNF652	zinc finger protein 652	1695.43	0.147915	0.0583037	0.0111813	0.776533
ENSGALG00000040993	BAMBI	BMP and activin membrane bound inhibitor	1920.89	-0.398253	0.157004	0.0111944	0.776533
ENSGALG00000003014	CHRNA3	cholinergic receptor nicotinic alpha 3 subunit	83.3671	-1.3254	0.522658	0.0112161	0.776533
ENSGALG00000026359	SERTAD4	SERTA domain containing 4	417.107	0.369358	0.145705	0.0112455	0.776533
ENSGALG00000026424	TOR2A	torsin family 2 member A	849.961	0.252454	0.0996491	0.0112953	0.776533
ENSGALG00000008335	PHTF2	putative homeodomain transcription factor 2	810.482	0.29608	0.116907	0.0113216	0.776533
ENSGALG00000049073			2.51361	-3.21619	1.27012	0.0113348	0.776533
ENSGALG00000004998	RAF1	Raf-1 proto-oncogene, serine/threonine kinase	2593.27	0.266239	0.105336	0.0114872	0.780954
ENSGALG00000016148	C2CD2	C2 calcium dependent domain containing 2	1261.45	0.274645	0.108675	0.0114976	0.780954
ENSGALG00000049427	RELT	RELT tumor necrosis factor receptor	85.37	-0.863169	0.341897	0.0115814	0.783296
ENSGALG00000011902	TAGLN	transgelin	45581	0.427737	0.169739	0.0117367	0.788323
ENSGALG00000035065	FAM110B	family with sequence similarity 110 member B	641.135	-0.308796	0.122567	0.0117549	0.788323
ENSGALG00000002557	ADGRD1	adhesion G protein-coupled receptor D1	1623.93	0.364339	0.144764	0.0118435	0.788594
ENSGALG00000041965	MIOX	myo-inositol oxygenase	262.155	-0.84844	0.337173	0.0118582	0.788594
ENSGALG00000030900	NCMAP	non-compact myelin associated protein	74.2367	0.651909	0.259444	0.0119807	0.790185
ENSGALG00000050831		fatty acyl-CoA hydrolase precursor, medium chain-like	557.015	-0.512718	0.204052	0.0119815	0.790185
ENSGALG00000015422	NRG1	neuregulin 1	17.6256	-1.67153	0.666076	0.0120894	0.792835
ENSGALG00000014891	PELO	integrin subunit alpha 1	4569.43	0.316697	0.126245	0.0121215	0.792835
ENSGALG00000005253	C1QTNF8	C1q and tumor necrosis factor related protein 8	9.7347	-1.95228	0.778704	0.0121731	0.792945
ENSGALG00000000690	GDPD4	glycerophosphodiester phosphodiesterase domain containing 4	1996.83	-0.429565	0.171674	0.0123423	0.799202
ENSGALG00000012705	GMPR2	guanosine monophosphate reductase 2	1434.22	0.344849	0.137861	0.0123697	0.799202
ENSGALG00000044874		tumor necrosis factor receptor superfamily, member 14	89.3041	-0.67985	0.272806	0.0127003	0.811953
ENSGALG00000053511	APOLD1	apolipoprotein L domain containing 1	1021.76	0.521901	0.209491	0.0127284	0.811953
ENSGALG00000002046		synaptotagmin 15	235.945	-0.350477	0.14073	0.0127593	0.811953
ENSGALG00000015529	WFS1	Wolfram syndrome 1 (wolframin)	2780.77	0.314809	0.126534	0.0128483	0.811953
ENSGALG00000039817	NOG2	noggin 2	118.867	-1.24367	0.49996	0.0128627	0.811953
ENSGALG00000043352		ceramide synthase 4	2087.37	0.274591	0.1104	0.0128736	0.811953
ENSGALG00000006838		melanotransferrin-like	2201.9	0.383354	0.154332	0.0129931	0.813098
ENSGALG00000026677	F10	coagulation factor X	1556.5	-0.300781	0.121091	0.012994	0.813098
ENSGALG00000040006	TBL1X	transducin beta like 1X-linked	4995.28	0.136472	0.0549842	0.013064	0.814272
ENSGALG00000015573	FHL5	four and a half LIM domains 5	1568.93	0.596517	0.240873	0.0132686	0.817789
ENSGALG00000023640	RSPO4	R-spondin 4	23.6054	-1.2479	0.504036	0.0132933	0.817789
ENSGALG00000001664	PTPN9	protein tyrosine phosphatase, non-receptor type 9	636.456	-0.357346	0.144438	0.0133596	0.817789
ENSGALG00000003473	SFRP1	secreted frizzled related protein 1	7382.89	-0.524192	0.211893	0.0133664	0.817789
ENSGALG00000021686			31.1314	-2.34656	0.949053	0.0134162	0.817789
ENSGALG00000026313	RND3	Rho family GTPase 3	734.265	0.306136	0.123854	0.0134452	0.817789
ENSGALG00000004418	SSTR2	somatostatin receptor 2	17.08	-1.59384	0.645113	0.0134872	0.817789
ENSGALG00000034500	CIDEA	cell death-inducing DFFA-like effector a	238.921	-0.447919	0.181384	0.0135321	0.817789
ENSGALG00000012199	WDHD1	WD repeat and HMG-box DNA binding protein 1	217.787	-0.37446	0.151769	0.0136138	0.818456
ENSGALG00000048940		neurofibromin 2-like	30.3066	-1.61035	0.65324	0.0136945	0.818456
ENSGALG00000000394	SLC6A17	solute carrier family 6 member 17	291.007	-1.31989	0.535491	0.0137085	0.818456
ENSGALG00000015746	JAM2	junctional adhesion molecule 2	173.606	0.427541	0.173629	0.0138015	0.818456
ENSGALG00000011274	DCN	decorin	75090.4	-0.352454	0.143192	0.0138393	0.818456
ENSGALG00000016558	VEGFD	vascular endothelial growth factor D	5653.16	0.303205	0.123268	0.0139043	0.818456
ENSGALG00000006837	TSPAN4	tetraspanin 4	6561.86	0.314213	0.127859	0.0139911	0.818456
ENSGALG00000008976	ADAM22	ADAM metallopeptidase domain 22	632.604	-0.416149	0.169339	0.0139911	0.818456
ENSGALG00000030420	ECEL1	endothelin converting enzyme like 1	148.094	2.15307	0.87664	0.0140474	0.818456
ENSGALG00000026005	DIO2	deiodinase, iodothyronine type II	4816.52	-0.419942	0.17132	0.0142376	0.818456
ENSGALG00000007701	B3GNT7	UDP-GlcNAc:betaGal beta-1,3-N-acetylglucosaminyltransferase 7	240.058	-0.4522	0.184498	0.0142467	0.818456
ENSGALG00000028815		von Willebrand factor A domain containing 5A	195.475	-0.700782	0.285923	0.0142482	0.818456
ENSGALG00000028567	MYL9	myosin, light chain 9, regulatory	19418	0.354611	0.14469	0.0142527	0.818456
ENSGALG00000026638	RELL2	RELT like 2	7.60562	-3.15673	1.28836	0.0142784	0.818456
ENSGALG00000009988	ELOVL1	ELOVL fatty acid elongase 1	7249.95	0.240368	0.0981531	0.0143289	0.818456
ENSGALG00000049848	CNR1	cannabinoid receptor 1	1104.16	-0.428946	0.175226	0.014367	0.818456
ENSGALG00000052448	STYX	serine/threonine/tyrosine interacting protein	181.515	0.305641	0.124969	0.0144559	0.820578
ENSGALG00000040655	FAM20A	FAM20A, golgi associated secretory pathway pseudokinase	385.678	0.494813	0.202902	0.0147411	0.829129
ENSGALG00000017154	ZC3H12C	zinc finger CCCH-type containing 12C	187.887	0.385188	0.157969	0.0147535	0.829129
ENSGALG00000004044	CSRP3	cysteine and glycine rich protein 3	10.484	2.669	1.09469	0.014763	0.829129
ENSGALG00000006821	TNMD	tenomodulin	2524.24	-0.496758	0.204136	0.0149552	0.835499
ENSGALG00000011689	PDIA5	protein disulfide isomerase family A member 5	1864.25	-0.166403	0.0683992	0.0149816	0.835499
ENSGALG00000032029	SRF	serum response factor	1816.46	0.351727	0.144837	0.015164	0.838061
ENSGALG00000016605	EFR3B	EFR3 homolog B	458.186	-0.516715	0.212812	0.0151807	0.838061
ENSGALG00000002728	SLC16A3	solute carrier family 16 member 3	183.8	-1.83343	0.756127	0.0153183	0.838061
ENSGALG00000007410	IGDCC4	immunoglobulin superfamily DCC subclass member 4	227.082	-0.668965	0.275953	0.0153422	0.838061
ENSGALG00000036484	NCAN	neurocan	713.817	-0.692582	0.285699	0.0153436	0.838061
ENSGALG00000039239	SERPIND1	serpin peptidase inhibitor, clade D (heparin cofactor), member 1	140.716	0.566913	0.23386	0.0153439	0.838061
ENSGALG00000040418	DGAT2	diacylglycerol O-acyltransferase 2	199.526	-0.742943	0.30676	0.0154395	0.839739
ENSGALG00000003174	RIMS3	regulating synaptic membrane exocytosis 3	10.5326	-1.72463	0.712378	0.0154803	0.839739
ENSGALG00000029583	PLBD1	phospholipase B domain containing 1	5268.17	-0.335508	0.138831	0.0156631	0.842558
ENSGALG00000002800	GRK7	G protein-coupled receptor kinase 7	63.9613	-2.52498	1.04512	0.0156932	0.842558
ENSGALG00000013952	B3GALNT2	beta-1,3-N-acetylgalactosaminyltransferase 2	2837.13	0.17413	0.0721062	0.0157391	0.842558
ENSGALG00000034970			444.828	0.337006	0.139559	0.0157443	0.842558
ENSGALG00000031129	HMCN1	hemicentin 1	916.493	0.722535	0.30027	0.0161157	0.859543
ENSGALG00000006460	TTLL9	tubulin tyrosine ligase like 9	51.5512	1.14668	0.477481	0.0163275	0.863223
ENSGALG00000053980		S100 calcium binding protein A14	21.2573	1.21092	0.504291	0.0163397	0.863223
ENSGALG00000017166	RAB39A	RAB39A, member RAS oncogene family	12.6346	1.20087	0.500143	0.0163477	0.863223
ENSGALG00000010551	CDC42EP3	CDC42 effector protein 3	7419.45	0.365836	0.153132	0.016893	0.889062
ENSGALG00000005014		aryl hydrocarbon receptor interacting protein like 1	78.0942	-1.75833	0.737265	0.017082	0.894918
ENSGALG00000013628	C6orf62	chromosome 2 open reading frame, human C6orf62	2718.2	-0.210304	0.0882325	0.0171479	0.894918
ENSGALG00000003318	SNRNP35	small nuclear ribonucleoprotein U11/U12 subunit 35	337.383	0.226105	0.0948833	0.0171732	0.894918
ENSGALG00000013785	GNAL	G protein subunit alpha L	900.379	-0.275689	0.115999	0.0174709	0.902443
ENSGALG00000014688	ZYX	zyxin	7187.66	0.322675	0.135816	0.0175097	0.902443
ENSGALG00000004693	ARPC1A	actin related protein 2/3 complex subunit 1A	4408	0.207841	0.087505	0.0175399	0.902443
ENSGALG00000012952	BASP1	brain abundant membrane attached signal protein 1	2383.36	-0.271224	0.114195	0.0175447	0.902443
ENSGALG00000003876	TIMD4	T-cell immunoglobulin and mucin domain containing 4	513.105	-0.636929	0.268432	0.017655	0.905191
ENSGALG00000043137		SWI/SNF related, matrix associated, actin dependent regulator of chromatin, subfamily d, member 3	1154.74	0.237811	0.100383	0.017834	0.911428
ENSGALG00000007128	SH3BGRL	SH3 domain binding glutamate rich protein like	33077.5	0.274642	0.116011	0.0179145	0.912606
ENSGALG00000015845	RIPPLY2	ripply transcriptional repressor 2	2.83594	-3.18122	1.34502	0.0180211	0.915089
ENSGALG00000043254	EPX	eosinophil peroxidase	59.5724	-3.46719	1.46688	0.0180956	0.915089
ENSGALG00000015080	SLC24A2	solute carrier family 24 member 2	59.8318	-1.76979	0.749117	0.0181522	0.915089
ENSGALG00000003193	CRABP-I	cellular retinoic acid binding protein 1	41.557	-3.86798	1.63782	0.0181935	0.915089
ENSGALG00000014917	VGLL2	vestigial like family member 2	30.5867	1.0679	0.452917	0.0183826	0.919391
ENSGALG00000052840			7.61154	2.01268	0.853708	0.0183948	0.919391
ENSGALG00000017135	CRYL1	crystallin lambda 1	3424.94	0.202347	0.0860637	0.0187166	0.932545
ENSGALG00000046204	R3HDML	R3H domain containing like	215.836	-1.0534	0.448965	0.0189612	0.940647
ENSGALG00000046258	CIBAR1	family with sequence similarity 92 member A	1222.89	0.382784	0.163215	0.0190126	0.940647
ENSGALG00000011982	PDE5A	phosphodiesterase 5A	5443.98	0.297053	0.126744	0.0190918	0.940647
ENSGALG00000005763	VILL	villin like	105.876	0.734428	0.313432	0.0191203	0.940647
ENSGALG00000032957	NOCT	nocturnin	452.673	-0.346528	0.147955	0.0191751	0.940647
ENSGALG00000035594	MYH7	myosin, heavy chain 7, cardiac muscle, beta	7.29888	-2.38957	1.02386	0.0196018	0.953097
ENSGALG00000012791	TBXAS1	thromboxane A synthase 1	1187.8	0.412421	0.176753	0.0196316	0.953097
ENSGALG00000010792	AGMO	alkylglycerol monooxygenase	18.6857	1.13578	0.486775	0.0196334	0.953097
ENSGALG00000036189	ANGPT2	angiopoietin 2	7273.18	-0.305867	0.131173	0.0197127	0.953097
ENSGALG00000012814	PXDC1	PX domain containing 1	2477.74	0.206857	0.0887239	0.0197288	0.953097
ENSGALG00000003227	RAB11FIP4	RAB11 family interacting protein 4 (class II)	102.074	-0.830953	0.356656	0.0198145	0.954336
ENSGALG00000036806	GDF11	growth differentiation factor 11	1335.8	-0.635796	0.273283	0.0199912	0.957589
ENSGALG00000003948	ALAS1	5'-aminolevulinate synthase 1	5350.25	0.338238	0.145398	0.0200025	0.957589
ENSGALG00000017134	IFT88	intraflagellar transport 88	614.19	0.321785	0.138487	0.0201481	0.960023
ENSGALG00000031058		heparan sulfate glucosamine 3-O-sulfotransferase 3B1-like	94.1094	-0.701683	0.302174	0.0202269	0.960023
ENSGALG00000035153	STX3	syntaxin 3	118.245	-1.52055	0.654853	0.0202345	0.960023
ENSGALG00000028081	ONECUT3	one cut homeobox 3	4.65924	-2.40801	1.03768	0.0203097	0.960722
ENSGALG00000031997	SFRP4	secreted frizzled related protein 4	4589.44	-0.790826	0.341048	0.020405	0.962367
ENSGALG00000035187	FHL3	four and a half LIM domains 3	3030.42	0.232627	0.100478	0.0206017	0.96851
ENSGALG00000011235	GALNT15	polypeptide N-acetylgalactosaminyltransferase 15	401.939	0.391141	0.169018	0.0206572	0.96851
ENSGALG00000003015	SERPINF1	serpin family F member 1	6863.15	0.282679	0.122249	0.0207604	0.96977
ENSGALG00000054675		transmembrane protein 272	54.8862	-1.61791	0.700188	0.0208503	0.96977
ENSGALG00000040363	ABHD4	abhydrolase domain containing 4	1746.86	0.234102	0.101371	0.0209229	0.96977
ENSGALG00000015570	GPR63	G protein-coupled receptor 63	152.883	0.434322	0.188241	0.0210404	0.96977
ENSGALG00000008313	NAPB	NSF attachment protein beta	247.832	-1.71502	0.743725	0.0211115	0.96977
ENSGALG00000042511	PKDCC	protein kinase domain containing, cytoplasmic a	549.905	-0.359918	0.1561	0.0211278	0.96977
ENSGALG00000016867	ITGBL1	integrin subunit beta like 1	3156.87	0.680833	0.295326	0.0211461	0.96977
ENSGALG00000038042	GABRG2	gamma-aminobutyric acid type A receptor gamma2 subunit	69.9554	-2.27624	0.987566	0.0211722	0.96977
ENSGALG00000005095	SLC25A25	solute carrier family 25 member 25	1387.69	-0.448636	0.194742	0.0212371	0.969949
ENSGALG00000006300	LDHA	lactate dehydrogenase A	5694.46	-0.764825	0.332153	0.0212999	0.97003
ENSGALG00000017046	POSTN	periostin	1527.3	-1.23936	0.538816	0.0214397	0.973606
ENSGALG00000008444	TUBAL3	tubulin alpha like 3	217.636	0.571646	0.249093	0.0217384	0.980836
ENSGALG00000006710	RAB36	RAB36, member RAS oncogene family	46.6452	0.996055	0.434201	0.0217908	0.980836
ENSGALG00000041493			141.85	0.700808	0.305672	0.0218663	0.980836
ENSGALG00000007669	EGR1	early growth response 1	2582.05	0.702454	0.306434	0.0218852	0.980836
ENSGALG00000025738	RHOU	ras homolog family member U	1917.19	-0.419827	0.183178	0.0219109	0.980836
ENSGALG00000042148	FKBP5	FK506 binding protein 5	3682.88	-0.28216	0.123165	0.0219691	0.980836
ENSGALG00000021039	HKDC1	hexokinase domain containing 1	422.209	-0.884394	0.386333	0.0220675	0.982468
ENSGALG00000008115	ATXN7L1	ataxin 7 like 1	255.133	-0.485564	0.212275	0.022171	0.984318
ENSGALG00000026955	DIRAS1	DIRAS family GTPase 1	23.3713	-1.79872	0.787924	0.0224388	0.990782
ENSGALG00000001956	OLFML3	olfactomedin like 3	4278.5	0.418525	0.183393	0.0224822	0.990782
ENSGALG00000006751	THY1	Thy-1 cell surface antigen	4449.37	0.450694	0.197612	0.022566	0.990782
ENSGALG00000032143	CRISPLD2	cysteine rich secretory protein LCCL domain containing 2	397.149	-0.681042	0.298781	0.022643	0.990782
ENSGALG00000040035	ADRB2	adrenoceptor beta 2	91.0472	-0.510345	0.223963	0.0226848	0.990782
ENSGALG00000047421		glyceraldehyde-3-phosphate dehydrogenase-like	4.98869	-4.66235	2.04652	0.0227154	0.990782
ENSGALG00000015379	TAGLN3	transgelin 3	110.698	-2.07836	0.912538	0.0227529	0.990782
ENSGALG00000034188	PAG1	phosphoprotein membrane anchor with glycosphingolipid microdomains 1	2017.63	0.328424	0.144336	0.0228812	0.993176
ENSGALG00000036364	FOXG1	forkhead box G1	1.78252	-4.92886	2.16781	0.0229864	0.993176
ENSGALG00000015846	SNAP91	synaptosome associated protein 91	216.717	-1.3963	0.614263	0.0230178	0.993176
ENSGALG00000048467	SYP	synaptophysin	57.2802	-1.28479	0.565485	0.0230852	0.993176
ENSGALG00000048280			59.7487	0.626293	0.275748	0.0231318	0.993176
ENSGALG00000013135	GALNT1	polypeptide N-acetylgalactosaminyltransferase 1	19943.8	-0.250203	0.110202	0.0231829	0.993176
ENSGALG00000011446	TNFAIP2	TNF alpha induced protein 2	12812.1	-0.373158	0.16457	0.0233613	0.9941
ENSGALG00000004675	RGS9BP	regulator of G-protein signaling 9 binding protein	401.718	-1.43753	0.634072	0.0233814	0.9941
ENSGALG00000010721	GLIS1	GLIS family zinc finger 1	133.606	-0.472776	0.208584	0.0234145	0.9941
ENSGALG00000001690	GABRB2	gamma-aminobutyric acid type A receptor beta2 subunit	88.0547	-1.19889	0.52909	0.0234546	0.9941
ENSGALG00000030342	SARNP	SAP domain containing ribonucleoprotein	4653.2	-0.251453	0.11153	0.0241601	1
ENSGALG00000010016	SOCS5	suppressor of cytokine signaling 5	1090.4	0.192621	0.085584	0.0244064	1
ENSGALG00000006399	TLNRD1	mesoderm development candidate 1	884.121	0.301226	0.133924	0.0244984	1
ENSGALG00000017185	TMEM123	transmembrane protein 123	7805.09	-0.392147	0.174392	0.0245345	1
ENSGALG00000009002	CPED1	cadherin-like and PC-esterase domain containing 1	3868.31	0.298599	0.132807	0.0245526	1
ENSGALG00000005947	MYD88	myeloid differentiation primary response 88	3661.55	0.286191	0.127495	0.0247857	1
ENSGALG00000011590	TMEM179	transmembrane protein 179	3.63216	-4.29531	1.914	0.0248228	1
ENSGALG00000009844	ACTC1	actin alpha cardiac muscle 1	8.93545	-6.13626	2.73479	0.0248467	1
ENSGALG00000030115	WISP1	WNT1 inducible signaling pathway protein 1	244.797	0.569814	0.254047	0.0249002	1
ENSGALG00000014371	LGALS8	galectin 8	1240.85	-0.226863	0.101261	0.0250659	1
ENSGALG00000006950	LIMK2	LIM domain kinase 2	787.183	-0.296062	0.132285	0.0252166	1
ENSGALG00000032736	MGLL	monoglyceride lipase	14662.7	0.298732	0.133538	0.0252823	1
ENSGALG00000043167	TNFRSF11B	TNF receptor superfamily member 11b	3545.32	0.38386	0.171709	0.025383	1
ENSGALG00000012823	TRIM24	tripartite motif containing 24	508.699	-0.289415	0.129583	0.0255206	1
ENSGALG00000035201	HSPA14	heat shock protein family A (Hsp70) member 14	416.284	-0.202832	0.090839	0.025557	1
ENSGALG00000033054	RMC1	chromosome 2 open reading frame, human C18orf8	1500.31	0.2147	0.0962014	0.0256299	1
ENSGALG00000003163	GNAO1	G protein subunit alpha o1	159.647	-0.748822	0.33553	0.025631	1
ENSGALG00000003243	RAD54L2	RAD54-like 2 (S. cerevisiae)	1384.23	-0.41713	0.187033	0.0257312	1
ENSGALG00000011524	PPEF2	protein phosphatase with EF-hand domain 2	15.7148	-2.58039	1.15762	0.0258107	1
ENSGALG00000012946	FAM60A	family with sequence similarity 60 member A	738.412	0.403316	0.181193	0.0260218	1
ENSGALG00000015256	PAM	peptidylglycine alpha-amidating monooxygenase	2600.72	-0.246063	0.110602	0.0260967	1
ENSGALG00000009724	GREM1	gremlin 1, DAN family BMP antagonist	8.45134	-1.64515	0.73981	0.0261655	1
ENSGALG00000027323	MYH1D	myosin, heavy chain 1D, skeletal muscle (similar to human myosin, heavy chain 1, skeletal muscle, adult)	35.7934	-1.01647	0.457153	0.0261839	1
ENSGALG00000024428	C18H17ORF67	chromosome 18 open reading frame, human C17orf67	8.66404	-1.47248	0.662799	0.0263099	1
ENSGALG00000010406	TMEM63C	transmembrane protein 63C	1690.07	-0.264564	0.119141	0.0263781	1
ENSGALG00000017274	CD9	CD9 molecule	2376.86	0.61186	0.27557	0.0263955	1
ENSGALG00000029429	TGFBI	transforming growth factor beta induced	8192.06	-0.309408	0.139363	0.026408	1
ENSGALG00000048151			32.2123	0.718468	0.323861	0.0265243	1
ENSGALG00000009739	AMIGO2	adhesion molecule with Ig like domain 2	1104.13	0.392952	0.177425	0.0267771	1
ENSGALG00000016845	NAXD	NAD(P)HX dehydratase	1269.8	0.229036	0.103601	0.0270538	1
ENSGALG00000004170	ADA	adenosine deaminase	2344.89	0.380904	0.17244	0.0271812	1
ENSGALG00000005772	BOK	BOK, BCL2 family apoptosis regulator	2141.15	0.400218	0.181507	0.0274558	1
ENSGALG00000036589	GFRA4	GDNF family receptor alpha 4	1238.43	-0.461871	0.209555	0.0275206	1
ENSGALG00000021171		transmembrane protein 2-like	143.628	0.569714	0.258603	0.0275916	1
ENSGALG00000010090	FHIP1A	family with sequence similarity 160 member A1	122.531	-0.892923	0.405639	0.0277164	1
ENSGALG00000015311	RNF38	ring finger protein 38	993.462	0.146613	0.0666291	0.0277765	1
ENSGALG00000014971	SLC2A9	solute carrier family 2 member 9	43.9671	-0.678182	0.308335	0.0278428	1
ENSGALG00000046223	GPR21	G protein-coupled receptor 21	88.5929	0.553533	0.251785	0.027918	1
ENSGALG00000051085			2365.27	-0.440123	0.200314	0.0280084	1
ENSGALG00000001163	NDEL1	nudE neurodevelopment protein 1-like 1	2716.59	0.140788	0.0640854	0.0280296	1
ENSGALG00000015419	PENK	proenkephalin	91.8407	-1.27672	0.581193	0.0280404	1
ENSGALG00000023670	NAALADL2	N-acetylated alpha-linked acidic dipeptidase like 2	114.409	-0.546632	0.24885	0.0280465	1
ENSGALG00000052653	PCDHAC1	protocadherin alpha subfamily C, 1	243.408	-1.12937	0.514207	0.028068	1
ENSGALG00000001765	CAAP1	caspase activity and apoptosis inhibitor 1	383.01	0.201584	0.0919105	0.0282884	1
ENSGALG00000022887	KBTBD11	kelch repeat and BTB domain containing 11	478.269	-0.352541	0.160744	0.0282939	1
ENSGALG00000006702	MFGE8	milk fat globule-EGF factor 8 protein	18413	0.302395	0.137967	0.0283947	1
ENSGALG00000015110	FAM189A2	family with sequence similarity 189 member A2	242.566	-0.351667	0.160459	0.0284059	1
ENSGALG00000013828	GALM	galactose mutarotase	924.235	-0.180763	0.082593	0.028626	1
ENSGALG00000001837	ORAI3	ORAI calcium release-activated calcium modulator 3	2273.14	0.236617	0.108131	0.0286523	1
ENSGALG00000009185	ROM1	retinal outer segment membrane protein 1	67.0313	-1.57423	0.720323	0.0288556	1
ENSGALG00000016990	LRCH1	leucine rich repeats and calponin homology domain containing 1	694.297	0.292476	0.133861	0.0288942	1
ENSGALG00000015203			157.546	-0.717607	0.32854	0.0289454	1
ENSGALG00000015257	GIN1	gypsy retrotransposon integrase 1	77.701	-0.367357	0.16823	0.0289876	1
ENSGALG00000017142	PSPC1	paraspeckle component 1	1696.89	-0.204094	0.093666	0.0293347	1
ENSGALG00000000314	NEFL	neurofilament light	67.4584	-1.76039	0.808037	0.0293613	1
ENSGALG00000044591	OR51E2	olfactory receptor family 51 subfamily E member 2	2.54697	2.78114	1.27675	0.0293837	1
ENSGALG00000012790	DSP	desmoplakin	358.352	0.875248	0.401882	0.0294154	1
ENSGALG00000029632	CHST13	carbohydrate sulfotransferase 13	300.533	0.349148	0.160636	0.0297398	1
ENSGALG00000053794			5.43683	3.18274	1.46457	0.0297681	1
ENSGALG00000006563	SEMA3D	semaphorin 3D	836.988	-0.46836	0.215629	0.029851	1
ENSGALG00000035563	USP6NL	USP6 N-terminal like	1593.6	0.259553	0.119519	0.0298829	1
ENSGALG00000039151	ST8SIA3Z	ST8 alpha-N-acetyl-neuraminide alpha-2,8-sialyltransferase 3-Z	20.3175	-2.07766	0.957057	0.0299399	1
ENSGALG00000010975	TMTC2	transmembrane and tetratricopeptide repeat containing 2	977.625	0.255359	0.117784	0.0301571	1
ENSGALG00000011577	CNTNAP5	contactin associated protein like 5	196.528	-0.68806	0.317389	0.030168	1
ENSGALG00000033513	ELL	elongation factor for RNA polymerase II	1561.22	-0.440011	0.203149	0.0303152	1
ENSGALG00000017327	P2RY6	pyrimidinergic receptor P2Y6	1018.23	-0.406643	0.187746	0.0303173	1
ENSGALG00000006835	TNNC2	troponin C2, fast skeletal type	4.09231	-2.12334	0.980587	0.0303588	1
ENSGALG00000010293	RBP	riboflavin binding protein	6.50671	1.80891	0.835999	0.0304814	1
ENSGALG00000028774	S100A10	S100 calcium binding protein A10	6563.26	0.383822	0.177699	0.0307757	1
ENSGALG00000017411		relaxin/insulin like family peptide receptor 3	2.31548	-4.5802	2.12205	0.0308976	1
ENSGALG00000039575	AMD1	adenosylmethionine decarboxylase 1	1905.45	0.212375	0.0984962	0.0310698	1
ENSGALG00000012317			1.96614	3.30247	1.53256	0.0311715	1
ENSGALG00000003866	FIBCD1	ficolin 3	27.3128	-1.82264	0.846424	0.0312918	1
ENSGALG00000015403	EPHA3	EPH receptor A3	1906.55	0.424943	0.197382	0.0313268	1
ENSGALG00000050605		AMMECR1 like	459.18	0.217302	0.100985	0.0314107	1
ENSGALG00000047441	TRARG1	tumor suppressor candidate 5	21.3406	-1.12935	0.525406	0.0315958	1
ENSGALG00000013722	SEMA3B	semaphorin 3B	911.302	0.476019	0.221599	0.0317049	1
ENSGALG00000040759	CPXM1	carboxypeptidase X, M14 family member 1	2517.93	-0.496177	0.231092	0.0317856	1
ENSGALG00000042651	KRIT1	KRIT1, ankyrin repeat containing	1704.55	0.242406	0.11294	0.0318469	1
ENSGALG00000007434	RHBDF1	rhomboid 5 homolog 1	1098.11	0.253076	0.117967	0.0319274	1
ENSGALG00000019361	TAFA2	family with sequence similarity 19 member A2, C-C motif chemokine like	25.3044	0.812078	0.378609	0.0319609	1
ENSGALG00000006158	ACVR2B	activin A receptor type 2B	29.1759	-0.993945	0.463509	0.0320015	1
ENSGALG00000036782	OPRD1	opioid receptor delta 1	4.43197	-5.1904	2.42098	0.0320388	1
ENSGALG00000016975	KCTD4	potassium channel tetramerization domain containing 4	40.2234	-0.867116	0.404485	0.0320527	1
ENSGALG00000013851	UBE3B	ubiquitin protein ligase E3B	793.263	0.173295	0.0808473	0.0320743	1
ENSGALG00000016797	FHL2	four and a half LIM domains 2	1734.02	0.62919	0.2938	0.0322288	1
ENSGALG00000005503	WFDC1	WAP four-disulfide core domain 1	1657.72	-0.444024	0.20735	0.0322398	1
ENSGALG00000009400	SLC8A3	solute carrier family 8 member A3	26.204	-1.71749	0.802213	0.0322785	1
ENSGALG00000040836	INSYN2A	family with sequence similarity 196 member A	116.102	-0.559926	0.261852	0.0324899	1
ENSGALG00000017350	RRM1	ribonucleotide reductase catalytic subunit M1	1822.47	-0.229999	0.107659	0.0326497	1
ENSGALG00000040768	MAL2	mal, T-cell differentiation protein 2	25.7013	0.969158	0.454532	0.0329896	1
ENSGALG00000001342	HCN2	hyperpolarization activated cyclic nucleotide-gated potassium channel 2	102.058	-0.511101	0.239801	0.03306	1
ENSGALG00000045875	PSCA	glycosylphosphatidylinositol anchored high density lipoprotein binding protein 1	212.825	1.41765	0.665496	0.0331543	1
ENSGALG00000014730	ELOVL7	ELOVL fatty acid elongase 7	576.376	0.411366	0.193129	0.0331706	1
ENSGALG00000009364	PRKCI	protein kinase C iota	1775.85	0.209809	0.0985371	0.0332349	1
ENSGALG00000006922			24.7198	-2.92429	1.37431	0.0333514	1
ENSGALG00000002959	NRBF2	nuclear receptor binding factor 2	923.383	0.262441	0.123744	0.0339346	1
ENSGALG00000026627	LRIT3	leucine rich repeat, Ig-like and transmembrane domains 3	14.2176	-2.51358	1.18656	0.0341441	1
ENSGALG00000009670	SGCE	sarcoglycan epsilon	2311.6	0.195392	0.092241	0.034152	1
ENSGALG00000011930		ovostatin-like	13.0621	1.41351	0.667583	0.0342294	1
ENSGALG00000029935		erythrocyte membrane protein band 4.1 like 4B	242.229	0.250896	0.118561	0.0343308	1
ENSGALG00000007837	KAZALD1	Kazal type serine peptidase inhibitor domain 1	221.209	-0.755534	0.357126	0.0343794	1
ENSGALG00000033178	KLF6	Kruppel like factor 6	2813.55	0.23104	0.109276	0.0344916	1
ENSGALG00000015247	GPR161	G protein-coupled receptor 161	432.361	0.269922	0.127721	0.0345692	1
ENSGALG00000050943	RNF19B	ring finger protein 19B	169.839	-0.443008	0.209777	0.0347035	1
ENSGALG00000012263	NEMF	nuclear export mediator factor	3029.29	-1.22862	0.581984	0.0347644	1
ENSGALG00000019003	PRAG1	PEAK1 related, kinase-activating pseudokinase 1	51.6314	-0.784961	0.372065	0.0348806	1
ENSGALG00000007268		calcium dependent secretion activator	158.336	-2.02807	0.961663	0.0349513	1
ENSGALG00000026161			111.732	-1.69807	0.805921	0.0351181	1
ENSGALG00000030012	EMILIN3	elastin microfibril interfacer 3	55.1968	-1.47019	0.697963	0.03517	1
ENSGALG00000034198	MCM10	minichromosome maintenance 10 replication initiation factor	140.41	-0.445857	0.21184	0.0353182	1
ENSGALG00000011718	ZBTB1	zinc finger and BTB domain containing 1	1334.38	0.156285	0.0742586	0.0353261	1
ENSGALG00000035058	CAMKV	CaM kinase like vesicle associated	4.96897	-2.30218	1.09443	0.0354189	1
ENSGALG00000011592	MRAS	muscle RAS oncogene homolog	2637.85	0.297478	0.141425	0.0354287	1
ENSGALG00000014213	PRR5	proline rich 5	352.843	-0.39759	0.189027	0.0354353	1
ENSGALG00000032239	GCHFR	GTP cyclohydrolase I feedback regulator	460.501	-0.634224	0.30155	0.0354469	1
ENSGALG00000030101	CSDC2	cold shock domain containing C2, RNA binding	57.4947	-1.85945	0.884507	0.0355316	1
ENSGALG00000001740	MGAT5B	alpha-1,6-mannosylglycoprotein 6-beta-N-acetylglucosaminyltransferase B	235.787	-0.310979	0.147946	0.0355553	1
ENSGALG00000014873	GJA1	gap junction protein alpha 1	5847.54	-0.454995	0.216511	0.035598	1
ENSGALG00000013624		family with sequence similarity 65, member B	482.19	-0.522179	0.248675	0.0357423	1
ENSGALG00000015409	PROS1	protein S (alpha)	28943.2	-0.25897	0.123646	0.0362198	1
ENSGALG00000009942	MDM2	MDM2 proto-oncogene	590.616	0.172001	0.0821315	0.0362408	1
ENSGALG00000050757	ZDHHC12	zinc finger DHHC-type containing 12	516.852	0.258303	0.123441	0.0363925	1
ENSGALG00000017098	GTF3A	general transcription factor IIIA	676.34	0.2393	0.114418	0.0364879	1
ENSGALG00000006252	LMO4	LIM domain only 4	1858.1	-0.257784	0.123288	0.0365357	1
ENSGALG00000010125	CSGALNACT1	chondroitin sulfate N-acetylgalactosaminyltransferase 1	392.304	-0.493606	0.236091	0.0365505	1
ENSGALG00000004809	PPIF	peptidylprolyl isomerase F	330.165	-0.258685	0.123776	0.036623	1
ENSGALG00000017418	NPTX1	neuronal pentraxin 1	64.4344	-2.38168	1.14187	0.0369998	1
ENSGALG00000026258	MAF	MAF bZIP transcription factor	674.552	-0.287964	0.138084	0.0370303	1
ENSGALG00000012783	MYBPC1	myosin binding protein C, slow type	6.44497	-4.14947	1.99018	0.037072	1
ENSGALG00000015338	QRSL1	glutaminyl-tRNA synthase (glutamine-hydrolyzing)-like 1	474.783	0.21439	0.102892	0.0371935	1
ENSGALG00000005968	MMP11	matrix metallopeptidase 11	478.179	-0.380727	0.182937	0.0374157	1
ENSGALG00000008716	FLRT3	fibronectin leucine rich transmembrane protein 3	639.527	-0.36932	0.177472	0.0374336	1
ENSGALG00000026146	CRLF1	cytokine receptor like factor 1	46.9163	-0.911375	0.438167	0.0375279	1
ENSGALG00000002647	PLS1	plastin 1	35.7338	-1.38052	0.664033	0.0376185	1
ENSGALG00000011080	BDKRB2	bradykinin receptor B2	38.8134	0.821808	0.395922	0.0379235	1
ENSGALG00000041722	STX1A	syntaxin 1A	126.218	-1.16895	0.563637	0.0380844	1
ENSGALG00000010793	SLC24A4	solute carrier family 24 member 4	182.139	-0.856377	0.413045	0.0381422	1
ENSGALG00000029968	GADD45B	growth arrest and DNA damage inducible beta	289.97	-0.558432	0.269456	0.0382243	1
ENSGALG00000030845	ENHO	energy homeostasis associated	1039.88	0.558418	0.269682	0.0383908	1
ENSGALG00000015373	PDE6B	phosphodiesterase 6B	54.1897	-1.54719	0.749504	0.0389907	1
ENSGALG00000009847	STXBP6	syntaxin binding protein 6	451.057	0.303216	0.146899	0.0390076	1
ENSGALG00000034067	FMOD	fibromodulin	2688.81	-0.419822	0.203466	0.039079	1
ENSGALG00000035946	GUCY1A1	guanylate cyclase 1 soluble subunit alpha	1681.32	0.327633	0.158933	0.0392602	1
ENSGALG00000017296	KLHL42	kelch like family member 42	348.697	0.246727	0.119715	0.0393074	1
ENSGALG00000047182	ACHE	acetylcholinesterase (Cartwright blood group)	127.606	-1.80964	0.878314	0.0393643	1
ENSGALG00000017092	PAN3	PAN3 poly(A) specific ribonuclease subunit	709.224	0.213268	0.103538	0.0394174	1
ENSGALG00000052053			33.421	-1.13783	0.552439	0.0394322	1
ENSGALG00000017065	STARD13	StAR related lipid transfer domain containing 13	1176.35	0.260815	0.126632	0.039434	1
ENSGALG00000033786	MIXL1	Mix paired-like homeobox	2.30643	-3.00546	1.45982	0.0395145	1
ENSGALG00000009003	SNAP25	synaptosome associated protein 25	504.992	-1.92227	0.934129	0.039607	1
ENSGALG00000051748	NTMT2	methyltransferase like 11B	12.6867	-0.957969	0.46561	0.039643	1
ENSGALG00000039536	C2H8ORF22	chromosome 2 open reading frame, human C8orf22	185.995	0.626286	0.304561	0.0397479	1
ENSGALG00000014342	TEAD4	TEA domain transcription factor 4	1181.39	0.188747	0.0918338	0.0398486	1
ENSGALG00000040432	PAPPA2	pappalysin 2	3.94704	-2.39258	1.16425	0.0398761	1
ENSGALG00000006487	TM9SF2L	transmembrane 9 superfamily member 2-like	5127.07	0.197536	0.0961998	0.0400349	1
ENSGALG00000001437	NTM	neurotrimin	69.2357	-1.39037	0.677247	0.0400757	1
ENSGALG00000009470	SERPINI1	serpin family I member 1	746.232	-0.625257	0.304588	0.0400925	1
ENSGALG00000021676		uncharacterized LOC419404	4500.89	0.137879	0.0671689	0.0401002	1
ENSGALG00000000318	CSRP1	cysteine and glycine rich protein 1	15147.7	0.303082	0.147733	0.0402137	1
ENSGALG00000010094	B4GALT2	beta-1,4-galactosyltransferase 2	4391.7	0.201432	0.0983254	0.0404991	1
ENSGALG00000040447	CDCP1	CUB domain containing protein 1	168.87	-0.489565	0.239031	0.0405475	1
ENSGALG00000005661		zinc finger protein 91-like	4.51044	-2.56931	1.25464	0.040575	1
ENSGALG00000005551	DKK3	dickkopf WNT signaling pathway inhibitor 3	1777.45	0.317113	0.154968	0.0407249	1
ENSGALG00000029863	PHYHIPL	phytanoyl-CoA 2-hydroxylase interacting protein like	214.896	-1.15818	0.566187	0.0407972	1
ENSGALG00000041635	CAMK2D	calcium/calmodulin dependent protein kinase II delta	1261.74	-0.310141	0.151735	0.0409563	1
ENSGALG00000028770	INHBB	inhibin beta B subunit	84.163	-0.724082	0.354258	0.0409595	1
ENSGALG00000032584	ALX4	ALX homeobox 4	859.358	-0.452983	0.221736	0.0410629	1
ENSGALG00000008840	ACSL5	acyl-CoA synthetase long-chain family member 5	409.43	-0.361727	0.177073	0.0410711	1
ENSGALG00000006306	UROC1	urocanate hydratase 1	55.1075	0.694052	0.339981	0.0412069	1
ENSGALG00000002182	NR5A2	nuclear receptor subfamily 5 group A member 2	170.959	-0.447581	0.219263	0.041221	1
ENSGALG00000015531	PPP2R2C	protein phosphatase 2 regulatory subunit Bgamma	123.783	-0.683528	0.334996	0.04131	1
ENSGALG00000040355	TCF24	transcription factor 24	674.152	-0.896325	0.439292	0.0413121	1
ENSGALG00000007441	MAP6	microtubule associated protein 6	166.661	-1.24313	0.609723	0.0414662	1
ENSGALG00000005467	HSD17B2	hydroxysteroid 17-beta dehydrogenase 2	4.22226	-2.23266	1.09509	0.0414704	1
ENSGALG00000026957	SEMA4G	semaphorin 4G	138.874	-0.476071	0.233589	0.0415432	1
ENSGALG00000021031	CXCR7	chemokine (C-X-C motif) receptor 7	3224.43	0.273859	0.134456	0.0416713	1
ENSGALG00000012018	UGT8	UDP glycosyltransferase 8	653.268	0.560166	0.275279	0.0418606	1
ENSGALG00000031741	PTK2	protein tyrosine kinase 2	3581.87	0.219054	0.107684	0.0419284	1
ENSGALG00000005769	WEE1	WEE1 G2 checkpoint kinase	778.207	-0.295146	0.145179	0.0420542	1
ENSGALG00000006547	PROCR	protein C receptor	798.16	-0.44044	0.216712	0.0421157	1
ENSGALG00000011285		nudix hydrolase 4	2584.21	0.236736	0.116484	0.0421186	1
ENSGALG00000020415	IFT43	intraflagellar transport 43	471.528	0.359888	0.177309	0.0423846	1
ENSGALG00000002840	GRM4	glutamate receptor, metabotropic 4	279.79	-0.567026	0.279407	0.0424185	1
ENSGALG00000034119		collagen type XV alpha 1 chain	494.365	0.559702	0.275859	0.0424638	1
ENSGALG00000007093	CYTH1	cytohesin 1	2072.15	-0.195714	0.0965296	0.042611	1
ENSGALG00000037852	HSD17B7	hydroxysteroid 17-beta dehydrogenase 7	315.956	-0.323001	0.15933	0.0426372	1
ENSGALG00000028448	SH2D1B	SH2 domain containing 1B	12.9862	-0.97486	0.481512	0.0429104	1
ENSGALG00000021542	SNCB	synuclein beta	412.277	-2.05494	1.01592	0.0430999	1
ENSGALG00000045196	LAPTM4B	lysosomal protein transmembrane 4 beta	420.355	-1.07707	0.533068	0.0433302	1
ENSGALG00000008759	LAMP3	lysosomal associated membrane protein 3	2245.09	-0.603641	0.298846	0.0433931	1
ENSGALG00000014958	ANKDD1B	ankyrin repeat and death domain containing 1B	5.32159	-1.6184	0.801785	0.04354	1
ENSGALG00000015802	N6AMT1	N-6 adenine-specific DNA methyltransferase 1 (putative)	1317.56	0.457334	0.226754	0.0437092	1
ENSGALG00000010513	OPNVA	vertebrate ancient opsin	10.147	-2.73116	1.35425	0.0437228	1
ENSGALG00000001662	ATP10B	ATPase phospholipid transporting 10B (putative)	44.7041	-0.70905	0.351857	0.0438873	1
ENSGALG00000026563	HAPLN4	hyaluronan and proteoglycan link protein 4	8.37878	-1.33293	0.661587	0.0439312	1
ENSGALG00000029022	NPAS3	neuronal PAS domain protein 3	104.997	0.377985	0.187648	0.0439747	1
ENSGALG00000007426	MKX	mohawk homeobox	104.553	-0.417996	0.207572	0.0440365	1
ENSGALG00000010688	SHC3	SHC adaptor protein 3	26.4524	0.854781	0.424618	0.0441085	1
ENSGALG00000009496	NAF1	nuclear assembly factor 1 ribonucleoprotein	266.239	0.198161	0.098556	0.044363	1
ENSGALG00000007994	PARD6B	par-6 family cell polarity regulator beta	121.581	0.503378	0.250429	0.0444245	1
ENSGALG00000006572	TNNT3	troponin T3, fast skeletal type	9.68913	-1.35628	0.674754	0.044428	1
ENSGALG00000017103	WASF3	WAS protein family member 3	142.098	-0.621218	0.309156	0.0444945	1
ENSGALG00000007211	CDH22	cadherin 22	37.2317	-1.51409	0.753629	0.0445304	1
ENSGALG00000015374	RBP4	retinol binding protein 4	1110.28	-2.46348	1.22708	0.0446861	1
ENSGALG00000016600	POMC	proopiomelanocortin	1.71752	-3.4533	1.72162	0.0448732	1
ENSGALG00000010050	LRFN2	leucine rich repeat and fibronectin type III domain containing 2	138.713	-0.708989	0.353637	0.044979	1
ENSGALG00000009619	GPR176	G protein-coupled receptor 176	66.6363	-0.451177	0.225234	0.0451617	1
ENSGALG00000040834	LGR4	leucine rich repeat containing G protein-coupled receptor 4	1247.61	0.22037	0.110089	0.0453129	1
ENSGALG00000006565		gamma-glutamyltransferase 2	81.8945	-1.00398	0.501873	0.0454503	1
ENSGALG00000006797	ADARB2	adenosine deaminase, RNA specific B2 (inactive)	15.3615	-2.58409	1.29327	0.0457051	1
ENSGALG00000000112	PLP1	proteolipid protein 1	868.998	0.879666	0.440361	0.0457601	1
ENSGALG00000041791	DPP6	dipeptidyl peptidase like 6	172.812	-0.67657	0.338777	0.045815	1
ENSGALG00000008998	FAM179A	family with sequence similarity 179 member A	78.0354	-1.3961	0.700093	0.0461333	1
ENSGALG00000023847		huntingtin associated protein 1	72.0273	-2.18139	1.0948	0.0463168	1
ENSGALG00000048011	SCLT1	sodium channel and clathrin linker 1	186.942	-0.28135	0.141248	0.046383	1
ENSGALG00000002015	SNCG	synuclein gamma	123.785	-1.94575	0.977003	0.0464207	1
ENSGALG00000034756		connective tissue growth factor-like	22.1588	-1.62702	0.817161	0.0464737	1
ENSGALG00000036133	KLF15	Kruppel like factor 15	426.175	0.440517	0.221393	0.0466183	1
ENSGALG00000028439	SHLD2	family with sequence similarity 35 member A	467.556	0.227299	0.114253	0.0466532	1
ENSGALG00000000866	SELENBP1	selenium binding protein 1	3689.23	-0.223955	0.112652	0.0468096	1
ENSGALG00000011413		cytochrome P450, family 2, subfamily J, polypeptide 19	41.5032	-2.23947	1.12699	0.0469079	1
ENSGALG00000013817	SPIRE1	spire type actin nucleation factor 1	549.724	-0.339962	0.171155	0.047002	1
ENSGALG00000035610	PPM1D	protein phosphatase, Mg2+/Mn2+ dependent 1D	884.342	0.137352	0.0691652	0.047049	1
ENSGALG00000048539	BHLHE41	basic helix-loop-helix family member e41	109.406	-0.655056	0.330317	0.0473551	1
ENSGALG00000048771		sperm associated antigen 5	400.628	-0.366917	0.18511	0.0474619	1
ENSGALG00000001319	CAMK1G	calcium/calmodulin-dependent protein kinase IG	59.841	-1.06847	0.539513	0.0476556	1
ENSGALG00000014227	UPK3A	uroplakin 3A	4.0624	3.13402	1.58302	0.0477284	1
ENSGALG00000009738	CTBP2	C-terminal binding protein 2	1037.55	-0.222267	0.112305	0.0478001	1
ENSGALG00000012429	BMP4	bone morphogenetic protein 4	848.715	0.385253	0.194665	0.0478097	1
ENSGALG00000034168	WNT5A	Wnt family member 5A	363.166	-0.329126	0.166371	0.047898	1
ENSGALG00000035237		mitogen-activated protein kinase kinase kinase 20	1876.99	-0.26304	0.133018	0.0479874	1
ENSGALG00000028501	DCK	deoxycytidine kinase	315.831	-0.251586	0.127231	0.0479967	1
ENSGALG00000046593		adrenomedullin	291.135	0.504907	0.255369	0.0480226	1
ENSGALG00000039447	KRT23	keratin 23	110.347	-0.620542	0.31388	0.0480413	1
ENSGALG00000039182	TBL1XR1	transducin beta like 1 X-linked receptor 1	1500.86	0.21096	0.106741	0.0481127	1
ENSGALG00000046135			6.45181	-2.20451	1.11558	0.0481433	1
ENSGALG00000041094	SYT1	synaptotagmin 1	402.317	-1.21072	0.612743	0.0481666	1
ENSGALG00000021180	PAQR9	progestin and adipoQ receptor family member 9	88.2757	-1.07128	0.54251	0.0483052	1
ENSGALG00000017105	RNF6	ring finger protein 6	472.353	0.188276	0.0953504	0.0483167	1
ENSGALG00000005762	BIRC7	baculoviral IAP repeat containing 7	4.11935	-1.22016	0.618206	0.0484138	1
ENSGALG00000043209	ADGRB2	adhesion G protein-coupled receptor B2	82.2665	-1.11165	0.563495	0.0485215	1
ENSGALG00000034855	HK2	hexokinase 2	1769.04	-0.761088	0.386351	0.0488454	1
ENSGALG00000040856	CPNE1	copine 1	3950.07	0.152077	0.0772171	0.0488992	1
ENSGALG00000015776	GABRR2	gamma-aminobutyric acid type A receptor rho2 subunit	9.3296	-2.34345	1.18996	0.0489139	1
ENSGALG00000043393	CADM2	cell adhesion molecule 2	66.1383	-0.999206	0.507527	0.0489792	1
ENSGALG00000032405		zinc finger protein 226-like	138.454	-0.429207	0.218091	0.0490663	1
ENSGALG00000007874	IL18	interleukin 18	735.413	0.307711	0.156432	0.0491759	1
ENSGALG00000027960	GRPR	gastrin releasing peptide receptor	26.6853	1.31403	0.668052	0.0491884	1
ENSGALG00000004195	KIF4B	kinesin family member 4B	662.243	-0.318447	0.161938	0.0492443	1
ENSGALG00000008671	ST8SIA6	ST8 alpha-N-acetyl-neuraminide alpha-2,8-sialyltransferase 6	119.359	-0.873196	0.444055	0.0492509	1
ENSGALG00000044480	IL13RA1	interleukin 13 receptor subunit alpha 1	270.089	-0.28353	0.14421	0.0492881	1
ENSGALG00000054445			5.82545	-2.07285	1.05455	0.049343	1
ENSGALG00000036111	ITM2C	integral membrane protein 2C	378.931	0.748025	0.380682	0.0494188	1
ENSGALG00000011211	HACL1	2-hydroxyacyl-CoA lyase 1	579.406	0.158304	0.0806001	0.0495219	1
ENSGALG00000009755	LRIG3	leucine rich repeats and immunoglobulin like domains 3	766.596	0.358416	0.182514	0.049556	1
ENSGALG00000043285	CNTD1	cyclin N-terminal domain containing 1	16.5966	0.870404	0.443348	0.0496168	1
ENSGALG00000036021	MTMR7	myotubularin related protein 7	33.3588	-1.32053	0.672663	0.0496302	1
ENSGALG00000027872	STBD1	starch binding domain 1	228.711	-0.874373	0.445586	0.0497275	1
ENSGALG00000042289	SUSD5	sushi domain containing 5	87.0678	-0.958359	0.488526	0.0497934	1
ENSGALG00000004530	MMD2	monocyte to macrophage differentiation associated 2	250.672	-0.352299	0.179651	0.0498765	1
ENSGALG00000035854			51.9366	1.33162	0.679171	0.0499194	1
ENSGALG00000045122	AKR1B1	aldo-keto reductase family 1, member B10 (aldose reductase)	26996.2	0.195043	0.0994871	0.0499396	1
ENSGALG00000053285		mothers against decapentaplegic homolog 6-like	947.241	-0.337096	0.171953	0.0499492	1
ENSGALG00000006995	APOD	apolipoprotein D	50.7513	-0.970314	0.495434	0.0501697	1
ENSGALG00000011468	IGFBP5	insulin like growth factor binding protein 5	796.717	-0.532906	0.272141	0.0502065	1
ENSGALG00000008860	LONRF3	LON peptidase N-terminal domain and ring finger 3	587.686	0.265438	0.135633	0.050343	1
ENSGALG00000042199	SLC12A5	solute carrier family 12 (potassium/chloride transporter), member 5	137.7	-2.17573	1.11176	0.0503448	1
ENSGALG00000008681	NSMF	NMDA receptor synaptonuclear signaling and neuronal migration factor	244.076	-0.354224	0.18113	0.0505086	1
ENSGALG00000010044	KCNMB4	potassium calcium-activated channel subfamily M regulatory beta subunit 4	30.0746	-1.44722	0.740221	0.0505697	1
ENSGALG00000023882	MALL	mal, T-cell differentiation protein like	378.456	0.377972	0.193363	0.0506144	1
ENSGALG00000043142			7.84159	-1.85093	0.947543	0.0507727	1
ENSGALG00000006508	FGF13	fibroblast growth factor 13	16.6987	-2.48598	1.27344	0.0509171	1
ENSGALG00000005597	CNN3	calponin 3	19715.4	0.18746	0.0960316	0.0509302	1
ENSGALG00000009205		ankyrin repeat and fibronectin type-III domain-containing 1-like	250.435	-0.479999	0.245898	0.0509346	1
ENSGALG00000013196	ANKS6	ankyrin repeat and sterile alpha motif domain containing 6	457.262	0.210309	0.107832	0.0511358	1
ENSGALG00000020386	BDKRB1	bradykinin receptor B1	58.4809	0.663586	0.340308	0.0511809	1
ENSGALG00000007547	ABI1	abl interactor 1	1734.49	0.125904	0.0645811	0.0512309	1
ENSGALG00000049402			827.591	-0.391165	0.200749	0.0513521	1
ENSGALG00000002802	PACSIN1	protein kinase C and casein kinase substrate in neurons 1	251.707	-1.47113	0.755044	0.0513671	1
ENSGALG00000037525	FGFRL1	fibroblast growth factor receptor-like 1	3161.22	-0.289618	0.148713	0.0514743	1
ENSGALG00000009981	PREPL	prolyl endopeptidase-like	170.498	-0.275327	0.141555	0.0517732	1
ENSGALG00000008007	ITGA11	integrin subunit alpha 11	1182.37	-0.322968	0.166177	0.0519534	1
ENSGALG00000008434	SORCS3	sortilin related VPS10 domain containing receptor 3	692.952	0.281832	0.14516	0.0521947	1
ENSGALG00000007936	PGK2	phosphoglycerate kinase 2	6069.11	-0.368061	0.189668	0.0523121	1
ENSGALG00000017016	FAM124A	family with sequence similarity 124 member A	22.2152	-1.23573	0.6376	0.0526112	1
ENSGALG00000010198	TPH2	tryptophan hydroxylase 2	51.2432	-0.680036	0.350935	0.0526496	1
ENSGALG00000046411			36.8178	-0.610259	0.315142	0.0528118	1
ENSGALG00000012909	C5orf22	chromosome 2 open reading frame, human C5orf22	138.312	-0.300401	0.155161	0.0528608	1
ENSGALG00000032687	PHLDA2	pleckstrin homology like domain family A member 2	780.729	0.228443	0.118077	0.0530275	1
ENSGALG00000025996		marker of proliferation Ki-67	581.586	-0.598942	0.30967	0.0530969	1
ENSGALG00000005122	MYO1H	myosin IH	12.2411	-0.98188	0.507978	0.0532461	1
ENSGALG00000052336			175.229	-0.938834	0.486066	0.053422	1
ENSGALG00000035317	ID3	inhibitor of DNA binding 3, HLH protein	5157.05	-0.322841	0.16723	0.053543	1
ENSGALG00000030597	KIF11	kinesin family member 11	405.002	-0.327943	0.170098	0.0538596	1
ENSGALG00000008148	MYBPC3	myosin binding protein C, cardiac	5.00638	-2.11223	1.09632	0.0540235	1
ENSGALG00000015078	MLLT3	MLLT3, super elongation complex subunit	309.155	0.283494	0.147202	0.0541182	1
ENSGALG00000027983		tyrosine kinase non receptor 2	827.457	-0.312272	0.162204	0.054206	1
ENSGALG00000007443	TMLHE	trimethyllysine hydroxylase, epsilon	2695.45	0.199759	0.103803	0.0543036	1
ENSGALG00000006728	SLC5A1	solute carrier family 5 member 1	50.796	0.648065	0.336805	0.0543351	1
ENSGALG00000003103	MST1R	macrophage stimulating 1 receptor	41.6828	-0.697915	0.362833	0.054415	1
ENSGALG00000052302		phosphodiesterase 4D interacting protein	113.853	-0.897735	0.46682	0.0544692	1
ENSGALG00000013033		carboxymethylenebutenolidase homolog	177.407	1.2467	0.648578	0.0545789	1
ENSGALG00000029970	LIMS1	LIM zinc finger domain containing 1	1584.79	0.18665	0.0971038	0.0545842	1
ENSGALG00000049241		hair growth associated	15.8592	-2.0053	1.0435	0.0546439	1
ENSGALG00000027868	AMER2	APC membrane recruitment protein 2	102.022	-0.955774	0.497601	0.0547613	1
ENSGALG00000006588		leucine rich repeat containing 75B	82.1734	-0.628899	0.327716	0.0549796	1
ENSGALG00000035505	AOAH	acyloxyacyl hydrolase	103.508	-0.582874	0.303839	0.0550649	1
ENSGALG00000040807	DMTN	dematin actin binding protein	626.939	-0.316186	0.164843	0.0550977	1
ENSGALG00000005702	TMEM97	transmembrane protein 97	778.381	-0.186426	0.0972047	0.0551279	1
ENSGALG00000006891	ITIH5	inter-alpha-trypsin inhibitor heavy chain family member 5	7050.23	0.310994	0.16216	0.0551334	1
ENSGALG00000031255	FGF1	fibroblast growth factor 1	46.644	-1.38435	0.722417	0.0553307	1
ENSGALG00000035266	ANOS1	anosmin 1	134.581	-0.791626	0.413218	0.0553961	1
ENSGALG00000032730	NOP56	NOP56 ribonucleoprotein	1164.6	-0.180542	0.0942468	0.055412	1
ENSGALG00000007525		inner centromere protein antigens 135/155kDa-like	2.5279	-2.87672	1.5022	0.0554923	1
ENSGALG00000030859	GNAS	GNAS complex locus	1337.77	0.168029	0.087751	0.0555131	1
ENSGALG00000011250	ASIC4	acid sensing ion channel subunit family member 4	23.7097	-1.84957	0.966144	0.0555705	1
ENSGALG00000009024	CLIP4	CAP-Gly domain containing linker protein family member 4	234.296	-0.542751	0.283574	0.0556242	1
ENSGALG00000026159	PDLIM7	PDZ and LIM domain 7	3344.45	0.261207	0.136474	0.0556249	1
ENSGALG00000031105	SLC4A4	solute carrier family 4 member 4	1604.2	-0.501259	0.261905	0.0556336	1
ENSGALG00000043035	SHISA2	shisa family member 2	1036.15	-0.467566	0.244334	0.0556669	1
ENSGALG00000040620	LSAMP	limbic system-associated membrane protein	1487.85	-0.384665	0.20132	0.056041	1
ENSGALG00000045780			158.785	-0.543446	0.284586	0.0561847	1
ENSGALG00000017307	POLD3	DNA polymerase delta 3, accessory subunit	1000.97	-0.175926	0.0921381	0.0562135	1
ENSGALG00000004274	TWIST2	twist family bHLH transcription factor 2	311.52	-0.321978	0.168656	0.0562512	1
ENSGALG00000013617	PDGFRL	platelet derived growth factor receptor like	1817.57	0.180428	0.0946103	0.0565121	1
ENSGALG00000026903	CALB2	calbindin 2	298.924	-1.99648	1.04783	0.0567353	1
ENSGALG00000016523	RS1	retinoschisin 1	98.7795	-2.38355	1.25195	0.0569279	1
ENSGALG00000011421	HAL	histidine ammonia-lyase	230.043	0.359252	0.188914	0.0572142	1
ENSGALG00000000835	PLEKHJ1	pleckstrin homology domain containing J1	1598.9	0.161027	0.0846996	0.0572813	1
ENSGALG00000027415	GRIN2C	glutamate ionotropic receptor NMDA type subunit 2C	98.7667	-0.58846	0.309888	0.0575713	1
ENSGALG00000037387	CLSTN2	calsyntenin 2	1188.94	-0.48506	0.255628	0.0577593	1
ENSGALG00000015778	GABRR1	gamma-aminobutyric acid type A receptor rho1 subunit	15.4611	-1.62494	0.856661	0.0578506	1
ENSGALG00000014372	SLC34A2	solute carrier family 34 member 2	30.9611	-0.929904	0.49028	0.0578704	1
ENSGALG00000054822			158.715	-0.434283	0.229028	0.057934	1
ENSGALG00000050857	PTPN20	FERM and PDZ domain containing 2	42.9245	-1.88965	0.996621	0.0579521	1
ENSGALG00000033183	GABRQ	gamma-aminobutyric acid (GABA) A receptor, theta	6.27471	-2.76991	1.46123	0.0580125	1
ENSGALG00000004282	RCAN3	RCAN family member 3	2078.36	0.216368	0.114204	0.0581484	1
ENSGALG00000025759	TFDP2	transcription factor Dp-2	965.409	0.230081	0.121535	0.0583401	1
ENSGALG00000013085	PTPRO	protein tyrosine phosphatase, receptor type O	59.089	-1.42167	0.751465	0.0585092	1
ENSGALG00000037669	FKBP9	FK506 binding protein 9	10445.7	-0.209468	0.11077	0.0586207	1
ENSGALG00000002225	RFFL	ring finger and FYVE like domain containing E3 ubiquitin protein ligase	800.432	0.27907	0.147618	0.0586935	1
ENSGALG00000034325	RBFOX1	RNA binding protein, fox-1 homolog 1	16.9916	-2.67574	1.41566	0.058744	1
ENSGALG00000004358	AMZ1	archaelysin family metallopeptidase 2	2.51779	-1.80024	0.952784	0.0588309	1
ENSGALG00000005853	HTR2C	5-hydroxytryptamine receptor 2C	9.67824	-1.24463	0.659054	0.0589579	1
ENSGALG00000009368	RGS6	regulator of G-protein signaling 6	58.0545	-0.950698	0.503472	0.0589879	1
ENSGALG00000003767	NKD1	naked cuticle homolog 1	1642.42	0.289143	0.15323	0.0591615	1
ENSGALG00000045305			512.62	-0.462304	0.245002	0.0591686	1
ENSGALG00000006130	STMN3	stathmin 3	57.045	-1.67133	0.885793	0.059185	1
ENSGALG00000029819	SCG2	secretogranin II	104.223	-1.64043	0.869735	0.0592778	1
ENSGALG00000054602			2.08523	3.3984	1.80273	0.0594108	1
ENSGALG00000001698	GABRA1	gamma-aminobutyric acid type A receptor alpha1 subunit	245.598	-0.893145	0.474286	0.0596821	1
ENSGALG00000034438	GNB3	prolyl 3-hydroxylase 3	649.514	-2.01725	1.07145	0.0597364	1
ENSGALG00000054262	ITPRID1	coiled-coil domain containing 129	88.2161	-0.801787	0.426355	0.0600316	1
ENSGALG00000004251	ARR3	arrestin 3	440.391	-2.40674	1.28014	0.0600989	1
ENSGALG00000028912	SCRT2	scratch family transcriptional repressor 2	9.47793	-1.6027	0.852841	0.0602105	1
ENSGALG00000000251	CD79B	CD79b molecule	37.3856	0.745172	0.396623	0.0602727	1
ENSGALG00000020615	STK32C	serine/threonine kinase 32C	61.7239	-0.846929	0.450789	0.0602761	1
ENSGALG00000011116	VRK1	vaccinia related kinase 1	270.337	-0.251115	0.133736	0.0604225	1
ENSGALG00000045684		plasmalemma vesicle associated protein	12358.4	-0.276183	0.14716	0.0605518	1
ENSGALG00000009428	SUSD6	sushi domain containing 6	2894.08	0.211965	0.112991	0.0606613	1
ENSGALG00000011176	SCRN1	secernin 1	833.207	-0.258975	0.13818	0.060904	1
ENSGALG00000035675		coiled-coil domain containing 57	21.6217	-1.17292	0.625993	0.0609736	1
ENSGALG00000012505	LRFN5	leucine rich repeat and fibronectin type III domain containing 5	44.5747	-1.47094	0.785259	0.0610414	1
ENSGALG00000014011	LRMP	lymphoid restricted membrane protein	212.135	0.255084	0.136195	0.0610777	1
ENSGALG00000002313	SLC38A7	solute carrier family 38 member 7	805.642	-0.156081	0.0833559	0.0611418	1
ENSGALG00000023396	ASPHD2	aspartate beta-hydroxylase domain containing 1	35.845	-1.05463	0.563401	0.0612218	1
ENSGALG00000039461	TNFRSF1A	TNF receptor superfamily member 1A	4376.17	0.195852	0.104636	0.0612428	1
ENSGALG00000053989	TRIQK	triple QxxK/R motif containing	36.5206	0.659683	0.352444	0.0612428	1
ENSGALG00000012361	NIN	ninein	307.421	-0.567072	0.303062	0.0613251	1
ENSGALG00000009027	ST6GALNAC3	ST6 N-acetylgalactosaminide alpha-2,6-sialyltransferase 3	361.034	0.331861	0.177391	0.0613735	1
ENSGALG00000004582	MYL2	myosin, light chain 2, regulatory, cardiac, slow	34.6483	-1.11348	0.595209	0.0613821	1
ENSGALG00000046787	NAGPA	N-acetylglucosamine-1-phosphodiester alpha-N-acetylglucosaminidase	358.977	-0.272534	0.145718	0.0614448	1
ENSGALG00000050257			1.93816	-2.83268	1.51485	0.061491	1
ENSGALG00000015624	VCAN	versican	196.698	-0.671364	0.359032	0.061494	1
ENSGALG00000007038	ASTN2	astrotactin 2	66.328	-0.947528	0.50678	0.0615252	1
ENSGALG00000033002	SLC7A3	solute carrier family 7 member 3	505.943	-0.261236	0.139726	0.0615357	1
ENSGALG00000002954	MBTD1	mbt domain containing 1	1398.03	0.170032	0.0909604	0.0615812	1
ENSGALG00000011549	ANKS1B	ankyrin repeat and sterile alpha motif domain containing 1B	110.441	0.474861	0.254132	0.0616835	1
ENSGALG00000023819		heat shock protein 30C-like	2.52381	-1.82971	0.980267	0.0619649	1
ENSGALG00000023411	CD180	CD180 molecule	86.5065	-0.519085	0.278381	0.0622302	1
ENSGALG00000006939	PFKP	phosphofructokinase, platelet	4346.27	-0.28994	0.155588	0.062391	1
ENSGALG00000010664	KIF26B	kinesin family member 26B	70.1742	-0.89923	0.482582	0.0624098	1
ENSGALG00000008240	CFLAR	CASP8 and FADD like apoptosis regulator	1598.96	0.183498	0.0985082	0.0624953	1
ENSGALG00000001714	PUSL1	pseudouridylate synthase-like 1	137.891	0.275531	0.148047	0.0627291	1
ENSGALG00000015233	ATP1B1	ATPase Na+/K+ transporting subunit beta 1	2675.05	-0.505455	0.271699	0.0628358	1
ENSGALG00000023179		contactin associated protein like 4	1.57903	-4.22648	2.2724	0.0628972	1
ENSGALG00000001996		dynein axonemal light intermediate chain 1	81.7363	0.414299	0.222803	0.0629581	1
ENSGALG00000010372	ANGEL1	angel homolog 1	2311.52	0.14829	0.0797593	0.0629967	1
ENSGALG00000002312	TMEM132E	transmembrane protein 132E	200.535	-0.749918	0.403536	0.0631171	1
ENSGALG00000003521	TPM1	tropomyosin 1 (alpha)	62312.2	0.182375	0.0981591	0.0631757	1
ENSGALG00000008544	SLC8A1	solute carrier family 8 member A1	478.62	-0.341858	0.184097	0.0633189	1
ENSGALG00000020745	RHO	rhodopsin	731.487	-2.26965	1.22287	0.0634536	1
ENSGALG00000014861	NIM1K	NIM1 serine/threonine protein kinase	51.1074	-0.703278	0.378993	0.0635035	1
ENSGALG00000031450	MYO7A	myosin VIIA	664.58	-0.520903	0.280753	0.0635428	1
ENSGALG00000016592	PRPS2	phosphoribosyl pyrophosphate synthetase 2	176.356	-0.465018	0.250672	0.0635836	1
ENSGALG00000003536	KLHL11	kelch like family member 11	2061.63	0.122884	0.0663154	0.0638795	1
ENSGALG00000012304	NFKB1	nuclear factor kappa B subunit 1	1339.77	0.145839	0.0787421	0.064009	1
ENSGALG00000021126	SLC2A11L1	solute carrier family 2 member 11-like 1	8.22683	-2.74118	1.4803	0.0640577	1
ENSGALG00000008006	CAPN6	calpain 6	18513.3	0.250537	0.135311	0.0640878	1
ENSGALG00000034821	LMAN1L	lectin, mannose binding 1 like	3264.15	-0.180347	0.0974151	0.0641222	1
ENSGALG00000010026	PPP1CB	protein phosphatase 1 catalytic subunit beta	8356.99	0.198283	0.107178	0.0643077	1
ENSGALG00000004360		low affinity cationic amino acid transporter 2-like	4.84118	2.10918	1.14023	0.0643443	1
ENSGALG00000015215	MAPRE2	microtubule associated protein RP/EB family member 2	5047.67	0.170901	0.0924495	0.0645174	1
ENSGALG00000052084			3.20739	2.55832	1.38412	0.0645537	1
ENSGALG00000006422	KLHL22	kelch like family member 22	632.489	0.184669	0.0999375	0.0646253	1
ENSGALG00000009455	MCMBP	minichromosome maintenance complex binding protein	2142.9	0.141665	0.0766796	0.064675	1
ENSGALG00000035927	ST8SIA5	ST8 alpha-N-acetyl-neuraminide alpha-2,8-sialyltransferase 5	469.434	-0.777103	0.420817	0.0647972	1
ENSGALG00000015268	NUDT12	nudix hydrolase 12	284.873	-0.252034	0.136495	0.0648242	1
ENSGALG00000033960	ADGRB1	adhesion G protein-coupled receptor B1	88.507	-0.713113	0.38621	0.0648287	1
ENSGALG00000047632			131.989	-0.414681	0.224609	0.064858	1
ENSGALG00000047559	DENND2B	suppression of tumorigenicity 5	2845.6	0.311791	0.169059	0.0651433	1
ENSGALG00000007582	DPYSL3	dihydropyrimidinase like 3	2736.18	-0.189161	0.102585	0.065191	1
ENSGALG00000028210		adenine phosphoribosyltransferase-like	4.72377	1.98932	1.0789	0.0652053	1
ENSGALG00000038096	NOS2	nitric oxide synthase 2	108.794	0.350939	0.190378	0.0652726	1
ENSGALG00000006054	CALCA	calcitonin	34.1361	-1.10192	0.598006	0.0653785	1
ENSGALG00000014988	POPDC2	popeye domain containing 2	140.132	0.371877	0.201882	0.0654684	1
ENSGALG00000014206	GABRA2	gamma-aminobutyric acid type A receptor alpha2 subunit	27.5451	-1.67437	0.909113	0.0655093	1
ENSGALG00000000863	DYRK3	dual specificity tyrosine phosphorylation regulated kinase 3	668.395	0.215369	0.117024	0.0657124	1
ENSGALG00000042621	HNF4G	hepatocyte nuclear factor 4 gamma	5.14804	-1.32546	0.72055	0.0658406	1
ENSGALG00000040889	ARMC8	armadillo repeat containing 8	960.192	0.152374	0.0828384	0.0658544	1
ENSGALG00000029983	ANGPT1	angiopoietin 1	739.834	-0.372891	0.202737	0.0658727	1
ENSGALG00000004083	GRIA1	glutamate ionotropic receptor AMPA type subunit 1	218.1	-0.586318	0.318819	0.0659105	1
ENSGALG00000014680		solute carrier family 25 member 33-like	245.386	0.288935	0.157131	0.0659413	1
ENSGALG00000042103	C5H11ORF96	chromosome 5 open reading frame, human C11orf96	675.924	-0.374488	0.203703	0.0660034	1
ENSGALG00000031546		gastric intrinsic factor	509.666	-0.700479	0.381064	0.0660302	1
ENSGALG00000006035	PDE3B	phosphodiesterase 3B	934.614	-0.253824	0.138272	0.0664036	1
ENSGALG00000005057	ADK	adenosine kinase	1117.54	0.225968	0.1231	0.0664091	1
ENSGALG00000009405	GRIA2	glutamate ionotropic receptor AMPA type subunit 2	22.8783	-1.94481	1.05962	0.0664486	1
ENSGALG00000036252	SAP30	Sin3A associated protein 30	359.623	-0.389666	0.2124	0.066567	1
ENSGALG00000011104	GCG	glucagon	23.924	-1.22514	0.668101	0.06669	1
ENSGALG00000026264	MAFA	MAF bZIP transcription factor A	44.8838	-1.59937	0.872291	0.0667242	1
ENSGALG00000005135	SERPINE2	serpin family E member 2	18529	-0.192577	0.105162	0.0670659	1
ENSGALG00000015451	ZNF462	zinc finger protein 462	1051.41	-0.372586	0.203548	0.0671822	1
ENSGALG00000007395		ATP binding cassette subfamily C member 2	1.99576	2.58088	1.4111	0.0674021	1
ENSGALG00000026836		collagen type XVI alpha 1 chain	2432.98	-0.4458	0.244032	0.0677282	1
ENSGALG00000017169	ELMOD1	ELMO domain containing 1	2004.92	0.290803	0.159285	0.0678986	1
ENSGALG00000014528	ENO2	enolase 2	1210.93	-2.11791	1.16016	0.0679207	1
ENSGALG00000013784	CDT1	chromatin licensing and DNA replication factor 1	326.812	-0.371456	0.203526	0.0679859	1
ENSGALG00000002060	TAF15	TATA-box binding protein associated factor 15	1796.35	-0.178828	0.0980715	0.0682362	1
ENSGALG00000001003			2988.56	0.156878	0.0860495	0.0682854	1
ENSGALG00000002407	HYDIN	HYDIN, axonemal central pair apparatus protein	76.4068	-0.664087	0.364329	0.0683386	1
ENSGALG00000015147	ALDH1A1	aldehyde dehydrogenase 1 family member A1	16.799	-2.37935	1.30562	0.0683956	1
ENSGALG00000050931		NAC alpha domain containing	459.694	-0.608458	0.333898	0.0684119	1
ENSGALG00000029301	BMP2	bone morphogenetic protein 2	309.838	-0.502806	0.275921	0.0684123	1
ENSGALG00000035387	TMEM240	transmembrane protein 240	5.8685	-2.21575	1.2164	0.0685215	1
ENSGALG00000008501	KLF7	Kruppel like factor 7	250.657	0.28444	0.156312	0.068806	1
ENSGALG00000009495	FGFR2	fibroblast growth factor receptor 2	5980	0.222084	0.122106	0.0689444	1
ENSGALG00000002563	TPM4	tropomyosin 4	3781.58	0.190671	0.10485	0.068984	1
ENSGALG00000004370	MAP2K6	mitogen-activated protein kinase kinase 6	254.406	-0.296256	0.16292	0.069001	1
ENSGALG00000039696	ENTPD2	ectonucleoside triphosphate diphosphohydrolase 2	1158.64	-0.238209	0.131076	0.0691674	1
ENSGALG00000007550		two pore segment channel 2	272.284	0.249023	0.137049	0.0692119	1
ENSGALG00000035498	INPP5D	inositol polyphosphate-5-phosphatase D	639.585	-0.391758	0.215604	0.0692135	1
ENSGALG00000054937		rho GTPase-activating protein 7-like	267.239	0.543778	0.299272	0.0692167	1
ENSGALG00000030379	LMBR1	limb development membrane protein 1	1353.51	0.230103	0.126708	0.0693698	1
ENSGALG00000015346	NFKBIZ	NFKB inhibitor zeta	73.1061	0.523966	0.288661	0.0694999	1
ENSGALG00000003911	CACNG5	calcium voltage-gated channel auxiliary subunit gamma 5	13.4764	-1.53858	0.8478	0.0695568	1
ENSGALG00000033090	VDR	vitamin D (1,25- dihydroxyvitamin D3) receptor	136.687	-0.298702	0.164632	0.0696225	1
ENSGALG00000014681	PCSK1	proprotein convertase subtilisin/kexin type 1	78.1036	-0.787223	0.434076	0.0697454	1
ENSGALG00000014935	GREB1L	GREB1 like retinoic acid receptor coactivator	91.9187	-0.608222	0.335398	0.0697651	1
ENSGALG00000025864	WTIP	Wilms tumor 1 interacting protein	92.1434	0.461755	0.254681	0.0698205	1
ENSGALG00000027788	CPE	carboxypeptidase E	11892.6	-0.286089	0.157836	0.0698977	1
ENSGALG00000014957	WDR1	WD repeat domain 1	11086.7	0.16609	0.0916442	0.0699342	1
ENSGALG00000037366	GRID1	glutamate ionotropic receptor delta type subunit 1	102.416	-0.532419	0.294071	0.0702161	1
ENSGALG00000041338		tumor suppressor candidate 2	68.2859	0.466545	0.257798	0.0703376	1
ENSGALG00000030250	SV2B	synaptic vesicle glycoprotein 2B	106.848	-2.02276	1.11798	0.0704051	1
ENSGALG00000003732	UCK1	uridine-cytidine kinase 1	1700.18	0.19678	0.108809	0.0705298	1
ENSGALG00000000311	DOCK5	dedicator of cytokinesis 5	529.821	0.378724	0.209489	0.070631	1
ENSGALG00000029795	FAM131A	family with sequence similarity 131 member A	27.5034	-0.77126	0.426875	0.0708	1
ENSGALG00000028822	RNF152	ring finger protein 152	905.924	0.268346	0.148552	0.0708548	1
ENSGALG00000012341	SAV1	salvador family WW domain containing protein 1	3731.62	0.18032	0.0998744	0.0710015	1
ENSGALG00000010998	EFCAB7	EF-hand calcium binding domain 7	283.376	0.248297	0.137539	0.0710294	1
ENSGALG00000024298	ADAMTSL5	ADAMTS like 5	85.6159	0.608348	0.337178	0.0711951	1
ENSGALG00000014904	CLUL1	clusterin like 1	442.074	-2.18517	1.2114	0.0712578	1
ENSGALG00000043143			164.207	-0.831474	0.461338	0.0714968	1
ENSGALG00000010943		sodium voltage-gated channel alpha subunit 1	11.5134	-2.63486	1.46249	0.0716037	1
ENSGALG00000008532	NELFB	negative elongation factor complex member B	1748.29	0.108732	0.0603685	0.0716808	1
ENSGALG00000028345	RHBDL1	rhomboid like 1	12.7914	-1.5851	0.880174	0.0717195	1
ENSGALG00000047357			135.512	-1.30194	0.723156	0.0718032	1
ENSGALG00000048860	GRK1	G protein-coupled receptor kinase 1	5.66048	-3.31852	1.84424	0.0719567	1
ENSGALG00000003986	PITHD1	PITH domain containing 1	535.051	0.2864	0.159283	0.0721681	1
ENSGALG00000004321	OSER1	oxidative stress responsive serine rich 1	810.542	0.221983	0.12347	0.0721979	1
ENSGALG00000017050	SMAD9	SMAD family member 9	407.815	0.398683	0.221808	0.0722689	1
ENSGALG00000008445	SLC24A3	solute carrier family 24 member 3	388.735	-0.407279	0.226638	0.072328	1
ENSGALG00000030534	SYT17	synaptotagmin 17	249.621	-0.306603	0.170674	0.072426	1
ENSGALG00000006738	CDK5RAP1	CDK5 regulatory subunit associated protein 1	1502.2	-0.309807	0.172488	0.0724776	1
ENSGALG00000039403	GRM8	glutamate metabotropic receptor 8	32.7849	-1.68414	0.938252	0.0726576	1
ENSGALG00000016358	PTCHD1	patched domain containing 1	831.826	-0.310453	0.172993	0.0727179	1
ENSGALG00000046731		mucin-22-like	41.3255	-0.875005	0.487966	0.0729463	1
ENSGALG00000051856			2.84307	-3.25316	1.81623	0.0732672	1
ENSGALG00000022909	PTPN3	protein tyrosine phosphatase, non-receptor type 3	220.986	0.270783	0.151256	0.073416	1
ENSGALG00000002318	LVRN	laeverin	1.75035	2.11072	1.1796	0.0735585	1
ENSGALG00000043268	DUSP19	dual specificity phosphatase 19	655.71	0.261238	0.146009	0.0735849	1
ENSGALG00000041255	ADAM12	ADAM metallopeptidase domain 12	555.262	-0.316565	0.176936	0.0735905	1
ENSGALG00000033304	MYBL1	MYB proto-oncogene like 1	53.0003	0.47993	0.268254	0.0736004	1
ENSGALG00000053526	NTF3	neurotrophin 3	136.502	0.391938	0.219135	0.0736843	1
ENSGALG00000047663			8.08817	1.40867	0.788078	0.0738616	1
ENSGALG00000020805	LRRC8D	leucine rich repeat containing 8 family member D	872.296	-0.287073	0.160661	0.0739663	1
ENSGALG00000005998	RRAS	related RAS viral (r-ras) oncogene homolog	2961.76	0.295185	0.165246	0.0740436	1
ENSGALG00000009037	SPTLC3	serine palmitoyltransferase long chain base subunit 3	2.45983	-1.81915	1.02112	0.0748262	1
ENSGALG00000010889	HOOK1	hook microtubule tethering protein 1	87.8346	-0.716346	0.402258	0.0749435	1
ENSGALG00000015117	DRD3	dopamine receptor D3	32.3966	0.483252	0.27174	0.0753439	1
ENSGALG00000009219	C3H1orf95	chromosome 3 C1orf95 homolog	57.956	-0.589276	0.331499	0.0754684	1
ENSGALG00000042551		pleckstrin and Sec7 domain containing	27.962	-0.916371	0.51581	0.0756394	1
ENSGALG00000039554		lactoperoxidase	1.8306	3.02025	1.70006	0.0756423	1
ENSGALG00000047510			8.02356	-2.69914	1.51952	0.0756812	1
ENSGALG00000014225	KCTD8	potassium channel tetramerization domain containing 8	13.9937	-1.60962	0.906268	0.0757162	1
ENSGALG00000006267	TPX2	TPX2, microtubule nucleation factor	1008.93	-0.287241	0.161726	0.0757171	1
ENSGALG00000030396	HMGA1	high mobility group AT-hook 1	182.851	-0.355882	0.20039	0.0757415	1
ENSGALG00000009262	FGB	fibrinogen beta chain	11.4016	-0.764499	0.430657	0.0758658	1
ENSGALG00000016292			1341.17	-0.40761	0.229757	0.0760482	1
ENSGALG00000004514	PDE6G	phosphodiesterase 6G	132.416	-1.69508	0.956266	0.0762939	1
ENSGALG00000025764	FKBP10	FK506 binding protein 10	3002.83	-0.252733	0.142581	0.0763025	1
ENSGALG00000016913	SLAIN1	SLAIN motif family member 1	14.7745	-1.45061	0.818419	0.0763186	1
ENSGALG00000030767		transmembrane protein 68-like	171.671	0.446826	0.25213	0.07636	1
ENSGALG00000009732	PCDH18	protocadherin 18	1199.04	0.431052	0.243326	0.0764784	1
ENSGALG00000007116	CABP1	calcium binding protein 5	90.4933	-2.12926	1.2022	0.0765372	1
ENSGALG00000035960		myosin-7-like 2	54.3765	-0.934127	0.52816	0.0769534	1
ENSGALG00000000505	KCNH6	potassium voltage-gated channel subfamily H member 6	79.4689	-1.35082	0.763765	0.076955	1
ENSGALG00000040954	GPR37	G protein-coupled receptor 37	103.714	-1.24432	0.70376	0.077043	1
ENSGALG00000025735	PDE6H	phosphodiesterase 6H	286.61	-2.11901	1.19883	0.0771343	1
ENSGALG00000006886	DACH2	dachshund family transcription factor 2	1699.69	0.241701	0.13675	0.0771494	1
ENSGALG00000041257	ACVR1C	activin A receptor type 1C	14.1987	-1.09622	0.620229	0.0771548	1
ENSGALG00000011009	SCN2A	sodium voltage-gated channel alpha subunit 2	59.2927	-1.52331	0.862156	0.0772519	1
ENSGALG00000004215	WIPI1	WD repeat domain, phosphoinositide interacting 1	2607.94	0.122987	0.0696226	0.077314	1
ENSGALG00000012464	SOUL	SOUL protein	4095.63	-1.07756	0.610118	0.0773706	1
ENSGALG00000027192	NTS	neurotensin	58.1888	-2.52842	1.4317	0.0773914	1
ENSGALG00000009355		claudin 11	2339.6	0.416701	0.236085	0.0775556	1
ENSGALG00000000613	RAB11B	RAB11B, member RAS oncogene family	13414.5	0.117598	0.0666487	0.0776581	1
ENSGALG00000006190	FHL1	four and a half LIM domains 1	140.451	0.420313	0.238448	0.0779508	1
ENSGALG00000003891	ZNF423	zinc finger protein 423	2705.34	-0.267244	0.151743	0.0782111	1
ENSGALG00000054650		coiled-coil domain-containing protein 180-like	22.8762	0.90977	0.516635	0.0782463	1
ENSGALG00000017119	TNFRSF19	TNF receptor superfamily member 19	593.76	0.33569	0.190662	0.0782972	1
ENSGALG00000043826	ANXA11	annexin A11	7706.61	0.148746	0.0844922	0.0783289	1
ENSGALG00000050226			16.6406	-0.879846	0.499804	0.0783431	1
ENSGALG00000037943	PRKCB	protein kinase C beta	727.292	-0.309399	0.175916	0.0786138	1
ENSGALG00000033589	SYN3	synapsin III	18.9675	-1.04096	0.592129	0.0787488	1
ENSGALG00000042833	MAPK14	mitogen-activated protein kinase 14	2338.44	-0.106398	0.0605259	0.0787674	1
ENSGALG00000033391	ISL2	ISL LIM homeobox 2	3.51104	-1.88388	1.07174	0.0787858	1
ENSGALG00000029811	BMPER	BMP binding endothelial regulator	40.106	0.712915	0.405657	0.0788443	1
ENSGALG00000028627	TIMP3	TIMP metallopeptidase inhibitor 3	8713.55	0.240935	0.137113	0.0788834	1
ENSGALG00000006644		acyl-CoA synthetase long-chain family member 6	316.648	-0.942775	0.537166	0.0792438	1
ENSGALG00000039333	SLC6A20	solute carrier family 6 member 20	1311.15	-1.13229	0.645503	0.0794088	1
ENSGALG00000008546	FGD5	FYVE, RhoGEF and PH domain containing 5	4278.29	0.192294	0.109637	0.0794451	1
ENSGALG00000033279	RAX	retina and anterior neural fold homeobox	26.8609	-2.39613	1.36668	0.0795595	1
ENSGALG00000027126	BLCAP	bladder cancer associated protein	4025.92	0.216185	0.123323	0.0796026	1
ENSGALG00000004204	MINDY2	family with sequence similarity 63 member B	2900.24	0.137481	0.0784888	0.0798423	1
ENSGALG00000003403	ZNF385C	zinc finger protein 385C	488.456	-0.433841	0.247821	0.0800106	1
ENSGALG00000005849	PPDPF	pancreatic progenitor cell differentiation and proliferation factor	6490.14	0.333737	0.190707	0.0801187	1
ENSGALG00000050703		protocadherin beta-15-like	39.6319	-1.85043	1.05772	0.0802111	1
ENSGALG00000028262		prickle planar cell polarity protein 4	375.144	-0.374695	0.214211	0.0802585	1
ENSGALG00000013583	FAM114A1	family with sequence similarity 114 member A1	2586.49	0.18498	0.105792	0.0803732	1
ENSGALG00000026431	SEZ6	seizure related 6 homolog	126.221	-2.25387	1.28905	0.0803831	1
ENSGALG00000010202	ENTPD5	ectonucleoside triphosphate diphosphohydrolase 5	773.216	0.210057	0.12025	0.0806652	1
ENSGALG00000039720	MAP4K3	mitogen-activated protein kinase kinase kinase kinase 3	883.799	0.168254	0.0963691	0.0808235	1
ENSGALG00000048839			10.244	1.80136	1.03239	0.0810117	1
ENSGALG00000045873			3.64349	-2.36842	1.35854	0.0812707	1
ENSGALG00000013980	SLC2A12	solute carrier family 2 member 12	5319.43	0.246422	0.141383	0.0813454	1
ENSGALG00000042744	RGS2	regulator of G-protein signaling 2	2023.95	0.268124	0.153894	0.0814623	1
ENSGALG00000039474	ID4	inhibitor of DNA binding 4, HLH protein	302.78	-0.474556	0.272417	0.0815051	1
ENSGALG00000025842	TPM2	tropomyosin 2	27896	0.250893	0.144024	0.0815052	1
ENSGALG00000039826	CNGA3	cyclic nucleotide gated channel alpha 3	35.7332	-2.08126	1.19499	0.0815695	1
ENSGALG00000050830	SV2A	synaptic vesicle glycoprotein 2A-like	56.9685	-2.04924	1.1767	0.0815933	1
ENSGALG00000039682	HCLS1	hematopoietic cell-specific Lyn substrate 1	886.05	-0.345885	0.198638	0.0816346	1
ENSGALG00000016415	MAP7D2	MAP7 domain containing 2	97.5167	-1.26402	0.725917	0.0816365	1
ENSGALG00000025778	SIRPA	signal-regulatory protein alpha	88.7354	-0.562824	0.323399	0.0817988	1
ENSGALG00000012975	IQSEC3	IQ motif and Sec7 domain 3	95.035	-1.18756	0.682721	0.0819547	1
ENSGALG00000001431	GUCA1A	guanylate cyclase activator 1A	132.956	-2.2639	1.30169	0.0819986	1
ENSGALG00000002021	ZC3H12A	zinc finger CCCH-type containing 12A	852.468	0.224966	0.129354	0.0820084	1
ENSGALG00000016438	MELK	maternal embryonic leucine zipper kinase	149.536	-0.306403	0.176205	0.0820518	1
ENSGALG00000050386			3262.22	0.145663	0.0838046	0.0821876	1
ENSGALG00000017122	SGCG	sarcoglycan gamma	222.139	0.293242	0.168809	0.0823652	1
ENSGALG00000053140		protein NDRG2-like	95.7031	-0.482034	0.277571	0.082456	1
ENSGALG00000046950		dual specificity tyrosine-phosphorylation-regulated kinase 1B-like	36.4569	-0.489654	0.282138	0.0826507	1
ENSGALG00000040754	CYP1C1	cytochrome P450 family 1 subfamily C polypeptide 1	503.927	-0.941343	0.542571	0.0827465	1
ENSGALG00000042357	ARHGAP1	Rho GTPase activating protein 1	3489.95	0.181603	0.104704	0.0828387	1
ENSGALG00000015166	GCNT1	glucosaminyl (N-acetyl) transferase 1, core 2	197.336	-0.355487	0.204994	0.0828945	1
ENSGALG00000008198	TPCN3	two-pore calcium channel 3	280.637	-0.248921	0.143574	0.0829645	1
ENSGALG00000016464	VSNL1	visinin like 1	909.01	-0.572376	0.330144	0.0829685	1
ENSGALG00000044125	MLLT11	myeloid/lymphoid or mixed-lineage leukemia; translocated to, 11	33.1227	-0.8663	0.499832	0.0830635	1
ENSGALG00000006317	ING5	inhibitor of growth family member 5	1178.81	0.1523	0.0878991	0.0831553	1
ENSGALG00000003074		homer scaffolding protein 3	1448.56	-0.22452	0.129619	0.0832465	1
ENSGALG00000050064			8.58259	-3.43108	1.98149	0.0833503	1
ENSGALG00000047662	NR1D1	nuclear receptor subfamily 1 group D member 1	49.2461	-0.681035	0.393375	0.0834055	1
ENSGALG00000047341			37.6621	1.05964	0.612202	0.0834749	1
ENSGALG00000035824	ARSA	arylsulfatase A	1016.36	-0.243544	0.140736	0.0835403	1
ENSGALG00000014737	KIF2A	kinesin heavy chain member 2A	2619.07	0.114484	0.0661575	0.0835445	1
ENSGALG00000011255	MCCC2L	methylcrotonoyl-Coenzyme A carboxylase 2-like	708.733	0.184791	0.106809	0.0836106	1
ENSGALG00000002199	KLHL17	kelch like family member 17	74.4113	-0.367221	0.212267	0.0836309	1
ENSGALG00000052546	HIF3A	hypoxia inducible factor 3 alpha subunit	88.0061	-0.399103	0.230705	0.0836428	1
ENSGALG00000052867	CABP4	calcium binding protein 4	51.0398	-2.13219	1.23448	0.0841335	1
ENSGALG00000017271	ANO2	anoctamin 2	8.94849	-1.72065	0.996255	0.0841469	1
ENSGALG00000038325	CORO7	coronin 7	1961.7	-0.176422	0.102249	0.084453	1
ENSGALG00000006418	PDPK1	3-phosphoinositide dependent protein kinase 1	3180.5	0.130144	0.0754303	0.0844626	1
ENSGALG00000009293	CHN1	chimerin 1	1580.21	0.23434	0.135827	0.0844754	1
ENSGALG00000038084	GNAT2	G protein subunit alpha transducin 2	415.111	-1.97195	1.1438	0.0847021	1
ENSGALG00000035026	SLC22A4	solute carrier family 22 member 4	10.5997	-1.08771	0.631034	0.0847641	1
ENSGALG00000012860	HSD11B1L	hydroxysteroid 11-beta dehydrogenase 1 like	449.17	-0.229721	0.133294	0.0848126	1
ENSGALG00000011802	GSG1	germ cell associated 1	36.9507	-1.98058	1.14965	0.0849295	1
ENSGALG00000015838	MRAP2	melanocortin 2 receptor accessory protein 2	10.8581	-1.24556	0.723153	0.0849978	1
ENSGALG00000009085	MTMR1	myotubularin related protein 1	1208.11	0.128553	0.0746598	0.0850976	1
ENSGALG00000000507	CPNE7	copine VII	6.57351	-1.38485	0.804298	0.0851028	1
ENSGALG00000031895	SDK2	sidekick cell adhesion molecule 2	1510.59	-0.613007	0.356081	0.0851532	1
ENSGALG00000036566		Rho GTPase activating protein 20-like	592.664	0.22896	0.133012	0.0851871	1
ENSGALG00000035743		ATPase secretory pathway Ca2+ transporting 2	12.8278	-0.887658	0.515746	0.08523	1
ENSGALG00000002201	PPL	periplakin	420.821	-0.745898	0.433385	0.0852328	1
ENSGALG00000039452	GJA5	gap junction protein alpha 5	9754.19	-0.439997	0.255797	0.0854136	1
ENSGALG00000034337	RHPN1	rhophilin Rho GTPase binding protein 1	566.095	-0.403337	0.234671	0.0856631	1
ENSGALG00000005421		testis expressed 2-like	25.1346	-1.17833	0.686091	0.0858958	1
ENSGALG00000012190	TMEM163	transmembrane protein 163	23.8641	-1.98157	1.15437	0.0860555	1
ENSGALG00000027242	TTF1	transcription termination factor 1	802.501	0.169336	0.0986769	0.0861497	1
ENSGALG00000009884	SYT14	synaptotagmin 14	14.1426	-1.43824	0.838324	0.0862329	1
ENSGALG00000013173	PYROXD1	pyridine nucleotide-disulphide oxidoreductase domain 1	189.326	-0.241257	0.14066	0.086311	1
ENSGALG00000041522	CLCF1	cardiotrophin-like cytokine factor 1	52.0764	-0.607695	0.354481	0.0864692	1
ENSGALG00000011098	TAF5L	TATA-box binding protein associated factor 5 like	1110.49	0.123016	0.071786	0.0865924	1
ENSGALG00000046729		macrophage mannose receptor 1-like	196.688	0.539033	0.314577	0.0866178	1
ENSGALG00000000336	PPP1R12B	protein phosphatase 1 regulatory subunit 12B	2869.45	0.267184	0.156017	0.0867985	1
ENSGALG00000015096	SH3GL2	SH3 domain containing GRB2 like 2, endophilin A1	218.605	-1.09218	0.637838	0.0868395	1
ENSGALG00000029151	ISLR2	immunoglobulin superfamily containing leucine rich repeat 2	29.0009	-1.31012	0.765226	0.0868839	1
ENSGALG00000028682	CBLN2	cerebellin 2 precursor	13.9779	-2.76432	1.6154	0.0870387	1
ENSGALG00000043129	DEDD	death effector domain containing	1147.21	-0.151179	0.0883659	0.0871125	1
ENSGALG00000022718	FUT4	fucosyltransferase 4	29.4307	-0.552509	0.323094	0.0872551	1
ENSGALG00000051831			21.1613	-1.03305	0.604237	0.087327	1
ENSGALG00000005855	CA5B	carbonic anhydrase 5A	1599	0.245565	0.143671	0.0874105	1
ENSGALG00000011541	BIN1	bridging integrator 1	1285.81	-0.177682	0.10396	0.0874275	1
ENSGALG00000001626		urotensin 2 receptor	9.93324	-1.1946	0.699028	0.0874624	1
ENSGALG00000037975	CA3B	carbonic anhydrase 3B	12.0546	-1.3502	0.79012	0.0874774	1
ENSGALG00000008896	PPP1R1C	protein phosphatase 1 regulatory inhibitor subunit 1C	274.817	0.734263	0.429893	0.0876336	1
ENSGALG00000010303		epoxide hydrolase 1-like	159.777	-0.48468	0.283947	0.0878329	1
ENSGALG00000007713	CD300LG	CD300 molecule like family member g	688.831	-0.433322	0.253951	0.0879489	1
ENSGALG00000023601		D-beta-hydroxybutyrate dehydrogenase, mitochondrial-like	59.6079	-1.34021	0.785655	0.0880368	1
ENSGALG00000010554	RMDN2	regulator of microtubule dynamics 2	779.472	0.208266	0.122092	0.0880428	1
ENSGALG00000010857	DAB1	DAB1, reelin adaptor protein	609.991	-0.435135	0.255098	0.0880533	1
ENSGALG00000000217	PPFIA4	PTPRF interacting protein alpha 4	62.5649	-1.40795	0.825623	0.0881341	1
ENSGALG00000015443	FKTN	fukutin	352.464	0.288979	0.169526	0.0882641	1
ENSGALG00000041510	DUOX2	dual oxidase 1	10.5294	-0.832615	0.488907	0.0885661	1
ENSGALG00000038543	KCNH7	potassium voltage-gated channel subfamily H member 7	10.261	-1.71113	1.00486	0.0885954	1
ENSGALG00000009361	GUCY1B1	guanylate cyclase 1 soluble subunit beta	1486.37	0.20177	0.118562	0.0887915	1
ENSGALG00000008348	PDIA3	protein disulfide isomerase family A member 3	19685.9	-0.124103	0.0729603	0.0889488	1
ENSGALG00000040424	SCNN1A	sodium channel epithelial 1 alpha subunit	15.626	-0.692169	0.406989	0.0889977	1
ENSGALG00000030377	MDFI	MyoD family inhibitor	35.7716	-0.509638	0.299711	0.0890495	1
ENSGALG00000030096		podoplanin	415.899	0.489069	0.287664	0.0891046	1
ENSGALG00000010616	PTPN21	protein tyrosine phosphatase, non-receptor type 21	802.761	0.365057	0.21493	0.0894142	1
ENSGALG00000005401	WNT9A	Wnt family member 9A	126.764	0.662879	0.390319	0.0894505	1
ENSGALG00000009823	PTPRE	protein tyrosine phosphatase, receptor type E	445.11	0.211345	0.124501	0.0895951	1
ENSGALG00000053198		filamin A interacting protein 1 like	2.3612	2.31678	1.36498	0.089639	1
ENSGALG00000030492	ASCL2	achaete-scute family bHLH transcription factor 2	1.74827	2.41018	1.42027	0.0896982	1
ENSGALG00000007533	NPEPL1	aminopeptidase-like 1	1648.1	0.131425	0.077481	0.0898431	1
ENSGALG00000052920			4.57711	2.25474	1.32995	0.0900075	1
ENSGALG00000011816	ENGASE	endo-beta-N-acetylglucosaminidase	1269.5	0.34368	0.20279	0.0901209	1
ENSGALG00000004875	PEMT	phosphatidylethanolamine N-methyltransferase	2391.46	0.134912	0.0796144	0.0901581	1
ENSGALG00000004369	PYGO1	pygopus family PHD finger 1	205.266	0.210378	0.124251	0.090423	1
ENSGALG00000042129		chromatin target of PRMT1	1094.47	-0.204845	0.121088	0.090702	1
ENSGALG00000009512	TFPI2	tissue factor pathway inhibitor 2	25141.5	0.243617	0.144032	0.0907584	1
ENSGALG00000026077	ALDOC	aldolase, fructose-bisphosphate C	9111.91	-0.419332	0.247981	0.0908394	1
ENSGALG00000012446	ELFN2	extracellular leucine rich repeat and fibronectin type III domain containing 2	22.4302	-1.50623	0.891258	0.0910262	1
ENSGALG00000053000	DNAAF9	chromosome 4 open reading frame, human C20orf194	1618.69	0.292872	0.173316	0.0910628	1
ENSGALG00000021074	MYOC	myocilin	91.8653	-0.705564	0.417658	0.0911554	1
ENSGALG00000021598		arylacetamide deacetylase like 3C	212.686	-0.959758	0.568281	0.0912426	1
ENSGALG00000005713	NCKIPSD	NCK interacting protein with SH3 domain	587.699	-0.281285	0.166563	0.0912648	1
ENSGALG00000010323	BATF	basic leucine zipper ATF-like transcription factor	38.384	0.774465	0.45875	0.0913719	1
ENSGALG00000017047	SUPT20H	SPT20 homolog, SAGA complex component	1052.38	0.130382	0.0772526	0.0914608	1
ENSGALG00000048306			55.6809	-0.424298	0.251406	0.0914693	1
ENSGALG00000041604	NPTXR	neuronal pentraxin receptor	93.044	-0.571837	0.338849	0.0914911	1
ENSGALG00000044599		E3 SUMO-protein ligase RanBP2-like	54.8561	0.730213	0.432837	0.0915963	1
ENSGALG00000002108		envoplakin	82.7197	-0.648114	0.384472	0.091849	1
ENSGALG00000036645	KIF15	kinesin family member 15	796.305	-0.479986	0.284954	0.0920972	1
ENSGALG00000004398	CARD11	caspase recruitment domain family member 11	303.562	-0.428399	0.254492	0.0923077	1
ENSGALG00000001666	RPAIN	RPA interacting protein	415.316	0.227442	0.135125	0.0923358	1
ENSGALG00000002958	DNER	delta/notch like EGF repeat containing	200.159	-0.897559	0.533494	0.0924882	1
ENSGALG00000000990	SRSF6	serine and arginine rich splicing factor 6	3918.9	-0.196538	0.11684	0.0925466	1
ENSGALG00000004885	SLC24A5	solute carrier family 24 member 5	333.819	-0.630504	0.374872	0.0925848	1
ENSGALG00000041346	CXCL12	C-X-C motif chemokine ligand 12	6816.27	0.216618	0.128804	0.0926155	1
ENSGALG00000015004	RIOK3	RIO kinase 3	1323.83	-0.14714	0.0875307	0.0927612	1
ENSGALG00000008297	SEMA4B	semaphorin 4B	358.887	-0.314844	0.187317	0.0928	1
ENSGALG00000017076	B3GLCT	beta 3-glucosyltransferase	1448.75	0.161254	0.0959471	0.0928296	1
ENSGALG00000030125	ANKRD10	ankyrin repeat domain 10	715.313	0.208852	0.124299	0.0929088	1
ENSGALG00000016522	PPEF1	protein phosphatase with EF-hand domain 1	51.8552	-2.21662	1.31936	0.0929446	1
ENSGALG00000006325		netrin-4-like	552.148	0.313171	0.18647	0.0930611	1
ENSGALG00000006626	PDE6C	phosphodiesterase 6C	142.805	-2.40488	1.43202	0.0930828	1
ENSGALG00000005147	AMY1A	amylase, alpha 1A; hepatic	4938.87	-0.166016	0.0988588	0.0930882	1
ENSGALG00000005319	CDH8	cadherin 8	58.5194	-1.03251	0.614844	0.0930932	1
ENSGALG00000028830		cilia and flagella associated protein 73	34.8578	-0.674837	0.401997	0.0932079	1
ENSGALG00000001696	SAG	S-antigen visual arrestin	286.66	-2.06566	1.23103	0.0933491	1
ENSGALG00000050750	NRN1L	neuritin 1 like	29.5366	-1.44387	0.860691	0.0934304	1
ENSGALG00000000469	ADRA1A	adrenoceptor alpha 1A	13.2702	-0.97241	0.579808	0.093518	1
ENSGALG00000040938	NLGN1	neuroligin 1	102.784	-0.559986	0.333991	0.093611	1
ENSGALG00000042318		nyctalopin-like	2.98637	-4.08962	2.43937	0.0936384	1
ENSGALG00000014575	SEPHS2L	selenophosphate synthetase 2-like	1435.51	0.153215	0.0914015	0.0936822	1
ENSGALG00000032980	DLGAP3	DLG associated protein 3	20.871	-1.52152	0.907724	0.0937003	1
ENSGALG00000008122	SLC39A13	solute carrier family 39 member 13	7628.29	0.183929	0.109788	0.093873	1
ENSGALG00000003933	QSOX1	quiescin Q6 sulfhydryl oxidase 1	2143.75	-0.615592	0.36745	0.0938738	1
ENSGALG00000012877	CREB3L2	cAMP responsive element binding protein 3 like 2	1419.46	0.15788	0.0943224	0.094163	1
ENSGALG00000023661		dihydrouridine synthase 4 like	329.432	0.271763	0.162362	0.0941691	1
ENSGALG00000007174	TNFSF15	tumor necrosis factor superfamily member 15	181.057	-0.387331	0.231452	0.0942318	1
ENSGALG00000033811	PTPRN	protein tyrosine phosphatase, receptor type N	93.1842	-0.804369	0.480697	0.0942606	1
ENSGALG00000016283	BEND6	BEN domain containing 6	122.81	-0.537927	0.321497	0.0942884	1
ENSGALG00000040672	IGFBP4	insulin like growth factor binding protein 4	4172.36	-0.301564	0.180266	0.0943501	1
ENSGALG00000003987	TRAF4	TNF receptor associated factor 4	56.5776	0.803517	0.480379	0.0943917	1
ENSGALG00000028207		zinc finger B-box domain containing	2.0514	-3.05112	1.82476	0.0945114	1
ENSGALG00000008631	AXL	AXL receptor tyrosine kinase	3233.1	0.151909	0.0908633	0.0945555	1
ENSGALG00000011544	BCL2L14	BCL2 like 14	24.1585	-0.699079	0.418221	0.0946119	1
ENSGALG00000041408			131.592	-0.49471	0.296149	0.0948246	1
ENSGALG00000012277	MAFF	MAF bZIP transcription factor F	1402.48	0.286716	0.17167	0.0948893	1
ENSGALG00000047526		proto-oncogene Mas-like	71.1229	-0.515932	0.308979	0.0949594	1
ENSGALG00000030687	LGI3	leucine rich repeat LGI family member 3	62.9973	-1.38752	0.830985	0.0949742	1
ENSGALG00000015630	EDIL3	EGF like repeats and discoidin domains 3	1185.24	-0.268164	0.160632	0.0950317	1
ENSGALG00000001900	PHF24	PHD finger protein 24	24.5148	-2.30263	1.37979	0.0951517	1
ENSGALG00000010165	TCTE1	t-complex-associated-testis-expressed 1	22.5734	-0.533959	0.320063	0.0952578	1
ENSGALG00000023303	SIX2	SIX homeobox 2	1835.78	-0.335564	0.201196	0.0953471	1
ENSGALG00000000681	PAK1	p21 (RAC1) activated kinase 1	1991.69	-0.218227	0.130847	0.0953554	1
ENSGALG00000006473	PLXNA4	plexin A4	259.253	-0.628452	0.376824	0.0953632	1
ENSGALG00000050145	FIS1	fission, mitochondrial 1	187.006	-0.410661	0.246404	0.09559	1
ENSGALG00000012004	PRSS12	protease, serine 12	604.699	0.319068	0.191453	0.0956008	1
ENSGALG00000004727	ULK2	unc-51 like autophagy activating kinase 2	2722.65	0.156426	0.0938697	0.0956311	1
ENSGALG00000007758	OSBP2	oxysterol binding protein 2	645.529	-0.286966	0.172243	0.0957031	1
ENSGALG00000016995	MED4	mediator complex subunit 4	343.695	0.228343	0.137057	0.0957036	1
ENSGALG00000008604	TMEM255A	transmembrane protein 255A	170.608	-0.618163	0.371247	0.0958926	1
ENSGALG00000008229	ALDH7A1	aldehyde dehydrogenase 7 family member A1	3649.67	-0.119108	0.0715361	0.0959107	1
ENSGALG00000034967	GDPD5	glycerophosphodiester phosphodiesterase domain containing 5	245.806	-0.403617	0.242435	0.0959433	1
ENSGALG00000054999			592.069	-0.384078	0.2307	0.0959453	1
ENSGALG00000028140	CNTFR	ciliary neurotrophic factor receptor	41.2923	-0.936454	0.562538	0.0959736	1
ENSGALG00000005294	PPFIBP2	PPFIA binding protein 2	1628.45	0.292497	0.175892	0.0963262	1
ENSGALG00000030712	COL2A1	collagen type II alpha 1 chain	2727.72	-1.02453	0.616126	0.0963423	1
ENSGALG00000005632	IRAG1	murine retrovirus integration site 1 homolog	3269.71	0.325858	0.196021	0.0964393	1
ENSGALG00000000731	THEMIS2	thymocyte selection associated family member 2	135.9	-0.442328	0.266163	0.0965384	1
ENSGALG00000006542	ESYT2	extended synaptotagmin 2	2249.95	0.19819	0.119267	0.0965665	1
ENSGALG00000041404	SALL3	spalt like transcription factor 3	11.542	-2.68499	1.61628	0.0966697	1
ENSGALG00000009507	PLEKHH1	pleckstrin homology, MyTH4 and FERM domain containing H1	148.29	-0.920923	0.554498	0.0967491	1
ENSGALG00000003803	DAB2	DAB2, clathrin adaptor protein	1860.91	0.225362	0.135809	0.0970338	1
ENSGALG00000001383	HTR4	5-hydroxytryptamine receptor 4	113.907	0.436913	0.263304	0.0970453	1
ENSGALG00000054797			20.5706	-2.2115	1.33315	0.0971447	1
ENSGALG00000041923	ESPL1	extra spindle pole bodies like 1, separase	338.238	-0.401665	0.24218	0.0972084	1
ENSGALG00000003432	AGXT2	alanine--glyoxylate aminotransferase 2	37.6662	0.787134	0.474609	0.0972188	1
ENSGALG00000042375		ATP-dependent DNA helicase Q4-like	91.4155	-0.474977	0.286421	0.0972534	1
ENSGALG00000019719	KRT24	keratin 24	1512.31	0.26452	0.15957	0.0973754	1
ENSGALG00000014226	KIAA0930	KIAA0930	810.016	0.180664	0.109038	0.0975393	1
ENSGALG00000037744	CACNA1S	calcium voltage-gated channel subunit alpha1 S	9.45496	-0.952134	0.575033	0.0977642	1
ENSGALG00000031896	GSE1	Gse1 coiled-coil protein	614.831	-0.369005	0.223015	0.0980011	1
ENSGALG00000017238	GRM5	glutamate receptor, metabotropic 5	64.1881	-0.556984	0.33691	0.0982883	1
ENSGALG00000008469		serine peptidase inhibitor, Kunitz type 1	3214.45	-0.233364	0.141213	0.0984193	1
ENSGALG00000042177	GPR182	G protein-coupled receptor 182	173.409	-0.393404	0.238099	0.0984792	1
ENSGALG00000022980	CDKN1B	cyclin dependent kinase inhibitor 1B	2615.71	0.106434	0.0644277	0.0985374	1
ENSGALG00000006543	PFKL	phosphofructokinase, liver type	1239.31	-0.414401	0.250943	0.0986619	1
ENSGALG00000011783	HIST1H111R	Gallus gallus histone cluster 1, H1.11L (similar to human histone cluster 1, class H1 genes) (HIST1H111L), mRNA.	4.90573	-1.67725	1.01582	0.0987105	1
ENSGALG00000040269			78.7359	-0.359389	0.217877	0.0990444	1
ENSGALG00000034575	MRI1	methylthioribose-1-phosphate isomerase 1	236.661	-0.329463	0.199737	0.0990487	1
ENSGALG00000000589	BTN1A1	butyrophilin subfamily 1 member A1	225.838	-0.29212	0.177118	0.0990858	1
ENSGALG00000032590	NDE1	nudE neurodevelopment protein 1	630.659	0.217012	0.131585	0.0991043	1
ENSGALG00000037787	MEF2D	myocyte enhancer factor 2D	1199.74	-0.375982	0.228007	0.0991494	1
ENSGALG00000037241	KCNAB2	potassium voltage-gated channel subfamily A regulatory beta subunit 2	325.58	-0.382161	0.231947	0.0994303	1
ENSGALG00000042062	HMX1	H6 family homeobox 1	4.53325	-1.90947	1.15968	0.0996499	1
ENSGALG00000023172		low-density lipoprotein receptor-related protein 2-like	303.36	0.403304	0.245007	0.0997448	1
ENSGALG00000033885	RAP1GAP2	RAP1 GTPase activating protein 2	163.871	-0.633256	0.38482	0.099848	1
ENSGALG00000014984	F2RL1	F2R like trypsin receptor 1	325.439	-0.49996	0.303835	0.0998664	1
ENSGALG00000022926	GPR162	G protein-coupled receptor 162	1672.74	0.127902	0.077738	0.0999082	1
ENSGALG00000039690	STMN2	stathmin 2	69.1177	-1.30627	0.794127	0.0999868	1
ENSGALG00000009621	ACTB	actin, beta	224644	0.180863	0.109977	0.100063	1
ENSGALG00000005034	ACAD9	acyl-CoA dehydrogenase family member 9	4179.87	0.16034	0.0974981	0.100063	1
ENSGALG00000012006	RTN1	reticulon 1	1123.75	-0.537639	0.327048	0.100194	1
ENSGALG00000036042			35.8995	-0.552444	0.336118	0.100258	1
ENSGALG00000010461	EBF3	early B cell factor 3	203.487	-0.276669	0.168411	0.100421	1
ENSGALG00000013803	ADGRG6	adhesion G protein-coupled receptor G6	96.2041	-0.408864	0.248916	0.10047	1
ENSGALG00000043451	DNAL4	dynein axonemal light chain 4	683.668	0.196426	0.119598	0.100509	1
ENSGALG00000029235	CPNE4	copine 4	42.978	-1.24024	0.755588	0.100709	1
ENSGALG00000030719	CLMN	calmin	2146.61	0.290279	0.176871	0.100758	1
ENSGALG00000043139	SYT7	synaptotagmin VII	27.052	-1.18826	0.724277	0.100877	1
ENSGALG00000041533	SLC11A2	solute carrier family 11 (proton-coupled divalent metal ion transporters), member 2	898.63	-0.253113	0.154407	0.10116	1
ENSGALG00000043831	LRRC73	leucine rich repeat containing 73	233.854	-0.850694	0.519135	0.101281	1
ENSGALG00000004665	KPNA7	karyopherin subunit alpha 7	2.31148	-2.53144	1.54484	0.101288	1
ENSGALG00000015305	NR2E1	nuclear receptor subfamily 2 group E member 1	158.433	-0.998496	0.609626	0.101446	1
ENSGALG00000050983			376.267	0.256995	0.156915	0.101464	1
ENSGALG00000012966	ZBTB2	zinc finger and BTB domain containing 2	1082.84	0.15749	0.0961615	0.101472	1
ENSGALG00000010835	DTX4	deltex E3 ubiquitin ligase 4	2728.87	0.190197	0.116142	0.101498	1
ENSGALG00000008539	ALG12	ALG12, alpha-1,6-mannosyltransferase	1860.68	-0.160963	0.0982904	0.1015	1
ENSGALG00000036288	OAZ2	ornithine decarboxylase antizyme 2	6888.19	0.262015	0.160023	0.101555	1
ENSGALG00000052026		serine peptidase inhibitor, Kazal type 2 (acrosin-trypsin inhibitor)	456.249	0.691855	0.422587	0.101591	1
ENSGALG00000002183	PRR16	proline rich 16	128.039	0.274405	0.167623	0.101623	1
ENSGALG00000004704	TDRD12	tudor domain containing 12	0.555202	-3.4847	2.12877	0.10164	1
ENSGALG00000023632		zinc finger protein 282-like	539.799	-0.193923	0.118511	0.101772	1
ENSGALG00000007955	SLC16A5	solute carrier family 16 member 5	5.90428	-1.32737	0.81121	0.101781	1
ENSGALG00000010935	PTPRQ	protein tyrosine phosphatase, receptor type Q	15.2417	1.08184	0.661473	0.101945	1
ENSGALG00000004244	TTPAL	alpha tocopherol transfer protein like	534.847	0.172057	0.105227	0.102029	1
ENSGALG00000053765		parathymosin	21818	0.130664	0.079927	0.102092	1
ENSGALG00000041577	ITGA4	integrin subunit alpha 4	543.218	0.293262	0.179414	0.102143	1
ENSGALG00000038355	GDF5	growth differentiation factor 5	5.84566	-1.89102	1.15706	0.102188	1
ENSGALG00000002303	LRIT1	leucine rich repeat, Ig-like and transmembrane domains 1	54.7068	-2.15501	1.31934	0.102385	1
ENSGALG00000007042	CCDC40	coiled-coil domain containing 40	22.1024	-0.633963	0.388184	0.102438	1
ENSGALG00000006997	BRINP1	BMP/retinoic acid inducible neural specific 1	48.6757	-1.95727	1.1987	0.102505	1
ENSGALG00000001639	MTF1	metal regulatory transcription factor 1	644.263	0.172696	0.105811	0.102653	1
ENSGALG00000007269	GABRA3	gamma-aminobutyric acid type A receptor alpha3 subunit	9.37709	-1.87321	1.14791	0.102711	1
ENSGALG00000043930		tigger transposable element-derived protein 3-like	100.692	-0.435831	0.267128	0.102776	1
ENSGALG00000012454	CYTH4	cytohesin 4	370.764	-0.276928	0.169747	0.102803	1
ENSGALG00000011164		chimerin 2	2294.57	0.157364	0.0964617	0.102814	1
ENSGALG00000003805		protein kinase, cGMP-dependent, type I	1815.07	0.227774	0.139631	0.102836	1
ENSGALG00000010371	FAM13A	family with sequence similarity 13 member A	1305.27	-0.220276	0.135039	0.102847	1
ENSGALG00000005903	NRIP3	nuclear receptor interacting protein 2	93.6446	-1.27485	0.781548	0.102851	1
ENSGALG00000038769	USH1G	USH1 protein network component sans	6.73283	-3.55436	2.1793	0.102898	1
ENSGALG00000038420	HSF2	heat shock transcription factor 2	1232.29	-0.116547	0.0714715	0.102957	1
ENSGALG00000009612	TGFB2	transforming growth factor beta 2	508.358	-0.390931	0.239826	0.103089	1
ENSGALG00000048310			1.40415	-2.40995	1.47891	0.103197	1
ENSGALG00000017022	ALG11	ALG11, alpha-1,2-mannosyltransferase	423.559	-0.219843	0.134936	0.103262	1
ENSGALG00000034453	SAMD11	sterile alpha motif domain containing 11	353.881	-0.566919	0.348009	0.103306	1
ENSGALG00000001191	MEOX1	mesenchyme homeobox 1	3.05984	-1.71785	1.05485	0.103415	1
ENSGALG00000012956	TMTC1	transmembrane and tetratricopeptide repeat containing 1	5057.37	0.205495	0.126238	0.103559	1
ENSGALG00000011291	NR1D2	nuclear receptor subfamily 1 group D member 2	1819.36	-0.221908	0.136329	0.10358	1
ENSGALG00000003354	KCNH4	potassium voltage-gated channel subfamily H member 4	3.39564	-2.15059	1.32178	0.10373	1
ENSGALG00000006009		podocalyxin like 2	1313.66	-0.402352	0.247317	0.103766	1
ENSGALG00000039772	RGS7	regulator of G-protein signaling 7	27.8435	-1.36026	0.836819	0.104052	1
ENSGALG00000051325		histone cluster 1 H3 family member a	15.3008	0.843694	0.519508	0.10437	1
ENSGALG00000049710			9.66425	2.48028	1.52808	0.104559	1
ENSGALG00000032868	AHCYL2	adenosylhomocysteinase like 2	1848.96	-0.462978	0.285248	0.104573	1
ENSGALG00000032028	SERTM1	serine rich and transmembrane domain containing 1	76.6047	-0.521533	0.32134	0.104591	1
ENSGALG00000010412	WWTR1	WW domain containing transcription regulator 1	1509.46	0.112776	0.069492	0.104619	1
ENSGALG00000015854	PGM3	phosphoglucomutase 3	752.554	-0.15552	0.0958576	0.104716	1
ENSGALG00000001169	CRB2	crumbs 2, cell polarity complex component	190.758	-0.905328	0.558272	0.104876	1
ENSGALG00000032660	IFNGR2	interferon gamma receptor 2 (interferon gamma transducer 1)	4205.19	0.142589	0.087942	0.104933	1
ENSGALG00000053641		circadian associated repressor of transcription	27.7871	-0.625066	0.385539	0.104958	1
ENSGALG00000046862	UBE2Q2	ubiquitin conjugating enzyme E2 Q2	1804.7	0.140302	0.0865999	0.105207	1
ENSGALG00000048459	GAREM2	GRB2 associated regulator of MAPK1 subtype 2	23.4678	-0.748197	0.461894	0.105266	1
ENSGALG00000041491	ACKR4	atypical chemokine receptor 4	98.6595	0.485664	0.299989	0.105461	1
ENSGALG00000037286	VIL1	villin 1	43.9016	-1.21564	0.75096	0.105494	1
ENSGALG00000008952	NOXA1	NADPH oxidase activator 1	34.319	-0.642637	0.397077	0.105573	1
ENSGALG00000005128	PTPDC1	protein tyrosine phosphatase domain containing 1	114.749	0.370016	0.228631	0.105577	1
ENSGALG00000029197	KIRREL3	kin of IRRE like 3 (Drosophila)	114.128	-0.864742	0.534408	0.105635	1
ENSGALG00000010363	HERC3	HECT and RLD domain containing E3 ubiquitin protein ligase 3	1910.67	-0.13866	0.0857134	0.105724	1
ENSGALG00000046375	SULT6B1	sulfotransferase family, cytosolic, 6B, member 1	24.2593	0.693312	0.42874	0.105858	1
ENSGALG00000007666	KCNIP2	potassium voltage-gated channel interacting protein 2	67.6842	-1.43705	0.889603	0.106227	1
ENSGALG00000002081	MMP28	matrix metallopeptidase 28	1115.1	-0.205751	0.12738	0.106256	1
ENSGALG00000037301	ACVR1	activin A receptor type 1	5960.29	0.156633	0.0969887	0.106319	1
ENSGALG00000045312	SEMA6C	semaphorin 6C	237.835	-0.439278	0.272026	0.106346	1
ENSGALG00000043885	CFAP45	cilia and flagella associated protein 45	3.34106	-1.66763	1.03275	0.106366	1
ENSGALG00000001463	PDIK1L	PDLIM1 interacting kinase 1 like	164.272	0.28095	0.174016	0.106419	1
ENSGALG00000011715	HSPA2	heat shock 70kDa protein 2	5999.87	0.308058	0.190817	0.106438	1
ENSGALG00000008485	CCNYL1	cyclin Y like 1	1907.2	0.2015	0.124857	0.106562	1
ENSGALG00000032098	ARTN	artemin	8.21698	-1.12912	0.699653	0.106565	1
ENSGALG00000054505			291.172	-0.236008	0.146274	0.106644	1
ENSGALG00000008950	EHD4	EH domain containing 4	774.631	0.206595	0.128052	0.106665	1
ENSGALG00000040436	GAD2	glutamate decarboxylase 2	57.4704	-2.27301	1.40965	0.10686	1
ENSGALG00000004270	ALDH1A2	aldehyde dehydrogenase 1 family member A2	25924.6	-0.281921	0.174841	0.106867	1
ENSGALG00000015628	MSANTD1	Myb/SANT DNA binding domain containing 1	144.151	-0.359756	0.223138	0.106906	1
ENSGALG00000003540	CEP95	centrosomal protein 95	299.928	-0.255091	0.158235	0.106939	1
ENSGALG00000040905	NTAN1	N-terminal asparagine amidase	740.289	0.187645	0.116481	0.107191	1
ENSGALG00000009111	HAUS2	HAUS augmin like complex subunit 2	730.073	0.367897	0.228671	0.10765	1
ENSGALG00000008734	PCSK2	proprotein convertase subtilisin/kexin type 2	985.499	-0.305607	0.190008	0.107749	1
ENSGALG00000041236	CBX7	chromobox homolog 7	83.3884	0.330338	0.205421	0.107813	1
ENSGALG00000008635		secreted frizzled-related protein 2-like	6.41779	1.62251	1.0091	0.107863	1
ENSGALG00000002086	RASL10B	RAS like family 10 member B	234.795	-0.326064	0.202904	0.108058	1
ENSGALG00000027591	TSC22D2	TSC22 domain family member 2	1707.76	-0.144259	0.0897846	0.108114	1
ENSGALG00000015375	PLCXD2	phosphatidylinositol specific phospholipase C X domain containing 2	113.36	-0.947742	0.590123	0.108272	1
ENSGALG00000042365	CARD10	caspase recruitment domain family member 10	63.3185	-0.436447	0.271776	0.108295	1
ENSGALG00000010342	OTOGL	otogelin-like	41.1418	-0.49848	0.310413	0.108304	1
ENSGALG00000002043			485.468	-0.236373	0.147218	0.108362	1
ENSGALG00000006681	BRSK1	BR serine/threonine kinase 1	58.1681	-0.92369	0.575335	0.108388	1
ENSGALG00000010497	SLC29A4	solute carrier family 29 member 4	103.416	0.378737	0.23591	0.108399	1
ENSGALG00000001780	PROC	protein C, inactivator of coagulation factors Va and VIIIa	2.3514	1.94365	1.21068	0.108404	1
ENSGALG00000049378			7.26202	-0.918597	0.57243	0.108553	1
ENSGALG00000031275	TUBB6	tubulin beta 6 class V	4981.32	0.153567	0.0957315	0.108682	1
ENSGALG00000012145	TBPL2	TATA-box binding protein like 2	2.75544	2.16089	1.34722	0.108721	1
ENSGALG00000017358	YWHAG	tyrosine 3-monooxygenase/tryptophan 5-monooxygenase activation protein gamma	3090.67	-0.248372	0.154849	0.108722	1
ENSGALG00000000585	MYL4	myosin, light chain 4, alkali; atrial, embryonic	2169.61	0.374984	0.233833	0.108794	1
ENSGALG00000000667	EDN2	endothelin 2	946.463	0.259324	0.161733	0.108846	1
ENSGALG00000001289		SHC (Src homology 2 domain containing) transforming protein 2	336.21	0.233395	0.145582	0.108893	1
ENSGALG00000006221	KIF1A	kinesin family member 1A	755.581	-0.68311	0.426095	0.108893	1
ENSGALG00000007115	ASB7	ankyrin repeat and SOCS box containing 7	382.334	0.210418	0.131364	0.109202	1
ENSGALG00000001331	ST14	suppression of tumorigenicity 14	575.367	-0.296709	0.185285	0.109296	1
ENSGALG00000021272	SCN2B	sodium voltage-gated channel beta subunit 2	72.4598	-0.602603	0.376406	0.10939	1
ENSGALG00000042679	RETREG1	family with sequence similarity 134 member B	642.172	-0.724735	0.452809	0.109481	1
ENSGALG00000014336	RELL1	RELT like 1	4699.59	0.190334	0.11893	0.109511	1
ENSGALG00000014674	CLSTN3	calsyntenin 3	2396.52	-0.284264	0.177648	0.109565	1
ENSGALG00000016836	TUBGCP3	tubulin gamma complex associated protein 3	693.765	0.142723	0.0892099	0.10963	1
ENSGALG00000004272	ASB1	ankyrin repeat and SOCS box containing 1	948.721	0.273422	0.170922	0.109668	1
ENSGALG00000008883	TCF7L2	transcription factor 7-like 2 (T-cell specific, HMG-box)	299.555	-0.306804	0.191795	0.109676	1
ENSGALG00000026070		death-associated protein kinase 2-like	268.022	0.260044	0.162616	0.109792	1
ENSGALG00000041428	NEK4	NIMA related kinase 4	2059.23	0.178395	0.111603	0.109934	1
ENSGALG00000038433	SPON2	spondin 2	1697.61	0.466149	0.291669	0.109995	1
ENSGALG00000015089	GAP43	growth associated protein 43	38.1851	-1.14512	0.716612	0.110052	1
ENSGALG00000007619	UBALD1	UBA like domain containing 1	1326.51	0.254361	0.159271	0.110258	1
ENSGALG00000010195		polo like kinase 4	124.604	-0.26151	0.163753	0.110271	1
ENSGALG00000032415	SEZ6L	seizure related 6 homolog like	105.636	-2.03897	1.27792	0.110593	1
ENSGALG00000011113	SGIP1	SH3 domain GRB2 like endophilin interacting protein 1	52.6049	-1.18622	0.743723	0.110718	1
ENSGALG00000030419	GLS2	glutaminase 2	770.847	0.202493	0.126981	0.110784	1
ENSGALG00000012264	TRMT10A	tRNA methyltransferase 10A	337.533	0.199036	0.124829	0.11083	1
ENSGALG00000009995	AKAP6	A-kinase anchoring protein 6	127.424	-0.487701	0.305876	0.110838	1
ENSGALG00000008257	MERTK	MER proto-oncogene, tyrosine kinase	2139.71	-0.166554	0.104524	0.11106	1
ENSGALG00000045218	MYO18B	myosin XVIIIB	18.2404	-0.666088	0.418091	0.111124	1
ENSGALG00000053833	C1orf210	chromosome 1 open reading frame 210	5.54438	1.30871	0.82175	0.111252	1
ENSGALG00000015198	NOL4	nucleolar protein 4 like	13.6903	-1.82429	1.14566	0.111306	1
ENSGALG00000010940	ACSS3	acyl-CoA synthetase short-chain family member 3	631.171	0.27794	0.174605	0.111425	1
ENSGALG00000005857	ALOX5	arachidonate 5-lipoxygenase	805.753	-0.389729	0.244854	0.111457	1
ENSGALG00000041193	NFYB	Nuclear transcription factor Y subunit beta	947.118	0.289058	0.181646	0.111536	1
ENSGALG00000001812	ATCAY	ATCAY, caytaxin	91.3049	-0.851428	0.535236	0.111665	1
ENSGALG00000010200	TRHDE	thyrotropin releasing hormone degrading enzyme	41.4327	-1.1786	0.741039	0.111728	1
ENSGALG00000028478	CELF3	CUGBP, Elav-like family member 3	22.2164	-1.8873	1.18699	0.111837	1
ENSGALG00000043904	SH3RF2	SH3 domain containing ring finger 2	3.58781	-1.15278	0.725048	0.111848	1
ENSGALG00000005843	EEF1A2	eukaryotic translation elongation factor 1 alpha 2	1461.72	-0.859949	0.540973	0.111917	1
ENSGALG00000016324	GSTA4	glutathione S-transferase alpha 4	1300.78	-0.729605	0.458989	0.111927	1
ENSGALG00000014881	FAM184A	family with sequence similarity 184 member A	339.293	-0.375442	0.236201	0.111947	1
ENSGALG00000052141			7.32059	-1.9728	1.24127	0.111984	1
ENSGALG00000043660		trichohyalin-like	1.99528	-2.22153	1.39811	0.112072	1
ENSGALG00000003885		KIAA1614	61.5789	-0.398864	0.251055	0.112117	1
ENSGALG00000010885	BMP2K	BMP2 inducible kinase	3424.99	-0.186104	0.117152	0.112159	1
ENSGALG00000036896		cilia and flagella associated protein 43	85.97	0.32314	0.203424	0.112172	1
ENSGALG00000015803	KDM3A	lysine demethylase 3A	1946.41	-0.198174	0.124761	0.11219	1
ENSGALG00000010312	PLCH1	phospholipase C eta 1	75.6558	-1.89758	1.19514	0.112344	1
ENSGALG00000010778	CHRM3	cholinergic receptor muscarinic 3	899.366	0.291001	0.183347	0.112476	1
ENSGALG00000043034	KIFC3	kinesin family member C2	357.986	0.25689	0.16188	0.112531	1
ENSGALG00000054625			2.23368	-2.18449	1.37728	0.112717	1
ENSGALG00000004113		putative P2Y purinoceptor 10-like	787.116	-0.227227	0.143272	0.112745	1
ENSGALG00000011117	AGT	angiotensinogen	193.239	-0.882989	0.556794	0.112774	1
ENSGALG00000015322	IMPG2	interphotoreceptor matrix proteoglycan 2	133.398	-0.847727	0.534611	0.11281	1
ENSGALG00000005932	MYT1	myelin transcription factor 1	21.1151	-1.53716	0.969686	0.112919	1
ENSGALG00000040079	ZFPM2	zinc finger protein, FOG family member 2	125.084	-0.347087	0.218977	0.112958	1
ENSGALG00000037841	GRM7	glutamate metabotropic receptor 7	26.7145	-1.21845	0.768868	0.113027	1
ENSGALG00000036567	ARMC1	armadillo repeat containing 1	1189.71	0.147121	0.0928513	0.113086	1
ENSGALG00000006796	SRPX2	sushi repeat containing protein, X-linked 2	53.1024	-0.40223	0.253899	0.113146	1
ENSGALG00000014425	NCAPG	non-SMC condensin I complex subunit G	330.256	-0.221833	0.140055	0.113218	1
ENSGALG00000010269	KCNAB1	potassium voltage-gated channel subfamily A member regulatory beta subunit 1	293.27	-0.562654	0.355239	0.113223	1
ENSGALG00000047606			11.4166	-0.827216	0.522688	0.113508	1
ENSGALG00000006857	SPATA20	spermatogenesis associated 20	875.886	-0.164029	0.103646	0.113516	1
ENSGALG00000036297	ABHD8	abhydrolase domain containing 8	36.8071	-1.31697	0.832322	0.113586	1
ENSGALG00000006486	RPP30	ribonuclease P/MRP subunit p30	755.028	0.318525	0.201607	0.114123	1
ENSGALG00000015391		potassium channel modulatory factor 1	1041.26	0.131283	0.0831138	0.114209	1
ENSGALG00000007334	ABAT	4-aminobutyrate aminotransferase	822.979	-0.412404	0.261112	0.114241	1
ENSGALG00000024024	TGFA	transforming growth factor alpha	10.3862	-0.939401	0.595597	0.114739	1
ENSGALG00000011226	ANKRD28	ankyrin repeat domain 28	954.494	0.21867	0.138719	0.114945	1
ENSGALG00000013409			483.234	-0.305861	0.194039	0.114959	1
ENSGALG00000015154	TRPM6	transient receptor potential cation channel subfamily M member 6	73.4838	0.393623	0.249728	0.114978	1
ENSGALG00000029135	YEATS4	YEATS domain containing 4	409.879	-0.176674	0.112092	0.11499	1
ENSGALG00000010175	HSP90AB1	heat shock protein 90 alpha family class B member 1	1298.83	-0.181063	0.114881	0.115003	1
ENSGALG00000004101	NMUR2	neuromedin U receptor 2	7.5747	-1.31474	0.834422	0.115111	1
ENSGALG00000004290	ANGPTL1	angiopoietin like 1	1652.82	-0.278023	0.176466	0.115141	1
ENSGALG00000036301	KIAA0895	KIAA0895	375.283	0.144432	0.0917027	0.115257	1
ENSGALG00000003445	MGST3	microsomal glutathione S-transferase 3	1599.63	0.21768	0.138388	0.115726	1
ENSGALG00000004683	TPD52L2	tumor protein D52 like 2	6295.7	0.143847	0.0914767	0.115835	1
ENSGALG00000033570		coiled-coil domain containing 15	139.185	-0.273027	0.173637	0.115858	1
ENSGALG00000002139	CSDE1	cold shock domain containing E1	15976.7	0.112254	0.0713988	0.115903	1
ENSGALG00000002024	COMT	catechol-O-methyltransferase	2469.04	-0.33602	0.213753	0.115951	1
ENSGALG00000050470	OPN1LW	opsin 1 (cone pigments), long-wave-sensitive (color blindness, protan)	1376.63	-1.8515	1.17796	0.116	1
ENSGALG00000007160		Rho GTPase activating protein 36	1081.81	0.283814	0.180658	0.116181	1
ENSGALG00000043976	RSPH1	radial spoke head 1 homolog	1.92551	-1.93543	1.23216	0.116239	1
ENSGALG00000009426	AIDA	axin interactor, dorsalization associated	3795.56	0.130406	0.0830882	0.116533	1
ENSGALG00000011171	TBP	TATA-box binding protein	1113.76	0.136107	0.0867431	0.116628	1
ENSGALG00000036163	ZNF710	zinc finger protein 710	512.698	-0.178315	0.113681	0.116749	1
ENSGALG00000043906		chicken D-serine dehydratase	102.954	-0.919647	0.586408	0.116818	1
ENSGALG00000007667	GPR158	G protein-coupled receptor 158	49.5981	-1.3048	0.83263	0.117095	1
ENSGALG00000000215	DCP2	decapping mRNA 2	377.285	0.196288	0.125395	0.117499	1
ENSGALG00000034673	HTRA3	HtrA serine peptidase 3	1365.46	0.294354	0.188048	0.11751	1
ENSGALG00000014447	AK3	adenylate kinase 3	1211.38	0.272011	0.173796	0.117555	1
ENSGALG00000008286	SUMF1	sulfatase modifying factor 1	808.851	0.16739	0.106987	0.11768	1
ENSGALG00000050148	HS3ST6	heparan sulfate-glucosamine 3-sulfotransferase 6	13.5583	-0.905848	0.578971	0.117681	1
ENSGALG00000050586	ILVBL	ilvB acetolactate synthase like	534.827	-0.315323	0.2016	0.117794	1
ENSGALG00000043938	LIG1	DNA ligase 1	319.374	-0.218229	0.139538	0.117831	1
ENSGALG00000007305	NME1	NME/NM23 nucleoside diphosphate kinase 1	254.871	-1.35225	0.864855	0.11792	1
ENSGALG00000036391	GFPT1	glutamine--fructose-6-phosphate transaminase 1	4037.54	-0.140424	0.089819	0.117957	1
ENSGALG00000002267	DCUN1D3	defective in cullin neddylation 1 domain containing 3	364.775	0.207196	0.132684	0.118388	1
ENSGALG00000026704	GPX8	glutathione peroxidase 8 (putative)	760.968	0.235926	0.151107	0.118448	1
ENSGALG00000036925	CADM3	cell adhesion molecule 3	4338.51	0.317794	0.203703	0.11874	1
ENSGALG00000008457	RIN2	Ras and Rab interactor 2	3714.9	0.112546	0.0721495	0.118784	1
ENSGALG00000016709	RCAN2	regulator of calcineurin 2	721.034	0.26519	0.170011	0.118797	1
ENSGALG00000011041	DNAJC6	DnaJ heat shock protein family (Hsp40) member C6	263.539	-0.830361	0.532393	0.118836	1
ENSGALG00000038639	AGBL5	ATP/GTP binding protein like 5	125.394	-0.316693	0.203082	0.118894	1
ENSGALG00000039206	ARID5A	AT rich interactive domain 5A (MRF1-like)	635.588	0.328306	0.21064	0.119089	1
ENSGALG00000039376	DPT	dermatopontin	3.90186	1.98185	1.27166	0.119121	1
ENSGALG00000013177	BCAT1	branched chain amino acid transaminase 1	353.424	-0.312528	0.200547	0.119143	1
ENSGALG00000028949	CORO6	coronin 6	123.344	0.445879	0.286127	0.119156	1
ENSGALG00000012697	SLC41A2	solute carrier family 41 member 2	1143.68	0.231219	0.148405	0.119226	1
ENSGALG00000004965	SLC27A4	solute carrier family 27 member 4	1390.45	0.119135	0.0764896	0.119343	1
ENSGALG00000032997	EMILIN2	elastin microfibril interfacer 2	725.77	0.349984	0.224788	0.119483	1
ENSGALG00000006586	PLAGL2	PLAG1 like zinc finger 2	181.769	-0.243467	0.156428	0.11961	1
ENSGALG00000026446	CPLX3	complexin 3	306.6	-1.96473	1.26245	0.119643	1
ENSGALG00000046008	RSPH3	radial spoke 3 homolog	16.239	0.692852	0.445358	0.119775	1
ENSGALG00000007070			13.0845	0.687278	0.441821	0.119813	1
ENSGALG00000005668	WSB1	WD repeat and SOCS box containing 1	2893.3	0.190501	0.122488	0.119883	1
ENSGALG00000028236	PRRX2	paired related homeobox 2	1725.41	-0.285563	0.183653	0.119969	1
ENSGALG00000002138	HYAL2	hyaluronoglucosaminidase 2	1691.15	0.233893	0.150458	0.120054	1
ENSGALG00000039589		HUS1 checkpoint clamp component	268.3	0.256847	0.165265	0.120149	1
ENSGALG00000010491	PWWP2B	PWWP domain containing 2B	440.958	0.163539	0.105244	0.120205	1
ENSGALG00000043290			26.2789	0.504451	0.324795	0.12039	1
ENSGALG00000003793	GTF2A2	general transcription factor IIA subunit 2	913.912	0.293199	0.188856	0.120542	1
ENSGALG00000015010	NSG1	neuron specific gene family member 1	167.493	-0.863615	0.556376	0.120611	1
ENSGALG00000004081	TMCO4	transmembrane and coiled-coil domains 4	252.158	-0.220019	0.141868	0.120932	1
ENSGALG00000033149	GCC1	GRIP and coiled-coil domain containing 1	602.188	-0.161952	0.104429	0.12094	1
ENSGALG00000007720	AIFM3	apoptosis inducing factor, mitochondria associated 3	310.434	-0.614853	0.396466	0.120941	1
ENSGALG00000007689	CENATAC	coiled-coil domain containing 84	38.2234	-0.391158	0.25225	0.12098	1
ENSGALG00000007114	APOA1	apolipoprotein A1	68388.1	-0.359982	0.232192	0.121055	1
ENSGALG00000003523	IFT52	intraflagellar transport 52	2310.12	0.269287	0.173759	0.121196	1
ENSGALG00000016906	SPRY2	sprouty RTK signaling antagonist 2	1131.27	0.180172	0.116313	0.121376	1
ENSGALG00000003562	NPTX2	neuronal pentraxin 2	272.333	-0.702875	0.453938	0.121528	1
ENSGALG00000008185	AOX1	aldehyde oxidase 1	313.238	0.48274	0.311834	0.121606	1
ENSGALG00000003560	SLC6A2	solute carrier family 6 member 2	2041.18	-0.308225	0.19911	0.121619	1
ENSGALG00000031720	LGI1	leucine rich glioma inactivated 1	361.101	0.317281	0.205006	0.121703	1
ENSGALG00000001512	KCND3	potassium voltage-gated channel subfamily D member 3	18.5746	-1.92936	1.24667	0.121715	1
ENSGALG00000004771	C1QB	complement C1q B chain	3730.16	-0.267899	0.173125	0.12176	1
ENSGALG00000004518		betaine--homocysteine S-methyltransferase 2	431.307	0.219119	0.141603	0.121763	1
ENSGALG00000001472	JAM3	junctional adhesion molecule 3	11682.8	0.141934	0.0917244	0.121767	1
ENSGALG00000005493	ITGB1BP2	integrin subunit beta 1 binding protein 2	2.08155	-1.73415	1.12074	0.121784	1
ENSGALG00000012700	RNF182	ring finger protein 182	6.70159	-1.06949	0.691281	0.121838	1
ENSGALG00000007554	RAB22A	RAB22A, member RAS oncogene family	1947.61	0.181338	0.11724	0.121931	1
ENSGALG00000002458	VAC14	Vac14, PIKFYVE complex component	1130.72	-0.152918	0.0988662	0.121931	1
ENSGALG00000002186	UNC45B	unc-45 myosin chaperone B	1.33197	-2.8722	1.85728	0.121994	1
ENSGALG00000016776	TBC1D8	TBC1 domain family member 8	521.807	0.219288	0.141853	0.122133	1
ENSGALG00000029932	LURAP1L	leucine rich adaptor protein 1-like	1006.55	0.264896	0.171469	0.122379	1
ENSGALG00000000769	RAB7B	RAB7B, member RAS oncogene family	470.628	0.21527	0.139368	0.122438	1
ENSGALG00000016986	LCP1	lymphocyte cytosolic protein 1	5033.06	-0.264573	0.171296	0.122458	1
ENSGALG00000047511			3.31337	-1.19714	0.775109	0.122472	1
ENSGALG00000002298	COL8A2	collagen type VIII alpha 2 chain	4466.56	0.292212	0.189259	0.122593	1
ENSGALG00000010745	HMGB2	high mobility group box 2	1082.35	-0.154438	0.100037	0.122633	1
ENSGALG00000038059	NR1H3	nuclear receptor subfamily 1 group H member 3	5611.09	0.116105	0.0752119	0.122658	1
ENSGALG00000040367	P2RY14	purinergic receptor P2Y, G-protein coupled, 14	593.485	0.326138	0.211309	0.122729	1
ENSGALG00000032640	CRIM1	cysteine rich transmembrane BMP regulator 1	3334.74	0.23233	0.150565	0.122819	1
ENSGALG00000003554	OPTC	opticin	841.201	-1.56213	1.01261	0.122909	1
ENSGALG00000010375	SLC30A2	solute carrier family 30 member 2	5.65285	-1.89436	1.22809	0.122947	1
ENSGALG00000012613	FBP1	fructose-bisphosphatase 1	626.386	-0.202539	0.131375	0.123149	1
ENSGALG00000012119	MARCO	macrophage receptor with collagenous structure	2772.5	-0.606208	0.393415	0.123344	1
ENSGALG00000000275	KCTD9	potassium channel tetramerization domain containing 9	1380.04	0.122772	0.0796792	0.123359	1
ENSGALG00000050965			0.784224	-2.70023	1.75247	0.123364	1
ENSGALG00000040475	ATMIN	ATM interactor	238.19	0.206288	0.133889	0.123381	1
ENSGALG00000015056	LAMA3	laminin subunit alpha 3	884.223	0.399955	0.25959	0.123385	1
ENSGALG00000028871	SLC38A3	solute carrier family 38 member 3	932.824	-0.350273	0.227369	0.123426	1
ENSGALG00000015795	ADAMTS5	ADAM metallopeptidase with thrombospondin type 1 motif 5	72.0588	0.468464	0.304112	0.123455	1
ENSGALG00000009828	PPP2R5A	protein phosphatase 2 regulatory subunit B'alpha	3231.43	-0.157434	0.102205	0.123469	1
ENSGALG00000003033	STXBP4	syntaxin binding protein 4	1020.57	0.204462	0.132766	0.123555	1
ENSGALG00000041014			29.2897	0.470704	0.30567	0.123583	1
ENSGALG00000051871	INHBC	inhibin beta C chain-like	13.7177	-0.830711	0.539726	0.123772	1
ENSGALG00000047687		SET domain containing 9	55.1368	0.3499	0.22748	0.12401	1
ENSGALG00000006402	NRROS	negative regulator of reactive oxygen species	203.393	-0.363313	0.236205	0.124018	1
ENSGALG00000001262	CLIC4	chloride intracellular channel 4	10652.3	0.168319	0.109463	0.124127	1
ENSGALG00000026465	TMEM100	transmembrane protein 100	2659.42	-0.252603	0.164296	0.124174	1
ENSGALG00000041365	SALL4	spalt like transcription factor 4	130.011	-0.282419	0.183718	0.124235	1
ENSGALG00000039037	PICALM	phosphatidylinositol binding clathrin assembly protein	2155.53	0.192866	0.125466	0.124246	1
ENSGALG00000033300	CORO1B	coronin-1B-like	1374.85	-0.23745	0.15449	0.124296	1
ENSGALG00000012299	ANKRD54	ankyrin repeat domain 54	1717.16	0.218287	0.14216	0.124659	1
ENSGALG00000003353	RAI14	retinoic acid induced 14	2763.71	-0.228052	0.14853	0.124689	1
ENSGALG00000007304	DNMBP	dynamin binding protein	684.734	0.192741	0.125554	0.124753	1
ENSGALG00000044018	ISOC2	uncharacterized LOC107050412	140.82	-0.339846	0.221608	0.125143	1
ENSGALG00000005978	RBP3	retinol binding protein 3	196.734	-2.13546	1.39257	0.125161	1
ENSGALG00000004630			18.0874	-2.08154	1.35743	0.125165	1
ENSGALG00000047135			6.33444	-1.6374	1.06861	0.125455	1
ENSGALG00000002216	NEK7	NIMA related kinase 7	1995.36	0.161798	0.105603	0.125488	1
ENSGALG00000005404	LRTM1	leucine rich repeats and transmembrane domains 1	10.5778	-2.80902	1.83362	0.125533	1
ENSGALG00000005171	AP1S3	adaptor related protein complex 1 sigma 3 subunit	11.3024	-0.958091	0.625496	0.125589	1
ENSGALG00000016014	RCAN1	regulator of calcineurin 1	1704.31	-0.338101	0.220768	0.125653	1
ENSGALG00000043736		R3H domain containing 2	468.852	-0.313978	0.205047	0.125708	1
ENSGALG00000009737	TAC1	tachykinin precursor 1	4.95213	-4.21016	2.74979	0.125749	1
ENSGALG00000008550	MRPS5	mitochondrial ribosomal protein S5	979.571	-0.104427	0.0682051	0.125751	1
ENSGALG00000032184	CSPG5	chondroitin sulfate proteoglycan 5	143.222	-1.46313	0.956219	0.125987	1
ENSGALG00000049588		zinc finger protein 648	887.241	0.152098	0.0994085	0.12601	1
ENSGALG00000015485	ACP6	acid phosphatase 6, lysophosphatidic	642.519	0.259068	0.169353	0.126079	1
ENSGALG00000050267	CALU	calumenin-like	3079.64	-0.263667	0.172379	0.126121	1
ENSGALG00000016565	CHRNA2	cholinergic receptor nicotinic alpha 2 subunit	5.4791	-1.55246	1.01513	0.126186	1
ENSGALG00000036824	CDH23	cadherin related 23	48.5895	0.606916	0.396932	0.12626	1
ENSGALG00000026553		cardiomyopathy associated 5	27.1988	-0.854836	0.55912	0.126291	1
ENSGALG00000007785	PROK2	prokineticin 2	30.5752	-0.953875	0.624037	0.126375	1
ENSGALG00000052307	RPP25	ribonuclease P/MRP subunit p25	13.3968	-1.25447	0.820739	0.126397	1
ENSGALG00000052970			5.22264	-1.34646	0.881652	0.12671	1
ENSGALG00000027159		CNKSR family member 3	4329.61	0.223345	0.146359	0.127006	1
ENSGALG00000017304	PGM2L1	phosphoglucomutase 2 like 1	391.128	-0.230343	0.15099	0.127122	1
ENSGALG00000002147	SIKE1	suppressor of IKBKE 1	3368.59	0.272283	0.178614	0.127403	1
ENSGALG00000014978	IQGAP2	IQ motif containing GTPase activating protein 2	1289.27	-0.299317	0.196399	0.127502	1
ENSGALG00000000525	MAP3K3	mitogen-activated protein kinase kinase kinase 3	2195.71	0.216763	0.142242	0.127534	1
ENSGALG00000038933	FABP7	fatty acid binding protein 7	787.437	-0.754696	0.495278	0.127563	1
ENSGALG00000010046	FAM177A1	family with sequence similarity 177 member A1	3617.89	0.177432	0.116486	0.127709	1
ENSGALG00000003416	FHIP1B	family with sequence similarity 160, member A2	434.618	-0.250831	0.164676	0.127714	1
ENSGALG00000003256	ATP6V0A1	ATPase H+ transporting V0 subunit a1	2372	-0.266876	0.175213	0.12772	1
ENSGALG00000004376	KCNJ2	Potassium inwardly rectifying channel subfamily J member 2	104.301	-0.447804	0.294104	0.127857	1
ENSGALG00000008589	CMKLR2	G protein-coupled receptor 1	847.381	0.220674	0.14496	0.127932	1
ENSGALG00000003657	UNC119	unc-119 lipid binding chaperone	132.447	-1.20553	0.79204	0.127996	1
ENSGALG00000003573	HPCA	hippocalcin	98.8045	-2.69535	1.77093	0.12801	1
ENSGALG00000005958			49.7237	0.524292	0.344555	0.128097	1
ENSGALG00000024047	MYCL	v-myc avian myelocytomatosis viral oncogene lung carcinoma derived homolog	99.805	0.397657	0.26142	0.128224	1
ENSGALG00000000374	RNPEP	arginyl aminopeptidase	1326.83	-0.152463	0.100233	0.128235	1
ENSGALG00000038532			207.017	-0.902213	0.593202	0.12828	1
ENSGALG00000037011	CILP2	cartilage intermediate layer protein 2	5.92348	-1.55923	1.02534	0.128336	1
ENSGALG00000051761		protocadherin gamma-A2-like	26.4011	-1.24365	0.81795	0.128397	1
ENSGALG00000014855	GHR	growth hormone receptor	1660.03	0.156775	0.103159	0.128577	1
ENSGALG00000007012	ARRDC4	arrestin domain containing 4	784.881	0.183523	0.120781	0.128645	1
ENSGALG00000049267			7.44985	-1.62246	1.06781	0.128657	1
ENSGALG00000030918	RBM3	RNA binding motif (RNP1, RRM) protein 3	9599.33	-0.140275	0.092357	0.128804	1
ENSGALG00000003854	IFT81	intraflagellar transport 81	466.035	-0.226715	0.14928	0.128831	1
ENSGALG00000016732			686.864	0.12922	0.085086	0.128839	1
ENSGALG00000051848	KIF5A	kinesin heavy chain isoform 5A-like	22.3749	-1.47923	0.974219	0.12892	1
ENSGALG00000004140	SH3BP4	SH3 domain binding protein 4	1548.23	0.18084	0.119151	0.129081	1
ENSGALG00000010413	NGB	neuroglobin	8.54639	-1.53584	1.01215	0.129168	1
ENSGALG00000041238		carboxyl-terminal PDZ ligand of neuronal nitric oxide synthase protein-like	133.301	-0.762603	0.502637	0.129215	1
ENSGALG00000004612	MTHFR	methylenetetrahydrofolate reductase	3944.71	0.170366	0.112301	0.129255	1
ENSGALG00000026658	LACTBL1	lactamase beta like 1	68.3697	-2.201	1.45101	0.129297	1
ENSGALG00000054273	RASSF8	Ras association domain family member 8	2450.04	0.143818	0.0948132	0.129303	1
ENSGALG00000013056		tubulin alpha 8a	2.43462	-2.67067	1.7607	0.129312	1
ENSGALG00000038599	PMM1	phosphomannomutase 1	726.368	-0.278401	0.183585	0.129401	1
ENSGALG00000015258	DCBLD2	discoidin, CUB and LCCL domain containing 2	3770.94	0.110263	0.072715	0.129424	1
ENSGALG00000014793	DLGAP1	discs, large (Drosophila) homolog-associated protein 1-like	18.6985	-1.76283	1.16268	0.129475	1
ENSGALG00000005992	PDE8A	phosphodiesterase 8A	878.407	-0.264585	0.174509	0.129477	1
ENSGALG00000038529	PLPPR3	phospholipid phosphatase related 3	115.423	-0.329861	0.217672	0.129671	1
ENSGALG00000002395		rap1 GTPase-GDP dissociation stimulator 1-like	50.5963	-2.00098	1.3212	0.129895	1
ENSGALG00000048231		histone cluster 1 H3 family member g	3.70454	-3.1398	2.07342	0.129947	1
ENSGALG00000038678	EPB41L3	erythrocyte membrane protein band 4.1 like 3	2802.37	-0.290209	0.191667	0.129994	1
ENSGALG00000031440	PTPRU	protein tyrosine phosphatase, receptor type U	3019.16	-0.278848	0.184173	0.130011	1
ENSGALG00000041989	RRN3	RRN3 homolog, RNA polymerase I transcription factor	893.563	0.160017	0.105717	0.130121	1
ENSGALG00000047508			108.115	0.5409	0.357373	0.130141	1
ENSGALG00000005283	SLC25A36	solute carrier family 25 member 36	3375.94	0.222949	0.147313	0.130169	1
ENSGALG00000007537	INCENP	inner centromere protein	821.432	-0.237301	0.156845	0.130288	1
ENSGALG00000039855	SNX29	sorting nexin 29	197.297	0.19414	0.128324	0.130307	1
ENSGALG00000030351	ILF3	interleukin enhancer binding factor 3	2899.22	-0.242828	0.160548	0.130409	1
ENSGALG00000015494	HTR1F	5-hydroxytryptamine receptor 1F	4.07548	1.2821	0.847892	0.130507	1
ENSGALG00000000606	ARL8A	ADP ribosylation factor like GTPase 8A	1727.01	0.112701	0.0745981	0.130845	1
ENSGALG00000010843	GPR137B	G protein-coupled receptor 137B	1705.06	-0.190709	0.126252	0.130903	1
ENSGALG00000021399		ATP binding cassette subfamily A member 8	665.666	0.316495	0.209533	0.130921	1
ENSGALG00000034083			117.648	0.299764	0.198457	0.130924	1
ENSGALG00000000529	LIMD2	LIM domain containing 2	1028.16	0.291625	0.193172	0.131129	1
ENSGALG00000039022	PDE1B	phosphodiesterase 1B	12.979	-1.45109	0.961275	0.131159	1
ENSGALG00000003584	KPNA2	karyopherin subunit alpha 2	1468.3	-0.216116	0.143289	0.131489	1
ENSGALG00000029862			12.8023	-0.866267	0.574409	0.131529	1
ENSGALG00000011511	CKB	creatine kinase B	6723.55	-0.49901	0.331158	0.131845	1
ENSGALG00000015416	SDR16C5	short chain dehydrogenase/reductase family 16C, member 5	1981.89	0.154287	0.102429	0.131994	1
ENSGALG00000027231	NRARP	NOTCH regulated ankyrin repeat protein	44.159	-0.558084	0.370603	0.132098	1
ENSGALG00000015442	FSD1L	fibronectin type III and SPRY domain containing 1 like	74.9173	-0.547949	0.363874	0.1321	1
ENSGALG00000054583	CDHR4	cadherin related family member 4	8.75194	-0.780553	0.518453	0.132185	1
ENSGALG00000010417	VDHAP	vitamin D3 hydroxylase associated protein	37.1367	-0.503471	0.334478	0.132261	1
ENSGALG00000032889	RBFOX3	RNA binding protein, fox-1 homolog 3	42.5793	-0.599782	0.398628	0.132423	1
ENSGALG00000037527		transportin 2	2210.55	-0.179563	0.119402	0.13262	1
ENSGALG00000026928		Kruppel like factor 4	61.0947	0.439959	0.292575	0.132646	1
ENSGALG00000002539	KCNN2	potassium calcium-activated channel subfamily N member 2	51.3006	-0.348753	0.232003	0.13278	1
ENSGALG00000048365	GPATCH4	G-patch domain containing 4	494.151	-0.220433	0.146647	0.1328	1
ENSGALG00000008990	RADX	chromosome 4 CXorf57 homolog	1006.75	0.152979	0.101812	0.132953	1
ENSGALG00000016062	PSMG1	proteasome assembly chaperone 1	1237.81	0.245998	0.163733	0.132986	1
ENSGALG00000001619	ATG16L1	autophagy related 16 like 2	528.774	0.101872	0.0678055	0.132989	1
ENSGALG00000050887	CACNB3	serine/arginine repetitive matrix protein 1-like	43.3483	-0.755689	0.503106	0.133085	1
ENSGALG00000026154		caspase recruitment domain family member 19	278.548	0.240273	0.159987	0.133141	1
ENSGALG00000032199	FGR	FGR proto-oncogene, Src family tyrosine kinase	2840.33	-0.160909	0.107144	0.133148	1
ENSGALG00000030657			111.098	-0.337806	0.225067	0.133377	1
ENSGALG00000005803	ZNRF3	zinc and ring finger 3	178.752	0.298927	0.199183	0.133416	1
ENSGALG00000004096	CHRNA7	cholinergic receptor nicotinic alpha 7 subunit	30.0888	-1.02003	0.679718	0.133442	1
ENSGALG00000014083	INTS13	integrator complex subunit 13	3086.92	0.156008	0.103987	0.133546	1
ENSGALG00000004288	HDAC4	histone deacetylase 4	1135.97	-0.350526	0.233659	0.133572	1
ENSGALG00000033827			29.889	1.061	0.707284	0.133588	1
ENSGALG00000008060	PRKAR2B	protein kinase cAMP-dependent type II regulatory subunit beta	442.698	0.208563	0.139061	0.133668	1
ENSGALG00000032250	COQ10A	coenzyme Q10A	173.692	-0.278542	0.185777	0.133786	1
ENSGALG00000030417	PDC	phosducin	282.32	-1.92027	1.28079	0.1338	1
ENSGALG00000011614	ANO4	anoctamin 4	27.1667	-0.760561	0.507344	0.133847	1
ENSGALG00000034769	USP12-like	ubiquitin specific peptidase 12-like	2321.71	0.184584	0.12317	0.133973	1
ENSGALG00000009458		multiple EGF-like-domains 6-like	1.29829	-2.98256	1.9904	0.13401	1
ENSGALG00000003916	SIAH1	siah E3 ubiquitin protein ligase 1	1341.9	0.192825	0.128713	0.134108	1
ENSGALG00000034132	CACFD1	calcium channel flower domain containing 1	164.599	-0.328022	0.21896	0.13411	1
ENSGALG00000014585		C-C motif chemokine ligand 26	3327.12	-0.504332	0.336685	0.134151	1
ENSGALG00000005710	CTDSPL	CTD small phosphatase like	3565.08	0.109473	0.0730976	0.134231	1
ENSGALG00000006044	MAB21L4	chromosome 9 C2orf54 homolog	1.26646	-3.04377	2.03285	0.134317	1
ENSGALG00000039118	MEIS2	Meis homeobox 2	769.806	-0.279618	0.186798	0.13442	1
ENSGALG00000006864		collagen type XXIV alpha 1 chain	155.957	-0.448457	0.299592	0.134422	1
ENSGALG00000009287	ATF2	activating transcription factor 2	1002.67	0.0999699	0.0667941	0.134474	1
ENSGALG00000030836	PSD2	pleckstrin and Sec7 domain containing 2	60.6775	-1.25308	0.837271	0.13449	1
ENSGALG00000029015	TM6SF2	transmembrane 6 superfamily member 2	4.87692	-1.20885	0.808252	0.134748	1
ENSGALG00000014689	FAM131B	family with sequence similarity 131 member B	25.4091	0.484073	0.323707	0.134809	1
ENSGALG00000034950	SMPD3	sphingomyelin phosphodiesterase 3	112.981	-0.689743	0.461299	0.134857	1
ENSGALG00000050425			827.422	0.124194	0.0830714	0.134906	1
ENSGALG00000021017	DUSP15	dual specificity phosphatase 15	133.66	0.3738	0.250067	0.134967	1
ENSGALG00000020392	PRIMA1	proline rich membrane anchor 1	154.075	0.331166	0.221594	0.135052	1
ENSGALG00000007014	PYROXD2	lysyl oxidase like 4	10.0533	-1.46763	0.982049	0.135056	1
ENSGALG00000043583	SCG3	secretogranin III	1096.33	-0.728607	0.487794	0.13526	1
ENSGALG00000012165	DLGAP5	DLG associated protein 5	854.166	-0.214124	0.143358	0.135273	1
ENSGALG00000033908	SLC10A4	solute carrier family 10 member 4	20.622	-1.18243	0.791995	0.135444	1
ENSGALG00000012123	PAX6	paired box 6	178.878	-1.61864	1.08418	0.135447	1
ENSGALG00000003553	ABCA12	ATP binding cassette subfamily A member 12	8.61528	-1.13789	0.762262	0.135493	1
ENSGALG00000040855	PTPRR	protein tyrosine phosphatase, receptor type R	1202.14	0.32947	0.220744	0.135558	1
ENSGALG00000002018	CAPN15	calpain 15	1455.32	-0.194234	0.130219	0.135804	1
ENSGALG00000014916	SPIN1Z	spindlin 1-Z	4253.53	0.146992	0.0985476	0.13581	1
ENSGALG00000017320	RAB6A	RAB6A, member RAS oncogene family	1008.43	-0.177511	0.119019	0.135844	1
ENSGALG00000027188	SREBF1	sterol regulatory element binding transcription factor 1	1253.56	-0.3107	0.208351	0.135901	1
ENSGALG00000008262	RASGRF1	Ras protein specific guanine nucleotide releasing factor 1	236.874	-0.931277	0.624517	0.13591	1
ENSGALG00000008938	DCLRE1A	DNA cross-link repair 1A	351.168	0.23928	0.1605	0.136002	1
ENSGALG00000001108	MIER2	MIER family member 2	401.667	-0.171165	0.114871	0.136206	1
ENSGALG00000010607	SPATA7	spermatogenesis associated 7	115.861	-0.357345	0.239856	0.136268	1
ENSGALG00000010896	TMEM161B	transmembrane protein 161B	220.17	0.245342	0.164697	0.136315	1
ENSGALG00000004329		IQ motif containing E	1325.68	0.113524	0.0762139	0.136345	1
ENSGALG00000003582	SLC1A3	solute carrier family 1 member 3	334.779	-1.43153	0.961059	0.136346	1
ENSGALG00000029834	AIF1L	allograft inflammatory factor 1-like	12389	0.182538	0.122552	0.136363	1
ENSGALG00000010402	HPGDS	hematopoietic prostaglandin D synthase	6286.41	-0.378914	0.254543	0.136591	1
ENSGALG00000005426	FREM1	FRAS1 related extracellular matrix 1	521.665	0.426891	0.286861	0.136713	1
ENSGALG00000051401	RASIP1	ras-interacting protein 1-like	2333	-0.265553	0.178521	0.13688	1
ENSGALG00000026809	SARS	seryl-tRNA synthetase	1788.29	-0.18955	0.127433	0.136899	1
ENSGALG00000017244	PRSS23	protease, serine 23	1004.86	0.281346	0.189152	0.136907	1
ENSGALG00000013138	TMEM245	transmembrane protein 245	1771.3	0.128536	0.086417	0.13691	1
ENSGALG00000047364			1.41705	-3.63706	2.44577	0.136993	1
ENSGALG00000026605	BAG2	BCL2 associated athanogene 2	441.135	0.182089	0.12246	0.137034	1
ENSGALG00000002761	SIRT1	sirtuin 1	1408.55	0.11695	0.078692	0.137233	1
ENSGALG00000002150	CPEB1	cytoplasmic polyadenylation element binding protein 1	240.958	-0.344885	0.232081	0.137265	1
ENSGALG00000029266	ZDHHC3	zinc finger DHHC-type containing 3	2482.28	0.159622	0.107434	0.137339	1
ENSGALG00000010009	TTC29	tetratricopeptide repeat domain 29	28.4744	-0.449053	0.302271	0.137385	1
ENSGALG00000051063		TP53 target 5	43.3104	-0.841169	0.566466	0.137559	1
ENSGALG00000047026			52.312	0.428291	0.28851	0.137678	1
ENSGALG00000013537	TPM3	tropomyosin 3	16283.1	0.0950316	0.0640199	0.137701	1
ENSGALG00000050468			24.2542	-0.937301	0.631476	0.137729	1
ENSGALG00000039196	NECTIN1	nectin cell adhesion molecule 1	749.802	-0.416111	0.280342	0.13773	1
ENSGALG00000007178	FADS2	fatty acid desaturase 2	3770.63	-0.329019	0.221702	0.137792	1
ENSGALG00000049667	TAFA1	family with sequence similarity 19 member A1, C-C motif chemokine like	5.71092	-1.95686	1.31887	0.137876	1
ENSGALG00000028340			312.925	0.174872	0.117865	0.137898	1
ENSGALG00000016804	SLC5A7	solute carrier family 5 member 7	6.48333	-2.70652	1.82506	0.138082	1
ENSGALG00000003713			21.0756	0.717287	0.483865	0.138231	1
ENSGALG00000030008	HHEX	hematopoietically expressed homeobox	1629.21	-0.155294	0.104791	0.138355	1
ENSGALG00000006057	CLK4	CDC like kinase 4	430.139	0.204659	0.138103	0.138359	1
ENSGALG00000007748	SLC16A2	solute carrier family 16 member 2	3729.6	0.148794	0.100434	0.138468	1
ENSGALG00000009048	ABLIM1	actin binding LIM protein 1	525.993	0.396208	0.26758	0.138685	1
ENSGALG00000013293	GLDN	gliomedin	375.318	0.593534	0.400899	0.138738	1
ENSGALG00000052931	FOXL3	forkhead box protein L1-like	64.3568	0.501971	0.339078	0.138766	1
ENSGALG00000031869		retinitis pigmentosa 1 (autosomal dominant)	11.4435	-1.11016	0.74993	0.13878	1
ENSGALG00000001695	GABRA6	gamma-aminobutyric acid type A receptor alpha6 subunit	122.017	-2.20945	1.49362	0.139072	1
ENSGALG00000022733	ARL11	ADP ribosylation factor like GTPase 11	175.131	-0.319072	0.215726	0.139123	1
ENSGALG00000053266			2.2968	-3.6627	2.47716	0.139251	1
ENSGALG00000035749		mitotic spindle organizing protein 2B	76.5625	0.415187	0.280925	0.139427	1
ENSGALG00000016575	GPM6B	glycoprotein M6B	11646.3	-0.228633	0.154699	0.139428	1
ENSGALG00000006882	ST8SIA2	ST8 alpha-N-acetyl-neuraminide alpha-2,8-sialyltransferase 2	384.167	-0.387027	0.261885	0.139448	1
ENSGALG00000051027			34.0549	0.599113	0.405608	0.139656	1
ENSGALG00000026661	MSRB3	methionine sulfoxide reductase B3	2953.63	0.202168	0.136908	0.139764	1
ENSGALG00000015877	SH3BGRL2	SH3 domain binding glutamate rich protein like 2	195.433	-0.502072	0.340048	0.139817	1
ENSGALG00000042967	CTPS1	CTP synthase 1	1337.48	0.12297	0.0832938	0.139854	1
ENSGALG00000032219	FUS	FUS RNA binding protein	2883.02	-0.203446	0.137822	0.139903	1
ENSGALG00000002841	RFNG	RFNG O-fucosylpeptide 3-beta-N-acetylglucosaminyltransferase	1356.41	0.135876	0.0920525	0.139924	1
ENSGALG00000015297		forkhead box O3	484.672	-0.355336	0.240733	0.139929	1
ENSGALG00000042538	BAIAP2	BAI1 associated protein 2	1046.96	-0.436407	0.295802	0.140123	1
ENSGALG00000007016		family with sequence similarity 169 member B	76.3911	0.306455	0.207769	0.140218	1
ENSGALG00000032958	AMPH	amphiphysin	95.0565	-1.79493	1.21734	0.140356	1
ENSGALG00000043728	SCN8A	sodium voltage-gated channel alpha subunit 8	78.3058	-0.613871	0.41645	0.140467	1
ENSGALG00000053799			11.943	-0.966064	0.655923	0.140797	1
ENSGALG00000000497		chromosome 26 open reading frame, human C6orf222	2.86472	-1.31248	0.891292	0.140871	1
ENSGALG00000051937			25.7105	0.42022	0.285413	0.140934	1
ENSGALG00000016485	RHOB	ras homolog family member B	5327.04	0.21117	0.143428	0.140938	1
ENSGALG00000004794	H2AFY2	H2A histone family, member Y2	210.848	-0.285366	0.193839	0.140974	1
ENSGALG00000032282	CALB1	calbindin 1	85.1271	-1.84877	1.25612	0.141072	1
ENSGALG00000009004	ZNF804B	zinc finger protein 804B	54.9425	-0.776972	0.527909	0.141077	1
ENSGALG00000035978	CDCA7L	cell division cycle associated 7 like	1787.71	-0.161082	0.109453	0.141102	1
ENSGALG00000028273	HBE1	hemoglobin subunit epsilon 1	1058.74	0.70712	0.480493	0.141114	1
ENSGALG00000033522		amine oxidase, copper containing 3	3140.88	0.280325	0.190624	0.141409	1
ENSGALG00000002117	PARG	poly(ADP-ribose) glycohydrolase	1908.65	0.0935613	0.0636315	0.141464	1
ENSGALG00000026994		family with sequence similarity 155 member A	17.8717	-0.63399	0.431184	0.141468	1
ENSGALG00000041028	DPYSL5	dihydropyrimidinase-related protein 5-like	39.6945	-1.00006	0.680183	0.141484	1
ENSGALG00000033001	ATP5J2	ATP synthase, H+ transporting, mitochondrial Fo complex subunit F2	2458.74	0.267827	0.182161	0.141487	1
ENSGALG00000004642	NMNAT2	nicotinamide nucleotide adenylyltransferase 2	52.5127	-1.19116	0.810705	0.141755	1
ENSGALG00000029367	CYBA	cytochrome b-245 alpha chain	5575.09	-0.268973	0.18307	0.141769	1
ENSGALG00000012629	ZNF367	zinc finger protein 367	316.922	0.258042	0.175633	0.141775	1
ENSGALG00000054577			1.28156	-2.15138	1.46437	0.141793	1
ENSGALG00000047120			1.4877	-2.55492	1.7395	0.141895	1
ENSGALG00000029788	CCK	cholecystokinin	12.1707	-1.55179	1.05659	0.141922	1
ENSGALG00000015330	PCNP	PEST proteolytic signal containing nuclear protein	3239.57	0.174	0.118489	0.141972	1
ENSGALG00000006521	TRPM5	transient receptor potential cation channel, subfamily M, member 5	1.2331	-2.19437	1.49444	0.142008	1
ENSGALG00000025817	NHLH1	nescient helix-loop-helix 1	16.4453	-1.69327	1.15319	0.142012	1
ENSGALG00000045729	HHIPL2	HHIP like 2	318.692	-1.04777	0.713639	0.14205	1
ENSGALG00000016138	DSCAM	DS cell adhesion molecule	43.4423	-1.11773	0.761417	0.142115	1
ENSGALG00000050454			6.92517	1.55954	1.06263	0.142206	1
ENSGALG00000011838	GUCY2C	guanylate cyclase 2C	57.3545	-0.489424	0.333656	0.142416	1
ENSGALG00000013310	MAEA	macrophage erythroblast attacher	4838.51	0.139871	0.0954274	0.14272	1
ENSGALG00000012559	LARGE1	LARGE xylosyl- and glucuronyltransferase 1	536.413	-0.233081	0.159046	0.142786	1
ENSGALG00000012297	GRM1	glutamate metabotropic receptor 1	6.6333	-3.3534	2.28831	0.142799	1
ENSGALG00000001314	PTGS1	prostaglandin-endoperoxide synthase 1 (prostaglandin G/H synthase and cyclooxygenase)	2935.64	0.268309	0.183141	0.14291	1
ENSGALG00000027947	GHSR	growth hormone secretagogue receptor	2.06895	-1.92197	1.31221	0.143007	1
ENSGALG00000008317	SDSL	serine dehydratase like	109.734	-0.847437	0.578621	0.143035	1
ENSGALG00000031355		E3 ubiquitin-protein ligase NEDD4-like	44.8873	0.492624	0.336425	0.143115	1
ENSGALG00000005808	KREMEN1	kringle containing transmembrane protein 1	275.192	-0.255845	0.174831	0.143362	1
ENSGALG00000047489			2.99359	1.48472	1.01473	0.143421	1
ENSGALG00000036086	TAGLN2	immunoglobulin superfamily member 9	19332.7	0.171506	0.117221	0.143441	1
ENSGALG00000040360	DUSP1	dual specificity phosphatase 1	1798.19	0.22856	0.156308	0.143675	1
ENSGALG00000025950	PRKCA	protein kinase C alpha	2323.87	0.16483	0.112755	0.143784	1
ENSGALG00000006639	CEP55	centrosomal protein 55	82.752	-0.418634	0.286378	0.14379	1
ENSGALG00000045169	LRRC10B	leucine rich repeat containing 10B	4.58034	-1.292	0.884235	0.143973	1
ENSGALG00000002816	STK10	serine/threonine kinase 10	2702.8	-0.220108	0.150673	0.144062	1
ENSGALG00000016447	PDIA6	protein disulfide isomerase family A member 6	13235.1	-0.117546	0.0804998	0.144233	1
ENSGALG00000035819	TMEM51	transmembrane protein 51	393.446	0.203709	0.139511	0.144245	1
ENSGALG00000042153	APC2	APC2, WNT signaling pathway regulator	106.366	-1.29302	0.885777	0.144356	1
ENSGALG00000027355	TPBG	trophoblast glycoprotein	32.0991	-0.445149	0.304956	0.144368	1
ENSGALG00000010567	RAB3B	RAB3B, member RAS oncogene family	845.053	-0.242842	0.166385	0.144422	1
ENSGALG00000036456	TRIB1	tribbles pseudokinase 1	148.516	-0.37618	0.257792	0.144499	1
ENSGALG00000031262			12.6604	-1.14725	0.786267	0.144533	1
ENSGALG00000035718	DOK1	docking protein 1	288.807	-0.240634	0.164954	0.144623	1
ENSGALG00000002579	RIMBP2	RIMS binding protein 2	92.8068	-0.444092	0.304434	0.144635	1
ENSGALG00000040182		guanidinoacetate N-methyltransferase	125.998	-0.429636	0.294535	0.14465	1
ENSGALG00000008177	NOS1	nitric oxide synthase 1	96.717	-1.45737	0.999549	0.144833	1
ENSGALG00000039659		piccolo presynaptic cytomatrix protein	76.0518	-1.58817	1.08933	0.144861	1
ENSGALG00000049232			41.5953	-0.485721	0.33325	0.144971	1
ENSGALG00000054772	NAT8L	N-acetyltransferase 8 like	127.201	-0.335867	0.230463	0.145018	1
ENSGALG00000008309			5.58902	-1.16496	0.799375	0.145024	1
ENSGALG00000036964			97.2901	-0.878353	0.60275	0.14505	1
ENSGALG00000007930	MAP2K5	mitogen-activated protein kinase kinase 5	2444.59	0.0793403	0.0544815	0.145315	1
ENSGALG00000009807	FLVCR1	feline leukemia virus subgroup C cellular receptor 1	634.085	0.200811	0.137984	0.145581	1
ENSGALG00000001604		galactosidase beta 1 like 2	742.943	-0.345438	0.237376	0.145604	1
ENSGALG00000010352	ARHGEF26	Rho guanine nucleotide exchange factor 26	406.712	0.220576	0.151622	0.145731	1
ENSGALG00000001992	PKLR	pyruvate kinase, liver and RBC	14695.7	-0.298926	0.20551	0.145791	1
ENSGALG00000044230	ARHGAP27	Rho GTPase activating protein 27	588.456	-0.219039	0.150663	0.145991	1
ENSGALG00000011801	ESR2	estrogen receptor 2	1.13537	-3.07273	2.11485	0.146243	1
ENSGALG00000012575	TLE1	transducin like enhancer of split 1	643.031	0.204584	0.140817	0.14627	1
ENSGALG00000041010	WBP1L	WW domain binding protein 1-like	1823.93	-0.188544	0.129793	0.14632	1
ENSGALG00000002307	LRIT2	leucine rich repeat, Ig-like and transmembrane domains 2	59.3835	-2.03113	1.3984	0.146373	1
ENSGALG00000023581	UTS2R	urotensin-2 receptor-like	49.4926	-0.448039	0.308469	0.146374	1
ENSGALG00000005909	GATA2	GATA binding protein 2	718.429	-0.247348	0.170307	0.146399	1
ENSGALG00000010204	KCNC2	potassium voltage-gated channel subfamily C member 2	37.7497	-1.07466	0.740424	0.146666	1
ENSGALG00000006804	ODF2L	outer dense fiber of sperm tails 2 like	26.4216	-0.593981	0.409378	0.146799	1
ENSGALG00000009858	SLC30A1	solute carrier family 30 member 1	579.302	-0.145131	0.100061	0.146942	1
ENSGALG00000000722		excitatory amino acid transporter 5-like	28.3486	-0.885829	0.610774	0.146964	1
ENSGALG00000032190	MICAL1	microtubule associated monooxygenase, calponin and LIM domain containing 1	275.772	-0.225457	0.155492	0.14707	1
ENSGALG00000043787	DEPDC6	DEP domain containing 6	1438.2	0.233932	0.16136	0.147129	1
ENSGALG00000016685	ASMT	acetylserotonin O-methyltransferase	23.8434	-2.15368	1.48558	0.147135	1
ENSGALG00000015805		charged multivesicular body protein 3	2714.12	0.13551	0.0934876	0.147198	1
ENSGALG00000034085		development and differentiation enhancing factor-like 1	36.6472	-0.47986	0.331095	0.14725	1
ENSGALG00000002907	MYL1	myosin, light chain 1, alkali; skeletal, fast	3.39474	-3.31788	2.29006	0.147387	1
ENSGALG00000000748	TJP3	tight junction protein 3	101.146	-0.339442	0.234305	0.147415	1
ENSGALG00000020049	KCNK16	potassium two pore domain channel subfamily K member 16	2.71778	1.35361	0.934473	0.14747	1
ENSGALG00000041680	KCNT2	potassium sodium-activated channel subfamily T member 2	60.3002	0.440052	0.303919	0.147638	1
ENSGALG00000009758	SLC7A11	solute carrier family 7 member 11	24.7773	-0.80553	0.556375	0.147668	1
ENSGALG00000043287	CAV1	caveolin 1	1951.2	0.221105	0.152723	0.147687	1
ENSGALG00000013900	MAP7	microtubule associated protein 7	294.011	-1.00033	0.691242	0.147857	1
ENSGALG00000003435	PGC	progastricsin (pepsinogen C)	6.47204	1.1016	0.761274	0.147884	1
ENSGALG00000002397	PSPH	phosphoserine phosphatase	91.3464	-0.377231	0.260735	0.147953	1
ENSGALG00000043015	FOXS1	forkhead box S1	264.342	-0.309092	0.213668	0.148009	1
ENSGALG00000036916			13.9425	-0.774571	0.535475	0.148034	1
ENSGALG00000013036	ATP6V1E1	ATPase H+ transporting V1 subunit E1	2871.14	-0.156928	0.108496	0.148067	1
ENSGALG00000015652		major facilitator superfamily domain containing 10	1050.5	0.128062	0.0885964	0.14833	1
ENSGALG00000049260		t-complex 10	0.789901	-3.13938	2.17378	0.148682	1
ENSGALG00000011692	CDCA4	cell division cycle associated 4	1785.25	0.241797	0.167454	0.148749	1
ENSGALG00000006591	TNNI2	troponin I2, fast skeletal type	9.55061	-0.992761	0.687618	0.148804	1
ENSGALG00000015897	IMPG1	interphotoreceptor matrix proteoglycan 1	166.161	-1.82031	1.26094	0.148846	1
ENSGALG00000015377	PHLDB2	pleckstrin homology like domain family B member 2	3874.73	0.256885	0.177958	0.148876	1
ENSGALG00000051796		ankyrin repeat domain 31	150.077	-0.289021	0.200363	0.149164	1
ENSGALG00000025792	FRRS1L	ferric chelate reductase 1 like	316.047	0.193847	0.13439	0.149183	1
ENSGALG00000008675	SLC25A5	solute carrier family 25 member 5	3654.85	-0.181478	0.125854	0.14931	1
ENSGALG00000009759	SLC16A7	solute carrier family 16 member 7	474.535	-0.18667	0.129536	0.149568	1
ENSGALG00000019941	FAM162B	family with sequence similarity 162 member B	1.45169	2.01188	1.39658	0.149704	1
ENSGALG00000016801	UXS1	UDP-glucuronate decarboxylase 1	871.513	-0.204211	0.141767	0.149734	1
ENSGALG00000015287	LNP1	leukemia NUP98 fusion partner 1	82.6042	-1.847	1.2824	0.149792	1
ENSGALG00000040755	ANGPT4	angiopoietin 4	10582.6	-0.236849	0.164462	0.149826	1
ENSGALG00000038813	KLHL41	kelch like family member 41	7.83597	-0.911373	0.6329	0.149869	1
ENSGALG00000031626		guanylyl cyclase-activating protein 1-like	14.7237	-2.376	1.65082	0.150071	1
ENSGALG00000053457	PCDHGC5	protocadherin gamma subfamily C, 5	118.258	-0.309412	0.214989	0.150094	1
ENSGALG00000022874	RAB31	RAB31, member RAS oncogene family	1257.52	0.150141	0.104344	0.150179	1
ENSGALG00000013708	CYB5A	cytochrome b5 type A	4287.49	0.200076	0.139157	0.150498	1
ENSGALG00000029918		SMG5, nonsense mediated mRNA decay factor	547.495	-0.345898	0.24058	0.1505	1
ENSGALG00000040264	C9H2ORF82	chromosome 9 open reading frame, human C2orf82	0.766703	-2.86057	1.98981	0.150544	1
ENSGALG00000023580	CLDN19	claudin 19	154.174	0.670225	0.466219	0.150554	1
ENSGALG00000037167	HIST1H103	histone cluster 1, H1.03 (similar to human histone cluster 1, class H1 genes)	6.03205	-1.10959	0.772103	0.15069	1
ENSGALG00000011391	AMN	amnion associated transmembrane protein	57.1655	0.472446	0.32879	0.15074	1
ENSGALG00000004689	PKN1	protein kinase N3	1178.12	0.191993	0.133643	0.15083	1
ENSGALG00000042388			3547.32	0.50543	0.351832	0.150842	1
ENSGALG00000012769	CHPT1	choline phosphotransferase 1	2260.65	0.164133	0.114288	0.150964	1
ENSGALG00000005285	TBX4	T-box 4	5.51503	-2.18089	1.51907	0.151095	1
ENSGALG00000006670	PPP1R3C	protein phosphatase 1 regulatory subunit 3C	545.702	0.205899	0.143449	0.15119	1
ENSGALG00000013830	PRELID3A	PRELI domain containing 3A	187.807	-0.269271	0.187681	0.151365	1
ENSGALG00000000619	ANGPTL4	angiopoietin like 4	1472.01	-0.310188	0.216243	0.151447	1
ENSGALG00000016828	GRTP1	growth hormone regulated TBC protein 1	73.2619	-0.892912	0.622754	0.151626	1
ENSGALG00000038141	NCF4	neutrophil cytosolic factor 4	282.141	-0.290967	0.202951	0.151665	1
ENSGALG00000037998	GLTP	glycolipid transfer protein	452.783	0.201824	0.140788	0.151708	1
ENSGALG00000001418	GUCA1B	guanylate cyclase activator 1B	123.515	-1.91712	1.33752	0.151761	1
ENSGALG00000033204	PQLC2	PQ loop repeat containing 2	634.726	-0.176171	0.122911	0.151766	1
ENSGALG00000041978	K123	K123 protein	141.096	-0.406244	0.283452	0.1518	1
ENSGALG00000031605	POU3F1	POU class 3 homeobox 1	37.9617	0.537467	0.375185	0.151989	1
ENSGALG00000012298	SLC39A8	solute carrier family 39 member 8	711.15	0.29934	0.208971	0.152017	1
ENSGALG00000008542	ADD3	adducin 3 (gamma)	13443.6	-0.155896	0.108846	0.152068	1
ENSGALG00000004273	RALGPS2	Ral GEF with PH domain and SH3 binding motif 2	901.272	0.158485	0.110689	0.152201	1
ENSGALG00000002922	NOTCH2	notch 2	15754.5	0.432802	0.302322	0.15226	1
ENSGALG00000013045	TUBA8B	tubulin, alpha 8b	0.962008	-2.46524	1.72203	0.152262	1
ENSGALG00000009909	PRPH2	peripherin 2	120.902	-2.19054	1.53039	0.152327	1
ENSGALG00000009012	ZNF385B	zinc finger protein 385B	59.9037	-0.825596	0.577031	0.152498	1
ENSGALG00000031305	FAM13C	family with sequence similarity 13 member C	74.8814	0.414213	0.289551	0.152563	1
ENSGALG00000000011	C10orf88	chromosome 10 open reading frame 88	299.657	0.251512	0.175892	0.152739	1
ENSGALG00000052052		chromosome 6 open reading frame, human C10orf90	29.1509	-0.723743	0.506146	0.152743	1
ENSGALG00000051823			111.314	-0.670356	0.468862	0.152788	1
ENSGALG00000017168	SLN	sarcolipin	4754.85	0.536628	0.375356	0.152817	1
ENSGALG00000001720			655.655	0.203482	0.14239	0.152989	1
ENSGALG00000001600	DVL1	dishevelled segment polarity protein 1	2909.87	0.107475	0.075235	0.153143	1
ENSGALG00000016348	SAT1	spermidine/spermine N1-acetyltransferase 1	4339.54	0.248295	0.17383	0.153183	1
ENSGALG00000016564	PTK2B	protein tyrosine kinase 2 beta	116.676	-0.358126	0.250779	0.153275	1
ENSGALG00000054258		chromosome 11 open reading frame 97	3.44849	1.58225	1.1081	0.153323	1
ENSGALG00000032526	B3GNT5	UDP-GlcNAc:betaGal beta-1,3-N-acetylglucosaminyltransferase 5	103.715	-0.303689	0.212755	0.153462	1
ENSGALG00000004758	KCNB1	potassium voltage-gated channel subfamily B member 1	292.554	-0.376643	0.263895	0.153508	1
ENSGALG00000039311	SMAGP	small cell adhesion glycoprotein	3.17165	1.3221	0.926333	0.153509	1
ENSGALG00000019622	TRIM71	tripartite motif containing 71	25.1628	-0.549262	0.384843	0.153512	1
ENSGALG00000026754		feather keratin 1-like	2.94925	-1.72118	1.20618	0.15359	1
ENSGALG00000029378	ITGA9	integrin subunit alpha 9	2829.68	0.274773	0.192565	0.153606	1
ENSGALG00000027565			15.3569	-0.828133	0.580375	0.153611	1
ENSGALG00000002008	RNF157	ring finger protein 157	106.305	-0.803146	0.563081	0.15377	1
ENSGALG00000053371			3633.24	0.192883	0.135275	0.153909	1
ENSGALG00000015835	GRIK1	glutamate ionotropic receptor kainate type subunit 1	155.289	-1.0705	0.751062	0.154067	1
ENSGALG00000054187			22.5764	-1.88767	1.32445	0.154085	1
ENSGALG00000047574			124.701	-0.353469	0.24808	0.154211	1
ENSGALG00000002598	TPST1	tyrosylprotein sulfotransferase 1	1723.54	0.173028	0.121528	0.154513	1
ENSGALG00000010309	ZC2HC1C	zinc finger C2HC-type containing 1C	37.5667	0.419843	0.294899	0.154538	1
ENSGALG00000002969	MAU2	MAU2 sister chromatid cohesion factor	1201.13	0.124697	0.0876151	0.154667	1
ENSGALG00000015880	HMGN2P46	high mobility group nucleosomal binding domain 2 pseudogene 46	1702.16	0.265116	0.186396	0.154931	1
ENSGALG00000008149	EWSR1	EWS RNA binding protein 1	1166.94	-0.229301	0.161223	0.154951	1
ENSGALG00000034803		ring finger protein 151	750.907	0.153887	0.108247	0.155133	1
ENSGALG00000012796	KIAA1549	KIAA1549	981.782	-0.367374	0.258418	0.155134	1
ENSGALG00000001055	NSF	N-ethylmaleimide sensitive factor, vesicle fusing ATPase	3872.82	-0.209795	0.147578	0.155146	1
ENSGALG00000042794	ZFAND1	zinc finger AN1-type containing 1	281.182	0.355407	0.250012	0.155155	1
ENSGALG00000009802	ANGEL2	angel homolog 2	1338.31	0.18882	0.132832	0.155174	1
ENSGALG00000027643	RD3L	retinal degeneration 3-like	61.0854	-1.55918	1.09702	0.155234	1
ENSGALG00000010078	GLP1R	glucagon like peptide 1 receptor	7.08376	-1.71152	1.20424	0.155246	1
ENSGALG00000026011	GALR1	galanin receptor 1	1.41007	-3.41341	2.40214	0.155321	1
ENSGALG00000023571	TRIM59	tripartite motif containing 59	1805.35	0.169175	0.11906	0.155339	1
ENSGALG00000038395	PDE7A	phosphodiesterase 7A	310.658	-0.144814	0.10193	0.155397	1
ENSGALG00000007364	TOB1	transducer of ERBB2, 1	1242.6	-0.15612	0.109896	0.155427	1
ENSGALG00000016497	UBXN2A	UBX domain protein 2A	967.533	0.189045	0.133097	0.155504	1
ENSGALG00000027853	CTNNA2	catenin alpha 2	477.741	-0.281695	0.198328	0.155506	1
ENSGALG00000013929	PDGFRA	platelet-derived growth factor receptor, alpha polypeptide	4785.62	-0.348377	0.245283	0.155518	1
ENSGALG00000045052	MAB21L1	mab-21 like 1	69.5858	-1.27052	0.894617	0.155553	1
ENSGALG00000009626	THBS1	thrombospondin 1	5675.14	0.400254	0.281847	0.155576	1
ENSGALG00000011897	SMDT1	single-pass membrane protein with aspartate rich tail 1	1452.93	0.109354	0.0770403	0.155773	1
ENSGALG00000029392	GABRB3	gamma-aminobutyric acid type A receptor beta3 subunit	235.445	-0.455207	0.320726	0.155811	1
ENSGALG00000011084	CCSAP	centriole, cilia and spindle associated protein	20.0903	-0.65592	0.462226	0.155885	1
ENSGALG00000032385	PFKFB4	6-phosphofructo-2-kinase/fructose-2,6-biphosphatase 4	2.38763	-1.88218	1.32653	0.155937	1
ENSGALG00000004134	GLRA1	glycine receptor alpha 1	4.01518	-2.20888	1.55685	0.155955	1
ENSGALG00000052924	DPF1	D4, zinc and double PHD fingers family 1	12.436	-0.871374	0.614186	0.155973	1
ENSGALG00000027512	MACIR	chromosome Z open reading frame, human C5orf30	278.935	-0.189451	0.133535	0.155976	1
ENSGALG00000042553	RAP2B	RAP2B, member of RAS oncogene family	261.803	-0.229521	0.161784	0.15599	1
ENSGALG00000051984		cadherin 3	3031.24	-0.522077	0.368068	0.156066	1
ENSGALG00000001955	AANAT	aralkylamine N-acetyltransferase	27.538	-1.67686	1.1822	0.156069	1
ENSGALG00000048117	DNLZ	DNL-type zinc finger	256.008	0.322397	0.227314	0.156106	1
ENSGALG00000012254	KCNJ4	Potassium inwardly rectifying channel subfamily J member 4	15.825	-0.989918	0.698061	0.156162	1
ENSGALG00000007920	PRR5L	proline rich 5 like	149.362	-0.276651	0.195113	0.156219	1
ENSGALG00000017204	SESN3	sestrin 3	546.004	-0.287673	0.202907	0.156261	1
ENSGALG00000012732	PHACTR1	phosphatase and actin regulator 1	20.2035	-1.15639	0.815882	0.156381	1
ENSGALG00000009239	TLR2B	toll-like receptor 2 family member B	154.607	-0.422869	0.298402	0.156449	1
ENSGALG00000005452	TADA2A	transcriptional adaptor 2A	458.108	-0.183051	0.129174	0.156457	1
ENSGALG00000040256	RIMS2	regulating synaptic membrane exocytosis 2	79.0199	-0.811616	0.572856	0.156545	1
ENSGALG00000008713	BIRC5	baculoviral IAP repeat containing 5	381.497	-0.230546	0.162807	0.156755	1
ENSGALG00000010594	FEZ2	fasciculation and elongation protein zeta 2	1013.86	0.116166	0.0820353	0.15676	1
ENSGALG00000027765		macrophage mannose receptor 1-like	274.708	-0.442305	0.312377	0.156795	1
ENSGALG00000028629	TM4SF1a	transmembrane 4 L six family member 1a	6.18823	-3.28728	2.32207	0.156872	1
ENSGALG00000008074	AMMECR1	Alport syndrome, mental retardation, midface hypoplasia and elliptocytosis chromosomal region gene 1	81.1883	0.297985	0.210729	0.157343	1
ENSGALG00000004460	FOXK1	forkhead box K1	681.027	0.20203	0.142897	0.157416	1
ENSGALG00000029027	SEPTIN12	septin 12	235.76	-0.24464	0.173053	0.157458	1
ENSGALG00000045671		uncharacterized LOC416755	304.638	-0.372333	0.263424	0.157527	1
ENSGALG00000003420	ZBTB8A	zinc finger and BTB domain-containing protein 8A-like	430.63	0.154894	0.109597	0.157565	1
ENSGALG00000033089		cHz-cadherin	76.6843	-1.1076	0.783815	0.157628	1
ENSGALG00000045036			1.09908	2.55504	1.80825	0.157658	1
ENSGALG00000051597		suppressor of SWI4 1 homolog	146.95	-0.269598	0.190811	0.157685	1
ENSGALG00000002888	CASZ1	castor zinc finger 1	53.2269	-0.850222	0.601769	0.157693	1
ENSGALG00000025729			14.2046	-1.70832	1.20945	0.157808	1
ENSGALG00000051412	PEA15	astrocytic phosphoprotein PEA-15-like	1155.91	-0.169576	0.120075	0.157875	1
ENSGALG00000020322		acidic repeat containing	241.303	-0.233991	0.165691	0.157887	1
ENSGALG00000009638	ANO6	anoctamin 6	216.607	0.301516	0.21353	0.157934	1
ENSGALG00000048345			53.2164	0.28984	0.205265	0.157941	1
ENSGALG00000001709	MUSTN1	musculoskeletal, embryonic nuclear protein 1	143.816	0.45381	0.321445	0.158014	1
ENSGALG00000007538			2.10132	1.81584	1.28633	0.158055	1
ENSGALG00000045936	FAM83F	family with sequence similarity 83 member F	3.17563	1.55295	1.10017	0.158078	1
ENSGALG00000015382	CHRNA6	cholinergic receptor nicotinic alpha 6 subunit	242.841	-0.453689	0.321442	0.158122	1
ENSGALG00000045642	TNFRSF11A	TNF receptor superfamily member 11a	468.435	-0.156642	0.110999	0.158184	1
ENSGALG00000037015	DACH1	dachshund family transcription factor 1	394.534	-0.244444	0.173271	0.158315	1
ENSGALG00000013090	LOXL4	lysyl oxidase like 4	2.78832	-1.3722	0.972671	0.158317	1
ENSGALG00000010692	LRP8	LDL receptor related protein 8	293.58	-0.553946	0.39267	0.158329	1
ENSGALG00000037699		UV stimulated scaffold protein A	250.323	-0.200672	0.142272	0.158398	1
ENSGALG00000001442	OPCML	opioid binding protein/cell adhesion molecule like	128.927	-0.548507	0.388995	0.158521	1
ENSGALG00000005164	MTG2	mitochondrial ribosome associated GTPase 2	263.642	-0.189707	0.13454	0.158528	1
ENSGALG00000053659		GDNF inducible zinc finger protein 1	45.2992	0.355268	0.251992	0.158587	1
ENSGALG00000003446	PRLR	prolactin receptor	32.7557	-0.683476	0.484803	0.158598	1
ENSGALG00000043400	BCDIN3D	BCDIN3 domain containing RNA methyltransferase	149.363	0.176691	0.125338	0.158625	1
ENSGALG00000006461	UBE3C	ubiquitin protein ligase E3C	1026.03	0.146646	0.104122	0.15901	1
ENSGALG00000042491		histone cluster 1, H4d	18.9765	-1.0211	0.725055	0.159042	1
ENSGALG00000008934	PIK3CA	phosphatidylinositol-4,5-bisphosphate 3-kinase catalytic subunit alpha	1048.64	0.170466	0.12106	0.159101	1
ENSGALG00000054686	PFN2	profilin 2	10644.5	-0.0946592	0.0672263	0.159111	1
ENSGALG00000036049	LETM2	leucine zipper and EF-hand containing transmembrane protein 2	616.217	-0.155023	0.110181	0.159431	1
ENSGALG00000042963			8.05151	-1.35795	0.965292	0.159494	1
ENSGALG00000013211	ST8SIA1	ST8 alpha-N-acetyl-neuraminide alpha-2,8-sialyltransferase 1	618.485	-0.178975	0.12725	0.15958	1
ENSGALG00000039624	PSMA5	proteasome subunit alpha 5	2555.54	0.0907338	0.0645321	0.159717	1
ENSGALG00000051021			25.646	-2.42893	1.72829	0.159904	1
ENSGALG00000050158			42.1896	-0.333721	0.237491	0.159965	1
ENSGALG00000028673	MARCHF3	membrane associated ring-CH-type finger 3	11.9184	-0.76133	0.542072	0.160176	1
ENSGALG00000021529	GP1BB	glycoprotein Ib platelet beta subunit	194.577	0.507996	0.361734	0.160219	1
ENSGALG00000014914	SNX18	sorting nexin 18	347.198	0.210869	0.150171	0.160262	1
ENSGALG00000043480	GPM6A	glycoprotein M6A	107.457	-2.20574	1.57111	0.160338	1
ENSGALG00000014800	ATP6V1A	ATPase H+ transporting V1 subunit A	4409.74	-0.229698	0.16361	0.160338	1
ENSGALG00000027920	CPLX2	complexin 2	204.848	0.281679	0.200673	0.160416	1
ENSGALG00000037644	CNGB3	cyclic nucleotide gated channel beta 3	43.2423	-2.18891	1.55951	0.160443	1
ENSGALG00000012662	NUAK1	NUAK family kinase 1	1279.57	0.166885	0.118918	0.16051	1
ENSGALG00000038207			79.633	-0.439361	0.313108	0.16055	1
ENSGALG00000030706	MAP3K6	mitogen-activated protein kinase kinase kinase 6	49.5053	-0.538756	0.384106	0.160729	1
ENSGALG00000007976			3.35113	-1.37787	0.982731	0.16089	1
ENSGALG00000035466	CACNB4	calcium voltage-gated channel auxiliary subunit beta 4	36.2875	-0.817424	0.583175	0.161012	1
ENSGALG00000017062	NBEA	neurobeachin	703.002	-0.465371	0.332088	0.16111	1
ENSGALG00000031159	HIST1H110	histone cluster 1, H1.10 (similar to human histone cluster 1, class H1 genes)	187.302	-0.283988	0.202818	0.161451	1
ENSGALG00000027255	NRXN3	neurexin 3	107.08	-1.00264	0.716299	0.16159	1
ENSGALG00000054447			21.9752	-0.499586	0.356926	0.161606	1
ENSGALG00000053035			12.961	-0.644853	0.460717	0.161612	1
ENSGALG00000040444	SEMA3C	semaphorin 3C	708.328	0.333472	0.238275	0.161655	1
ENSGALG00000032558	INSC	inscuteable homolog (Drosophila)	23.6452	-0.533557	0.381387	0.161816	1
ENSGALG00000038372	PRDM8	PR/SET domain 8	44.2106	-0.696914	0.498157	0.161818	1
ENSGALG00000043106	WDR17	WD repeat domain 17	23.6123	-1.96704	1.40607	0.161823	1
ENSGALG00000008567		phosphofurin acidic cluster sorting protein 1	597.702	-0.259939	0.185814	0.161837	1
ENSGALG00000026598	NXNL2	nucleoredoxin-like 2	28.781	-0.766119	0.547658	0.161843	1
ENSGALG00000005079	VCL	vinculin	6998.8	0.301019	0.215192	0.161862	1
ENSGALG00000022758	GGACT	gamma-glutamylamine cyclotransferase	340.926	0.186193	0.133116	0.161896	1
ENSGALG00000005547	PIK3AP1	phosphoinositide-3-kinase adaptor protein 1	334.081	-0.249269	0.178221	0.161919	1
ENSGALG00000003509	SPACA9	sperm acrosome associated 9	7.57205	0.812251	0.580785	0.161951	1
ENSGALG00000011671	SLC15A2	solute carrier family 15 member 2	252.307	-0.66734	0.477435	0.162185	1
ENSGALG00000038506	NXNL1	nucleoredoxin-like 1	48.2393	-0.986611	0.705985	0.162265	1
ENSGALG00000043926		coiled-coil domain containing 27	72.9333	0.369076	0.264114	0.162289	1
ENSGALG00000037901	EFEMP1	EGF containing fibulin like extracellular matrix protein 1	63910.4	0.179192	0.128269	0.162412	1
ENSGALG00000040000	ERO1B	endoplasmic reticulum oxidoreductase 1 beta	630.284	0.170265	0.121898	0.162479	1
ENSGALG00000043240	ARPP21	cAMP regulated phosphoprotein 21	86.0316	-0.319978	0.229125	0.162558	1
ENSGALG00000034134	ZNF302	zinc finger protein 302	256.429	0.180553	0.129313	0.16264	1
ENSGALG00000054974		phospholemman-like	2.57387	-1.91307	1.37018	0.162649	1
ENSGALG00000036093	PTPN7	protein tyrosine phosphatase, non-receptor type 7	469.007	0.295913	0.211953	0.162676	1
ENSGALG00000004028	MATN4	matrilin 4	355.613	-0.509929	0.365287	0.162724	1
ENSGALG00000044519	COA8	apoptogenic 1, mitochondrial	226.064	0.291146	0.208584	0.162767	1
ENSGALG00000008053	PRDM11	PR/SET domain 11	1332.55	0.18117	0.129856	0.162967	1
ENSGALG00000023440	GABPB1	GA binding protein transcription factor beta subunit 1	1215.62	0.138072	0.0989722	0.162997	1
ENSGALG00000009725	SCG5	secretogranin V	148.996	-1.01037	0.724265	0.163006	1
ENSGALG00000002314	CDHR1	cadherin related family member 1	84.1663	-1.60263	1.14895	0.163057	1
ENSGALG00000028466		interleukin 34	2036.06	-0.238556	0.171037	0.163088	1
ENSGALG00000005981	GDF2	growth differentiation factor 2	21.2913	0.582025	0.417303	0.163097	1
ENSGALG00000004172	BET1L	Bet1 golgi vesicular membrane trafficking protein like	2545.2	0.0885456	0.0635005	0.163195	1
ENSGALG00000002974	SPHKAP	SPHK1 interactor, AKAP domain containing	46.38	-1.65063	1.18468	0.163525	1
ENSGALG00000004494	CCNE1	cyclin E1	436.186	0.189144	0.135864	0.163876	1
ENSGALG00000012179	SOCS4	suppressor of cytokine signaling 4	435.323	-0.23915	0.171896	0.16415	1
ENSGALG00000016199	CRYAA	crystallin alpha A	2.01087	-1.84056	1.32302	0.164171	1
ENSGALG00000012020	KIAA1549L	KIAA1549-like	124.314	-0.661254	0.475344	0.164193	1
ENSGALG00000008735	BFSP1	beaded filament structural protein 1	67.7161	-0.416239	0.299396	0.164448	1
ENSGALG00000004037	DNA2	DNA replication helicase/nuclease 2	124.277	-0.248885	0.179024	0.164456	1
ENSGALG00000002098	GRIK3	glutamate ionotropic receptor kainate type subunit 3	11.9012	-1.57789	1.1351	0.164504	1
ENSGALG00000042577	CFAP44	cilia and flagella associated protein 44	1.16638	2.75235	1.98173	0.164875	1
ENSGALG00000014722		C-type lectin-like receptor variant	182.566	0.504159	0.363132	0.165027	1
ENSGALG00000014884	ISL1	ISL LIM homeobox 1	10.3719	-1.98848	1.4323	0.165043	1
ENSGALG00000009276	LRAT	lecithin retinol acyltransferase (phosphatidylcholine--retinol O-acyltransferase)	1306.59	-0.821867	0.592193	0.165187	1
ENSGALG00000020201	CEP44	centrosomal protein 44	237.974	0.291074	0.209743	0.165207	1
ENSGALG00000006172	ABCC8	ATP binding cassette subfamily C member 8	373.339	-0.329031	0.237124	0.165262	1
ENSGALG00000000639	LRRN2	leucine rich repeat neuronal 2	23.2261	-1.74615	1.25862	0.165334	1
ENSGALG00000014233	FBLN1	fibulin 1	1316.43	0.635931	0.458692	0.165624	1
ENSGALG00000035086	MYL6	myosin, light chain 6, alkali, smooth muscle and non-muscle	39580.8	0.237924	0.171621	0.165645	1
ENSGALG00000027707	ESM1	endothelial cell specific molecule 1	139.747	0.353155	0.254767	0.16569	1
ENSGALG00000038875	TMC6	transmembrane channel like 6	289.79	-0.254226	0.183441	0.165787	1
ENSGALG00000033780			1154.15	0.155668	0.112347	0.165869	1
ENSGALG00000038721	MAP1LC3A	microtubule associated protein 1 light chain 3 alpha	3368.97	0.124599	0.0899365	0.165926	1
ENSGALG00000005415	TEAD1	TEA domain transcription factor 1	490.101	0.221756	0.160074	0.165951	1
ENSGALG00000030287	NEUROD6	neuronal differentiation 6	4.22366	-1.76537	1.27451	0.166011	1
ENSGALG00000013420	FOXM1	forkhead box M1	211.264	-0.212139	0.153168	0.166048	1
ENSGALG00000002719	CSNK1D	casein kinase 1 delta	2523.41	0.0936437	0.0676547	0.166315	1
ENSGALG00000003005	CHRNB4	cholinergic receptor nicotinic beta 4 subunit	28.9157	-0.780272	0.564154	0.16664	1
ENSGALG00000013776	CEP135	centrosomal protein 135	68.9082	-0.322467	0.233154	0.166646	1
ENSGALG00000045096		neuropeptide W	22.018	-0.769483	0.556404	0.166678	1
ENSGALG00000050958			2.17309	-3.03326	2.19345	0.166705	1
ENSGALG00000043118	ATP10A	ATPase phospholipid transporting 10A (putative)	1445.82	0.17263	0.124862	0.166799	1
ENSGALG00000007592	ZDHHC16	zinc finger DHHC-type containing 16	396.947	0.229603	0.166162	0.167033	1
ENSGALG00000002426	EXOSC3	exosome component 3	137.114	0.194599	0.140831	0.167034	1
ENSGALG00000015163	RNF138	ring finger protein 138	245.611	0.219506	0.158901	0.167155	1
ENSGALG00000042647			51.7349	-0.714283	0.517182	0.167246	1
ENSGALG00000039942	CTBP1	C-terminal binding protein 1	7869.58	0.0963104	0.069742	0.167294	1
ENSGALG00000000884	CXXC5	CXXC finger protein 5	1036.21	-0.166395	0.120497	0.167309	1
ENSGALG00000032628	SRCIN1	SRC kinase signaling inhibitor 1	65.7503	-0.763602	0.553034	0.167356	1
ENSGALG00000001311	ARHGAP44	Rho GTPase activating protein 44	135.236	-0.512871	0.371482	0.167399	1
ENSGALG00000005195	OSBPL2	oxysterol binding protein like 2	2647.97	0.117082	0.084809	0.167421	1
ENSGALG00000010122	SH2D4A	SH2 domain containing 4A	30.9027	0.623947	0.452007	0.167465	1
ENSGALG00000016418	BCLAF3	chromosome X open reading frame 23	467.132	0.194673	0.141087	0.167647	1
ENSGALG00000011277	PLEKHG7	pleckstrin homology and RhoGEF domain containing G7	4.03311	-1.82771	1.32487	0.167728	1
ENSGALG00000026591	GNG12	G protein subunit gamma 12	4081.39	0.142404	0.103262	0.16788	1
ENSGALG00000026983	CHRD	chordin	1237.18	-0.258091	0.187208	0.168008	1
ENSGALG00000015345			25.2233	-1.13812	0.825572	0.168023	1
ENSGALG00000013728	PPAT	phosphoribosyl pyrophosphate amidotransferase	1036.95	0.135361	0.0982088	0.168111	1
ENSGALG00000006607	GUCD1	guanylyl cyclase domain containing 1	277.655	0.23989	0.174094	0.168225	1
ENSGALG00000013964	SPATA18	spermatogenesis associated 18	152.218	-0.265351	0.192585	0.168252	1
ENSGALG00000027973	CATHL1	cathelicidin-1	403.834	-1.39665	1.01391	0.168362	1
ENSGALG00000004286	COL13A1	collagen type XIII alpha 1 chain	976.869	-0.300002	0.217804	0.168391	1
ENSGALG00000041093	MMP24	matrix metallopeptidase 24	311.151	-0.177372	0.128821	0.168544	1
ENSGALG00000034213	TNFRSF1B	TNF receptor superfamily member 1B	1149.19	-0.197236	0.143279	0.16864	1
ENSGALG00000039169	MLH1	mutL homolog 1	251.974	-0.233574	0.169691	0.168679	1
ENSGALG00000012638	CRY1	cryptochrome circadian regulator 1	2107.11	0.199677	0.145128	0.168862	1
ENSGALG00000002863	ERGIC1	endoplasmic reticulum-golgi intermediate compartment 1	5629.54	0.184634	0.134207	0.168902	1
ENSGALG00000039139	TNS3	tensin 3	3679.04	0.182364	0.132558	0.168908	1
ENSGALG00000007383	HSPB8	heat shock protein family B (small) member 8	160.917	0.257319	0.187066	0.168962	1
ENSGALG00000042521	MPP3	membrane palmitoylated protein 3	49.2067	-0.805452	0.585644	0.16903	1
ENSGALG00000009066	KCND2	potassium voltage-gated channel subfamily D member 2	66.6991	-0.569453	0.414165	0.169149	1
ENSGALG00000029764		relaxin/insulin-like family peptide receptor 2	8.20738	-1.08768	0.791118	0.169175	1
ENSGALG00000007642	CTBPL	C-terminal binding protein-like	4068.94	0.127326	0.0926214	0.169227	1
ENSGALG00000005470	PLPPR5	phospholipid phosphatase related 5	207.226	-0.249336	0.181448	0.169396	1
ENSGALG00000026189		ankyrin repeat domain-containing protein 40-like	127.251	-0.310472	0.225966	0.169449	1
ENSGALG00000015649	NOP14	NOP14 nucleolar protein	665.117	-0.222778	0.162176	0.169541	1
ENSGALG00000015490	FBXL4	F-box and leucine rich repeat protein 4	109.52	0.227996	0.165977	0.169548	1
ENSGALG00000004869	ISCU	iron-sulfur cluster assembly enzyme	4415.21	0.161007	0.117239	0.169651	1
ENSGALG00000020002	SLC22A3	solute carrier family 22 member 3	312.782	0.458135	0.333633	0.169699	1
ENSGALG00000016785	IL1RL1	interleukin 1 receptor like 1	10049.1	0.254862	0.185717	0.169966	1
ENSGALG00000017212	GPR83	G protein-coupled receptor 83	3.90792	1.32016	0.962046	0.169989	1
ENSGALG00000036293	EBAG9	estrogen receptor binding site associated, antigen, 9	1177.98	0.250566	0.182639	0.170088	1
ENSGALG00000016811	SEPTIN10	septin 14	1401.13	0.19089	0.139144	0.170101	1
ENSGALG00000014085	TM7SF3	transmembrane 7 superfamily member 3	556.216	-0.147856	0.107803	0.170205	1
ENSGALG00000006137		Rho GTPase activating protein 22	43.7362	-0.581383	0.423968	0.170284	1
ENSGALG00000012380	SPOPL	speckle type BTB/POZ protein like	546.403	0.183169	0.1336	0.170366	1
ENSGALG00000003160	CERS1	ceramide synthase 1	225.969	-0.607556	0.443286	0.170508	1
ENSGALG00000015480	POGLUT1	protein O-glucosyltransferase 1	1997.68	0.144045	0.105102	0.170522	1
ENSGALG00000003034	SS2	somatostatin II	41.5653	-1.723	1.25759	0.170663	1
ENSGALG00000014732	ERCC8	ERCC excision repair 8, CSA ubiquitin ligase complex subunit	351.756	0.304171	0.222042	0.170724	1
ENSGALG00000038936	TMEM182	transmembrane protein 182	1.36346	-4.3913	3.20619	0.170801	1
ENSGALG00000015226	SPIDR	KIAA0146	217.305	-0.210372	0.153611	0.17084	1
ENSGALG00000016636	ARSH	arylsulfatase family, member H	1045.35	0.140897	0.10291	0.170958	1
ENSGALG00000054102			9.22652	3.2148	2.34845	0.17103	1
ENSGALG00000035016	ID2	inhibitor of DNA binding 2, HLH protein	6919.68	-0.197777	0.144538	0.171204	1
ENSGALG00000043085	RNF14	ring finger protein 14	1469.1	0.134009	0.0979472	0.171257	1
ENSGALG00000016351	ACOT9	acyl-CoA thioesterase 9	2000.8	0.160885	0.117673	0.171556	1
ENSGALG00000044071	ABI3	ABI family member 3	51.3262	-0.369504	0.270288	0.171602	1
ENSGALG00000030068	RAB3A	RAB3A, member RAS oncogene family	517.709	-0.408486	0.298813	0.171616	1
ENSGALG00000012574	WDSUB1	WD repeat, sterile alpha motif and U-box domain containing 1	700.575	0.200373	0.146593	0.171669	1
ENSGALG00000048022			4.00126	1.2881	0.942508	0.171729	1
ENSGALG00000054793	NCAPH2	non-SMC condensin II complex subunit H2	229.262	-0.25386	0.18583	0.17191	1
ENSGALG00000019061	MMP1	matrix metallopeptidase 1	7.63999	-2.50732	1.83618	0.172092	1
ENSGALG00000001849	BSN	bassoon presynaptic cytomatrix protein	158.072	-0.841165	0.61627	0.172276	1
ENSGALG00000037997			32.453	0.457561	0.335239	0.17229	1
ENSGALG00000012987	CCDC77	coiled-coil domain containing 77	82.9145	-0.235161	0.172296	0.172295	1
ENSGALG00000033608	RAB12	RAB12, member RAS oncogene family	1765.02	0.162642	0.119172	0.172324	1
ENSGALG00000047031			224.708	-0.163522	0.119869	0.172514	1
ENSGALG00000038978		dpy-19 like 1	1741.85	0.172202	0.126235	0.172522	1
ENSGALG00000011744	KALRN	kalirin, RhoGEF kinase	3086.61	0.194149	0.142328	0.172538	1
ENSGALG00000007972	TRPC5	transient receptor potential cation channel subfamily C member 5	5.26619	-2.35693	1.72816	0.172618	1
ENSGALG00000031843	ARHGAP18	Rho GTPase activating protein 18	1155.92	-0.18464	0.135384	0.172622	1
ENSGALG00000008398	MPP4	membrane palmitoylated protein 4	14.5936	-1.36866	1.00363	0.172658	1
ENSGALG00000003788	BNIP2	BCL2 interacting protein 2	2381.49	0.150121	0.110084	0.172664	1
ENSGALG00000011532	CYP27C1	cytochrome P450 family 27 subfamily C member 1	21.8087	-0.65787	0.482501	0.172738	1
ENSGALG00000026906	TMEM189	transmembrane protein 189	1518.98	0.173297	0.127114	0.17278	1
ENSGALG00000042325	CIZ1	CDKN1A interacting zinc finger protein 1	1261.77	0.0921208	0.0675903	0.172905	1
ENSGALG00000052983			411.121	0.200182	0.146891	0.172948	1
ENSGALG00000025796	ADI1	acireductone dioxygenase 1	2296.52	0.102617	0.0753041	0.172978	1
ENSGALG00000016228	NYX	nyctalopin	12.208	-1.95139	1.43225	0.173052	1
ENSGALG00000030376	DHRS3	dehydrogenase/reductase 3	6647.46	0.157143	0.115341	0.173065	1
ENSGALG00000028906	FEM1B	fem-1 homolog B	2728.9	0.100017	0.0734126	0.173074	1
ENSGALG00000053152	FSD1	fibronectin type III and SPRY domain-containing protein 1-like	198.274	-0.297143	0.218185	0.173234	1
ENSGALG00000009504		NSE4 homolog A, SMC5-SMC6 complex component	701.971	0.220245	0.161722	0.173238	1
ENSGALG00000002175	KIF14	kinesin family member 14	79.5561	-0.456563	0.335281	0.173283	1
ENSGALG00000013627	SLC7A2	solute carrier family 7 member 2	43.1984	-0.865847	0.636064	0.173432	1
ENSGALG00000002544	PCDH12	protocadherin 12	1218.65	0.209625	0.153998	0.173445	1
ENSGALG00000009475	FAM133B	family with sequence similarity 133 member B	1297.09	0.181211	0.133134	0.173477	1
ENSGALG00000038884	SRL	sarcalumenin	50.0197	-0.9069	0.666345	0.173512	1
ENSGALG00000002656	CRK	CRK proto-oncogene, adaptor protein	1369.71	0.162609	0.119478	0.173513	1
[truncated: 15,137 more rows]

## Sheet: ZT04_occl_v_open_choroid
ensembl_gene_id	gene_name	description	baseMean	log2FoldChange	lfcSE	pvalue	padj
ENSGALG00000048153			2.31287	-18.3253	2.18598	5.15452e-17	8.52351e-13
ENSGALG00000004074	KCNS1	potassium voltage-gated channel modifier subfamily S member 1	16.285	-17.6977	2.57625	6.43933e-12	5.32404e-08
ENSGALG00000046148			0.888488	-18.5233	2.74357	1.46291e-11	8.06356e-08
ENSGALG00000001994	PRR35	proline rich 35	11.2625	-17.2392	2.62647	5.25131e-11	2.17089e-07
ENSGALG00000006576	GRM3	glutamate metabotropic receptor 3	1569.57	1.12027	0.196755	1.24311e-08	4.1112e-05
ENSGALG00000005670	SLMAP	sarcolemma associated protein	3910.87	0.773962	0.139305	2.76225e-08	7.61277e-05
ENSGALG00000031144	ZIC3	Zic family member 3	7.80464	-16.1846	2.96031	4.57143e-08	0.00010799
ENSGALG00000010346	TGFB3	transforming growth factor beta 3	12296.3	0.720499	0.134363	8.21615e-08	0.000169828
ENSGALG00000019696	CATHL2	cathelicidin antimicrobial peptide	377.925	-6.17454	1.19911	2.61499e-07	0.00048046
ENSGALG00000016669	DEFB4A	defensin beta 4A	860.69	-5.61727	1.13506	7.46464e-07	0.00123435
ENSGALG00000027973	CATHL1	cathelicidin-1	403.834	-4.93606	1.00925	1.00412e-06	0.00150947
ENSGALG00000047285	BD7	avian beta-defensin 7	713.782	-5.70481	1.17472	1.19603e-06	0.0016476
ENSGALG00000022815	AvBD1	avian beta-defensin 1	803.936	-5.91062	1.22108	1.29529e-06	0.0016476
ENSGALG00000006323	LECT2	leukocyte cell derived chemotaxin 2	2189.06	-5.38357	1.1266	1.76535e-06	0.00208513
ENSGALG00000005434	CER1	cerberus 1, DAN family BMP antagonist	827.888	-1.66302	0.356436	3.0759e-06	0.00339087
ENSGALG00000050918			0.503828	16.0106	3.5574	6.77465e-06	0.00681924
ENSGALG00000019843	AvBD4	avian beta-defensin 4	32.0947	-7.37611	1.64156	7.01059e-06	0.00681924
ENSGALG00000016668	AvBD6	avian beta-defensin 6	160.009	-5.78165	1.29656	8.22549e-06	0.00746967
ENSGALG00000050826			1.98542	-16.3789	3.68057	8.58271e-06	0.00746967
ENSGALG00000015497	VGLL3	vestigial like family member 3	443.23	1.00248	0.228207	1.11877e-05	0.00925001
ENSGALG00000001688	SEPT5	septin 5	6273.69	0.502423	0.115862	1.4483e-05	0.0114043
ENSGALG00000005138	KCTD10	potassium channel tetramerization domain containing 10	2010.66	0.392418	0.0916664	1.86114e-05	0.013989
ENSGALG00000047383	CCN5	WNT1 inducible signaling pathway protein 2	223.153	1.60032	0.376404	2.12244e-05	0.0152594
ENSGALG00000017029		fibrinogen-like protein 1-like	63.65	-1.96781	0.471957	3.05319e-05	0.0210365
ENSGALG00000011275	DEPDC1	DEP domain containing 1	235.305	-0.777324	0.187229	3.29969e-05	0.0218255
ENSGALG00000004804		transglutaminase 3	84.1108	-6.001	1.49293	5.82952e-05	0.0370757
ENSGALG00000005331	GJC2	gap junction protein gamma 2	588.802	0.723857	0.183468	7.96627e-05	0.048789
ENSGALG00000004655	SMURF1	SMAD specific E3 ubiquitin protein ligase 1	869.818	0.497556	0.128316	0.000105502	0.0623068
ENSGALG00000029596	HAS2	hyaluronan synthase 2	100.058	-1.58481	0.41752	0.000147186	0.0826069
ENSGALG00000014515	C1QTNF7	C1q and TNF related 7	249.393	0.699772	0.184672	0.000151087	0.0826069
ENSGALG00000034150	CATHL3	cathelicidin-3	92.8993	-6.17271	1.63453	0.000159084	0.0826069
ENSGALG00000014144	CORIN	corin, serine peptidase	659.029	1.1387	0.301624	0.000159859	0.0826069
ENSGALG00000016761	LYG2	lysozyme g2	367.061	-3.28802	0.875924	0.000174193	0.0872867
ENSGALG00000043860	PGR2/3	tandem PRG2/PRG3 gene pair	49.9823	-5.68252	1.52008	0.000185258	0.0901009
ENSGALG00000052522			7.76605	-25.9323	7.04296	0.000231394	0.109324
ENSGALG00000028627	TIMP3	TIMP metallopeptidase inhibitor 3	8713.55	0.495512	0.137082	0.000300681	0.138113
ENSGALG00000043254	EPX	eosinophil peroxidase	59.5724	-5.21852	1.44844	0.000314746	0.140666
ENSGALG00000033051	CAMK1D	calcium/calmodulin dependent protein kinase ID	1144.46	-0.389123	0.108708	0.000344232	0.146507
ENSGALG00000001561	MXRA8	matrix remodeling associated 8	10492.7	0.44782	0.125192	0.000347472	0.146507
ENSGALG00000002556	NGF	nerve growth factor	202.405	0.477927	0.133802	0.000354396	0.146507
ENSGALG00000019716	KRT40	keratin 40	197.462	-1.07592	0.30425	0.000405759	0.16365
ENSGALG00000049991			16.2999	21.3187	6.12998	0.000505588	0.199057
ENSGALG00000006190	FHL1	four and a half LIM domains 1	140.451	0.825251	0.238695	0.000545529	0.209788
ENSGALG00000017295	PTHLH	parathyroid hormone like hormone	219.608	1.05753	0.312597	0.00071684	0.269402
ENSGALG00000047559	DENND2B	suppression of tumorigenicity 5	2845.6	0.567969	0.169169	0.000786794	0.28912
ENSGALG00000002893	STC2	stanniocalcin 2	1935.57	-1.03778	0.310445	0.000829152	0.298062
ENSGALG00000009092	STON1	stonin 1	2784.69	0.409969	0.123888	0.00093571	0.328979
ENSGALG00000026600	C1orf198	chromosome 3 open reading frame, human C1orf198	1727.02	0.335146	0.101453	0.000954947	0.328979
ENSGALG00000000913	CHST6	carbohydrate sulfotransferase 6	853.686	-0.319856	0.0975162	0.00103795	0.344562
ENSGALG00000032955	TUFT1	tuftelin 1	575.778	0.541422	0.165119	0.00104185	0.344562
ENSGALG00000035762		protease, serine 57	48.5361	-2.19152	0.677455	0.00121673	0.394507
ENSGALG00000012913	PKP2	plakophilin 2	1789.15	0.53762	0.167128	0.00129618	0.409302
ENSGALG00000055023		inhibin beta E subunit	2.51986	-17.4471	5.42952	0.00131187	0.409302
ENSGALG00000031786	BLVRA	biliverdin reductase A	402.036	-0.549835	0.17235	0.00142161	0.435327
ENSGALG00000027184	OLFML1	olfactomedin like 1	1260.24	0.640777	0.203165	0.00161063	0.479952
ENSGALG00000007956	PLXDC2	plexin domain containing 2	3681.87	0.277265	0.0879838	0.00162538	0.479952
ENSGALG00000029811	BMPER	BMP binding endothelial regulator	40.106	1.29396	0.413533	0.00175375	0.500221
ENSGALG00000005401	WNT9A	Wnt family member 9A	126.764	1.2114	0.387164	0.00175453	0.500221
ENSGALG00000007917	LAMB4	laminin subunit beta 4	90.6642	0.944633	0.304332	0.00190949	0.521245
ENSGALG00000007426	MKX	mohawk homeobox	104.553	-0.642533	0.207138	0.00192252	0.521245
ENSGALG00000017179	PDGFD	platelet derived growth factor D	6066.8	0.331305	0.106807	0.00192283	0.521245
ENSGALG00000000761	TSKU	tsukushi, small leucine rich proteoglycan	5038.77	-0.384442	0.124698	0.00204936	0.546584
ENSGALG00000005086	PLAU	plasminogen activator, urokinase	3182.99	0.643526	0.21086	0.00227393	0.596851
ENSGALG00000053794			5.43683	-4.09094	1.34492	0.00235196	0.607688
ENSGALG00000011740	MGP	matrix Gla protein	114002	-0.841915	0.277699	0.00243139	0.612084
ENSGALG00000008582	ADAM23	ADAM metallopeptidase domain 23	354.815	0.455493	0.150312	0.002443	0.612084
ENSGALG00000010902	CERS6	ceramide synthase 6	450.301	-0.513615	0.170184	0.00254458	0.627308
ENSGALG00000040993	BAMBI	BMP and activin membrane bound inhibitor	1920.89	-0.473084	0.156971	0.00257964	0.627308
ENSGALG00000024272	S100A12	S100 calcium binding protein A12	642.711	-2.0927	0.695406	0.00261838	0.627502
ENSGALG00000006751	THY1	Thy-1 cell surface antigen	4449.37	0.590059	0.197508	0.00281254	0.661668
ENSGALG00000011235	GALNT15	polypeptide N-acetylgalactosaminyltransferase 15	401.939	0.504383	0.169004	0.00284098	0.661668
ENSGALG00000038162	FAM26E	family with sequence similarity 26 member E	54.7261	1.07286	0.360218	0.00289801	0.665577
ENSGALG00000043555	NPNT	nephronectin	403.712	0.586177	0.197524	0.00300112	0.673786
ENSGALG00000039182	TBL1XR1	transducin beta like 1 X-linked receptor 1	1500.86	0.316876	0.10683	0.00301525	0.673786
ENSGALG00000011086	ACTA1	actin alpha 1, skeletal muscle	1818.95	0.716704	0.243918	0.00330017	0.727621
ENSGALG00000015628	MSANTD1	Myb/SANT DNA binding domain containing 1	144.151	-0.645887	0.220553	0.00340614	0.733302
ENSGALG00000009601	NELL2	neural EGFL like 2	2904.99	-0.669929	0.228823	0.00341463	0.733302
ENSGALG00000046258	CIBAR1	family with sequence similarity 92 member A	1222.89	0.474243	0.162913	0.00360256	0.756697
ENSGALG00000002588	PPARD	peroxisome proliferator activated receptor delta	1782.84	0.237222	0.0815216	0.00361509	0.756697
ENSGALG00000015895	HTR1B	5-hydroxytryptamine receptor 1B	1357.28	-0.66906	0.231108	0.00379144	0.783691
ENSGALG00000002599	ARHGEF39	rho guanine nucleotide exchange factor 39	205.247	-0.411993	0.143369	0.00405758	0.828347
ENSGALG00000006565		gamma-glutamyltransferase 2	81.8945	-1.39768	0.489435	0.0042943	0.865983
ENSGALG00000009052	LBH	limb bud and heart development	11227.7	0.361819	0.127691	0.00460335	0.91712
ENSGALG00000010320	PAWR	pro-apoptotic WT1 regulator	276.997	0.355644	0.126115	0.00480244	0.929953
ENSGALG00000003302	SLC38A8	solute carrier family 38 member 8	59.724	-16.28	5.77696	0.00483088	0.929953
ENSGALG00000053954			4.16394	-3.51732	1.24828	0.00483647	0.929953
ENSGALG00000046708	PTGES	prostaglandin E synthase	3898.4	-0.552127	0.199111	0.00555485	1
ENSGALG00000011421	HAL	histidine ammonia-lyase	230.043	0.520943	0.188014	0.00559233	1
ENSGALG00000002103	TPPP3	tubulin polymerization promoting protein family member 3	331.012	-0.922108	0.333824	0.00574026	1
ENSGALG00000054272			2.72161	3.43554	1.25123	0.00603774	1
ENSGALG00000027777	CNN2	calponin 2	2202.7	0.309668	0.113031	0.00615009	1
ENSGALG00000014372	SLC34A2	solute carrier family 34 member 2	30.9611	-1.32522	0.483781	0.00615713	1
ENSGALG00000005769	WEE1	WEE1 G2 checkpoint kinase	778.207	-0.398399	0.145503	0.00617986	1
ENSGALG00000031496	SPINK5	serine peptidase inhibitor, Kazal type 5	81.3601	-0.891426	0.32636	0.00630619	1
ENSGALG00000003114	NOG	noggin	71.5495	1.43602	0.530081	0.00674758	1
ENSGALG00000009573	ANXA10	annexin A10	3.37833	-3.74927	1.38459	0.0067722	1
ENSGALG00000016024	SETD4	SET domain containing 4	102.941	-0.42876	0.158409	0.0067962	1
ENSGALG00000015346	NFKBIZ	NFKB inhibitor zeta	73.1061	0.758411	0.280329	0.00682159	1
ENSGALG00000017050	SMAD9	SMAD family member 9	407.815	0.596595	0.222133	0.00723647	1
ENSGALG00000015215	MAPRE2	microtubule associated protein RP/EB family member 2	5047.67	0.247703	0.0924909	0.00740328	1
ENSGALG00000039187	GKN2	gastrokine 2	21.0872	1.92527	0.721883	0.00765304	1
ENSGALG00000039239	SERPIND1	serpin peptidase inhibitor, clade D (heparin cofactor), member 1	140.716	0.614637	0.232391	0.00817299	1
ENSGALG00000014378	ANAPC4	anaphase promoting complex subunit 4	580.484	-0.333829	0.126268	0.00819793	1
ENSGALG00000016148	C2CD2	C2 calcium dependent domain containing 2	1261.45	0.284127	0.10853	0.00884601	1
ENSGALG00000006252	LMO4	LIM domain only 4	1858.1	-0.321915	0.122979	0.00885409	1
ENSGALG00000030420	ECEL1	endothelin converting enzyme like 1	148.094	2.29428	0.882796	0.00935295	1
ENSGALG00000031997	SFRP4	secreted frizzled related protein 4	4589.44	-0.880116	0.340828	0.00981475	1
ENSGALG00000028830		cilia and flagella associated protein 73	34.8578	-1.05986	0.411762	0.0100541	1
ENSGALG00000021869	PODN	podocan	6003.02	0.407092	0.158472	0.0102035	1
ENSGALG00000013420	FOXM1	forkhead box M1	211.264	-0.392247	0.152858	0.0102853	1
ENSGALG00000003590	C17orf58	chromosome 18 C17orf58 homolog	176.035	0.665642	0.25965	0.0103588	1
ENSGALG00000014765	TRIM23	tripartite motif containing 23	551.514	0.287993	0.112434	0.0104241	1
ENSGALG00000012735	EDN1	endothelin 1	68.2309	0.749789	0.29299	0.0104944	1
ENSGALG00000008631	AXL	AXL receptor tyrosine kinase	3233.1	0.232354	0.0908574	0.0105473	1
ENSGALG00000028673	MARCHF3	membrane associated ring-CH-type finger 3	11.9184	1.3642	0.534048	0.0106355	1
ENSGALG00000030259		uncharacterized LOC101749287	30.7223	0.891898	0.349218	0.0106497	1
ENSGALG00000040363	ABHD4	abhydrolase domain containing 4	1746.86	0.25815	0.101224	0.0107633	1
ENSGALG00000041255	ADAM12	ADAM metallopeptidase domain 12	555.262	-0.449069	0.176566	0.0109794	1
ENSGALG00000003226	APOBEC2	apolipoprotein B mRNA editing enzyme catalytic subunit 2	233.389	-0.513173	0.202333	0.0112036	1
ENSGALG00000009755	LRIG3	leucine rich repeats and immunoglobulin like domains 3	766.596	0.460936	0.18211	0.0113713	1
ENSGALG00000028158	FGF7	fibroblast growth factor 7	44.2309	-0.848723	0.336095	0.0115618	1
ENSGALG00000047622			41.1528	-0.55976	0.222664	0.0119396	1
ENSGALG00000005772	BOK	BOK, BCL2 family apoptosis regulator	2141.15	0.454528	0.181634	0.0123339	1
ENSGALG00000008916	DNAJB4	DnaJ heat shock protein family (Hsp40) member B4	1302.51	0.338348	0.135373	0.0124411	1
ENSGALG00000036589	GFRA4	GDNF family receptor alpha 4	1238.43	-0.522508	0.209113	0.0124653	1
ENSGALG00000039861	PLXNB2	plexin B2	3339.84	0.475031	0.190213	0.0125122	1
ENSGALG00000015573	FHL5	four and a half LIM domains 5	1568.93	0.601454	0.240886	0.0125305	1
ENSGALG00000007785	PROK2	prokineticin 2	30.5752	-1.50838	0.60533	0.0127089	1
ENSGALG00000003948	ALAS1	5'-aminolevulinate synthase 1	5350.25	0.362047	0.145483	0.012825	1
ENSGALG00000002046		synaptotagmin 15	235.945	-0.338556	0.13624	0.012955	1
ENSGALG00000006838		melanotransferrin-like	2201.9	0.382892	0.15419	0.0130188	1
ENSGALG00000000972	PBX3	PBX homeobox 3	910.265	0.277094	0.111657	0.0130776	1
ENSGALG00000034188	PAG1	phosphoprotein membrane anchor with glycosphingolipid microdomains 1	2017.63	0.358215	0.144393	0.0131073	1
ENSGALG00000047464	FBXL22	F-box and leucine rich repeat protein 22	10.8471	1.2131	0.489293	0.0131642	1
ENSGALG00000037402	NOV	nephroblastoma overexpressed	11546.7	0.595533	0.240333	0.013214	1
ENSGALG00000019554		serpin peptidase inhibitor, clade B (ovalbumin), member 10 A	6.62308	-4.01797	1.62788	0.0135788	1
ENSGALG00000020876	AOX2	aldehyde oxidase 2	24.3121	1.52805	0.619235	0.0136006	1
ENSGALG00000013063	SRD5A1	steroid-5-alpha-reductase, alpha polypeptide 1 (3-oxo-5 alpha-steroid delta 4-dehydrogenase alpha 1)	8.66763	-1.32788	0.541224	0.0141486	1
ENSGALG00000039447	KRT23	keratin 23	110.347	-0.75955	0.309633	0.0141646	1
ENSGALG00000010708	ICA1	islet cell autoantigen 1	632.122	-0.294387	0.120062	0.0142082	1
ENSGALG00000002637	RBP7	retinol binding protein 7	220.353	-0.675155	0.27604	0.0144507	1
ENSGALG00000014772	WARS2	tryptophan--tRNA ligase, mitochondrial-like	69.87	-0.457565	0.187807	0.0148361	1
ENSGALG00000048940		neurofibromin 2-like	30.3066	-1.55026	0.640239	0.0154616	1
ENSGALG00000044177	FAN1	FANCD2/FANCI-associated nuclease 1	337.998	0.271041	0.111972	0.0154939	1
ENSGALG00000054329			238.679	0.329767	0.136398	0.0156202	1
ENSGALG00000008732	CTAGE1	cutaneous T-cell lymphoma-associated antigen 1	65.0854	1.43723	0.596254	0.0159338	1
ENSGALG00000009002	CPED1	cadherin-like and PC-esterase domain containing 1	3868.31	0.31921	0.13269	0.0161419	1
ENSGALG00000003859	KRT222	keratin 222	298.118	-0.436654	0.182407	0.0166726	1
ENSGALG00000017142	PSPC1	paraspeckle component 1	1696.89	-0.223238	0.0934854	0.0169427	1
ENSGALG00000030710		l(3)mbt-like 1 (Drosophila)	34.5129	0.838079	0.351356	0.0170665	1
ENSGALG00000003383	KPNA6	karyopherin subunit alpha 6	1690.86	0.175687	0.0738676	0.0173877	1
ENSGALG00000017185	TMEM123	transmembrane protein 123	7805.09	-0.414263	0.1743	0.0174671	1
ENSGALG00000020415	IFT43	intraflagellar transport 43	471.528	0.419931	0.176767	0.0175193	1
ENSGALG00000028560	OC3	osteocalcin-like protein OC3	43.8079	-1.07477	0.454216	0.0179713	1
ENSGALG00000006491	ANKRD1	ankyrin repeat domain 1	6.19703	1.86833	0.791917	0.018312	1
ENSGALG00000014891	PELO	integrin subunit alpha 1	4569.43	0.297693	0.12621	0.0183383	1
ENSGALG00000046504			4.24369	4.92966	2.09006	0.018343	1
ENSGALG00000005079	VCL	vinculin	6998.8	0.507409	0.215205	0.018384	1
ENSGALG00000028770	INHBB	inhibin beta B subunit	84.163	-0.825332	0.350214	0.0184405	1
ENSGALG00000034458	S100A1	S100 calcium binding protein A1	38.1786	-0.988272	0.420513	0.0187655	1
ENSGALG00000008005	RIPOR3	family with sequence similarity 65 member C	747.055	0.368444	0.156816	0.0187969	1
ENSGALG00000036792	TIGD5	tigger transposable element derived 5	107.166	-0.327023	0.139317	0.0189091	1
ENSGALG00000039322	DDR2	discoidin domain receptor tyrosine kinase 2	1130.91	0.360499	0.153749	0.0190413	1
ENSGALG00000012877	CREB3L2	cAMP responsive element binding protein 3 like 2	1419.46	0.22064	0.0941573	0.0191136	1
ENSGALG00000049835	S1PR3	sphingosine-1-phosphate receptor 3	183.906	0.408147	0.174589	0.0193996	1
ENSGALG00000011718	ZBTB1	zinc finger and BTB domain containing 1	1334.38	0.173203	0.0741049	0.0194252	1
ENSGALG00000011902	TAGLN	transgelin	45581	0.395499	0.169733	0.0197994	1
ENSGALG00000020656	PRLHR	prolactin releasing hormone receptor	5.38616	-2.64365	1.13555	0.0199071	1
ENSGALG00000050045			0.881698	3.63154	1.56717	0.0204898	1
ENSGALG00000045153	SHISA3	shisa family member 3	1.21088	3.03883	1.3127	0.0206158	1
ENSGALG00000015363	HJURP	Holliday junction recognition protein	218.724	-0.371789	0.16083	0.020795	1
ENSGALG00000041965	MIOX	myo-inositol oxygenase	262.155	-0.779895	0.337767	0.0209452	1
ENSGALG00000005251	CMTM4	CKLF like MARVEL transmembrane domain containing 4	228.301	0.291414	0.126496	0.021237	1
ENSGALG00000002554	TSPAN2	tetraspanin 2	2532.7	0.368961	0.16033	0.0213772	1
ENSGALG00000008759	LAMP3	lysosomal associated membrane protein 3	2245.09	-0.687384	0.29886	0.0214473	1
ENSGALG00000001183	MYH10	myosin, heavy chain 10, non-muscle	10633.2	0.535189	0.2327	0.0214536	1
ENSGALG00000009293	CHN1	chimerin 1	1580.21	0.311793	0.135977	0.021849	1
ENSGALG00000034982	CYP11A1	cytochrome P450 family 11 subfamily A member 1	151.843	0.550471	0.240608	0.0221474	1
ENSGALG00000043034	KIFC3	kinesin family member C2	357.986	0.371677	0.162749	0.0223868	1
ENSGALG00000015708	FGFR3	fibroblast growth factor receptor 3	10434	-0.269098	0.117889	0.0224514	1
ENSGALG00000027484	C20orf85	chromosome 20 open reading frame, human C20orf85	40.3801	-0.694638	0.304898	0.022711	1
ENSGALG00000009739	AMIGO2	adhesion molecule with Ig like domain 2	1104.13	0.404031	0.177467	0.0228068	1
ENSGALG00000048124			16.4422	-5.91137	2.59781	0.0228744	1
ENSGALG00000035282	IGF2	insulin like growth factor 2	1325.92	-0.40182	0.176851	0.0230817	1
ENSGALG00000030115	WISP1	WNT1 inducible signaling pathway protein 1	244.797	0.574901	0.253077	0.023108	1
ENSGALG00000050814		patched domain containing 3	243.349	0.332286	0.146715	0.0235224	1
ENSGALG00000030969	CLEC3B	C-type lectin domain family 3 member B	80029.5	0.384488	0.170037	0.0237463	1
ENSGALG00000032239	GCHFR	GTP cyclohydrolase I feedback regulator	460.501	-0.680365	0.301318	0.023948	1
ENSGALG00000052156		retinol dehydrogenase 12	2.0503	3.11565	1.37993	0.0239557	1
ENSGALG00000037408	ADMP	anti-dorsalizing morphogenetic protein	2.48552	-2.75292	1.21994	0.0240333	1
ENSGALG00000040007	IL17D	interleukin 17D	28.8856	0.836554	0.371082	0.0241733	1
ENSGALG00000031741	PTK2	protein tyrosine kinase 2	3581.87	0.242454	0.107648	0.0243041	1
ENSGALG00000000845	UVRAG	UV radiation resistance associated	646.283	0.212209	0.0943827	0.0245514	1
ENSGALG00000027147		SUB1 homolog (S. cerevisiae)-like 1	2.36804	2.55023	1.13448	0.0245815	1
ENSGALG00000021304	RANBP3L	RAN binding protein 3 like	88.4093	0.535717	0.238596	0.0247495	1
ENSGALG00000050677	BRICD5	BRICHOS domain containing 5	3.85326	-2.00171	0.891857	0.0248047	1
ENSGALG00000009303	ENAH	enabled homolog (Drosophila)	1247.38	0.213928	0.0957736	0.0255036	1
ENSGALG00000017405	NPR3	natriuretic peptide receptor 3	11333.1	-0.470905	0.210873	0.0255409	1
ENSGALG00000011557	UHRF1BP1L	UHRF1 binding protein 1 like	790.992	0.339118	0.152	0.0256789	1
ENSGALG00000009626	THBS1	thrombospondin 1	5675.14	0.628121	0.281853	0.0258446	1
ENSGALG00000004474	PLEKHF1	pleckstrin homology and FYVE domain containing 1	1695.72	0.203676	0.091724	0.0263824	1
ENSGALG00000037733		death-associated protein kinase 3	2129.88	0.234965	0.105824	0.0263963	1
ENSGALG00000010792	AGMO	alkylglycerol monooxygenase	18.6857	1.07233	0.483733	0.0266381	1
ENSGALG00000004274	TWIST2	twist family bHLH transcription factor 2	311.52	-0.371049	0.167406	0.02666	1
ENSGALG00000011274	DCN	decorin	75090.4	-0.316835	0.143192	0.0269217	1
ENSGALG00000006343	ACTA2	actin, alpha 2, smooth muscle, aorta	151617	0.356989	0.161485	0.0270595	1
ENSGALG00000052935	TNFRSF9	tumor necrosis factor receptor superfamily member 9	136.093	0.375139	0.169773	0.0271294	1
ENSGALG00000005930	PLS3	plastin 3	6309.03	0.300688	0.136221	0.0272893	1
ENSGALG00000010881	ASB2	ankyrin repeat and SOCS box containing 2	512.292	0.478902	0.217497	0.0276744	1
ENSGALG00000002407	HYDIN	HYDIN, axonemal central pair apparatus protein	76.4068	-0.815363	0.370332	0.0276858	1
ENSGALG00000023439	PJVK	deafness, autosomal recessive 59	2.10464	3.05028	1.38626	0.027781	1
ENSGALG00000041042	GABRG3	gamma-aminobutyric acid type A receptor gamma3 subunit	2.56253	-3.17647	1.44704	0.0281523	1
ENSGALG00000042257	MYH1F	myosin, heavy chain 1F, skeletal muscle (similar to human myosin, heavy chain 1, skeletal muscle, adult)	58.8986	1.02119	0.465397	0.028219	1
ENSGALG00000032373		transforming acidic coiled-coil containing protein 2	911.814	0.305954	0.139532	0.0283282	1
ENSGALG00000012304	NFKB1	nuclear factor kappa B subunit 1	1339.77	0.171686	0.0783002	0.0283313	1
ENSGALG00000034168	WNT5A	Wnt family member 5A	363.166	-0.361213	0.164836	0.0284266	1
ENSGALG00000003876	TIMD4	T-cell immunoglobulin and mucin domain containing 4	513.105	-0.585358	0.267443	0.028617	1
ENSGALG00000002563	TPM4	tropomyosin 4	3781.58	0.229123	0.104812	0.0288129	1
ENSGALG00000013311	ANO3	anoctamin 3	61.0257	0.664203	0.304398	0.0291079	1
ENSGALG00000007493	NSDHL	NAD(P) dependent steroid dehydrogenase-like	282.851	-0.409011	0.187727	0.0293501	1
ENSGALG00000030342	SARNP	SAP domain containing ribonucleoprotein	4653.2	-0.242599	0.11143	0.0294691	1
ENSGALG00000039206	ARID5A	AT rich interactive domain 5A (MRF1-like)	635.588	0.458492	0.210911	0.0297153	1
ENSGALG00000035317	ID3	inhibitor of DNA binding 3, HLH protein	5157.05	-0.363184	0.16712	0.0297655	1
ENSGALG00000011117	AGT	angiotensinogen	193.239	-1.20961	0.556706	0.0297949	1
ENSGALG00000049658			1.70438	2.65541	1.22311	0.0299293	1
ENSGALG00000008072	CHRDL1	chordin like 1	27511.7	0.368011	0.169691	0.0301041	1
ENSGALG00000021685	SERINC2	serine incorporator 2	168.145	-0.352237	0.162464	0.0301514	1
ENSGALG00000017658	GAS1	growth arrest-specific 1	91.9827	-0.687964	0.317693	0.0303493	1
ENSGALG00000048179			1175.07	0.64749	0.299308	0.0305187	1
ENSGALG00000039696	ENTPD2	ectonucleoside triphosphate diphosphohydrolase 2	1158.64	-0.283504	0.131131	0.0306188	1
ENSGALG00000016690	CYP2AC1	cytochrome P450, family 2, subfamily AC, polypeptide 1	7.59043	1.80336	0.836097	0.0310151	1
ENSGALG00000027562	PURG	purine rich element binding protein G	36.3686	-0.564137	0.261742	0.0311369	1
ENSGALG00000006413	CEMIP	cell migration inducing hyaluronan binding protein	5903.39	0.548546	0.255111	0.0315376	1
ENSGALG00000053705			1.82792	-6.62948	3.08492	0.0316346	1
ENSGALG00000015211	DTNA	dystrobrevin alpha	531.831	0.278963	0.130005	0.0318902	1
ENSGALG00000026263	RGS8	regulator of G-protein signaling 8	538.283	-0.687123	0.320343	0.0319561	1
ENSGALG00000008786	NBEAL1	neurobeachin like 1	1017.63	0.361005	0.168345	0.0319984	1
ENSGALG00000031866		protein NDNF-like	290.747	-0.759427	0.354614	0.032229	1
ENSGALG00000029264	PI15	peptidase inhibitor 15	254.491	0.702723	0.328333	0.0323323	1
ENSGALG00000000949	HBEGF	heparin binding EGF like growth factor	83.7719	0.634685	0.296582	0.0323549	1
ENSGALG00000021285	UNG	uracil DNA glycosylase	723.336	-0.221101	0.103475	0.0326177	1
ENSGALG00000025864	WTIP	Wilms tumor 1 interacting protein	92.1434	0.543528	0.25439	0.0326315	1
ENSGALG00000005426	FREM1	FRAS1 related extracellular matrix 1	521.665	0.61363	0.287642	0.0328988	1
ENSGALG00000007149	CYTH3	cytohesin 3	1318.73	0.231422	0.10851	0.032948	1
ENSGALG00000000977	MAPKAP1	mitogen-activated protein kinase associated protein 1	581.819	0.183058	0.0858348	0.0329509	1
ENSGALG00000015529	WFS1	Wolfram syndrome 1 (wolframin)	2780.77	0.269346	0.126451	0.0331674	1
ENSGALG00000028236	PRRX2	paired related homeobox 2	1725.41	-0.390253	0.183398	0.0333448	1
ENSGALG00000016867	ITGBL1	integrin subunit beta like 1	3156.87	0.627417	0.295364	0.0336519	1
ENSGALG00000006837	TSPAN4	tetraspanin 4	6561.86	0.271146	0.127799	0.0338659	1
ENSGALG00000039474	ID4	inhibitor of DNA binding 4, HLH protein	302.78	-0.577679	0.272732	0.0341652	1
ENSGALG00000054937		rho GTPase-activating protein 7-like	267.239	0.632871	0.299327	0.0344887	1
ENSGALG00000040947	CREG2	cellular repressor of E1A stimulated genes 2	213.916	-0.231442	0.109566	0.0346567	1
ENSGALG00000001765	CAAP1	caspase activity and apoptosis inhibitor 1	383.01	0.192742	0.091306	0.0347772	1
ENSGALG00000000866	SELENBP1	selenium binding protein 1	3689.23	-0.237665	0.11261	0.0348145	1
ENSGALG00000004083	GRIA1	glutamate ionotropic receptor AMPA type subunit 1	218.1	-0.671237	0.318404	0.0350199	1
ENSGALG00000030030	RSPO2	R-spondin 2	16.8259	-1.57088	0.746365	0.0353171	1
ENSGALG00000052368			1.91082	4.74827	2.2573	0.0354208	1
ENSGALG00000026465	TMEM100	transmembrane protein 100	2659.42	-0.345333	0.164278	0.0355425	1
ENSGALG00000000737	SMPDL3B	sphingomyelin phosphodiesterase acid like 3B	298.223	-0.187919	0.0894499	0.0356562	1
ENSGALG00000007304	DNMBP	dynamin binding protein	684.734	0.263574	0.125478	0.0356798	1
ENSGALG00000000808		guanylate cyclase 2D, retinal	110.29	-0.600912	0.286909	0.0362216	1
ENSGALG00000002193		Rho guanine nucleotide exchange factor 4	608.92	0.436662	0.208816	0.0365159	1
ENSGALG00000002182	NR5A2	nuclear receptor subfamily 5 group A member 2	170.959	-0.444607	0.21265	0.0365465	1
ENSGALG00000014227	UPK3A	uroplakin 3A	4.0624	3.38412	1.62174	0.0369134	1
ENSGALG00000011930		ovostatin-like	13.0621	-1.32637	0.635847	0.03698	1
ENSGALG00000015377	PHLDB2	pleckstrin homology like domain family B member 2	3874.73	0.371007	0.177998	0.0371302	1
ENSGALG00000016868	NALCN	sodium leak channel, non-selective	431.45	0.341999	0.164228	0.0373	1
ENSGALG00000005968	MMP11	matrix metallopeptidase 11	478.179	-0.380173	0.182851	0.037604	1
ENSGALG00000005253	C1QTNF8	C1q and tumor necrosis factor related protein 8	9.7347	-1.68942	0.812899	0.0376855	1
ENSGALG00000029367	CYBA	cytochrome b-245 alpha chain	5575.09	-0.380147	0.183087	0.0378643	1
ENSGALG00000005259	VIPR1	vasoactive intestinal peptide receptor 1	72.6675	-0.54852	0.26418	0.0378649	1
ENSGALG00000043079	SP9	Sp9 transcription factor	1.57774	-3.10932	1.49777	0.0378969	1
ENSGALG00000054675		transmembrane protein 272	54.8862	-1.4396	0.693995	0.0380453	1
ENSGALG00000036234	RFWD3	ring finger and WD repeat domain 3	227.565	-0.263466	0.127129	0.0382247	1
ENSGALG00000009033	FAM183A	family with sequence similarity 183 member A	4.35091	-1.84136	0.892309	0.0390567	1
ENSGALG00000031129	HMCN1	hemicentin 1	916.493	0.619863	0.300426	0.0390862	1
ENSGALG00000003584	KPNA2	karyopherin subunit alpha 2	1468.3	-0.294658	0.143102	0.0394873	1
ENSGALG00000017099	RASL11A	ras- like family 11 member A	79.245	1.062	0.515959	0.0395615	1
ENSGALG00000010179	RFX3	regulatory factor X3	102.008	0.45479	0.221373	0.0399369	1
ENSGALG00000003283		cartilage oligomeric matrix protein	833.19	0.578927	0.28193	0.0400296	1
ENSGALG00000004530	MMD2	monocyte to macrophage differentiation associated 2	250.672	-0.364827	0.177884	0.0402738	1
ENSGALG00000044678		meiotic kinetochore factor	12.4273	-1.31101	0.639381	0.0403213	1
ENSGALG00000026677	F10	coagulation factor X	1556.5	-0.248075	0.120994	0.0403333	1
ENSGALG00000035052	BMP3	bone morphogenetic protein 3	479.766	0.607635	0.296437	0.0403843	1
ENSGALG00000049209			1.71109	2.86701	1.40142	0.0407765	1
ENSGALG00000050352	BCL2L15	BCL2 like 15	50.8488	-0.618567	0.302473	0.040852	1
ENSGALG00000006689	ABHD2	abhydrolase domain containing 2	2592.3	0.3352	0.164095	0.0410804	1
ENSGALG00000006728	SLC5A1	solute carrier family 5 member 1	50.796	0.654651	0.320555	0.0411274	1
ENSGALG00000011809	GRIN2B	glutamate ionotropic receptor NMDA type subunit 2B	837.658	-0.430919	0.211099	0.0412202	1
ENSGALG00000026092		histamine H3 receptor-like	107.101	-0.605414	0.296669	0.0412801	1
ENSGALG00000011549	ANKS1B	ankyrin repeat and sterile alpha motif domain containing 1B	110.441	0.514804	0.252549	0.0415065	1
ENSGALG00000005649		transmembrane protein 150B	760.319	0.225781	0.110774	0.0415292	1
ENSGALG00000034474	CRISP3	cysteine rich secretory protein 2	22.393	-1.00927	0.495291	0.0415763	1
ENSGALG00000006908	DLG1	discs large MAGUK scaffold protein 1	3380.96	0.275165	0.135085	0.0416527	1
ENSGALG00000003999	NAV2	neuron navigator 2	623.806	0.442732	0.217663	0.0419495	1
ENSGALG00000053285		mothers against decapentaplegic homolog 6-like	947.241	-0.348652	0.171475	0.042027	1
ENSGALG00000004394		poly(rC) binding protein 3	2071.88	-0.340996	0.167737	0.0420608	1
ENSGALG00000009621	ACTB	actin, beta	224644	0.223151	0.109978	0.0424526	1
ENSGALG00000043118	ATP10A	ATPase phospholipid transporting 10A (putative)	1445.82	0.253367	0.1249	0.042503	1
ENSGALG00000001256	NLRC5	NLR family CARD domain containing 5	372.407	0.292047	0.144075	0.042658	1
ENSGALG00000008837	PELI3	pellino E3 ubiquitin protein ligase family member 3	1526	-0.168096	0.0829451	0.0427043	1
ENSGALG00000020386	BDKRB1	bradykinin receptor B1	58.4809	0.692672	0.342649	0.0432259	1
ENSGALG00000025759	TFDP2	transcription factor Dp-2	965.409	0.244585	0.121029	0.043292	1
ENSGALG00000045074		protein FAM151B-like	11.7393	-1.09587	0.542351	0.0433215	1
ENSGALG00000023866			3.03896	2.35841	1.16786	0.043442	1
ENSGALG00000006821	TNMD	tenomodulin	2524.24	-0.412253	0.204149	0.043448	1
ENSGALG00000002804	RND2	Rho family GTPase 2	132.787	0.267832	0.132659	0.0434928	1
ENSGALG00000009971	CDC20	cell division cycle 20	434.579	-0.333924	0.165884	0.0441143	1
ENSGALG00000015409	PROS1	protein S (alpha)	28943.2	-0.248356	0.123644	0.044575	1
ENSGALG00000003803	DAB2	DAB2, clathrin adaptor protein	1860.91	0.272164	0.135613	0.0447586	1
ENSGALG00000008335	PHTF2	putative homeodomain transcription factor 2	810.482	0.234719	0.116979	0.0448025	1
ENSGALG00000027809	INSYN2B	inhibitory synaptic factor family member 2B	4.95556	-2.9437	1.46756	0.0448725	1
ENSGALG00000004129	SPP2	secreted phosphoprotein 2	17.5299	1.25118	0.624301	0.0450555	1
ENSGALG00000033522		amine oxidase, copper containing 3	3140.88	0.382026	0.19064	0.0450791	1
ENSGALG00000015568	SH3TC1	SH3 domain and tetratricopeptide repeats 1	418.403	0.436143	0.217671	0.0451046	1
ENSGALG00000028250	ANKRD22	ankyrin repeat domain 22	24.1069	-1.16067	0.580003	0.0453763	1
ENSGALG00000015271			2586.99	0.485299	0.242615	0.0454701	1
ENSGALG00000013211	ST8SIA1	ST8 alpha-N-acetyl-neuraminide alpha-2,8-sialyltransferase 1	618.485	-0.2519	0.126026	0.0456307	1
ENSGALG00000004809	PPIF	peptidylprolyl isomerase F	330.165	-0.244178	0.122509	0.0462452	1
ENSGALG00000033017	C2orf88	chromosome 2 open reading frame 88	806.485	-0.347723	0.174498	0.0462944	1
ENSGALG00000049256			41.2857	0.521413	0.26194	0.0465268	1
ENSGALG00000006051	CDC7	cell division cycle 7	85.4848	-0.532109	0.267675	0.0468239	1
ENSGALG00000009248	HSPA12A	heat shock protein family A (Hsp70) member 12A	1001.21	0.312003	0.157029	0.0469315	1
ENSGALG00000032640	CRIM1	cysteine rich transmembrane BMP regulator 1	3334.74	0.299103	0.150557	0.0469618	1
ENSGALG00000040796	AOPEP	chromosome Z open reading frame, human C9orf3	534.964	-0.221026	0.111317	0.047082	1
ENSGALG00000023689	ASS1	argininosuccinate synthase 1	3271.14	-0.306643	0.154461	0.0471177	1
ENSGALG00000006783	PLOD2	procollagen-lysine,2-oxoglutarate 5-dioxygenase 2	1639.51	0.218262	0.109999	0.0472322	1
ENSGALG00000015403	EPHA3	EPH receptor A3	1906.55	0.391469	0.197484	0.0474475	1
ENSGALG00000014615	LAMA1	laminin subunit alpha 1	671.7	0.719605	0.363447	0.0477098	1
ENSGALG00000014688	ZYX	zyxin	7187.66	0.268927	0.135838	0.0477299	1
ENSGALG00000008661	CYR61	cysteine rich angiogenic inducer 61	1634.31	0.543164	0.274872	0.0481481	1
ENSGALG00000054793	NCAPH2	non-SMC condensin II complex subunit H2	229.262	-0.366915	0.18579	0.0482809	1
ENSGALG00000011109	MAPK10	mitogen-activated protein kinase 10	140.023	-0.94403	0.478111	0.0483249	1
ENSGALG00000037735	CenpA	centromere protein A	30.2932	-0.620271	0.314314	0.0484489	1
ENSGALG00000006882	ST8SIA2	ST8 alpha-N-acetyl-neuraminide alpha-2,8-sialyltransferase 2	384.167	-0.518337	0.262924	0.0486745	1
ENSGALG00000042063	EPDR1	ependymin related 1	2353.78	-0.423338	0.215101	0.0490578	1
ENSGALG00000047567			851.158	-0.474427	0.241119	0.0491132	1
ENSGALG00000007434	RHBDF1	rhomboid 5 homolog 1	1098.11	0.230857	0.117625	0.0496863	1
ENSGALG00000030450	CLIP2	CAP-GLY domain containing linker protein 2	2106.45	0.38322	0.195387	0.0498393	1
ENSGALG00000010688	SHC3	SHC adaptor protein 3	26.4524	0.818954	0.417814	0.0499847	1
ENSGALG00000001995	LIMS2	LIM zinc finger domain containing 2	3394.03	0.181344	0.0925191	0.049988	1
ENSGALG00000038374	SNX20	sorting nexin 20	526.455	-0.291138	0.148564	0.0500332	1
ENSGALG00000030614	ADH1C	alcohol dehydrogenase 1C (class I), gamma polypeptide	6.30057	-2.62367	1.33889	0.0500443	1
ENSGALG00000041918	CPA6	carboxypeptidase A6	54.0351	-4.52423	2.31301	0.0504655	1
ENSGALG00000049158			84.9378	-0.671521	0.343586	0.050648	1
ENSGALG00000006134	HOGA1	4-hydroxy-2-oxoglutarate aldolase 1	2.80862	-2.5578	1.3095	0.0507885	1
ENSGALG00000002850	RASA2	RAS p21 protein activator 2	508.345	0.20328	0.1041	0.0508502	1
ENSGALG00000002318	LVRN	laeverin	1.75035	-2.65879	1.36165	0.050865	1
ENSGALG00000027868	AMER2	APC membrane recruitment protein 2	102.022	-0.976615	0.500459	0.051005	1
ENSGALG00000054873	NPPC	C-type natriuretic peptide	8.26274	1.98651	1.01879	0.0511914	1
ENSGALG00000047545			29.8695	0.736138	0.377539	0.051196	1
ENSGALG00000000902	KDF1	keratinocyte differentiation factor 1	18.3012	-0.893102	0.459019	0.0516936	1
ENSGALG00000006325		netrin-4-like	552.148	0.359335	0.185642	0.0529126	1
ENSGALG00000048151			32.2123	0.618745	0.319757	0.0529843	1
ENSGALG00000008185	AOX1	aldehyde oxidase 1	313.238	0.604108	0.312438	0.0531715	1
ENSGALG00000004286	COL13A1	collagen type XIII alpha 1 chain	976.869	-0.421205	0.21796	0.0532993	1
ENSGALG00000000883	MAPKAPK2	mitogen-activated protein kinase-activated protein kinase 2	3049.5	0.182642	0.094612	0.0535535	1
ENSGALG00000016547	TXLNG	taxilin gamma	236.809	0.209402	0.108546	0.0537128	1
ENSGALG00000051203		MAS-related GPR, member H	32.5765	-0.801856	0.415905	0.0538579	1
ENSGALG00000012624	PRXL2C	AhpC/TSA antioxidant enzyme domain containing 1	182.06	-0.324224	0.168773	0.0547231	1
ENSGALG00000001773	RFX2	regulatory factor X2	131.676	-0.365283	0.190576	0.0552725	1
ENSGALG00000039200	AXIN2	axin 2	424.974	0.316918	0.165542	0.0555651	1
ENSGALG00000005042	IQSEC1	IQ motif and Sec7 domain 1	1674.03	0.288405	0.150691	0.0556361	1
ENSGALG00000015710	TMEM129	transmembrane protein 129	1159.55	-0.204534	0.10688	0.0556622	1
ENSGALG00000014233	FBLN1	fibulin 1	1316.43	0.878016	0.458867	0.055691	1
ENSGALG00000006401	OSBPL5	oxysterol binding protein like 5	2403.43	0.249035	0.130221	0.0558236	1
ENSGALG00000000318	CSRP1	cysteine and glycine rich protein 1	15147.7	0.282354	0.147722	0.0559544	1
ENSGALG00000016920	LMO7	LIM domain 7	1131.07	0.365267	0.191152	0.0560211	1
ENSGALG00000002610			122.91	0.379879	0.198891	0.0561355	1
ENSGALG00000012790	DSP	desmoplakin	358.352	0.769516	0.402973	0.0561849	1
ENSGALG00000011003	SLC35F3	solute carrier family 35 member F3	41.2848	-0.71694	0.375747	0.0563858	1
ENSGALG00000006542	ESYT2	extended synaptotagmin 2	2249.95	0.227449	0.119281	0.0565427	1
ENSGALG00000006202	SCNN1B	sodium channel epithelial 1 beta subunit	15.0924	-0.941158	0.494068	0.056791	1
ENSGALG00000012705	GMPR2	guanosine monophosphate reductase 2	1434.22	0.261157	0.137233	0.0570381	1
ENSGALG00000027374	KLF9	Kruppel like factor 9	214.323	0.317709	0.167263	0.0575048	1
ENSGALG00000016670	AvBD3	avian beta-defensin 3	1.33142	-4.2089	2.21871	0.0578281	1
ENSGALG00000053449			16.739	3.07704	1.62305	0.057982	1
ENSGALG00000014729	DEPDC1B	DEP domain containing 1B	73.3951	-0.432178	0.228116	0.0581517	1
ENSGALG00000016364	ALKAL2	family with sequence similarity 150 member B	37.6413	-0.682203	0.360335	0.058325	1
ENSGALG00000016592	PRPS2	phosphoribosyl pyrophosphate synthetase 2	176.356	-0.470804	0.248736	0.0583859	1
ENSGALG00000016990	LRCH1	leucine rich repeats and calponin homology domain containing 1	694.297	0.253433	0.134211	0.0589829	1
ENSGALG00000034970			444.828	0.261639	0.138559	0.0589877	1
ENSGALG00000045469	BCAN	brevican	144.874	-2.00146	1.06086	0.0592082	1
ENSGALG00000000104		cryptochrome 4	524.185	-0.383124	0.203172	0.0593331	1
ENSGALG00000014011	LRMP	lymphoid restricted membrane protein	212.135	0.25467	0.135258	0.059722	1
ENSGALG00000029144		scale keratin-like	7.85851	1.67747	0.891212	0.0598038	1
ENSGALG00000010027	CFL2	cofilin 2	3900.45	0.157986	0.0840242	0.0600745	1
ENSGALG00000041014			29.2897	0.565037	0.300615	0.0601622	1
ENSGALG00000017075	FRY	FRY microtubule binding protein	1575.85	0.407028	0.216951	0.0606374	1
ENSGALG00000052734			2.73688	-3.13412	1.67461	0.0612694	1
ENSGALG00000036831		cytochrome P450 2B4-like	19.5863	-0.759369	0.405779	0.0612917	1
ENSGALG00000043535	RIPK2	receptor interacting serine/threonine kinase 2	581.134	0.218899	0.117001	0.0613566	1
ENSGALG00000001181	KCNJ5	Potassium inwardly rectifying channel subfamily J member 5	398.955	-0.331035	0.177091	0.061582	1
ENSGALG00000003322	TBC1D2B	TBC1 domain family member 2B	1051.18	0.173862	0.0930675	0.0617443	1
ENSGALG00000008434	SORCS3	sortilin related VPS10 domain containing receptor 3	692.952	0.271387	0.145313	0.0618178	1
ENSGALG00000006787	CCDC71	coiled-coil domain containing 71	498.469	0.159885	0.0857179	0.0621463	1
ENSGALG00000035978	CDCA7L	cell division cycle associated 7 like	1787.71	-0.203017	0.109033	0.0626063	1
ENSGALG00000021340	CA9	carbonic anhydrase 9	3999.14	-0.289981	0.155836	0.0627711	1
ENSGALG00000043839	SPACA1	sperm acrosome associated 1	1.68168	-2.86301	1.53939	0.0629082	1
ENSGALG00000005415	TEAD1	TEA domain transcription factor 1	490.101	0.299213	0.160954	0.0630268	1
ENSGALG00000015311	RNF38	ring finger protein 38	993.462	0.123398	0.0663961	0.0630962	1
ENSGALG00000018942	NRGN	neurogranin (protein kinase C substrate, RC3)	95.9498	-0.595557	0.320515	0.0631508	1
ENSGALG00000010794	MEOX2	mesenchyme homeobox 2	153.8	0.389243	0.209576	0.0632708	1
ENSGALG00000053526	NTF3	neurotrophin 3	136.502	0.406302	0.218867	0.0633986	1
ENSGALG00000005567	MSI2	musashi RNA binding protein 2	470.461	0.237346	0.127912	0.0635196	1
ENSGALG00000016575	GPM6B	glycoprotein M6B	11646.3	-0.28689	0.154673	0.0636214	1
ENSGALG00000006035	PDE3B	phosphodiesterase 3B	934.614	-0.255717	0.137995	0.0638692	1
ENSGALG00000003713			21.0756	0.889261	0.479967	0.0639176	1
ENSGALG00000014182	ADORA2B	adenosine A2b receptor	2013.7	-0.304864	0.164671	0.0641188	1
ENSGALG00000010152	TSPAN8	tetraspanin 8	5.48285	-2.06252	1.11514	0.0643753	1
ENSGALG00000052573	UBE2S	ubiquitin conjugating enzyme E2 S	828.848	-0.184677	0.100034	0.0648705	1
ENSGALG00000014937	KPNA5	karyopherin subunit alpha 5	528.78	0.194121	0.105335	0.0653446	1
ENSGALG00000048285	TCN2	transcobalamin 2	2060.43	-0.261027	0.141646	0.0653561	1
ENSGALG00000005256	EPHA4	EPH receptor A4	354.982	0.519817	0.28247	0.0657306	1
ENSGALG00000003545	CFAP77	cilia and flagella associated protein 77	4.07012	1.41095	0.768044	0.0661991	1
ENSGALG00000039720	MAP4K3	mitogen-activated protein kinase kinase kinase kinase 3	883.799	0.176367	0.0960968	0.0664601	1
ENSGALG00000007132	ACOX2	acyl-CoA oxidase 2	217.659	-0.25953	0.141553	0.0667364	1
ENSGALG00000009428	SUSD6	sushi domain containing 6	2894.08	0.206904	0.112935	0.0669416	1
ENSGALG00000002086	RASL10B	RAS like family 10 member B	234.795	-0.369132	0.201567	0.0670546	1
ENSGALG00000009821	NENF	neudesin neurotrophic factor	5041.76	-0.342481	0.187026	0.0670709	1
ENSGALG00000005020		cat eye syndrome chromosome region, candidate 5-like	95.3519	-0.348664	0.190522	0.0672439	1
ENSGALG00000047240			9.37109	-1.15865	0.63316	0.0672569	1
ENSGALG00000004521	GPX3	glutathione peroxidase 3	49482.4	-0.290678	0.158885	0.0673258	1
ENSGALG00000038065	SLC8A2	solute carrier family 8 member A2	9.85957	-3.64027	1.98998	0.0673544	1
ENSGALG00000007508	HPSE2	heparanase 2 (inactive)	53.3632	-0.538839	0.294735	0.0675173	1
ENSGALG00000052763	BTG2	BTG anti-proliferation factor 2	8779.37	0.264858	0.145094	0.067937	1
ENSGALG00000039504			14.0545	-1.03723	0.56829	0.0679736	1
ENSGALG00000016191	PKNOX1	PBX/knotted 1 homeobox 1	555.116	0.270502	0.148242	0.0680414	1
ENSGALG00000015057	DDO	D-aspartate oxidase	342.373	-0.318388	0.174521	0.0680985	1
ENSGALG00000041927	FZD9	frizzled class receptor 9	526.509	-0.377857	0.207183	0.0681849	1
ENSGALG00000033195	IGF2BP2	insulin like growth factor 2 mRNA binding protein 2	259.897	0.277004	0.151885	0.0681867	1
ENSGALG00000014824	PTGER4	prostaglandin E receptor 4	84.7908	-0.548937	0.301658	0.0687997	1
ENSGALG00000000195	SLC23A2	solute carrier family 23 member 2	877.685	-0.23645	0.130058	0.0690589	1
ENSGALG00000030859	GNAS	GNAS complex locus	1337.77	0.158914	0.0875489	0.0695014	1
ENSGALG00000034673	HTRA3	HtrA serine peptidase 3	1365.46	0.34109	0.188169	0.0698824	1
ENSGALG00000002487	SFSWAP	splicing factor SWAP homolog	450.152	0.241788	0.133518	0.070155	1
ENSGALG00000005540	MICAL2	microtubule associated monooxygenase, calponin and LIM domain containing 2	486.85	0.331077	0.182828	0.0701612	1
ENSGALG00000053509	DDX11	DEAD/H-box helicase 11	164.853	-0.292911	0.161882	0.0703867	1
ENSGALG00000047864			677.75	-0.29554	0.163383	0.0704703	1
ENSGALG00000020359	SIX6	SIX homeobox 6	53.653	-2.93088	1.62315	0.0709688	1
ENSGALG00000013722	SEMA3B	semaphorin 3B	911.302	0.399829	0.221511	0.071073	1
ENSGALG00000000690	GDPD4	glycerophosphodiester phosphodiesterase domain containing 4	1996.83	-0.308093	0.171107	0.0717686	1
ENSGALG00000042103	C5H11ORF96	chromosome 5 open reading frame, human C11orf96	675.924	-0.364926	0.202812	0.0719665	1
ENSGALG00000003589	VTN	vitronectin	754.518	-0.625493	0.347802	0.0721107	1
ENSGALG00000014159	PACSIN2	protein kinase C and casein kinase substrate in neurons 2	1841.45	0.182245	0.101392	0.0722685	1
ENSGALG00000034274	GRAMD4	GRAM domain containing 4	282.55	0.228615	0.127192	0.0722719	1
ENSGALG00000026989	HOXA7	homeobox A7	7.18062	-1.48923	0.829004	0.0724298	1
ENSGALG00000013072	AKR1B10	aldo-keto reductase family 1 member B10	914.89	-0.262204	0.146129	0.0727593	1
ENSGALG00000006886	DACH2	dachshund family transcription factor 2	1699.69	0.245128	0.136663	0.0728652	1
ENSGALG00000008956	CCDC186	coiled-coil domain containing 186	478.267	0.255905	0.142683	0.0728908	1
ENSGALG00000009670	SGCE	sarcoglycan epsilon	2311.6	0.164819	0.0921527	0.0736882	1
ENSGALG00000038504	MID1	midline 1	421.073	0.278758	0.156075	0.0740903	1
ENSGALG00000028466		interleukin 34	2036.06	-0.3045	0.170576	0.0742406	1
ENSGALG00000007483	LRIG1	leucine rich repeats and immunoglobulin like domains 1	337.828	0.450525	0.252526	0.0744119	1
ENSGALG00000023686	ZSWIM7	zinc finger SWIM-type containing 7	261.928	-0.303554	0.170432	0.0748984	1
ENSGALG00000001387	SPNS2	sphingolipid transporter 2	198.795	0.320785	0.180377	0.0753351	1
ENSGALG00000038768	FAM20C	FAM20C, golgi associated secretory pathway kinase	626.328	0.253714	0.142698	0.0754075	1
ENSGALG00000039576	KNSTRN	kinetochore-localized astrin/SPAG5 binding protein	415.117	-0.251937	0.141797	0.0756091	1
ENSGALG00000035219	ALB	albumin	31.2451	-0.580834	0.327202	0.0758725	1
ENSGALG00000001824		uncharacterized LOC100857820	9.31808	-1.74163	0.98218	0.0761901	1
ENSGALG00000014957	WDR1	WD repeat domain 1	11086.7	0.162424	0.0916617	0.0763954	1
ENSGALG00000008691	SNX5	sorting nexin 5	789.469	-0.252694	0.142682	0.0765552	1
ENSGALG00000003690	KRT14	keratin 14	29.1426	1.05215	0.594177	0.0765998	1
ENSGALG00000004771	C1QB	complement C1q B chain	3730.16	-0.306324	0.173021	0.0766536	1
ENSGALG00000003129	RAB11FIP1	RAB11 family interacting protein 1	727.004	0.303266	0.171619	0.077213	1
ENSGALG00000003022		dimethylaniline monooxygenase	288.756	-0.280632	0.158836	0.0772614	1
ENSGALG00000036189	ANGPT2	angiopoietin 2	7273.18	-0.231593	0.131135	0.0773853	1
ENSGALG00000037950	ALPK3	alpha kinase 3	239.602	0.355784	0.201467	0.0774013	1
ENSGALG00000004604		cysteine conjugate-beta lyase, cytoplasmic	244.532	-0.261157	0.147933	0.0775011	1
ENSGALG00000049402			827.591	-0.354043	0.200564	0.0775236	1
ENSGALG00000003939	KLF2	Kruppel like factor 2	3750.56	0.283725	0.16075	0.077562	1
ENSGALG00000043690	ECRG4	chromosome 1 open reading frame, human C2orf40	4151.81	0.52198	0.295949	0.0777742	1
ENSGALG00000005470	PLPPR5	phospholipid phosphatase related 5	207.226	-0.315696	0.179034	0.0778454	1
ENSGALG00000009990	SRBD1	S1 RNA binding domain 1	2171.49	-0.296972	0.168451	0.077907	1
ENSGALG00000036218	RAB4A	RAB4A, member RAS oncogene family	967.562	-0.186095	0.105617	0.078073	1
ENSGALG00000030691	PPM1B	protein phosphatase, Mg2+/Mn2+ dependent 1B	2418.02	0.0965364	0.0548487	0.0783994	1
ENSGALG00000004270	ALDH1A2	aldehyde dehydrogenase 1 family member A2	25924.6	-0.30765	0.174822	0.0784432	1
ENSGALG00000014242	BEND4	BEN domain containing 4	52.6814	0.424902	0.241801	0.0788768	1
ENSGALG00000026380	UBE2C	ubiquitin conjugating enzyme E2 U (putative)	260.257	-0.280184	0.159578	0.0791253	1
ENSGALG00000035049		trichoplein keratin filament binding	268.524	0.235149	0.134082	0.0794696	1
ENSGALG00000041626	MEIS1	Meis homeobox 1	392.365	-0.346724	0.197822	0.0796529	1
ENSGALG00000001375	COX10	COX10, heme A:farnesyltransferase cytochrome c oxidase assembly factor	1051.95	-0.185225	0.105687	0.0796748	1
ENSGALG00000029378	ITGA9	integrin subunit alpha 9	2829.68	0.337157	0.192508	0.0798784	1
ENSGALG00000029935		erythrocyte membrane protein band 4.1 like 4B	242.229	0.207052	0.118244	0.0799348	1
ENSGALG00000000667	EDN2	endothelin 2	946.463	0.282176	0.161165	0.0799725	1
ENSGALG00000000703	SLC45A3	solute carrier family 45 member 3	377.686	0.276	0.157666	0.0800255	1
ENSGALG00000002506	SPSB1	splA/ryanodine receptor domain and SOCS box containing 1	773.521	0.198204	0.11324	0.0800672	1
ENSGALG00000011643	UTP20	UTP20, small subunit processome component	672.681	0.260864	0.149129	0.0802473	1
ENSGALG00000004078		LON peptidase N-terminal domain and RING finger protein 2-like	44.0574	-0.629083	0.360336	0.0808416	1
ENSGALG00000012407	LRP1B	LDL receptor related protein 1B	213.116	0.536671	0.307508	0.0809451	1
ENSGALG00000005662	AMPD3	adenosine monophosphate deaminase 3	219.606	0.284387	0.162954	0.0809506	1
ENSGALG00000032838	BKJ	beta-keratin related protein	4.95375	-1.53864	0.881672	0.0809597	1
ENSGALG00000004171	RNF111	ring finger protein 111	850.673	0.245426	0.140666	0.081031	1
ENSGALG00000030844	DMTF1	cyclin D binding myb like transcription factor 1	431.087	0.174054	0.0997926	0.0811317	1
ENSGALG00000027462	P3H4	prolyl 3-hydroxylase family member 4 (non-enzymatic)	1201.79	-0.21143	0.121367	0.0814958	1
ENSGALG00000031648			90.8699	0.374376	0.214962	0.0815797	1
ENSGALG00000027786	SOCS3	suppressor of cytokine signaling 3	228.124	0.49102	0.282024	0.0816739	1
ENSGALG00000023172		low-density lipoprotein receptor-related protein 2-like	303.36	0.426397	0.244927	0.0816981	1
ENSGALG00000002298	COL8A2	collagen type VIII alpha 2 chain	4466.56	0.329453	0.189258	0.081726	1
ENSGALG00000001779	KIAA0895L	KIAA0895 like	69.3302	-0.436225	0.250685	0.0818354	1
ENSGALG00000009963	LYZ	lysozyme (renal amyloidosis)	287.601	-1.04102	0.598459	0.0819459	1
ENSGALG00000031018	RNF165	ring finger protein 165	33.2367	0.504958	0.29039	0.0820538	1
ENSGALG00000029842		solute carrier organic anion transporter family member 5A1	92.9163	0.370779	0.213238	0.0820691	1
ENSGALG00000037975	CA3B	carbonic anhydrase 3B	12.0546	-1.47932	0.850809	0.0820845	1
ENSGALG00000026373	KCNJ8	Potassium inwardly rectifying channel subfamily J member 8	2041.41	-0.274406	0.158182	0.0827862	1
ENSGALG00000008845	HAO1	hydroxyacid oxidase 1	7.24399	1.10685	0.638344	0.0829279	1
ENSGALG00000031564		SOGA family member 3	13.5471	1.64889	0.95174	0.0831842	1
ENSGALG00000035935		unc-13 homolog C	330.607	0.357091	0.206262	0.0834079	1
ENSGALG00000011329	AFDN	afadin, adherens junction formation factor	4530.51	0.332584	0.192117	0.0834237	1
ENSGALG00000013828	GALM	galactose mutarotase	924.235	-0.142323	0.0822342	0.0835049	1
ENSGALG00000013793	CLOCK	clock circadian regulator	542.623	0.196146	0.113389	0.0836552	1
ENSGALG00000008945	NEXN	nexilin F-actin binding protein	420.724	0.484917	0.281671	0.0851471	1
ENSGALG00000028928	LCAT	lecithin-cholesterol acyltransferase	1622.26	-0.623811	0.362395	0.085186	1
ENSGALG00000001862	ST6GALNAC1	ST6 N-acetylgalactosaminide alpha-2,6-sialyltransferase 1	17.1745	0.816073	0.474267	0.0853042	1
ENSGALG00000026159	PDLIM7	PDZ and LIM domain 7	3344.45	0.234698	0.136513	0.0855706	1
ENSGALG00000006891	ITIH5	inter-alpha-trypsin inhibitor heavy chain family member 5	7050.23	0.278653	0.162135	0.0856774	1
ENSGALG00000010869	MYSM1	Myb like, SWIRM and MPN domains 1	344.132	0.199921	0.116384	0.085837	1
ENSGALG00000044466		receptor-interacting serine-threonine kinase 3	659.183	0.370236	0.215545	0.0858562	1
ENSGALG00000034119		collagen type XV alpha 1 chain	494.365	0.474378	0.276182	0.0858641	1
ENSGALG00000035065	FAM110B	family with sequence similarity 110 member B	641.135	-0.209052	0.121774	0.0860315	1
ENSGALG00000010122	SH2D4A	SH2 domain containing 4A	30.9027	0.768776	0.448094	0.0862248	1
ENSGALG00000012593	SLC28A3	solute carrier family 28 member 3	8.38745	-2.58452	1.50717	0.0863782	1
ENSGALG00000012873	SERPINB5	serpin family B member 5	16.1941	-1.12919	0.65867	0.0864659	1
ENSGALG00000033204	PQLC2	PQ loop repeat containing 2	634.726	-0.209693	0.122425	0.0867438	1
ENSGALG00000015284	RGMB	repulsive guidance molecule family member b	233.055	-0.279802	0.163406	0.0868393	1
ENSGALG00000037932		DNA polymerase delta 2, accessory subunit	1464.79	-0.183159	0.107001	0.0869418	1
ENSGALG00000002908	TRAIP	TRAF interacting protein	125.803	-0.285697	0.166925	0.0869839	1
ENSGALG00000003484	BARD1	BRCA1 associated RING domain 1	168.748	-0.282249	0.164926	0.087013	1
ENSGALG00000011116	VRK1	vaccinia related kinase 1	270.337	-0.22698	0.132635	0.0870237	1
ENSGALG00000015428		pleckstrin and Sec7 domain containing 3	176.799	0.307193	0.179522	0.0870502	1
ENSGALG00000014845	PLCXD3	phosphatidylinositol specific phospholipase C X domain containing 3	58.193	-0.598203	0.349677	0.0871306	1
ENSGALG00000049848	CNR1	cannabinoid receptor 1	1104.16	-0.299532	0.175236	0.0873939	1
ENSGALG00000010747	FBLN5	fibulin 5	645.399	0.437735	0.256119	0.0874316	1
ENSGALG00000036566		Rho GTPase activating protein 20-like	592.664	0.227375	0.133197	0.0878107	1
ENSGALG00000040348	EHBP1	EH domain binding protein 1	3684.3	0.302946	0.177482	0.0878385	1
ENSGALG00000012952	BASP1	brain abundant membrane attached signal protein 1	2383.36	-0.194595	0.114045	0.0879513	1
ENSGALG00000046912			2.42182	2.08029	1.22091	0.0884034	1
ENSGALG00000015051	CDK19	cyclin dependent kinase 19	747.509	0.208109	0.122146	0.0884221	1
ENSGALG00000000374	RNPEP	arginyl aminopeptidase	1326.83	-0.170356	0.10002	0.0885271	1
ENSGALG00000009016	SLX4IP	SLX4 interacting protein	232.136	-0.221684	0.130248	0.0887533	1
ENSGALG00000006110	PLK1	polo like kinase 1	599.038	-0.229737	0.134986	0.0887673	1
ENSGALG00000042458	ACTN1	actinin, alpha 1	15577.1	0.310234	0.182341	0.0888687	1
ENSGALG00000009738	CTBP2	C-terminal binding protein 2	1037.55	-0.189688	0.111571	0.0891027	1
ENSGALG00000008457	RIN2	Ras and Rab interactor 2	3714.9	0.122293	0.0719669	0.0892645	1
ENSGALG00000006207	HM13	histocompatibility minor 13	6031.15	-0.132293	0.0779182	0.0895375	1
ENSGALG00000016797	FHL2	four and a half LIM domains 2	1734.02	0.498704	0.293853	0.0896735	1
ENSGALG00000015006	MAB21L3	mab-21 like 3	19.3041	-1.46063	0.860762	0.0897148	1
ENSGALG00000039311	SMAGP	small cell adhesion glycoprotein	3.17165	1.5171	0.894154	0.0897552	1
ENSGALG00000043681	DAPP1	dual adaptor of phosphotyrosine and 3-phosphoinositides	337.438	-0.323841	0.190869	0.0897595	1
ENSGALG00000028822	RNF152	ring finger protein 152	905.924	0.25089	0.147933	0.0898926	1
ENSGALG00000049652		estradiol 17-beta-dehydrogenase 2-like	1.3569	-3.04441	1.79939	0.090664	1
ENSGALG00000044726	SNAPC4	small nuclear RNA activating complex polypeptide 4	336.005	0.231458	0.136875	0.0908334	1
ENSGALG00000014342	TEAD4	TEA domain transcription factor 4	1181.39	0.155211	0.0918117	0.0909247	1
ENSGALG00000003932	SDC4	syndecan 4	2539.59	0.227472	0.134632	0.0911081	1
ENSGALG00000037777	MSC	musculin	21.43	0.807828	0.478386	0.0912855	1
ENSGALG00000007874	IL18	interleukin 18	735.413	0.262597	0.155655	0.0915955	1
ENSGALG00000005266	BEAN1	brain expressed, associated with NEDD4, 1	238.777	0.289287	0.171523	0.091685	1
ENSGALG00000034992	FRMD4A	FERM domain containing 4A	831.405	0.323392	0.191809	0.0917947	1
ENSGALG00000003299	NSD3	Wolf-Hirschhorn syndrome candidate 1-like 1	1535.14	0.145352	0.0862279	0.09186	1
ENSGALG00000036550		transmembrane protease, serine 12	1.63596	1.87492	1.11257	0.091948	1
ENSGALG00000047488			20.7573	-0.711779	0.422672	0.0921817	1
ENSGALG00000041522	CLCF1	cardiotrophin-like cytokine factor 1	52.0764	-0.601161	0.357069	0.0922594	1
ENSGALG00000006502	PCGF5	polycomb group ring finger 5	510.433	0.227193	0.134965	0.0923075	1
ENSGALG00000013785	GNAL	G protein subunit alpha L	900.379	-0.194819	0.115748	0.0923481	1
ENSGALG00000043167	TNFRSF11B	TNF receptor superfamily member 11b	3545.32	0.288738	0.171704	0.0926466	1
ENSGALG00000035237		mitogen-activated protein kinase kinase kinase 20	1876.99	-0.223259	0.132789	0.0927036	1
ENSGALG00000016327		zinc finger protein X-linked	753.273	0.156249	0.0929809	0.0928721	1
ENSGALG00000009822	PACC1	transmembrane protein 206	860.374	-0.220018	0.130938	0.0928938	1
ENSGALG00000011306	DES	desmin	5223.7	0.420502	0.25039	0.093076	1
ENSGALG00000051077			15.995	-3.04263	1.81201	0.0931231	1
ENSGALG00000051992	CYP2J23	cytochrome P450, family 2, subfamily J, polypeptide 23	363.086	0.170798	0.10174	0.0931975	1
ENSGALG00000054262	ITPRID1	coiled-coil domain containing 129	88.2161	-0.720723	0.429338	0.0932138	1
ENSGALG00000030157	MCTP2	multiple C2 and transmembrane domain containing 2	523.473	0.230544	0.137384	0.0933283	1
ENSGALG00000016653	FAM167A	family with sequence similarity 167 member A	1.74917	-2.11576	1.26288	0.093866	1
ENSGALG00000052037			358.45	0.231997	0.138525	0.0939807	1
ENSGALG00000011529	NAAA	N-acylethanolamine acid amidase	642.424	-0.226004	0.135009	0.0941323	1
ENSGALG00000001362	CLK3	CDC like kinase 3	322.446	0.168427	0.10067	0.0943137	1
ENSGALG00000037195	TALDO1	transaldolase 1	3111.62	-0.103376	0.0618185	0.0944741	1
ENSGALG00000004252		cathepsin L1-like	261.839	-0.34254	0.205142	0.0949649	1
ENSGALG00000053278	SUCNR1	succinate receptor 1	34.8946	-0.887282	0.531513	0.0950481	1
ENSGALG00000028326	HSD11B2	hydroxysteroid 11-beta dehydrogenase 2	3.47362	-1.40077	0.839457	0.0951833	1
ENSGALG00000008229	ALDH7A1	aldehyde dehydrogenase 7 family member A1	3649.67	-0.119451	0.0716114	0.0953069	1
ENSGALG00000005438	PARVA	parvin alpha	879.828	0.169959	0.101898	0.0953275	1
ENSGALG00000004162	SLC16A6	solute carrier family 16 member 6	209.45	0.395217	0.23708	0.0955099	1
ENSGALG00000019553	SERPINB10B	serpin peptidase inhibitor, clade B (ovalbumin), member 10 B	443.457	-0.867444	0.520524	0.0956176	1
ENSGALG00000004899	PEPD	peptidase D	4563.14	-0.13637	0.0818496	0.0956923	1
ENSGALG00000006048		family with sequence similarity 64 member A	84.3148	-0.348603	0.209249	0.0957196	1
ENSGALG00000039587	SYNDIG1	synapse differentiation inducing 1	20.1119	-1.1057	0.663809	0.0957747	1
ENSGALG00000051678			2.60605	1.96863	1.1821	0.0958403	1
ENSGALG00000012420	CG-1B	galectin 1	4181.61	-0.386657	0.232665	0.0965402	1
ENSGALG00000005061	PPM1E	protein phosphatase, Mg2+/Mn2+ dependent 1E	550.769	0.294182	0.177248	0.0969707	1
ENSGALG00000029653		l(3)mbt-like 4 (Drosophila)	312.684	0.23598	0.142183	0.0969772	1
ENSGALG00000011982	PDE5A	phosphodiesterase 5A	5443.98	0.21021	0.12676	0.0972508	1
ENSGALG00000002709	MYO1C	myosin IC	6033.57	0.318559	0.192131	0.0973111	1
ENSGALG00000008141			862.927	0.512515	0.309235	0.0974459	1
ENSGALG00000021553	B3GNTL	UDP-GlcNAc:betaGal beta-1,3-N-acetylglucosaminyltransferase-like	5.86991	1.58319	0.955913	0.0976803	1
ENSGALG00000015570	GPR63	G protein-coupled receptor 63	152.883	0.306504	0.185072	0.0976945	1
ENSGALG00000031546		gastric intrinsic factor	509.666	-0.630717	0.380985	0.0978252	1
ENSGALG00000009439	GPR85	G protein-coupled receptor 85	111.798	0.5769	0.348508	0.0978552	1
ENSGALG00000009784	PTPN14	protein tyrosine phosphatase, non-receptor type 14	1207.48	0.258609	0.156305	0.0980245	1
ENSGALG00000001536		Rho GTPase activating protein 39	1357.34	0.237697	0.143681	0.0980583	1
ENSGALG00000010616	PTPN21	protein tyrosine phosphatase, non-receptor type 21	802.761	0.355713	0.215144	0.0982551	1
ENSGALG00000007714	NMUR1	neuromedin U receptor 1	3.25269	-1.43513	0.868379	0.0984007	1
ENSGALG00000005701	IP6K2	inositol hexakisphosphate kinase 2	1417.15	0.120926	0.0731733	0.0984125	1
ENSGALG00000015315	TRIM14	tripartite motif containing 14	82.8374	0.3429	0.207802	0.0989168	1
ENSGALG00000009966	FRS2	fibroblast growth factor receptor substrate 2	257.43	0.244306	0.148105	0.0990372	1
ENSGALG00000032803		proto-oncogene Mas-like	778.676	-0.226788	0.137518	0.0991172	1
ENSGALG00000005135	SERPINE2	serpin family E member 2	18529	-0.173149	0.105147	0.0996127	1
ENSGALG00000039554		lactoperoxidase	1.8306	-2.48822	1.51126	0.0996698	1
ENSGALG00000008997	STEAP4	STEAP4 metalloreductase	11.5368	1.07001	0.650273	0.0998714	1
ENSGALG00000007174	TNFSF15	tumor necrosis factor superfamily member 15	181.057	-0.378322	0.22998	0.0999654	1
ENSGALG00000002288	LIG3	DNA ligase 3	800.47	0.139199	0.0847177	0.100364	1
ENSGALG00000013851	UBE3B	ubiquitin protein ligase E3B	793.263	0.13199	0.0804184	0.100738	1
ENSGALG00000015386	RNF170	ring finger protein 170	156.652	0.162381	0.0989367	0.100744	1
ENSGALG00000002159	ACOX1	acyl-CoA oxidase 1	3302.18	0.120067	0.0731997	0.100951	1
ENSGALG00000033471	CALD1	caldesmon 1	17207.3	0.281288	0.171621	0.101212	1
ENSGALG00000040355	TCF24	transcription factor 24	674.152	-0.717911	0.438076	0.101259	1
ENSGALG00000040971	EGR2	uncharacterized LOC101748577	81.4128	0.635762	0.388193	0.101474	1
ENSGALG00000000533	SRSF3	serine and arginine rich splicing factor 3	4270.28	-0.184717	0.11281	0.101544	1
ENSGALG00000054968		lysozyme g-like	1.94046	-2.31211	1.41241	0.10163	1
ENSGALG00000007877	PIP4K2A	phosphatidylinositol-5-phosphate 4-kinase type 2 alpha	2658.45	0.166642	0.101806	0.10166	1
ENSGALG00000005422	PDLIM1	PDZ and LIM domain 1	3322.42	0.170335	0.104093	0.101761	1
ENSGALG00000027905	CSRNP1	cysteine and serine rich nuclear protein 1	350.441	0.2533	0.154804	0.101785	1
ENSGALG00000023122	SULT1B	sulfotransferase family, cytosolic, 1B	161.747	-0.376544	0.230198	0.101895	1
ENSGALG00000006371	C5orf24	chromosome 13 C5orf24 homolog	2270.79	0.139059	0.0850182	0.101914	1
ENSGALG00000006703	GTPBP4	GTP binding protein 4	1686.84	0.154159	0.0942965	0.102083	1
ENSGALG00000051234			2.70284	3.46058	2.11726	0.102161	1
ENSGALG00000047297	PROK1	prokineticin 1	132.956	-0.347585	0.212665	0.10217	1
ENSGALG00000006054	CALCA	calcitonin	34.1361	-0.940774	0.57575	0.10226	1
ENSGALG00000005678	FLNB	filamin B	11325.2	0.402046	0.246088	0.102312	1
ENSGALG00000000311	DOCK5	dedicator of cytokinesis 5	529.821	0.342775	0.209939	0.102525	1
ENSGALG00000005981	GDF2	growth differentiation factor 2	21.2913	0.67921	0.416031	0.102554	1
ENSGALG00000015203			157.546	-0.536282	0.328672	0.10275	1
ENSGALG00000004781	ZBTB40	zinc finger and BTB domain containing 40	49.9965	0.466411	0.285902	0.102813	1
ENSGALG00000051258			490.335	0.267657	0.164151	0.102983	1
ENSGALG00000006868	CRACR2B	calcium release activated channel regulator 2B	423.089	0.271448	0.166716	0.103481	1
ENSGALG00000016931	BORA	bora, aurora kinase A activator	112.36	-0.270307	0.166154	0.10377	1
ENSGALG00000032143	CRISPLD2	cysteine rich secretory protein LCCL domain containing 2	397.149	-0.486293	0.299354	0.104275	1
ENSGALG00000053478	CDK20	cyclin dependent kinase 20	33.9612	0.720897	0.443833	0.104322	1
ENSGALG00000002437	DIPK1B	family with sequence similarity 69 member B	1045.14	-0.152949	0.0941808	0.104376	1
ENSGALG00000013535	CYP4V2	cytochrome P450 family 4 subfamily V member 2	1444.94	-0.168641	0.103845	0.104383	1
ENSGALG00000010870	JUN	Jun proto-oncogene, AP-1 transcription factor subunit	2089.39	0.215811	0.132921	0.104462	1
ENSGALG00000021569	C1QA	complement C1q A chain	5564.16	-0.32705	0.20163	0.104796	1
ENSGALG00000015407	PLAG1	PLAG1 zinc finger	104.326	0.347846	0.214623	0.105075	1
ENSGALG00000010818	PLPP3	phospholipid phosphatase 3	6782.07	-0.218485	0.135	0.105574	1
ENSGALG00000013135	GALNT1	polypeptide N-acetylgalactosaminyltransferase 1	19943.8	-0.178206	0.110167	0.105748	1
ENSGALG00000005923	NPY4R	neuropeptide Y receptor Y4	1.56165	2.53262	1.56763	0.106186	1
ENSGALG00000004693	ARPC1A	actin related protein 2/3 complex subunit 1A	4408	0.14097	0.0873514	0.106564	1
ENSGALG00000009091	TRUB1	TruB pseudouridine synthase family member 1	587.636	-0.173367	0.107432	0.106584	1
ENSGALG00000007097	RPS6KA6	ribosomal protein S6 kinase A6	97.9091	0.317069	0.196709	0.10699	1
ENSGALG00000039942	CTBP1	C-terminal binding protein 1	7869.58	0.112294	0.069673	0.107022	1
ENSGALG00000022733	ARL11	ADP ribosylation factor like GTPase 11	175.131	-0.34467	0.213903	0.107106	1
ENSGALG00000017024	NEK3	NIMA related kinase 3	217.216	-0.338547	0.210117	0.107129	1
ENSGALG00000007607	IQCG	IQ motif containing G	8.30114	0.884022	0.548974	0.107329	1
ENSGALG00000051337			1.12032	2.90403	1.80369	0.107387	1
ENSGALG00000001314	PTGS1	prostaglandin-endoperoxide synthase 1 (prostaglandin G/H synthase and cyclooxygenase)	2935.64	0.29485	0.183158	0.107439	1
ENSGALG00000007862	CNTN3	contactin 3	748.989	-0.40226	0.249897	0.107463	1
ENSGALG00000005958			49.7237	0.540759	0.335962	0.107489	1
ENSGALG00000040475	ATMIN	ATM interactor	238.19	0.212321	0.131946	0.107584	1
ENSGALG00000028958	NOL9	nucleolar protein 9	1513.44	0.102178	0.0635174	0.107689	1
ENSGALG00000041814	DYNC2H1	dynein cytoplasmic 2 heavy chain 1	327.614	0.334219	0.208229	0.108483	1
ENSGALG00000043092	MYH9	myosin, heavy chain 9, non-muscle	32675.3	0.363213	0.22631	0.108507	1
ENSGALG00000032170		lipocalin 15	2.81349	-3.01223	1.87874	0.108862	1
ENSGALG00000044449	LAG3	lymphocyte activating 3	14.2236	0.89593	0.558842	0.108893	1
ENSGALG00000047192			4.99401	1.43964	0.898042	0.108914	1
ENSGALG00000016776	TBC1D8	TBC1 domain family member 8	521.807	0.227259	0.141837	0.1091	1
ENSGALG00000015849	ME1	malic enzyme 1	2893.99	-0.130735	0.081626	0.109236	1
ENSGALG00000035679	LMO1	LIM domain only 1 (rhombotin 1)	953.662	-0.235592	0.147181	0.109443	1
ENSGALG00000001837	ORAI3	ORAI calcium release-activated calcium modulator 3	2273.14	0.172976	0.10807	0.109467	1
ENSGALG00000004778	SLC47A2	solute carrier family 47 member 2	14.1957	-0.990713	0.619038	0.109508	1
ENSGALG00000011715	HSPA2	heat shock 70kDa protein 2	5999.87	0.305323	0.19086	0.109661	1
ENSGALG00000052894			65.0594	0.657596	0.411094	0.109682	1
ENSGALG00000023355	TMEM154	transmembrane protein 154	133.49	0.284622	0.178003	0.109828	1
ENSGALG00000044307		phospholipase A2 group IVE-like 5	1.66156	1.72292	1.07872	0.110223	1
ENSGALG00000019543	OTULIN	family with sequence similarity 105, member B	11.7189	0.701817	0.439542	0.110333	1
ENSGALG00000010737	PLD5	phospholipase D family member 5	6.85583	1.71327	1.07304	0.110343	1
ENSGALG00000011450		leukotriene C4 synthase-like	407.069	-0.220226	0.137947	0.110386	1
ENSGALG00000017154	ZC3H12C	zinc finger CCCH-type containing 12C	187.887	0.250571	0.156961	0.110402	1
ENSGALG00000048236			214.965	-0.414902	0.260146	0.110739	1
ENSGALG00000005043		acetyl-CoA carboxylase beta	121.228	-0.390866	0.245193	0.11091	1
ENSGALG00000040834	LGR4	leucine rich repeat containing G protein-coupled receptor 4	1247.61	0.175419	0.110087	0.111058	1
ENSGALG00000028496		NF-kappa-B inhibitor delta-like	2.18266	2.33296	1.46542	0.111383	1
ENSGALG00000004569	UNC5B	unc-5 netrin receptor B	1522.78	0.248542	0.156174	0.111511	1
ENSGALG00000008546	FGD5	FYVE, RhoGEF and PH domain containing 5	4278.29	0.174357	0.10956	0.111512	1
ENSGALG00000052084			3.20739	-1.96379	1.23449	0.111662	1
ENSGALG00000054196		chemokine	22.9399	1.37633	0.865852	0.111932	1
ENSGALG00000027960	GRPR	gastrin releasing peptide receptor	26.6853	1.03687	0.652467	0.112026	1
ENSGALG00000037526		USH1 protein network component harmonin binding protein 1	164.758	-0.326341	0.205452	0.112195	1
ENSGALG00000042148	FKBP5	FK506 binding protein 5	3682.88	-0.195222	0.123052	0.112625	1
ENSGALG00000038772	RNF19A	ring finger protein 19A, RBR E3 ubiquitin protein ligase	896.312	0.198032	0.124947	0.112982	1
ENSGALG00000006574	CRYGS	crystallin gamma S	2.96234	1.69087	1.06697	0.113026	1
ENSGALG00000049859	H2AFJ	H2A histone family, member J	60.8296	-0.779082	0.492081	0.113367	1
ENSGALG00000017004	CDADC1	cytidine and dCMP deaminase domain containing 1	165.861	-0.201018	0.127048	0.1136	1
ENSGALG00000007536		deoxyribodipyrimidine photo-lyase-like	187.255	-0.248203	0.156954	0.113792	1
ENSGALG00000031922	TRMU	tRNA 5-methylaminomethyl-2-thiouridylate methyltransferase	342.895	-0.180758	0.114318	0.113834	1
ENSGALG00000049318			15.508	-0.691754	0.437775	0.114071	1
ENSGALG00000011518	POMGNT2	protein O-linked mannose N-acetylglucosaminyltransferase 2 (beta 1,4-)	528.256	-0.153564	0.0972688	0.114392	1
ENSGALG00000027512	MACIR	chromosome Z open reading frame, human C5orf30	278.935	-0.208403	0.13203	0.114462	1
ENSGALG00000030419	GLS2	glutaminase 2	770.847	0.200168	0.126881	0.114656	1
ENSGALG00000032687	PHLDA2	pleckstrin homology like domain family A member 2	780.729	0.186553	0.118264	0.114697	1
ENSGALG00000001962	PTBP1	polypyrimidine tract binding protein 1	7217.67	0.178342	0.113062	0.114708	1
ENSGALG00000016384	MYT1L	myelin transcription factor 1 like	16.4549	-3.09766	1.96401	0.114747	1
ENSGALG00000014812	SIDT1	SID1 transmembrane family member 1	261.161	-0.377627	0.239436	0.114761	1
ENSGALG00000015373	PDE6B	phosphodiesterase 6B	54.1897	-1.19398	0.757407	0.114934	1
ENSGALG00000043399	EZH2	enhancer of zeste 2 polycomb repressive complex 2 subunit	453.658	-0.204141	0.129499	0.114936	1
ENSGALG00000039294	MSL2	male-specific lethal 2 homolog (Drosophila)	476.892	0.172259	0.109282	0.114961	1
ENSGALG00000003078	MMD	monocyte to macrophage differentiation associated	6817.38	-0.202393	0.128426	0.115038	1
ENSGALG00000007905	LAMB1	laminin subunit beta 1	15491	0.280806	0.178292	0.115262	1
ENSGALG00000012147	DDX18	DEAD-box helicase 18	651.248	0.113028	0.0718256	0.115569	1
ENSGALG00000042645	PARD3B	par-3 family cell polarity regulator beta	2409.64	0.26125	0.166081	0.115712	1
ENSGALG00000004179	ANAPC5	anaphase promoting complex subunit 5	524.711	-0.148701	0.094556	0.115806	1
ENSGALG00000006705		myoferlin	2452.17	0.310882	0.197861	0.116133	1
ENSGALG00000002273	LYRM1	LYR motif containing 1	271.388	0.174835	0.111333	0.116328	1
ENSGALG00000054782		platelet glycoprotein VI-like	2.92217	-5.31495	3.38914	0.116828	1
ENSGALG00000013892	MAP3K5	mitogen-activated protein kinase kinase kinase 5	484.655	0.255491	0.163029	0.11708	1
ENSGALG00000008713	BIRC5	baculoviral IAP repeat containing 5	381.497	-0.253224	0.161745	0.117449	1
ENSGALG00000008154	SRPK2	SRSF protein kinase 2	1047.53	0.198741	0.126984	0.117561	1
ENSGALG00000036133	KLF15	Kruppel like factor 15	426.175	0.346416	0.221347	0.117576	1
ENSGALG00000035419	CDON	cell adhesion associated, oncogene regulated	640.615	-0.313561	0.200415	0.117687	1
ENSGALG00000029669	C1QC	complement C1q C chain	3837.39	-0.292975	0.187271	0.117714	1
ENSGALG00000007409	SCN4B	sodium voltage-gated channel beta subunit 4	661.187	-0.210833	0.134929	0.118159	1
ENSGALG00000024024	TGFA	transforming growth factor alpha	10.3862	0.941408	0.602832	0.118373	1
ENSGALG00000001234	CETP	cholesteryl ester transfer protein	140.656	0.561695	0.360047	0.118745	1
ENSGALG00000005294	PPFIBP2	PPFIA binding protein 2	1628.45	0.274222	0.175915	0.119037	1
ENSGALG00000042151			28.3624	0.598997	0.384273	0.119049	1
ENSGALG00000025876	THPO	thrombopoietin	95.6534	0.400973	0.257287	0.119123	1
ENSGALG00000038515	LFNG	LFNG O-fucosylpeptide 3-beta-N-acetylglucosaminyltransferase	5326.6	0.120953	0.0776106	0.119125	1
ENSGALG00000017366	DPM1	dolichyl-phosphate mannosyltransferase subunit 1, catalytic	1695.26	-0.202582	0.130084	0.119394	1
ENSGALG00000005074	FAM102A	family with sequence similarity 102 member A	427.427	0.230055	0.147798	0.119577	1
ENSGALG00000009381	SIPA1L1	signal induced proliferation associated 1 like 1	2244.47	0.246227	0.158205	0.119619	1
ENSGALG00000002098	GRIK3	glutamate ionotropic receptor kainate type subunit 3	11.9012	-2.03083	1.30561	0.119837	1
ENSGALG00000026359	SERTAD4	SERTA domain containing 4	417.107	0.227243	0.146147	0.119972	1
ENSGALG00000040755	ANGPT4	angiopoietin 4	10582.6	-0.255593	0.164468	0.12017	1
ENSGALG00000000887	NR0B2	nuclear receptor subfamily 0 group B member 2	2.21497	-1.49669	0.964086	0.120557	1
ENSGALG00000020793	UBE2E3	ubiquitin conjugating enzyme E2 E3	1219.62	0.161412	0.104037	0.120785	1
ENSGALG00000007582	DPYSL3	dihydropyrimidinase like 3	2736.18	-0.158815	0.10243	0.121029	1
ENSGALG00000013583	FAM114A1	family with sequence similarity 114 member A1	2586.49	0.163937	0.105759	0.121115	1
ENSGALG00000031553	KIF18B	kinesin family member 18B	138.849	-0.323684	0.208884	0.121239	1
ENSGALG00000000955	TMEM222	transmembrane protein 222	1130.37	-0.11936	0.0770665	0.12143	1
ENSGALG00000055118		platelet glycoprotein VI-like	12.4615	1.48643	0.960147	0.121591	1
ENSGALG00000003624	KLHL10	kelch like family member 10	20.4826	0.676884	0.437323	0.121672	1
ENSGALG00000015324		family with sequence similarity 172 member B, pseudogene	3.78919	-1.1224	0.725267	0.121727	1
ENSGALG00000052012			37.8171	0.434282	0.280641	0.121752	1
ENSGALG00000008901	PTGFR	prostaglandin F receptor	85.637	-1.03263	0.667532	0.121878	1
ENSGALG00000035814		DBF4 zinc finger B	57.6917	0.313068	0.202428	0.121968	1
ENSGALG00000041969	MTSS1	MTSS1, I-BAR domain containing	1150.63	0.264683	0.171313	0.12234	1
ENSGALG00000012956	TMTC1	transmembrane and tetratricopeptide repeat containing 1	5057.37	0.194973	0.126209	0.122385	1
ENSGALG00000011562	PRKN	parkin RBR E3 ubiquitin protein ligase	60.9823	0.32632	0.211238	0.122395	1
ENSGALG00000012236	DMC1	DNA meiotic recombinase 1	2.06203	1.96685	1.27333	0.12243	1
ENSGALG00000006080	GPC4	glypican 4	10604.4	0.200388	0.129737	0.122451	1
ENSGALG00000036284	RPGR	retinitis pigmentosa GTPase regulator	95.059	0.267727	0.173357	0.122499	1
ENSGALG00000002789	MAP2	microtubule associated protein 2	483.609	0.395491	0.256119	0.122547	1
ENSGALG00000031713			5.46549	0.942818	0.610658	0.122603	1
ENSGALG00000016837		myosin XVI	231.084	0.35548	0.230266	0.122641	1
ENSGALG00000014820	VTCN1	V-set domain containing T cell activation inhibitor 1	1.67369	2.12668	1.3779	0.122728	1
ENSGALG00000041280	FOSB	protein fosB-like	6.5831	0.961826	0.623228	0.122759	1
ENSGALG00000012211	PDLIM5	PDZ and LIM domain 5	5824.42	0.373793	0.242662	0.123467	1
ENSGALG00000038433	SPON2	spondin 2	1697.61	0.449258	0.291674	0.123493	1
ENSGALG00000039101	ASIP	agouti signaling protein	148.709	-0.516974	0.336242	0.12417	1
ENSGALG00000007833		tetratricopeptide repeat domain 12	146.749	-0.27839	0.181083	0.124205	1
ENSGALG00000002222	NOC2L	NOC2 like nucleolar associated transcriptional repressor	1261.03	0.14162	0.0921459	0.124315	1
ENSGALG00000010385		tight junction associated protein 1	322.174	0.195491	0.1272	0.124324	1
ENSGALG00000035963	METTL18	methyltransferase like 18	111.503	-0.28611	0.18617	0.124337	1
ENSGALG00000001826	WWC1	WW and C2 domain containing 1	895.71	0.520876	0.338978	0.12439	1
ENSGALG00000003103	MST1R	macrophage stimulating 1 receptor	41.6828	-0.537199	0.349635	0.124427	1
ENSGALG00000044684			5.30995	1.66431	1.08382	0.124635	1
ENSGALG00000009875	HMGA2	high mobility group AT-hook 2	3.52237	-1.08225	0.705699	0.125131	1
ENSGALG00000027533	RNF24	ring finger protein 24	939.423	-0.223114	0.14553	0.125247	1
ENSGALG00000051085			2365.27	-0.307102	0.200346	0.125311	1
ENSGALG00000010668	WWC2	WW and C2 domain containing 2	1290	0.235069	0.153401	0.125427	1
ENSGALG00000022909	PTPN3	protein tyrosine phosphatase, non-receptor type 3	220.986	0.230252	0.150287	0.125504	1
ENSGALG00000033535	RGS16	regulator of G-protein signaling 16	5625.69	-0.446256	0.291301	0.125537	1
ENSGALG00000027355	TPBG	trophoblast glycoprotein	32.0991	0.4788	0.312674	0.125693	1
ENSGALG00000005551	DKK3	dickkopf WNT signaling pathway inhibitor 3	1777.45	0.237107	0.154851	0.125722	1
ENSGALG00000014877	EMB	embigin	146.868	-0.497999	0.325442	0.125961	1
ENSGALG00000043446		olfactory receptor 14J1-like 39	3.48603	-1.99263	1.30243	0.126034	1
ENSGALG00000010256	TIPARP	TCDD inducible poly(ADP-ribose) polymerase	370.336	0.252598	0.165136	0.126106	1
ENSGALG00000014725	PLK2	polo like kinase 2	2533.12	0.217736	0.142393	0.126235	1
ENSGALG00000006525	NCAPG2	non-SMC condensin II complex subunit G2	171.089	-0.222585	0.145594	0.126312	1
ENSGALG00000004728	RGL1	ral guanine nucleotide dissociation stimulator like 1	7657.83	0.0949049	0.0620798	0.126325	1
ENSGALG00000015641	CCNH	cyclin H	1289.29	-0.13135	0.0859473	0.126447	1
ENSGALG00000007337	LPP	LIM domain containing preferred translocation partner in lipoma	497.466	0.325947	0.213498	0.126836	1
ENSGALG00000014742	HTR1A	5-hydroxytryptamine receptor 1A	47.6784	-0.811528	0.531664	0.126912	1
ENSGALG00000047827	TMEM86A	transmembrane protein 86A	232.676	0.29812	0.195314	0.12692	1
ENSGALG00000011894	CYP2D6	cytochrome P450 family 2 subfamily D member 6	3082.72	0.271527	0.177977	0.127102	1
ENSGALG00000012260	LCT	lactase	11.1533	-0.894838	0.587186	0.127523	1
ENSGALG00000002081	MMP28	matrix metallopeptidase 28	1115.1	-0.193455	0.127008	0.127716	1
ENSGALG00000048691		caseinolytic mitochondrial matrix peptidase proteolytic subunit	44.1173	-0.504539	0.331249	0.127723	1
ENSGALG00000054164			132.288	-0.229966	0.150998	0.127767	1
ENSGALG00000038975		platelet glycoprotein VI-like	4.3816	2.83953	1.86486	0.127846	1
ENSGALG00000044018	ISOC2	uncharacterized LOC107050412	140.82	-0.336407	0.221229	0.128354	1
ENSGALG00000026098	IL8	interleukin 8-like 2	5.05255	1.41502	0.930805	0.128457	1
ENSGALG00000015180	PSAT1	phosphoserine aminotransferase 1	574.706	0.182204	0.119904	0.128617	1
ENSGALG00000004448	BRINP2	BMP/retinoic acid inducible neural specific 2	12.5804	-3.03687	2.00316	0.129509	1
ENSGALG00000028879	MRPS33	mitochondrial ribosomal protein S33	1346.36	-0.151038	0.0996418	0.129567	1
ENSGALG00000007356	MAP3K8	mitogen-activated protein kinase kinase kinase 8	119.615	-0.337646	0.222785	0.129627	1
ENSGALG00000003775	RICTOR	RPTOR independent companion of MTOR complex 2	434.485	0.269268	0.177753	0.129813	1
ENSGALG00000005095	SLC25A25	solute carrier family 25 member 25	1387.69	-0.294671	0.19474	0.130241	1
ENSGALG00000003155	SRR	serine racemase	98.1227	0.285345	0.188615	0.130321	1
ENSGALG00000002016	PRKCD	protein kinase C delta	1851.29	0.159506	0.105468	0.130443	1
ENSGALG00000010129	PLK3	polo like kinase 3	213.564	0.29461	0.194963	0.130761	1
ENSGALG00000012298	SLC39A8	solute carrier family 39 member 8	711.15	0.315433	0.20878	0.130829	1
ENSGALG00000016863	TEX30	testis expressed 30	74.0184	-0.367949	0.243676	0.131046	1
ENSGALG00000045684		plasmalemma vesicle associated protein	12358.4	-0.22208	0.147138	0.131214	1
ENSGALG00000007767	DIS3L2	DIS3 like 3'-5' exoribonuclease 2	654.427	0.203734	0.135015	0.131305	1
ENSGALG00000043381		C-RF amide	17.77	-0.733665	0.486688	0.131692	1
ENSGALG00000004311		angiogenic factor with G-patch and FHA domains 1	291.269	0.200966	0.133317	0.131702	1
ENSGALG00000013039	BID	BH3 interacting domain death agonist	1317.06	-0.270013	0.179134	0.131728	1
ENSGALG00000052624			1.06644	-2.6638	1.76732	0.131746	1
ENSGALG00000010432	GSTZ1	glutathione S-transferase zeta 1	477.789	-0.185981	0.123536	0.132202	1
ENSGALG00000012801	LY86	lymphocyte antigen 86	9918.46	-0.371192	0.246856	0.132665	1
ENSGALG00000051178			2.47312	2.57552	1.7141	0.132955	1
ENSGALG00000036417	RNF10	ring finger protein 10	7065.41	0.0822734	0.0548091	0.133332	1
ENSGALG00000006743	YWHAH	tyrosine 3-monooxygenase/tryptophan 5-monooxygenase activation protein eta	4127.58	0.185831	0.123877	0.133582	1
ENSGALG00000013607	FBXO5	F-box protein 5	98.4618	-0.2987	0.1992	0.133744	1
ENSGALG00000011068	COBLL1	cordon-bleu WH2 repeat protein like 1	1680.57	0.392372	0.261797	0.133935	1
ENSGALG00000027198	TMEM47	transmembrane protein 47	4950.44	0.214818	0.143338	0.133958	1
ENSGALG00000008875	PLCB1	phospholipase C beta 1	483.767	0.259679	0.173414	0.134277	1
ENSGALG00000035769			3185.81	0.221058	0.14763	0.134294	1
ENSGALG00000003143	ZC3H7A	zinc finger CCCH-type containing 7A	1622.1	0.155213	0.103678	0.134374	1
ENSGALG00000055090		SUN domain-containing protein 3-like	4.62386	-1.51156	1.00998	0.134492	1
ENSGALG00000046656	PMVK	phosphomevalonate kinase	189.868	-0.332318	0.222054	0.134506	1
ENSGALG00000044478		leucine rich repeats and IQ motif containing 1	1.5211	-2.14641	1.43555	0.134865	1
ENSGALG00000045608		family with sequence similarity 178, member B	3.7634	-1.64613	1.1012	0.134951	1
ENSGALG00000050553			0.899502	-2.34744	1.57039	0.134965	1
ENSGALG00000040269			78.7359	-0.320813	0.214654	0.135029	1
ENSGALG00000008584	NUSAP1	nucleolar and spindle associated protein 1	614.711	-0.214986	0.143914	0.135214	1
ENSGALG00000016804	SLC5A7	solute carrier family 5 member 7	6.48333	-2.89992	1.94163	0.135294	1
ENSGALG00000042356	FSTL3	follistatin like 3	570.291	-0.249251	0.166939	0.135419	1
ENSGALG00000003753	CYLD	CYLD lysine 63 deubiquitinase	612.989	0.167605	0.112354	0.135763	1
ENSGALG00000041972	POP4	POP4 homolog, ribonuclease P/MRP subunit	313.067	-0.176099	0.118079	0.135865	1
ENSGALG00000002125	TMOD1	tropomodulin 1	14.3874	0.981203	0.657928	0.135869	1
ENSGALG00000016358	PTCHD1	patched domain containing 1	831.826	-0.257978	0.173005	0.13592	1
ENSGALG00000051443	C1orf216	chromosome 23 C1orf216 homolog	894.951	-0.260914	0.174991	0.135958	1
ENSGALG00000003193	CRABP-I	cellular retinoic acid binding protein 1	41.557	-2.68172	1.80126	0.136541	1
ENSGALG00000016609	CENPO	centromere protein O	127.736	-0.264273	0.17754	0.136611	1
ENSGALG00000033304	MYBL1	MYB proto-oncogene like 1	53.0003	0.391594	0.263188	0.13678	1
ENSGALG00000013200	GABBR2	gamma-aminobutyric acid type B receptor subunit 2	18.5661	-2.30744	1.55233	0.137165	1
ENSGALG00000012287	ATP5S	ATP synthase, H+ transporting, mitochondrial Fo complex subunit s (factor B)	161.529	-0.303992	0.204633	0.1374	1
ENSGALG00000037597	YOD1	YOD1 deubiquitinase	523.866	0.12075	0.0812838	0.137402	1
ENSGALG00000033558		riboflavin kinase	13.3273	-0.675367	0.454702	0.137465	1
ENSGALG00000008469		serine peptidase inhibitor, Kunitz type 1	3214.45	-0.209524	0.141082	0.137513	1
ENSGALG00000001859			70.0316	-0.324343	0.218416	0.13755	1
ENSGALG00000009807	FLVCR1	feline leukemia virus subgroup C cellular receptor 1	634.085	0.203557	0.137305	0.138202	1
ENSGALG00000009512	TFPI2	tissue factor pathway inhibitor 2	25141.5	0.213352	0.144029	0.138524	1
ENSGALG00000028815		von Willebrand factor A domain containing 5A	195.475	-0.423996	0.286411	0.138772	1
ENSGALG00000002744	PCDH15	protocadherin related 15	227.224	0.398012	0.268884	0.13881	1
ENSGALG00000008113	PLCL1	phospholipase C like 1 (inactive)	187.375	-0.34363	0.232249	0.138987	1
ENSGALG00000020251	FNIP2	folliculin interacting protein 2	1196.4	0.152369	0.102997	0.139045	1
ENSGALG00000001617	CAMKK1	calcium/calmodulin dependent protein kinase kinase 1	74.5378	0.555524	0.375522	0.13905	1
ENSGALG00000036925	CADM3	cell adhesion molecule 3	4338.51	0.301348	0.203725	0.139091	1
ENSGALG00000018946	LMOD3	leiomodin 3	5.28127	1.96267	1.32704	0.139146	1
ENSGALG00000051148		perilipin-5	155.101	-0.252284	0.170655	0.139321	1
ENSGALG00000029024	TCF21	transcription factor 21	48.3485	-0.718133	0.486511	0.13992	1
ENSGALG00000015551	GRIN3A	glutamate ionotropic receptor NMDA type subunit 3A	598.181	-0.204067	0.138281	0.140015	1
ENSGALG00000007403	PEBP1	phosphatidylethanolamine binding protein 1	11376.6	-0.19053	0.129137	0.140103	1
ENSGALG00000038022	COL22A1	collagen type XXII alpha 1 chain	8.91665	-1.28754	0.872785	0.140156	1
ENSGALG00000003033	STXBP4	syntaxin binding protein 4	1020.57	0.195387	0.132498	0.140309	1
ENSGALG00000015073	TMEM39A	transmembrane protein 39A	1762.42	-0.113117	0.0767285	0.140414	1
ENSGALG00000037781	GSR	glutathione-disulfide reductase	2662.15	-0.124133	0.0842335	0.140567	1
ENSGALG00000003560	SLC6A2	solute carrier family 6 member 2	2041.18	-0.293166	0.198952	0.140602	1
ENSGALG00000031281			250.648	-0.230844	0.156663	0.140615	1
ENSGALG00000016481	PUM2	pumilio RNA binding family member 2	2308.59	0.150001	0.101804	0.140634	1
ENSGALG00000003427	USP3	ubiquitin specific peptidase 3	955.83	0.113854	0.0774612	0.14161	1
ENSGALG00000054964		putative Ensembl gene ENSGALG00000007530	16.644	-0.777968	0.530004	0.142144	1
ENSGALG00000013031	CECR1	cat eye syndrome chromosome region, candidate 1	1285.15	-0.174656	0.119033	0.142297	1
ENSGALG00000047639		disintegrin and metalloproteinase domain-containing protein 9-like	3.55632	-1.39307	0.949598	0.142373	1
ENSGALG00000014994	CRHBP	corticotropin releasing hormone binding protein	170.333	-2.68113	1.82764	0.142379	1
ENSGALG00000045686			4.66831	-1.75985	1.20008	0.142525	1
ENSGALG00000039497	TFAP2E	transcription factor AP-2 epsilon	9.42373	1.12533	0.767905	0.142798	1
ENSGALG00000027947	GHSR	growth hormone secretagogue receptor	2.06895	-2.19852	1.50117	0.143048	1
ENSGALG00000013579	FAT1	FAT atypical cadherin 1	1320.6	0.405333	0.276889	0.143226	1
ENSGALG00000039458	GDF8	myostatin	7.21309	-1.27916	0.874993	0.143766	1
ENSGALG00000010749	TCEANC2	transcription elongation factor A N-terminal and central domain containing 2	381.241	-0.176077	0.120573	0.144198	1
ENSGALG00000010874	UNC79	unc-79 homolog (C. elegans)	164.202	0.342935	0.234928	0.144361	1
ENSGALG00000005790		DEP domain containing MTOR-interacting protein	49.517	-0.501016	0.343259	0.144403	1
ENSGALG00000005575	AKAP1	A-kinase anchoring protein 1	1588.34	0.112814	0.0773064	0.144478	1
ENSGALG00000039985	CDH11	cadherin 11	12986.9	0.210734	0.144435	0.14456	1
ENSGALG00000015712	SLBP	stem-loop binding protein	186.656	-0.272532	0.186852	0.14469	1
ENSGALG00000014232	RIBC2	RIB43A domain with coiled-coils 1	4.53302	-1.45953	1.0008	0.14474	1
ENSGALG00000042570		microtubule associated scaffold protein 2	67.0886	0.508912	0.348975	0.144757	1
ENSGALG00000002655	ITGAV	integrin subunit alpha V	6737.42	0.208359	0.142893	0.1448	1
ENSGALG00000054449	SDHC	succinate dehydrogenase complex subunit C	1703.51	-0.175756	0.120621	0.145092	1
ENSGALG00000014965		collagen, type X, alpha 1	7.39674	1.36414	0.936559	0.145242	1
ENSGALG00000036598	SHISAL1	KIAA1644	53.0903	0.526695	0.362272	0.145983	1
ENSGALG00000028567	MYL9	myosin, light chain 9, regulatory	19418	0.210255	0.144666	0.146117	1
ENSGALG00000005515	CRYBB3	crystallin beta B3	2.71197	-1.64317	1.13064	0.146136	1
ENSGALG00000016418	BCLAF3	chromosome X open reading frame 23	467.132	0.203814	0.14027	0.14622	1
ENSGALG00000037483	ANP32B	acidic (leucine-rich) nuclear phosphoprotein 32 family, member B	3351.83	-0.104485	0.0719144	0.146248	1
ENSGALG00000000593		uncharacterized LOC426710	5.32998	-1.14446	0.787949	0.146376	1
ENSGALG00000049385			1.95825	-1.97167	1.35761	0.146416	1
ENSGALG00000021079	RGS19	regulator of G-protein signaling 19	390.247	-0.258277	0.1779	0.146555	1
ENSGALG00000036471	RFTN2	raftlin family member 2	2369.06	-0.153561	0.10584	0.146813	1
ENSGALG00000052820			1.11621	-1.60606	1.10698	0.146822	1
ENSGALG00000014121	COX5A	cytochrome c oxidase subunit 5A	2562.91	-0.101702	0.070128	0.146994	1
ENSGALG00000007928	MLLT10	myeloid/lymphoid or mixed-lineage leukemia; translocated to, 10	675.457	0.143318	0.0988419	0.147065	1
ENSGALG00000040297	NBL1	neuroblastoma 1, DAN family BMP antagonist	15970.2	-0.240679	0.166051	0.147217	1
ENSGALG00000036806	GDF11	growth differentiation factor 11	1335.8	-0.39576	0.273169	0.147402	1
ENSGALG00000002023	PIGO	phosphatidylinositol glycan anchor biosynthesis class O	466.327	0.19165	0.132416	0.147803	1
ENSGALG00000002931	REG4	regenerating family member 4	4.16875	1.03248	0.713763	0.148028	1
ENSGALG00000029794	AKAP7	A-kinase anchoring protein 7	121.725	0.244375	0.168947	0.148049	1
ENSGALG00000000919	PIGR	polymeric immunoglobulin receptor	1.17476	-2.58157	1.78613	0.148362	1
ENSGALG00000037307	IQCD	IQ motif containing D	60.9034	0.347042	0.240167	0.148457	1
ENSGALG00000008663	DDAH1	dimethylarginine dimethylaminohydrolase 1	854.823	0.181395	0.125584	0.148624	1
ENSGALG00000028284	PTX3	pentraxin 3	1232.92	-0.696055	0.48199	0.148703	1
ENSGALG00000038536	SH3BGRL3	SH3 domain binding glutamate rich protein like 3	5043.31	-0.165568	0.114655	0.148726	1
ENSGALG00000003015	SERPINF1	serpin family F member 1	6863.15	0.176452	0.122286	0.149034	1
ENSGALG00000004777	AIFM2	apoptosis inducing factor, mitochondria associated 2	482.612	-0.177275	0.122864	0.149063	1
ENSGALG00000052387			3.87273	-4.14092	2.87019	0.149096	1
ENSGALG00000052571			10.3957	0.808085	0.560303	0.149238	1
ENSGALG00000006516	MTHFS	methenyltetrahydrofolate synthetase	503.606	-0.188114	0.13054	0.149571	1
ENSGALG00000039139	TNS3	tensin 3	3679.04	0.190894	0.132518	0.14972	1
ENSGALG00000000234	EPB41L4A	erythrocyte membrane protein band 4.1 like 4A	294.027	0.252518	0.175386	0.149927	1
ENSGALG00000033118	FAM83H	family with sequence similarity 83 member H	42.7882	0.608968	0.423099	0.150064	1
ENSGALG00000039509			3.44695	1.5985	1.11104	0.150222	1
ENSGALG00000012903	PIGN	phosphatidylinositol glycan anchor biosynthesis class N	978.655	0.187901	0.130727	0.150617	1
ENSGALG00000007147		dynein light chain 2 cytoplasmic	1.70479	1.47833	1.02928	0.150927	1
ENSGALG00000009424	FOXP2	forkhead box P2	357.543	0.248659	0.17328	0.151284	1
ENSGALG00000039775	SHC1	SHC adaptor protein 1	4422.84	-0.170007	0.118494	0.151364	1
ENSGALG00000029402	AXIN1	axin 1	617.847	0.194571	0.135702	0.151625	1
ENSGALG00000053073	NTPCR	nucleoside-triphosphatase, cancer-related	957.863	-0.236927	0.165288	0.151737	1
ENSGALG00000031542	EXT2	exostosin glycosyltransferase 2	2198.86	0.148933	0.103935	0.151874	1
ENSGALG00000001376	ARID3B	AT-rich interaction domain 3B	146.005	0.251133	0.175395	0.152196	1
ENSGALG00000053625	STAC3	SH3 and cysteine-rich domain-containing protein 3-like	1.07763	2.79662	1.95358	0.152277	1
ENSGALG00000014944	GCNT4	glucosaminyl (N-acetyl) transferase 4, core 2	656.983	-0.208011	0.145337	0.152363	1
ENSGALG00000048869		patched domain-containing protein 3-like	129.843	0.528253	0.369556	0.152882	1
ENSGALG00000017128	SKA3	spindle and kinetochore associated complex subunit 3	188.817	-0.259596	0.181638	0.152948	1
ENSGALG00000012214	RAB3GAP1	RAB3 GTPase activating protein catalytic subunit 1	2439.16	0.108412	0.0758857	0.153113	1
ENSGALG00000016574	GEMIN8	gem nuclear organelle associated protein 8	631.789	-0.167177	0.117048	0.153212	1
ENSGALG00000011747			27.7876	-0.413731	0.289688	0.153236	1
ENSGALG00000006306	UROC1	urocanate hydratase 1	55.1075	0.483371	0.338597	0.153416	1
ENSGALG00000020737	KLHL23	kelch like family member 23	15.4239	-0.63301	0.443676	0.153655	1
ENSGALG00000008007	ITGA11	integrin subunit alpha 11	1182.37	-0.236955	0.166095	0.153689	1
ENSGALG00000008466		family with sequence similarity 117 member B	65.1179	0.331364	0.232288	0.153718	1
ENSGALG00000030376	DHRS3	dehydrogenase/reductase 3	6647.46	0.164181	0.115112	0.153791	1
ENSGALG00000039734	CERS5	ceramide synthase 5	1830.57	-0.0957306	0.0671236	0.153815	1
ENSGALG00000001723		flavin containing monooxygenase 5	5.27763	1.08974	0.764659	0.154119	1
ENSGALG00000007131		high mobility group nucleosome binding domain 5	2929.7	-0.180284	0.126649	0.154594	1
ENSGALG00000004120	CNR2	cannabinoid receptor 2	2.04367	-1.88666	1.32686	0.155056	1
ENSGALG00000026460		Rho guanine nucleotide exchange factor (GEF) 1	122.089	0.452824	0.318476	0.155071	1
ENSGALG00000012947	CAPRIN2	caprin family member 2	261.552	0.274462	0.193038	0.155084	1
ENSGALG00000013741	SYTL3	synaptotagmin like 3	82.3144	0.371224	0.261118	0.155122	1
ENSGALG00000015768	ANKRD6	ankyrin repeat domain 6	767.652	-0.188934	0.132916	0.155185	1
ENSGALG00000017134	IFT88	intraflagellar transport 88	614.19	0.196085	0.137982	0.15529	1
ENSGALG00000054176			56.1837	-0.382118	0.26895	0.155381	1
ENSGALG00000048392			0.986381	5.30946	3.74087	0.155808	1
ENSGALG00000033709	LTA4H	leukotriene A4 hydrolase	5360.37	-0.150365	0.106006	0.156058	1
ENSGALG00000012681	MBOAT1	membrane bound O-acyltransferase domain containing 1	357.522	-0.233107	0.164433	0.156296	1
ENSGALG00000011241	RFTN1	raftlin, lipid raft linker 1	2416.82	0.166865	0.117852	0.156808	1
ENSGALG00000012401	GPR137C	G protein-coupled receptor 137C	293.952	0.161929	0.114382	0.156866	1
ENSGALG00000003805		protein kinase, cGMP-dependent, type I	1815.07	0.197385	0.139454	0.156949	1
ENSGALG00000011213	DEGS2	delta 4-desaturase, sphingolipid 2	90.0547	-0.499591	0.353223	0.157251	1
ENSGALG00000013907	KDR	kinase insert domain receptor	10023.5	0.262642	0.185721	0.157312	1
ENSGALG00000040878	TMEM208	transmembrane protein 208	801.144	-0.180999	0.128013	0.157386	1
ENSGALG00000010001	EGLN3	egl-9 family hypoxia inducible factor 3	32.3822	-0.384527	0.272032	0.157498	1
ENSGALG00000034081	AKT3	AKT serine/threonine kinase 3	728.993	0.225039	0.159261	0.157651	1
ENSGALG00000039571	PRPH	peripherin	52.0434	-0.437403	0.309856	0.158059	1
ENSGALG00000039477	FBXO41	F-box protein 41	7.33562	-3.20371	2.27093	0.158319	1
ENSGALG00000053659		GDNF inducible zinc finger protein 1	45.2992	-0.357884	0.253869	0.158623	1
ENSGALG00000032529	WDR43	WD repeat domain 43	1613.39	0.0894533	0.0634572	0.158639	1
ENSGALG00000014228	SMC1B	structural maintenance of chromosomes 1B	20.6291	0.973479	0.691023	0.158909	1
ENSGALG00000033102	LRRFIP2	LRR binding FLII interacting protein 2	894.628	0.110855	0.0787034	0.158978	1
ENSGALG00000006779	PDZD3	PDZ domain containing 3	53.2738	-0.492968	0.350097	0.159105	1
ENSGALG00000047771	PGF	placental growth factor	441.373	0.2747	0.195168	0.159278	1
ENSGALG00000013409			483.234	-0.271966	0.193408	0.159671	1
ENSGALG00000034868	KRT7	keratin 7	533.072	0.4361	0.31034	0.159951	1
ENSGALG00000006566	TBCCD1	TBCC domain containing 1	262.181	-0.158022	0.11251	0.160163	1
ENSGALG00000032418	RAB26	RAB26, member RAS oncogene family	72.673	-0.361217	0.257292	0.160344	1
ENSGALG00000011325	NDUFA12	NADH:ubiquinone oxidoreductase subunit A12	1174.11	-0.105476	0.0751399	0.160401	1
ENSGALG00000011762	UBA6	ubiquitin like modifier activating enzyme 6	734.021	0.139944	0.0997139	0.160482	1
ENSGALG00000000695	MFSD4A	major facilitator superfamily domain containing 4A	1320.79	-0.156257	0.111341	0.160496	1
ENSGALG00000031284	PTPRM	protein tyrosine phosphatase, receptor type M	2166.39	0.246519	0.175667	0.160517	1
ENSGALG00000037802		RAB2B, member RAS oncogene family	1.09913	-2.2662	1.61521	0.160607	1
ENSGALG00000006851		protocadherin 11 X-linked	597.636	0.270361	0.192719	0.160654	1
ENSGALG00000034289	SLC41A3	solute carrier family 41 member 3	701.999	-0.189198	0.134871	0.160676	1
ENSGALG00000004363			995.626	0.126001	0.0898259	0.160697	1
ENSGALG00000009300	NUMB	NUMB, endocytic adaptor protein	1366.83	0.163296	0.116422	0.160731	1
ENSGALG00000015351	CBLB	Cbl proto-oncogene B	291.236	0.271592	0.193744	0.160973	1
ENSGALG00000011738	ARHGDIB	Rho GDP dissociation inhibitor beta	6989.09	-0.109752	0.0783152	0.161089	1
ENSGALG00000011182	DLL1	delta like canonical Notch ligand 1	1223.2	0.275122	0.19632	0.161096	1
ENSGALG00000041659			35.6698	0.48102	0.343527	0.161442	1
ENSGALG00000011708	MYLK	myosin light chain kinase	25969.2	0.304546	0.217539	0.161525	1
ENSGALG00000006119	SAXO2	stabilizer of axonemal microtubules 2	6.23193	-0.945125	0.675335	0.161666	1
ENSGALG00000043610		alpha-tectorin-like	2805.13	-0.33165	0.237046	0.161785	1
ENSGALG00000009488	LRRN3	leucine rich repeat neuronal 3	129.305	0.53462	0.382144	0.161812	1
ENSGALG00000005028	TOP3A	topoisomerase (DNA) III alpha	353.599	-0.172426	0.12328	0.161916	1
ENSGALG00000016545	REPS2	RALBP1 associated Eps domain containing 2	1311.29	0.175916	0.125832	0.162106	1
ENSGALG00000043964	SPINK4	serine peptidase inhibitor, Kazal type 4	2.62188	-1.30557	0.934667	0.162466	1
ENSGALG00000001730	DGKD	diacylglycerol kinase delta	744.992	0.22238	0.159213	0.16249	1
ENSGALG00000040756	PI4KA	phosphatidylinositol 4-kinase alpha	2466.86	0.193971	0.139046	0.163011	1
ENSGALG00000016639	KIF13B	kinesin family member 13B	838.783	0.311913	0.223715	0.163244	1
ENSGALG00000010340	TTLL5	tubulin tyrosine ligase like 5	1181.93	0.118064	0.0847724	0.163706	1
ENSGALG00000015152	BOC	BOC cell adhesion associated, oncogene regulated	538.553	0.302815	0.217527	0.163898	1
ENSGALG00000050937		ubiquitously expressed prefoldin like chaperone	406.392	-0.279218	0.200612	0.163974	1
ENSGALG00000007677	THNSL1	threonine synthase like 1	78.74	0.308655	0.221875	0.164188	1
ENSGALG00000052028			0.821135	-2.21969	1.59762	0.16472	1
ENSGALG00000041621	LY6E	lymphocyte antigen 6 family member E	24774.1	-0.230475	0.165894	0.164745	1
ENSGALG00000001433	B3GNTL1	UDP-GlcNAc:betaGal beta-1,3-N-acetylglucosaminyltransferase-like 1	117.919	-0.291126	0.209661	0.164969	1
ENSGALG00000004442	PPA1	pyrophosphatase (inorganic) 1	2352.21	-0.161547	0.116421	0.165255	1
ENSGALG00000047664			5027.17	0.188118	0.135643	0.165486	1
ENSGALG00000051554			207.752	-0.39273	0.283441	0.165876	1
ENSGALG00000012865	BRAF	B-Raf proto-oncogene, serine/threonine kinase	385.867	0.167905	0.121201	0.165946	1
ENSGALG00000007848	PTS	6-pyruvoyltetrahydropterin synthase	469.946	-0.167034	0.120631	0.166154	1
ENSGALG00000020067	VASH2	vasohibin 2	627.173	0.263126	0.190032	0.166161	1
ENSGALG00000001985	PIGQ	phosphatidylinositol glycan anchor biosynthesis class Q	417.239	0.181103	0.130804	0.166194	1
ENSGALG00000054550			3.18492	-1.86628	1.34795	0.166195	1
ENSGALG00000013268		dynein axonemal heavy chain 5-like	24.6953	-0.726898	0.525016	0.166197	1
ENSGALG00000007929	DIXDC1	DIX domain containing 1	1064.57	0.16531	0.11944	0.166348	1
ENSGALG00000015340	TGS1	trimethylguanosine synthase 1	804.27	0.17813	0.128741	0.166471	1
ENSGALG00000016692	CENPQ	centromere protein Q	295.136	-0.248023	0.179325	0.166637	1
ENSGALG00000000317	NEFM	neurofilament, medium polypeptide	150.201	1.40663	1.01704	0.166646	1
ENSGALG00000013098	MGST1	microsomal glutathione S-transferase 1	2784.74	-0.212286	0.153491	0.166649	1
ENSGALG00000044641	DAPL1	death associated protein like 1	59.8904	0.306027	0.221274	0.166657	1
ENSGALG00000011593	TMEM177	transmembrane protein 177	197.123	-0.19356	0.139966	0.166693	1
ENSGALG00000015663	HSDL2	hydroxysteroid dehydrogenase like 2	1505.23	-0.140833	0.101848	0.166733	1
ENSGALG00000004306	SYT12	synaptotagmin 12	953.376	-0.349085	0.252522	0.166851	1
ENSGALG00000008538	GINS1	GINS complex subunit 1	151.562	-0.266966	0.19312	0.166854	1
ENSGALG00000009355		claudin 11	2339.6	0.3265	0.23625	0.166968	1
ENSGALG00000015795	ADAMTS5	ADAM metallopeptidase with thrombospondin type 1 motif 5	72.0588	0.418401	0.302755	0.166978	1
ENSGALG00000000895	NUDC	nuclear distribution C, dynein complex regulator	4095.06	-0.0910641	0.0659022	0.167031	1
ENSGALG00000016995	MED4	mediator complex subunit 4	343.695	-0.189234	0.136949	0.167038	1
ENSGALG00000006050	CYP2R1	cytochrome P450 family 2 subfamily R member 1	300.398	-0.191416	0.13868	0.167502	1
ENSGALG00000004161	CCNB1	cyclin B1	1190.92	-0.171264	0.124191	0.167884	1
ENSGALG00000014687	EPHA1	EPH receptor A1	7.01768	-1.02002	0.739707	0.167908	1
ENSGALG00000004260			1.26766	1.62112	1.17584	0.167989	1
ENSGALG00000027788	CPE	carboxypeptidase E	11892.6	-0.217559	0.157818	0.168036	1
ENSGALG00000016886	FARP1	FERM, ARH/RhoGEF and pleckstrin domain protein 1	4023.83	0.238401	0.172947	0.16806	1
ENSGALG00000031929		potassium calcium-activated channel subfamily M regulatory beta subunit 2	701.556	-0.233101	0.169125	0.168118	1
ENSGALG00000049689			18.624	-0.592073	0.429626	0.168169	1
ENSGALG00000041650	DUSP7	dual specificity phosphatase 7	3781.35	0.206123	0.149587	0.16822	1
ENSGALG00000012171	GPR39	G protein-coupled receptor 39	3.00789	1.21886	0.884604	0.168247	1
ENSGALG00000005632	IRAG1	murine retrovirus integration site 1 homolog	3269.71	0.270073	0.196032	0.168296	1
ENSGALG00000009037	SPTLC3	serine palmitoyltransferase long chain base subunit 3	2.45983	-1.36864	0.993551	0.168351	1
ENSGALG00000053584			11.0191	1.90293	1.38157	0.168399	1
ENSGALG00000022440	EVA1B	eva-1 homolog B	361.979	0.35004	0.254144	0.16841	1
ENSGALG00000010674	DCTD	dCMP deaminase	764.344	-0.344269	0.250173	0.168783	1
ENSGALG00000008752		acyl-CoA thioesterase 1-like	114.247	0.343465	0.249704	0.16898	1
ENSGALG00000053130	MYOZ3	myozenin 3	25.1255	0.495935	0.360598	0.169034	1
ENSGALG00000030702	KIN	Kin17 DNA and RNA binding protein	432.45	0.149086	0.108433	0.169159	1
ENSGALG00000027785	CCBE1	collagen and calcium binding EGF domains 1	715.391	-0.2065	0.150237	0.169288	1
ENSGALG00000006575	VIPR2	vasoactive intestinal peptide receptor 2	19.2114	1.08689	0.790867	0.169347	1
ENSGALG00000002326		ATPase phospholipid transporting 8B4 (putative)	1871.49	0.26464	0.19259	0.169407	1
ENSGALG00000001250	APLP2	amyloid beta precursor like protein 2	37245.9	0.182834	0.133112	0.169585	1
ENSGALG00000017219	C1H11ORF54	chromosome 1 open reading frame, human C11orf54	457.085	-0.162385	0.118225	0.169589	1
ENSGALG00000007000	NR2F2	nuclear receptor subfamily 2 group F member 2	6512.35	0.158261	0.115375	0.170154	1
ENSGALG00000032584	ALX4	ALX homeobox 4	859.358	-0.30363	0.221385	0.170219	1
ENSGALG00000047960			27.9556	1.39131	1.01464	0.170302	1
ENSGALG00000003521	TPM1	tropomyosin 1 (alpha)	62312.2	0.13459	0.0981522	0.170302	1
ENSGALG00000017073	BRCA2	BRCA2, DNA repair associated	152.164	0.308101	0.224796	0.170506	1
ENSGALG00000016531	ASXL2	additional sex combs like 2, transcriptional regulator	1828.02	0.251594	0.183593	0.170565	1
ENSGALG00000035462	IREB2	iron responsive element binding protein 2	1662.68	0.117266	0.0856042	0.170732	1
ENSGALG00000047775			6.03855	0.922987	0.674742	0.17134	1
ENSGALG00000010270	AREL1	apoptosis resistant E3 ubiquitin protein ligase 1	497.316	0.135326	0.0990023	0.171658	1
ENSGALG00000015844	SOD1	superoxide dismutase 1, soluble	6766.25	-0.146278	0.10702	0.171679	1
ENSGALG00000005994	DERL3	derlin 3	875.201	-0.154207	0.112831	0.171715	1
ENSGALG00000049613			21.5215	0.539152	0.394884	0.172146	1
ENSGALG00000039454	SP4	Sp4 transcription factor	600.866	0.159658	0.116937	0.172147	1
ENSGALG00000055028			6.15629	-1.21151	0.887405	0.172182	1
ENSGALG00000009364	PRKCI	protein kinase C iota	1775.85	0.134261	0.0983452	0.17219	1
ENSGALG00000019240			2.28436	-1.50014	1.09987	0.17259	1
ENSGALG00000005352	GATA5	GATA binding protein 5	260.298	-0.22593	0.165793	0.17297	1
ENSGALG00000010763	TRIP11	thyroid hormone receptor interactor 11	724.035	0.321228	0.235824	0.17315	1
ENSGALG00000005685		kinase suppressor of ras 1	504.945	0.202323	0.148695	0.173621	1
ENSGALG00000015687			104.497	0.32673	0.240133	0.173634	1
ENSGALG00000009158	CDC42BPA	CDC42 binding protein kinase alpha	3475.67	0.279742	0.205715	0.173877	1
ENSGALG00000011128	PSMD14	proteasome 26S subunit, non-ATPase 14	1619.89	-0.135312	0.0995123	0.173907	1
ENSGALG00000008905	HABP2	hyaluronan binding protein 2	2.66697	1.64216	1.20801	0.174022	1
ENSGALG00000053694	OVST	ovostatin	7.72991	-1.23504	0.908861	0.174182	1
ENSGALG00000002129	WDR47	WD repeat domain 47	958.348	0.169707	0.124934	0.174346	1
ENSGALG00000047312			39.6369	0.386426	0.284643	0.174597	1
ENSGALG00000042534	NFATC1	nuclear factor of activated T-cells 1	326.483	0.276951	0.204031	0.174655	1
ENSGALG00000025748	FGF9	fibroblast growth factor 9	7.01779	1.21129	0.892526	0.174736	1
ENSGALG00000016278	PRIM2	primase (DNA) subunit 2	245.994	-0.182093	0.134227	0.174907	1
ENSGALG00000046793	HELT	helt bHLH transcription factor	1.1257	2.44021	1.79954	0.175092	1
ENSGALG00000005121	TAF4	TATA-box binding protein associated factor 4	286.736	0.242538	0.178866	0.175107	1
ENSGALG00000003314	RILPL1	Rab interacting lysosomal protein like 1	2324.66	0.115809	0.085415	0.17515	1
ENSGALG00000012055		anti-Mullerian hormone receptor, type II	272.016	-0.224556	0.165636	0.175186	1
ENSGALG00000017169	ELMOD1	ELMO domain containing 1	2004.92	0.215344	0.158842	0.175191	1
ENSGALG00000031210			136.689	-0.195027	0.14394	0.175442	1
ENSGALG00000045856	BBOF1	basal body orientation factor 1	11.5625	0.673136	0.496836	0.175467	1
ENSGALG00000033408	ZBTB7C	zinc finger and BTB domain containing 7C	21.7049	0.521745	0.385101	0.175473	1
ENSGALG00000003841		diacylglycerol kinase kappa	23.1182	0.584963	0.431858	0.175569	1
ENSGALG00000006738	CDK5RAP1	CDK5 regulatory subunit associated protein 1	1502.2	-0.233332	0.172302	0.17567	1
ENSGALG00000028354	METRNL	meteorin, glial cell differentiation regulator-like	3358.42	0.157904	0.116636	0.175793	1
ENSGALG00000047638			39.6844	-0.480278	0.354797	0.175842	1
ENSGALG00000014258			654.496	0.1966	0.145369	0.176241	1
ENSGALG00000030051	TOP3B	topoisomerase (DNA) III beta	494.457	0.124974	0.0924808	0.176584	1
ENSGALG00000010716	AGA	aspartylglucosaminidase	2095.72	-0.145893	0.107979	0.176653	1
ENSGALG00000047682			21.7068	1.3841	1.02446	0.176677	1
ENSGALG00000004329		IQ motif containing E	1325.68	0.102694	0.07604	0.176849	1
ENSGALG00000053836	SIPA1	signal-induced proliferation-associated 1-like protein 3-like	255.681	-0.274041	0.202962	0.176949	1
ENSGALG00000011881	CCNA2	cyclin A2	408.245	-0.156239	0.115717	0.176959	1
ENSGALG00000034377	SLC30A8	solute carrier family 30 member 8	8.92684	-1.19197	0.882915	0.177002	1
ENSGALG00000001690	GABRB2	gamma-aminobutyric acid type A receptor beta2 subunit	88.0547	-0.72007	0.533394	0.177023	1
ENSGALG00000010446	EFCAB14	EF-hand calcium binding domain 14	958.472	0.0941205	0.0697515	0.177218	1
ENSGALG00000014186	MPPED1	metallophosphoesterase domain containing 1	1682.17	-0.136733	0.101367	0.17737	1
ENSGALG00000043393	CADM2	cell adhesion molecule 2	66.1383	-0.689177	0.510934	0.177382	1
ENSGALG00000042986	RNASEL	ribonuclease L	301.98	-0.143678	0.106532	0.177439	1
ENSGALG00000015908	COL12A1	collagen type XII alpha 1 chain	2587.15	0.388764	0.288372	0.177616	1
ENSGALG00000037011	CILP2	cartilage intermediate layer protein 2	5.92348	-1.50096	1.11359	0.177705	1
ENSGALG00000014971	SLC2A9	solute carrier family 2 member 9	43.9671	-0.399613	0.296498	0.177731	1
ENSGALG00000037576	VSX1	visual system homeobox 1	31.3993	-2.26835	1.68344	0.177837	1
ENSGALG00000041577	ITGA4	integrin subunit alpha 4	543.218	0.241699	0.179451	0.178018	1
ENSGALG00000049663		uncharacterized LOC112531364	3.66163	4.08028	3.0303	0.178143	1
ENSGALG00000010921	PKD2	polycystin 2, transient receptor potential cation channel	1390.9	0.184429	0.136975	0.178159	1
ENSGALG00000046889			4.09605	-1.71072	1.27062	0.178183	1
ENSGALG00000053266			2.2968	3.21348	2.38686	0.178199	1
ENSGALG00000005403	DHRS11	dehydrogenase/reductase 11	72.9606	-0.461912	0.343137	0.178256	1
ENSGALG00000025862	TMEM26	transmembrane protein 26	1282.37	-0.138304	0.10276	0.178337	1
ENSGALG00000052210		WD repeat domain 33	309.478	0.156429	0.11633	0.178724	1
ENSGALG00000009056	LCLAT1	lysocardiolipin acyltransferase 1	2374.69	0.115609	0.0860443	0.179078	1
ENSGALG00000009528	TMEM192	transmembrane protein 192	573.77	-0.174023	0.129532	0.17912	1
ENSGALG00000007697	MGEA5	meningioma expressed antigen 5 (hyaluronidase)	1515.66	0.188258	0.1402	0.179343	1
ENSGALG00000017159	ATM	ATM serine/threonine kinase	544.422	0.268473	0.199972	0.179417	1
ENSGALG00000010338	CXCL13L2	C-X-C motif chemokine ligand 13-like 2	6.48444	-1.10534	0.82343	0.179479	1
ENSGALG00000044612	INAVA	chromosome 26 C1orf106 homolog	1.41602	2.13563	1.59116	0.179537	1
ENSGALG00000012700	RNF182	ring finger protein 182	6.70159	0.883776	0.658465	0.179539	1
ENSGALG00000002426	EXOSC3	exosome component 3	137.114	-0.185137	0.137939	0.179543	1
ENSGALG00000010975	TMTC2	transmembrane and tetratricopeptide repeat containing 2	977.625	0.157467	0.117349	0.179642	1
ENSGALG00000036833	PAXBP1	PAX3 and PAX7 binding protein 1	598.627	0.152299	0.113505	0.179669	1
ENSGALG00000054678			44.3028	0.363948	0.271254	0.179685	1
ENSGALG00000029301	BMP2	bone morphogenetic protein 2	309.838	-0.369364	0.2753	0.179699	1
ENSGALG00000045925			61.9143	-0.624321	0.465347	0.179718	1
ENSGALG00000042129		chromatin target of PRMT1	1094.47	-0.162317	0.121026	0.179864	1
ENSGALG00000029983	ANGPT1	angiopoietin 1	739.834	-0.271821	0.202723	0.179969	1
ENSGALG00000048883			4.88752	-1.12812	0.84143	0.180011	1
ENSGALG00000038096	NOS2	nitric oxide synthase 2	108.794	0.2494	0.186234	0.180513	1
ENSGALG00000011285		nudix hydrolase 4	2584.21	0.155893	0.116423	0.180563	1
ENSGALG00000036743	MGAT3	mannosyl (beta-1,4-)-glycoprotein beta-1,4-N-acetylglucosaminyltransferase	3978.27	0.130174	0.0972499	0.180718	1
ENSGALG00000010448	LTBP1	latent transforming growth factor beta binding protein 1	8589.91	0.294496	0.220064	0.180822	1
ENSGALG00000010745	HMGB2	high mobility group box 2	1082.35	-0.133457	0.0997561	0.180952	1
ENSGALG00000038789	CLIC3	chloride intracellular channel 3	551.945	0.205362	0.153534	0.181036	1
ENSGALG00000005716	SBF2	SET binding factor 2	1307.59	0.148182	0.110858	0.181328	1
ENSGALG00000047170			1.66198	-4.26578	3.19337	0.181607	1
ENSGALG00000038292	TMEM258	transmembrane protein 258	1438.01	-0.196431	0.147085	0.181717	1
ENSGALG00000037682	CCSER2	coiled-coil serine rich protein 2	621.832	0.204026	0.15281	0.181822	1
ENSGALG00000004444	SHCBP1	SHC binding and spindle associated 1	173.826	-0.210222	0.15746	0.18185	1
ENSGALG00000008498	MALRD1	MAM and LDL receptor class A domain containing 1	27.1968	0.451724	0.338391	0.181903	1
ENSGALG00000011812		sulfotransferase family 1E member 1	2365.58	-0.183426	0.137423	0.181959	1
ENSGALG00000023772	HSPB7	heat shock protein family B (small) member 7	447.972	0.462048	0.34626	0.182074	1
ENSGALG00000003137	RFLNA	refilin A	137.343	0.387622	0.290632	0.182295	1
ENSGALG00000031565	NEBL	nebulette	3.94451	1.27021	0.952383	0.182296	1
ENSGALG00000015422	NRG1	neuregulin 1	17.6256	-0.891442	0.668392	0.182298	1
ENSGALG00000042193	AvBD5	avian beta-defensin 5	44.1196	-0.666962	0.500397	0.182576	1
ENSGALG00000007748	SLC16A2	solute carrier family 16 member 2	3729.6	0.133814	0.100398	0.182586	1
ENSGALG00000004581	NDST1	N-deacetylase and N-sulfotransferase 1	2117.32	-0.113988	0.0855405	0.182675	1
ENSGALG00000047266			4.42216	-1.20024	0.901207	0.182922	1
ENSGALG00000037479	IGSF21	immunoglobin superfamily member 21	435.444	-0.370978	0.278555	0.182929	1
ENSGALG00000014347		zinc finger CCCH-type containing, antiviral 1 like	444.715	-0.195573	0.146881	0.183022	1
ENSGALG00000033597			604.814	0.38475	0.28906	0.183177	1
ENSGALG00000011630	GLI2	GLI family zinc finger 2	1072.42	0.308042	0.231446	0.183207	1
ENSGALG00000009042	ISM1	isthmin 1	8.18027	0.965125	0.725612	0.183491	1
ENSGALG00000009231	PNLIPRP1	pancreatic lipase related protein 1	3.50513	-1.37773	1.03613	0.183622	1
ENSGALG00000008926	CADPS2	calcium dependent secretion activator 2	1220.91	-0.177996	0.13387	0.183644	1
ENSGALG00000033888	IDH3B	isocitrate dehydrogenase 3 (NAD(+)) beta	1277.52	-0.121038	0.0911173	0.184053	1
ENSGALG00000035774	PPFIA1	PTPRF interacting protein alpha 1	1681.73	0.147728	0.111235	0.184156	1
ENSGALG00000047211	FCER1G	Fc fragment of IgE receptor Ig	302.926	-0.259263	0.195282	0.184298	1
ENSGALG00000003340	GBGT1	globoside alpha-1,3-N-acetylgalactosaminyltransferase 1	1147.71	-0.127522	0.0960733	0.184396	1
ENSGALG00000054942			1.98009	1.87881	1.41617	0.184614	1
ENSGALG00000041181			366.394	-0.301967	0.227661	0.184711	1
ENSGALG00000030552		gamma-glutamylcyclotransferase	518.195	-0.209769	0.158153	0.184718	1
ENSGALG00000053198		filamin A interacting protein 1 like	2.3612	2.01307	1.51778	0.184732	1
ENSGALG00000051713			4.42629	-2.22087	1.67445	0.184733	1
ENSGALG00000033943	HYI	hydroxypyruvate isomerase (putative)	378.361	-0.230183	0.173592	0.18484	1
ENSGALG00000031139	LSM3	LSM3 homolog, U6 small nuclear RNA and mRNA degradation associated	531.218	-0.239931	0.181002	0.18498	1
ENSGALG00000006487	TM9SF2L	transmembrane 9 superfamily member 2-like	5127.07	0.127412	0.0961331	0.185048	1
ENSGALG00000042020	CG-16	galectin CG-16	921.07	-0.266696	0.201225	0.18505	1
ENSGALG00000015611	CASP8AP2	caspase 8 associated protein 2	374.331	0.278507	0.210209	0.185202	1
ENSGALG00000043100	SRPX	sushi repeat containing protein, X-linked	1382.4	-0.205674	0.155381	0.185612	1
ENSGALG00000025738	RHOU	ras homolog family member U	1917.19	-0.242325	0.18318	0.185875	1
ENSGALG00000041203	CRMP1	collapsin response mediator protein 1	1038.79	0.372144	0.281338	0.185913	1
ENSGALG00000014443	IFFO1	intermediate filament family orphan 1	668.277	0.12396	0.0937148	0.185925	1
ENSGALG00000004508	EYA2	EYA transcriptional coactivator and phosphatase 2	1336.84	-0.1437	0.108684	0.186108	1
ENSGALG00000004960	FBN1	fibrillin 1	10039.9	0.382124	0.289124	0.186281	1
ENSGALG00000002581		HIV-1 Tat interactive protein 2	395.543	-0.24438	0.185026	0.186573	1
ENSGALG00000036955	NEDD8	neural precursor cell expressed, developmentally down-regulated 8	877.077	-0.17933	0.135806	0.186674	1
ENSGALG00000046412		amine oxidase, copper containing 3	43.4812	0.605266	0.458376	0.186683	1
ENSGALG00000046262		coiled-coil domain containing 60	0.884308	-3.02549	2.29154	0.186739	1
ENSGALG00000050002	COLEC11	collectin subfamily member 11	799.822	-0.266152	0.201607	0.186784	1
ENSGALG00000050486			2.20236	-2.01765	1.52841	0.186801	1
ENSGALG00000000336	PPP1R12B	protein phosphatase 1 regulatory subunit 12B	2869.45	0.205713	0.155943	0.187117	1
ENSGALG00000053434			3.52863	1.98798	1.50741	0.187236	1
ENSGALG00000005979	OXSR1	oxidative stress responsive 1	1366.11	0.219149	0.166198	0.187303	1
ENSGALG00000024041	FAHD1	fumarylacetoacetate hydrolase domain containing 1	345.877	-0.175337	0.132987	0.187353	1
ENSGALG00000013064	NSUN2	NOP2/Sun RNA methyltransferase family member 2	536.804	0.135096	0.102504	0.187518	1
ENSGALG00000046000	ICE2	interactor of little elongation complex ELL subunit 2	330.401	-0.148487	0.112716	0.187718	1
ENSGALG00000001080	NR5A1	nuclear receptor subfamily 5 group A member 1	702.762	-0.224077	0.170125	0.187794	1
ENSGALG00000023472		sulfotransferase family cytosolic 2B member 1-like	2966.07	-0.265233	0.201381	0.187815	1
ENSGALG00000027789	RAB37	RAB37, member RAS oncogene family	50.1449	-0.425116	0.322803	0.187855	1
ENSGALG00000010778	CHRM3	cholinergic receptor muscarinic 3	899.366	-0.241404	0.183386	0.18805	1
ENSGALG00000009388	SUSD4	complement component 4 binding protein beta	42.6166	0.897827	0.682087	0.188075	1
ENSGALG00000032645	H2A-VIII	histone cluster 1, H2A-IV-like 3 (similar to human histone cluster 2, class H2A, member C)	20.1684	-0.669461	0.508625	0.188101	1
ENSGALG00000016808			734.189	0.269539	0.204841	0.188226	1
ENSGALG00000002878	CREBRF	CREB3 regulatory factor	641.825	0.184089	0.139943	0.188357	1
ENSGALG00000003118	ADGRA2	adhesion G protein-coupled receptor A2	4434.15	0.253186	0.192624	0.188711	1
ENSGALG00000012265	MICALL1	MICAL like 1	1620.03	0.271252	0.206417	0.188813	1
ENSGALG00000007538			2.10132	1.63408	1.24362	0.188856	1
ENSGALG00000035952	KIAA1143	KIAA1143	1176.56	-0.222994	0.169744	0.188943	1
ENSGALG00000027415	GRIN2C	glutamate ionotropic receptor NMDA type subunit 2C	98.7667	-0.403444	0.307171	0.189043	1
ENSGALG00000046358	FBLN7	fibulin 7	7699.04	-0.240571	0.183182	0.189085	1
ENSGALG00000011353	TNNI3K	TNNI3 interacting kinase	6.31846	1.15437	0.879059	0.189121	1
ENSGALG00000042177	GPR182	G protein-coupled receptor 182	173.409	-0.313859	0.239029	0.189164	1
ENSGALG00000014023	H2AFZ	H2A histone family, member Z	3013.31	-0.189726	0.144568	0.189396	1
ENSGALG00000001315	UBE2Z	ubiquitin conjugating enzyme E2 Z	376.63	-0.133084	0.10147	0.189667	1
ENSGALG00000015626		regulator of G-protein signaling 12	222.528	0.166762	0.127282	0.190133	1
ENSGALG00000051056			10.3682	-0.696592	0.531694	0.190149	1
ENSGALG00000035138	UBL5	ubiquitin like 5	2614.67	-0.166783	0.127318	0.190205	1
ENSGALG00000011581	KIF26A	kinesin family member 26A	878.79	0.248483	0.18969	0.190215	1
ENSGALG00000016866	FGF14	fibroblast growth factor 14	44.5507	-0.505996	0.386466	0.190437	1
ENSGALG00000008542	ADD3	adducin 3 (gamma)	13443.6	-0.142474	0.108831	0.190491	1
ENSGALG00000013814	IMPA2	inositol monophosphatase 2	899.863	-0.197977	0.151229	0.190492	1
ENSGALG00000015200	DAZAP1	DAZ associated protein 1	1715.05	-0.0973406	0.0743562	0.190496	1
ENSGALG00000027132			279.005	0.191264	0.146196	0.19078	1
ENSGALG00000013427	SORBS2	sorbin and SH3 domain containing 2	3303.33	0.163052	0.124635	0.190793	1
ENSGALG00000009219	C3H1orf95	chromosome 3 C1orf95 homolog	57.956	-0.426128	0.32599	0.191151	1
ENSGALG00000002922	NOTCH2	notch 2	15754.5	0.395056	0.302322	0.191302	1
ENSGALG00000017034	FOXO1	forkhead box O1	1437.3	0.170133	0.130236	0.191435	1
ENSGALG00000007437	DPP8	dipeptidyl peptidase 8	890.086	-0.0997329	0.0763547	0.191492	1
ENSGALG00000042073		putative methyltransferase	544.876	0.338511	0.25931	0.191745	1
ENSGALG00000027887		C1q and tumor necrosis factor related protein 3	49.2468	-2.32467	1.78153	0.191936	1
ENSGALG00000027151	FKBP1A	FK506 binding protein 1A	16593	-0.142026	0.108855	0.191986	1
ENSGALG00000011566	GYPC	glycophorin C (Gerbich blood group)	688.068	0.147668	0.113225	0.192164	1
ENSGALG00000046461	LRRC15	leucine rich repeat containing 15	1043.55	0.341283	0.261781	0.192338	1
ENSGALG00000048459	GAREM2	GRB2 associated regulator of MAPK1 subtype 2	23.4678	-0.59571	0.457008	0.192405	1
ENSGALG00000025935	XPNPEP2	X-prolyl aminopeptidase (aminopeptidase P) 2, membrane-bound	3.0949	1.21532	0.932405	0.192432	1
ENSGALG00000042357	ARHGAP1	Rho GTPase activating protein 1	3489.95	0.136326	0.104633	0.19261	1
ENSGALG00000013310	MAEA	macrophage erythroblast attacher	4838.51	0.124228	0.0953779	0.19275	1
ENSGALG00000014892	CEP85L	centrosomal protein 85 like	240.118	0.191394	0.147059	0.193094	1
ENSGALG00000011096	ABCB10	ATP binding cassette subfamily B member 10	590.104	-0.144922	0.111378	0.193198	1
ENSGALG00000008976	ADAM22	ADAM metallopeptidase domain 22	632.604	-0.220769	0.169708	0.193302	1
ENSGALG00000016281	DMD	dystrophin	5862.85	0.220541	0.169567	0.19339	1
ENSGALG00000051012	USP21	ubiquitin specific peptidase 21	137.488	0.273463	0.210279	0.193437	1
ENSGALG00000000551	C26H6orf89	chromosome 26 C6orf89 homolog	1332.63	-0.122137	0.0940292	0.193969	1
ENSGALG00000023824		lipase member M-like 5	4.28763	-1.77147	1.36446	0.194188	1
ENSGALG00000012339	ATL1	atlastin GTPase 1	2312.92	-0.0862855	0.0664615	0.194192	1
ENSGALG00000039815	MARF1	KIAA0430	1675.17	0.105335	0.0811357	0.194201	1
ENSGALG00000012264	TRMT10A	tRNA methyltransferase 10A	337.533	-0.160633	0.123778	0.194371	1
ENSGALG00000006117	UBFD1	ubiquitin family domain containing 1	458.983	-0.0980966	0.0756081	0.194481	1
ENSGALG00000049774		BCL-6 corepressor-like protein 1	132.185	-0.293599	0.226348	0.194592	1
ENSGALG00000002294	SEMA6A	semaphorin 6A	654.812	0.252786	0.194936	0.194712	1
ENSGALG00000020879	SLC30A7	solute carrier family 30 member 7	1111.46	-0.170357	0.131406	0.194834	1
ENSGALG00000033231	RACGAP1	Rac GTPase activating protein 1	634.494	-0.157463	0.121462	0.194837	1
ENSGALG00000007431	MAGI1	membrane associated guanylate kinase, WW and PDZ domain containing 1	783.647	0.253962	0.19594	0.194932	1
ENSGALG00000010929	SPARCL1	SPARC like 1	94.3681	-1.96194	1.51442	0.195145	1
ENSGALG00000040173	NDUFS8	NADH:ubiquinone oxidoreductase core subunit S8	1510.26	-0.17834	0.137663	0.195155	1
ENSGALG00000053620			3.16864	-2.59852	2.00611	0.195217	1
ENSGALG00000031355		E3 ubiquitin-protein ligase NEDD4-like	44.8873	0.370385	0.285959	0.195239	1
ENSGALG00000011281	SGO1	shugoshin 1	122.06	-0.1932	0.14917	0.195263	1
ENSGALG00000030002	KRT18	keratin 18	1.48898	-1.98433	1.53244	0.195362	1
ENSGALG00000009241	SFRP2	secreted frizzled related protein 2	1419.89	-0.169942	0.131262	0.19543	1
ENSGALG00000050054			24.2301	1.20593	0.931575	0.195489	1
ENSGALG00000004918	RAB9B	RAB9B, member RAS oncogene family	362.947	-0.154734	0.11971	0.196158	1
ENSGALG00000030585	UBXN2B	UBX domain protein 2B	523.557	-0.159787	0.123624	0.196177	1
ENSGALG00000047801	GIPC3	GIPC PDZ domain containing family member 3	10.3967	0.668994	0.517634	0.196217	1
ENSGALG00000053107			3799.38	0.349575	0.270516	0.196271	1
ENSGALG00000054624			43.7201	0.30652	0.237267	0.196399	1
ENSGALG00000002203	FGF18	fibroblast growth factor 18	32.2087	-0.556709	0.430999	0.196472	1
ENSGALG00000015683	GNG10	G protein subunit gamma 10	4384.61	-0.190848	0.147823	0.196683	1
ENSGALG00000054978		Fc receptor-like protein 3-like	5.5516	-0.966934	0.748964	0.196693	1
ENSGALG00000054650		coiled-coil domain-containing protein 180-like	22.8762	-0.672252	0.52078	0.196754	1
ENSGALG00000006181	NUB1	negative regulator of ubiquitin like proteins 1	2991.85	0.123051	0.0953416	0.196832	1
ENSGALG00000005265	SYT9	synaptotagmin IX	243.023	0.244223	0.189327	0.197067	1
ENSGALG00000003941	FUBP3	far upstream element binding protein 3	1527	0.105608	0.081896	0.197211	1
ENSGALG00000010293	RBP	riboflavin binding protein	6.50671	1.05323	0.816818	0.197249	1
ENSGALG00000014857			32607	-0.196813	0.15269	0.197406	1
ENSGALG00000002892		solute carrier family 22 member 15-like	307.866	-0.153316	0.118995	0.197598	1
ENSGALG00000010203		E3 ubiquitin-protein ligase HECTD3-like	937.882	0.118475	0.0919721	0.197691	1
ENSGALG00000001238	STX8	syntaxin 8	970.053	-0.104262	0.080939	0.197692	1
ENSGALG00000010167	PNN	pinin, desmosome associated protein	881.887	0.202343	0.157085	0.197708	1
ENSGALG00000010630	AHCTF1	AT-hook containing transcription factor 1	1254.85	0.198467	0.154128	0.197859	1
ENSGALG00000031009	ARHGEF7	Rho guanine nucleotide exchange factor 7	919.245	0.188328	0.146282	0.197944	1
ENSGALG00000015435			946.118	-0.129461	0.100571	0.198003	1
ENSGALG00000003767	NKD1	naked cuticle homolog 1	1642.42	0.197084	0.153151	0.198143	1
ENSGALG00000026981	NHSL1	NHS like 1	570.096	0.303429	0.235813	0.198187	1
ENSGALG00000030802	SHROOM2	shroom family member 2	2373.85	0.259588	0.201746	0.198197	1
ENSGALG00000041403	DENND4A	DENN domain containing 4A	1165.22	0.165614	0.128747	0.198322	1
ENSGALG00000033816	KCTD12	potassium channel tetramerization domain containing 12	122.29	-0.364608	0.283525	0.19845	1
ENSGALG00000026452	CAVIN4	muscle related coiled-coil protein	215.898	0.539888	0.419835	0.19846	1
ENSGALG00000006237	PKN2	protein kinase N2	1760.88	0.256567	0.199617	0.198687	1
ENSGALG00000011226	ANKRD28	ankyrin repeat domain 28	954.494	0.178215	0.138694	0.198809	1
ENSGALG00000005512	KIAA1671	KIAA1671	4308.61	0.16414	0.127746	0.198829	1
ENSGALG00000007489	CNNM1	cyclin and CBS domain divalent metal cation transport mediator 1	17.135	-0.709627	0.552377	0.198904	1
ENSGALG00000030904	LRP1	LDL receptor related protein 1	12073.4	0.413566	0.322012	0.199031	1
ENSGALG00000011657	EAF2	ELL associated factor 2	46.3693	-0.356926	0.277938	0.199074	1
ENSGALG00000016473	OSR1	odd-skipped related transciption factor 1	90.5998	0.374236	0.291544	0.19927	1
ENSGALG00000046593		adrenomedullin	291.135	0.328431	0.256036	0.199578	1
ENSGALG00000015635	HTT	huntingtin	798.147	0.261094	0.203569	0.199638	1
ENSGALG00000048067	DUS2	dihydrouridine synthase 2	523.366	-0.17668	0.137796	0.199777	1
ENSGALG00000028801	YPEL2	yippee like 2	1334.35	0.17517	0.136623	0.199795	1
ENSGALG00000032518	NCALD	neurocalcin delta	365.445	-0.214727	0.167476	0.199796	1
ENSGALG00000052829	MAMDC4	MAM domain containing 4	0.945613	-2.19763	1.7143	0.199864	1
ENSGALG00000046393	SLAMF1	signaling lymphocytic activation molecule family member 1	25.7446	0.610457	0.476525	0.200173	1
ENSGALG00000016824	TMCO3	transmembrane and coiled-coil domains 3	483.51	0.135808	0.106048	0.200324	1
ENSGALG00000016975	KCTD4	potassium channel tetramerization domain containing 4	40.2234	-0.503745	0.393479	0.200463	1
ENSGALG00000043764	KCNS2	potassium voltage-gated channel modifier subfamily S member 2	8.29506	-2.2725	1.77515	0.200484	1
ENSGALG00000002968	ZNF341	zinc finger protein 341	225.218	0.24295	0.189782	0.20049	1
ENSGALG00000016636	ARSH	arylsulfatase family, member H	1045.35	0.131783	0.102946	0.200504	1
ENSGALG00000026313	RND3	Rho family GTPase 3	734.265	0.158406	0.123755	0.200545	1
ENSGALG00000006052	WDR48	WD repeat domain 48	1293.3	0.117314	0.0916568	0.200572	1
ENSGALG00000016943	OLFM4	olfactomedin 4	1.62467	2.15717	1.68619	0.200786	1
ENSGALG00000020003	MAP3K4	mitogen-activated protein kinase kinase kinase 4	648.371	0.172448	0.134883	0.201074	1
ENSGALG00000016543	NHS	NHS actin remodeling regulator	305.097	0.314546	0.246111	0.201226	1
ENSGALG00000029509	NECAB1	N-terminal EF-hand calcium binding protein 1	443.668	0.321788	0.251818	0.2013	1
ENSGALG00000007994	PARD6B	par-6 family cell polarity regulator beta	121.581	0.314349	0.245998	0.201303	1
ENSGALG00000038541	VPS37C	VPS37C, ESCRT-I subunit	940.288	-0.147479	0.115521	0.201729	1
ENSGALG00000037533			29.7061	-0.461384	0.361416	0.201742	1
ENSGALG00000017105	RNF6	ring finger protein 6	472.353	0.119613	0.0937574	0.202036	1
ENSGALG00000033696	RALY	RALY heterogeneous nuclear ribonucleoprotein	1636.41	0.187962	0.147364	0.202134	1
ENSGALG00000050064			8.58259	-2.64251	2.07363	0.202544	1
ENSGALG00000039440			6.17028	-0.753225	0.591082	0.202552	1
ENSGALG00000019018			8.58156	-0.921122	0.722978	0.20264	1
ENSGALG00000041346	CXCL12	C-X-C motif chemokine ligand 12	6816.27	0.164114	0.128823	0.202682	1
ENSGALG00000026221	ENDOG	endonuclease G	746.443	-0.193317	0.151765	0.202738	1
ENSGALG00000012934	BICD1	BICD cargo adaptor 1	270.83	0.250066	0.196324	0.202756	1
ENSGALG00000035115		chromosome 16 open reading frame 96	11.9239	0.595465	0.467855	0.203105	1
ENSGALG00000005775		testis expressed 11	85.5976	0.315142	0.247625	0.203139	1
ENSGALG00000037625	FBN3	fibrillin 3	1884.83	0.411812	0.32361	0.203176	1
ENSGALG00000014840	C6	complement C6	4.17139	-1.06333	0.836128	0.203468	1
ENSGALG00000039903	VSIG10	V-set and immunoglobulin domain containing 10	1099.83	-0.220319	0.173254	0.203497	1
ENSGALG00000015623	HGFAC	coagulation factor XII	1.48696	1.59007	1.25046	0.203519	1
ENSGALG00000012570	TANC1	tetratricopeptide repeat, ankyrin repeat and coiled-coil containing 1	3297.55	0.222377	0.174975	0.203761	1
ENSGALG00000041884	MFSD6	major facilitator superfamily domain containing 6	486.621	0.139806	0.110024	0.203838	1
ENSGALG00000009774	ELF2	E74 like ETS transcription factor 2	2442.91	0.127963	0.100708	0.20386	1
ENSGALG00000026957	SEMA4G	semaphorin 4G	138.874	-0.293099	0.230835	0.204179	1
ENSGALG00000004150	MYO1E	myosin IE	1693.77	0.291858	0.229878	0.204219	1
ENSGALG00000038782	ZC3H12D	zinc finger CCCH-type containing 12D	13.1428	-0.65269	0.514086	0.204223	1
ENSGALG00000014786	PIK3R1	phosphoinositide-3-kinase regulatory subunit 1	260.855	0.304361	0.239738	0.204242	1
ENSGALG00000025941	RGS20	regulator of G-protein signaling 20	10.3795	-1.70992	1.34709	0.204319	1
ENSGALG00000051022			177.106	0.223494	0.176197	0.204644	1
ENSGALG00000015257	GIN1	gypsy retrotransposon integrase 1	77.701	-0.208098	0.164072	0.20468	1
ENSGALG00000039708		PML-RARA regulated adaptor molecule 1	162.283	-0.254692	0.200845	0.204761	1
ENSGALG00000042851	PPARGC1A	PPARG coactivator 1 alpha	71.6666	0.393997	0.310855	0.204991	1
ENSGALG00000035690	RAPGEFL1	Rap guanine nucleotide exchange factor like 1	14.3485	-1.24521	0.982483	0.205007	1
ENSGALG00000002358	CDO1	cysteine dioxygenase type 1	741.628	0.454056	0.358264	0.20502	1
ENSGALG00000012007	ST13P5	suppression of tumorigenicity 13 (colon carcinoma) (Hsp70 interacting protein) pseudogene 5	5194.22	-0.0764487	0.0603299	0.205092	1
ENSGALG00000006702	MFGE8	milk fat globule-EGF factor 8 protein	18413	0.174788	0.137951	0.205144	1
ENSGALG00000009841	FASTKD1	FAST kinase domains 1	310.616	-0.141538	0.111778	0.205429	1
ENSGALG00000026395	TRABD2A	TraB domain containing 2A	6.9294	1.40405	1.10933	0.205628	1
ENSGALG00000030998	MTA2	metastasis associated 1 family member 2	1147.23	-0.217461	0.171854	0.205734	1
ENSGALG00000006572	TNNT3	troponin T3, fast skeletal type	9.68913	0.83269	0.658098	0.205765	1
ENSGALG00000033598	HIRA	histone cell cycle regulator	1621.16	0.139744	0.110445	0.205768	1
ENSGALG00000014917	VGLL2	vestigial like family member 2	30.5867	0.575689	0.455018	0.205799	1
ENSGALG00000034773	TOGARAM1	family with sequence similarity 179 member B	423.757	0.199944	0.158121	0.206049	1
ENSGALG00000015433	ABCA1	ATP-binding cassette, sub-family A (ABC1), member 1	2001.37	0.295632	0.233841	0.206142	1
ENSGALG00000011132	RBMS1	RNA binding motif single stranded interacting protein 1	1288.94	0.152582	0.120735	0.206313	1
ENSGALG00000052408			20.3109	-0.557603	0.441262	0.206354	1
ENSGALG00000017208	AMOTL1	angiomotin like 1	579.241	0.195943	0.155136	0.206575	1
ENSGALG00000028142	HACD4	3-hydroxyacyl-CoA dehydratase 4	658.488	-0.253702	0.200955	0.206776	1
ENSGALG00000011405	SLC4A7	solute carrier family 4 member 7	437.451	0.18895	0.149735	0.206984	1
ENSGALG00000016419	ASAP2	ArfGAP with SH3 domain, ankyrin repeat and PH domain 2	714.086	0.161937	0.128335	0.207008	1
ENSGALG00000010061	LRBA	LPS responsive beige-like anchor protein	855.821	0.289918	0.229967	0.207419	1
ENSGALG00000013131	C18orf21	chromosome 2 open reading frame, human C18orf21	344.685	0.196584	0.155943	0.207449	1
ENSGALG00000040367	P2RY14	purinergic receptor P2Y, G-protein coupled, 14	593.485	0.266045	0.211138	0.207649	1
ENSGALG00000035016	ID2	inhibitor of DNA binding 2, HLH protein	6919.68	-0.181923	0.144429	0.207813	1
ENSGALG00000004689	PKN1	protein kinase N3	1178.12	0.16825	0.133608	0.20793	1
ENSGALG00000029047	TMEM204	transmembrane protein 204	7053.1	0.165933	0.131874	0.208295	1
ENSGALG00000000812	OAZ1	ornithine decarboxylase antizyme 1	22808.2	-0.264908	0.210669	0.208586	1
ENSGALG00000015167	PRUNE2	prune homolog 2	52.0663	-1.28008	1.01853	0.208829	1
ENSGALG00000053578			6.80131	0.755971	0.60172	0.208989	1
ENSGALG00000009482	HEPACAM2	HEPACAM family member 2	1.13851	2.72057	2.16549	0.208995	1
ENSGALG00000034344	MTHFD2	methylenetetrahydrofolate dehydrogenase (NADP+ dependent) 2, methenyltetrahydrofolate cyclohydrolase	373.254	0.150279	0.119694	0.209286	1
ENSGALG00000023621	SFXN3	sideroflexin 3	1422.47	-0.161896	0.128996	0.209461	1
ENSGALG00000007153	DYL1	dynein light chain 1 cytoplasmic	7219.47	-0.167877	0.133788	0.209551	1
ENSGALG00000016717	GTPBP6	GTP binding protein 6 (putative)	93.0147	-0.204155	0.162737	0.209657	1
ENSGALG00000025950	PRKCA	protein kinase C alpha	2323.87	0.14116	0.112657	0.210201	1
ENSGALG00000028595	CCNO	cyclin O	0.947367	1.90665	1.522	0.210305	1
ENSGALG00000008938	DCLRE1A	DNA cross-link repair 1A	351.168	0.200889	0.160406	0.210431	1
ENSGALG00000028691	MPG	N-methylpurine DNA glycosylase	334.214	-0.174499	0.139382	0.21059	1
ENSGALG00000030125	ANKRD10	ankyrin repeat domain 10	715.313	0.155396	0.124125	0.210595	1
ENSGALG00000022622	HOXA4	homeobox A4	1.60599	1.67602	1.33973	0.21093	1
ENSGALG00000015388	PRDM1	PR/SET domain 1	215.354	0.288594	0.230709	0.21097	1
ENSGALG00000015269	OPRK1	opioid receptor kappa 1	2.3783	-2.04593	1.63579	0.211033	1
ENSGALG00000048968			14.4613	0.91968	0.735339	0.211048	1
ENSGALG00000041635	CAMK2D	calcium/calmodulin dependent protein kinase II delta	1261.74	-0.189473	0.151523	0.211131	1
ENSGALG00000054256	HAUS3	HAUS augmin-like complex, subunit 3	166.726	-0.179598	0.143644	0.21119	1
ENSGALG00000001933	CORO2A	coronin 2A	48.4033	0.645091	0.515963	0.211202	1
ENSGALG00000042388			3547.32	0.439871	0.351873	0.211269	1
ENSGALG00000035058	CAMKV	CaM kinase like vesicle associated	4.96897	-1.35254	1.08233	0.211423	1
ENSGALG00000006121	PIK3C2A	phosphatidylinositol-4-phosphate 3-kinase catalytic subunit type 2 alpha	1938.65	0.198884	0.159256	0.211725	1
ENSGALG00000034376		zinc finger and BTB domain containing 10	474.343	0.137862	0.110398	0.21175	1
ENSGALG00000009714	CBR4	carbonyl reductase 4	455.806	-0.215317	0.172471	0.211875	1
ENSGALG00000012317			1.96614	1.74885	1.4014	0.212056	1
ENSGALG00000001782	PLAA	phospholipase A2 activating protein	1067.2	0.088597	0.0710042	0.212115	1
ENSGALG00000005249	BICD2	BICD cargo adaptor 2	4132.13	0.155926	0.124984	0.21219	1
ENSGALG00000014847	MYOM1	myomesin 1	84.3281	0.442297	0.354779	0.212513	1
ENSGALG00000030672	TRIP4	thyroid hormone receptor interactor 4	522.409	-0.130105	0.104382	0.212606	1
ENSGALG00000036496	ACTN4	actinin, alpha 4	10071.5	0.25212	0.202323	0.212719	1
ENSGALG00000050148	HS3ST6	heparan sulfate-glucosamine 3-sulfotransferase 6	13.5583	-0.689044	0.553065	0.212814	1
ENSGALG00000051050	CD8A	Gallus gallus CD8a molecule (CD8A), mRNA.	0.780109	2.92657	2.35023	0.213048	1
ENSGALG00000030194	SCLY	selenocysteine lyase	582.19	-0.194297	0.156067	0.213148	1
ENSGALG00000012263	NEMF	nuclear export mediator factor	3029.29	-0.72449	0.581974	0.213175	1
ENSGALG00000040926	SAMSN1	SAM domain, SH3 domain and nuclear localization signals 1	351.97	-0.299658	0.240775	0.213295	1
ENSGALG00000009492	DNAJB9	DnaJ heat shock protein family (Hsp40) member B9	1074.12	-0.178128	0.143131	0.213311	1
ENSGALG00000010237	NPC2	Niemann-Pick disease, type C2	11578.1	-0.264817	0.212797	0.21333	1
ENSGALG00000050213			105.18	0.295406	0.237397	0.213368	1
ENSGALG00000044502		uncharacterized LOC101748499	3.32412	-3.23703	2.60274	0.213609	1
ENSGALG00000053657	LATS2	large tumor suppressor kinase 2	1333.5	0.203453	0.163648	0.213782	1
ENSGALG00000015075	B3GAT1L	beta-1,3-glucuronyltransferase 1-like	1163.42	-0.272901	0.21957	0.21391	1
ENSGALG00000005583	ALG14	ALG14, UDP-N-acetylglucosaminyltransferase subunit	198.153	-0.201646	0.16229	0.214052	1
ENSGALG00000003403	ZNF385C	zinc finger protein 385C	488.456	-0.306431	0.24666	0.214119	1
ENSGALG00000034722	TLR2A	toll-like receptor 2 family member A	950.796	-0.243093	0.195747	0.214283	1
ENSGALG00000029001	YRDC	yrdC N6-threonylcarbamoyltransferase domain containing	319.106	-0.142828	0.115038	0.214395	1
ENSGALG00000027925	HOXA3	homeobox A3	0.981219	1.87134	1.50736	0.214434	1
ENSGALG00000008233	BUB1	BUB1 mitotic checkpoint serine/threonine kinase	397.553	-0.179066	0.14425	0.214474	1
ENSGALG00000040586	TUBA3E	tubulin, alpha 3e	2731.67	-0.193692	0.15604	0.214496	1
ENSGALG00000008050	HBP1	HMG-box transcription factor 1	2195.79	0.117417	0.0946073	0.214569	1
ENSGALG00000014835	C7	complement C7	5484.88	-0.381913	0.307773	0.214645	1
ENSGALG00000049722	NAA80	N(alpha)-acetyltransferase 80, NatH catalytic subunit	44.1321	-0.550152	0.443451	0.214748	1
ENSGALG00000011838	GUCY2C	guanylate cyclase 2C	57.3545	-0.413943	0.333758	0.214883	1
ENSGALG00000008417	CFAP58	cilia and flagella associated protein 58	39.2299	0.342786	0.276459	0.215007	1
ENSGALG00000036775	SETBP1	SET binding protein 1	453.058	0.304853	0.245918	0.215103	1
ENSGALG00000000255	MAN2A1	mannosidase alpha class 2A member 1	2348.27	0.184606	0.148995	0.215341	1
ENSGALG00000015263		transmembrane protein 30C, pseudogene	5.64446	0.834121	0.673289	0.215392	1
ENSGALG00000030081	SKAP2	src kinase associated phosphoprotein 2	1243.62	-0.157854	0.127421	0.215407	1
ENSGALG00000007791	OTOP2	otopetrin 2	2.05771	-2.05213	1.65713	0.21558	1
ENSGALG00000053903			6.83998	0.761864	0.615227	0.215588	1
ENSGALG00000007247	TGFB1I1	transforming growth factor beta 1 induced transcript 1	4739.58	0.129981	0.104985	0.215682	1
ENSGALG00000052924	DPF1	D4, zinc and double PHD fingers family 1	12.436	0.768701	0.621218	0.215935	1
ENSGALG00000044204	ISG20	apoptosis enhancing nuclease	71.9866	0.323179	0.261221	0.216018	1
ENSGALG00000008369	ABCC5	ATP binding cassette subfamily C member 5	643.949	0.227328	0.183797	0.216147	1
ENSGALG00000044632	PLIN3	perilipin 3	66.032	0.316847	0.256184	0.216164	1
ENSGALG00000003096	CBFA2T2	CBFA2/RUNX1 translocation partner 2	292.977	-0.208751	0.168787	0.216171	1
ENSGALG00000010703	DGLUCY	chromosome 5 C14orf159 homolog	232.709	-0.205208	0.166036	0.216486	1
ENSGALG00000003829	HPCAL4	hippocalcin like 4	24.9317	0.535412	0.433294	0.216579	1
ENSGALG00000000579	VAMP3	vesicle-associated membrane protein 3	3688.22	-0.0929173	0.0751985	0.216597	1
ENSGALG00000006382	PTPRJ	protein tyrosine phosphatase, receptor type J	637.736	0.229392	0.185676	0.216667	1
ENSGALG00000017199	MAML2	mastermind like transcriptional coactivator 2	817.868	0.248288	0.200978	0.216682	1
ENSGALG00000003660	FANCF	Fanconi anemia, complementation group F	9.26605	-0.705175	0.571123	0.216936	1
ENSGALG00000000417	SLC16A4	solute carrier family 16 member 4	750.946	-0.186487	0.151133	0.217232	1
ENSGALG00000040434		ras-related protein Rab-18-B-like	392.184	-0.265257	0.214977	0.217247	1
ENSGALG00000010915	IL6	interleukin 6	2.68234	1.2488	1.01216	0.217278	1
ENSGALG00000009650		palladin, cytoskeletal associated protein	3098.01	0.184474	0.149523	0.217296	1
ENSGALG00000005961	DGUOK	deoxyguanosine kinase	835.427	-0.209431	0.169832	0.217516	1
ENSGALG00000012595	AGTPBP1	ATP/GTP binding protein 1	63.0523	0.534888	0.433874	0.217644	1
ENSGALG00000004570	NCOA3	nuclear receptor coactivator 3	1215.92	0.195492	0.158618	0.217774	1
ENSGALG00000002055	HES4	hes family bHLH transcription factor 4	802.301	0.207058	0.16807	0.21796	1
ENSGALG00000020561		FRAS1 related extracellular matrix 3	310.386	0.238779	0.193828	0.217982	1
ENSGALG00000008784			10.9299	-0.597726	0.485378	0.218149	1
ENSGALG00000047847			496.574	-0.185881	0.151014	0.218365	1
ENSGALG00000017139		zinc finger MYM-type containing 2	400.249	0.15484	0.125821	0.218458	1
ENSGALG00000004172	BET1L	Bet1 golgi vesicular membrane trafficking protein like	2545.2	-0.0777909	0.0632217	0.21853	1
ENSGALG00000016316	GCM1	glial cells missing homolog 1	8.89164	-0.744247	0.605032	0.218662	1
ENSGALG00000046687	EPS8L3	epidermal growth factor receptor kinase substrate 8-like protein 3	14.2885	0.575863	0.46834	0.218853	1
ENSGALG00000009898	GAB1	GRB2 associated binding protein 1	1448.53	0.201114	0.163568	0.218869	1
ENSGALG00000010494	SLC5A9	solute carrier family 5 member 9	8.51135	-0.810118	0.659114	0.219034	1
ENSGALG00000032558	INSC	inscuteable homolog (Drosophila)	23.6452	-0.464344	0.377802	0.219047	1
ENSGALG00000037989	IL10RB	interleukin 10 receptor subunit beta	873.365	-0.169128	0.137641	0.219161	1
ENSGALG00000002397	PSPH	phosphoserine phosphatase	91.3464	-0.318054	0.258887	0.219244	1
ENSGALG00000035447		interleukin 4 receptor	623.706	0.138605	0.11283	0.21928	1
ENSGALG00000000802	DHODH	dihydroorotate dehydrogenase (quinone)	506.26	-0.163151	0.132868	0.219478	1
ENSGALG00000006354	GAL3ST2	galactose-3-O-sulfotransferase 2	4.23366	-3.01833	2.45824	0.219506	1
ENSGALG00000036873	SIK2	salt inducible kinase 2	1317.37	-0.109888	0.0895397	0.219727	1
ENSGALG00000028439	SHLD2	family with sequence similarity 35 member A	467.556	0.139022	0.113356	0.220041	1
ENSGALG00000030886	PTGDS	prostaglandin D2 synthase 21kDa (brain)	22073.7	0.249443	0.203393	0.220045	1
ENSGALG00000005411	MEIOB	meiosis specific with OB domains	2.12771	1.78489	1.45562	0.220119	1
ENSGALG00000001856	MOB3B	MOB kinase activator 3B	104.798	0.228038	0.186093	0.220426	1
ENSGALG00000003408	RP1-27O5.3	zinc finger and BTB domain containing 8B	251.452	-0.141631	0.115595	0.220488	1
ENSGALG00000029150	AK1	adenylate kinase 1	1974.38	-0.195536	0.159657	0.220679	1
ENSGALG00000041323		SPC24, NDC80 kinetochore complex component	50.697	-0.333106	0.272145	0.220952	1
ENSGALG00000015874	TTK	TTK protein kinase	346.075	-0.158445	0.129466	0.221015	1
ENSGALG00000032618	DUSP5	dual specificity phosphatase 5	424.444	0.239986	0.196094	0.221015	1
ENSGALG00000016661	BLK	BLK proto-oncogene, Src family tyrosine kinase	256.881	-0.29484	0.240993	0.221164	1
ENSGALG00000039895	EPHA2	EPH receptor A2	486.952	0.248037	0.20275	0.221193	1
ENSGALG00000012544			93.0109	-0.262016	0.214382	0.221633	1
ENSGALG00000044069		zinc finger protein 184-like	245.119	0.143794	0.11769	0.221783	1
ENSGALG00000004209	ELFN1	extracellular leucine rich repeat and fibronectin type III domain containing 1	382.341	-0.326033	0.266863	0.221811	1
ENSGALG00000008872	FAM199X	family with sequence similarity 199, X-linked	306.761	0.156696	0.128259	0.221815	1
ENSGALG00000039403	GRM8	glutamate metabotropic receptor 8	32.7849	-1.17304	0.960318	0.221891	1
ENSGALG00000048226			6.40839	0.926178	0.758238	0.221902	1
ENSGALG00000034271	UHRF1	ubiquitin like with PHD and ring finger domains 1	720.144	-0.147134	0.120479	0.221994	1
ENSGALG00000038984		bone morphogenetic protein 8a	8.17548	-0.82923	0.679037	0.222016	1
ENSGALG00000009020	JAG1	jagged 1	2603.17	0.21792	0.178454	0.222026	1
ENSGALG00000039037	PICALM	phosphatidylinositol binding clathrin assembly protein	2155.53	0.153255	0.125522	0.222109	1
ENSGALG00000003074		homer scaffolding protein 3	1448.56	0.157945	0.129409	0.222271	1
ENSGALG00000030888		G protein-coupled receptor 33 (gene/pseudogene)	5.43967	-0.811021	0.664753	0.222452	1
ENSGALG00000002199	KLHL17	kelch like family member 17	74.4113	-0.258235	0.211664	0.222456	1
ENSGALG00000012426	DDHD1	DDHD domain containing 1	478.944	0.145771	0.119492	0.222492	1
ENSGALG00000010392	CCSER1	coiled-coil serine rich protein 1	140.094	0.235544	0.193087	0.22251	1
ENSGALG00000014585		C-C motif chemokine ligand 26	3327.12	-0.410466	0.33651	0.222551	1
ENSGALG00000046023	NAXE	apolipoprotein A-I binding protein	1771.6	-0.193472	0.158623	0.222579	1
ENSGALG00000043556		adhesion G protein-coupled receptor V1	16.8719	-1.65239	1.35492	0.222635	1
ENSGALG00000009128		chromosome X open reading frame 40B	214.667	-0.14078	0.115452	0.222701	1
ENSGALG00000011555	QKI	QKI, KH domain containing RNA binding	1694.55	0.162576	0.133377	0.222873	1
ENSGALG00000013727	SYNJ2	synaptojanin 2	640.433	0.220821	0.181181	0.222925	1
ENSGALG00000010224	GLIPR1L	GLI pathogenesis-related 1-like	624.66	-0.281498	0.231164	0.223322	1
ENSGALG00000053721			28.983	0.508208	0.417372	0.223361	1
ENSGALG00000017242	FZD4	frizzled class receptor 4	10238.6	-0.121852	0.100082	0.223408	1
ENSGALG00000054057			1071.55	-0.173462	0.142473	0.22341	1
ENSGALG00000009346	HN1L	hematological and neurological expressed 1 like	1853.73	-0.113259	0.093029	0.223428	1
ENSGALG00000008160	CNNM2	cyclin and CBS domain divalent metal cation transport mediator 2	483.109	0.218931	0.179846	0.223481	1
ENSGALG00000029329	POU3F4	POU class 3 homeobox 4	1.59851	-2.23813	1.83865	0.223501	1
ENSGALG00000004969	TIMP4	TIMP metallopeptidase inhibitor 4	1279.95	0.389218	0.319792	0.223567	1
ENSGALG00000039391	ZC3H12B	zinc finger CCCH-type containing 12B	262.901	0.177288	0.145724	0.223756	1
ENSGALG00000016284	TAB3	TGF-beta activated kinase 1/MAP3K7 binding protein 3	768.377	0.127372	0.104695	0.223757	1
ENSGALG00000014939	GFM2	G elongation factor mitochondrial 2	202.13	0.145488	0.119594	0.223787	1
ENSGALG00000041121	SLIT2	slit guidance ligand 2	1444.5	0.284307	0.233726	0.223828	1
ENSGALG00000014425	NCAPG	non-SMC condensin I complex subunit G	330.256	-0.168486	0.138514	0.22384	1
ENSGALG00000011505	MARK3	microtubule affinity regulating kinase 3	2886.79	0.112093	0.0921759	0.223955	1
ENSGALG00000048261	HES6	translation initiation factor IF-2-like	26.9204	-0.584248	0.480451	0.22397	1
ENSGALG00000011224	SLC4A3	solute carrier family 4 member 3	423.247	0.2688	0.221124	0.224136	1
ENSGALG00000005997	WDR44	WD repeat domain 44	1663.33	0.132511	0.109016	0.224167	1
ENSGALG00000034735		glutamate dehydrogenase 2	5016.69	0.166573	0.137058	0.224233	1
ENSGALG00000005268	SEC22C	SEC22 homolog C, vesicle trafficking protein	229.66	-0.189705	0.15612	0.22432	1
ENSGALG00000052168		cyclin-dependent kinase 16-like	96.0697	0.282321	0.232357	0.224355	1
ENSGALG00000004598	CUX2	cut like homeobox 2	120.09	0.60614	0.499194	0.224658	1
ENSGALG00000014652	KIAA0907	KIAA0907	735.398	0.17203	0.141734	0.22484	1
ENSGALG00000026033	SYT2	synaptotagmin 2	37.2362	-0.513069	0.422956	0.225109	1
ENSGALG00000011639		centrosomal protein 170B	614.809	0.251412	0.207326	0.225267	1
ENSGALG00000016459	LRATD1	family with sequence similarity 84 member A	534.68	-0.180928	0.149239	0.225383	1
ENSGALG00000013602	PCM1	pericentriolar material 1	1407.16	0.22297	0.183926	0.225406	1
ENSGALG00000015050	KIAA2026	KIAA2026	528.645	0.131042	0.10815	0.22564	1
ENSGALG00000011476	SEPTIN11	septin 11	2061.81	0.114954	0.094877	0.22566	1
ENSGALG00000015336	CHRNA8	neuronal acetylcholine receptor subunit alpha-7-like	40.5368	-2.10912	1.74093	0.225707	1
ENSGALG00000035563	USP6NL	USP6 N-terminal like	1593.6	0.14461	0.119389	0.225797	1
ENSGALG00000006352	CH25H	cholesterol 25-hydroxylase	364.822	-0.264634	0.218495	0.22583	1
ENSGALG00000009724	GREM1	gremlin 1, DAN family BMP antagonist	8.45134	-0.929976	0.768108	0.225997	1
ENSGALG00000042511	PKDCC	protein kinase domain containing, cytoplasmic a	549.905	-0.187218	0.154711	0.226234	1
ENSGALG00000017042	UFM1	ubiquitin fold modifier 1	2005.45	-0.248876	0.205682	0.226277	1
ENSGALG00000008886	ZNF618	zinc finger protein 618	426.405	0.182093	0.150502	0.226315	1
ENSGALG00000007473	MRPL28	mitochondrial ribosomal protein L28	1316.51	-0.128826	0.10648	0.226332	1
ENSGALG00000031917	ANKIB1	ankyrin repeat and IBR domain containing 1	1371.39	0.173431	0.143352	0.226346	1
ENSGALG00000007841			16.6162	0.715991	0.592122	0.226588	1
ENSGALG00000027472	TMEM38B	transmembrane protein 38B	1298.66	0.131856	0.109083	0.226749	1
ENSGALG00000045817			8.27968	-0.878507	0.726803	0.226767	1
ENSGALG00000003474	MED20	mediator complex subunit 20	1403	-0.17357	0.14368	0.227035	1
ENSGALG00000032060	GPR153	G protein-coupled receptor 153	186.07	-0.237419	0.196725	0.227487	1
ENSGALG00000007579	APBB1IP	amyloid beta precursor protein binding family B member 1 interacting protein	925.024	0.258234	0.214041	0.227637	1
ENSGALG00000017196	ARHGAP42	Rho GTPase activating protein 42	884.048	0.189515	0.157155	0.227854	1
ENSGALG00000005077	F8	coagulation factor VIII	967.947	0.390739	0.324057	0.227906	1
ENSGALG00000015053	GLDC	glycine decarboxylase	340.109	0.413462	0.342963	0.227988	1
ENSGALG00000025778	SIRPA	signal-regulatory protein alpha	88.7354	-0.381551	0.316561	0.228086	1
ENSGALG00000048900			2.29532	-2.12124	1.75997	0.2281	1
ENSGALG00000017133	EEF1AKMT1	eukaryotic translation elongation factor 1 alpha lysine methyltransferase 1	1547.11	-0.218108	0.18098	0.228146	1
ENSGALG00000053025		MAX dimerization protein 3	28.5109	-0.403699	0.335036	0.228226	1
ENSGALG00000029678	SNX16	sorting nexin 16	489.312	-0.124321	0.103198	0.228325	1
ENSGALG00000007128	SH3BGRL	SH3 domain binding glutamate rich protein like	33077.5	0.139659	0.115992	0.228576	1
ENSGALG00000047953			71.8538	0.381803	0.317114	0.228593	1
ENSGALG00000039347	UNC93B1	unc-93 homolog B1 (C. elegans)	624.056	-0.161102	0.133969	0.229157	1
ENSGALG00000052395			1.27497	1.9659	1.63528	0.229295	1
ENSGALG00000001117	PFKFB2	6-phosphofructo-2-kinase/fructose-2,6-biphosphatase 2	1315.17	0.12417	0.103312	0.229403	1
ENSGALG00000009581	MPP5	membrane palmitoylated protein 5	781.44	0.126463	0.105257	0.229571	1
ENSGALG00000012453	EPC2	enhancer of polycomb homolog 2	763.026	0.115195	0.0958801	0.229577	1
ENSGALG00000053640	GZF1	GDNF inducible zinc finger protein 1	675.065	0.119318	0.0993285	0.229656	1
ENSGALG00000012004	PRSS12	protease, serine 12	604.699	0.23046	0.191928	0.229843	1
ENSGALG00000004936		glycine receptor alpha 4	154.1	0.35418	0.295171	0.230173	1
ENSGALG00000002145	CAMSAP2	calmodulin regulated spectrin associated protein family member 2	1222.59	0.214079	0.178552	0.230538	1
ENSGALG00000007861	MAGT1	magnesium transporter 1	2953.38	-0.118961	0.0992848	0.230846	1
ENSGALG00000006819	AGBL1	ATP/GTP binding protein like 1	32.8834	0.546961	0.456525	0.23088	1
ENSGALG00000015066	WASF1	WAS protein family member 1	234.147	-0.185535	0.154864	0.230899	1
ENSGALG00000011900	NAGA	alpha-N-acetylgalactosaminidase	1737.75	-0.145614	0.121555	0.230945	1
ENSGALG00000050317			1.10932	2.30871	1.92764	0.231038	1
ENSGALG00000047704		biogenesis of lysosomal organelles complex 1 subunit 1	958.032	-0.232973	0.194617	0.231273	1
ENSGALG00000015058	PTPRD	protein tyrosine phosphatase, receptor type D	312.655	0.29422	0.245958	0.231609	1
ENSGALG00000008314	ARL8B	ADP ribosylation factor like GTPase 8B	2902.62	-0.0905953	0.0758094	0.232071	1
ENSGALG00000050757	ZDHHC12	zinc finger DHHC-type containing 12	516.852	-0.146875	0.122932	0.232177	1
ENSGALG00000054339			1.12639	1.95001	1.63288	0.232392	1
ENSGALG00000028174	CAVIN2	protein kinase C delta binding protein	9230.99	0.112438	0.0941549	0.232406	1
ENSGALG00000008944	FBXO11	F-box protein 11	1654.72	0.168374	0.141004	0.232434	1
ENSGALG00000003042	PXMP4	peroxisomal membrane protein 4	2058.12	-0.124406	0.104228	0.232636	1
ENSGALG00000052932	SHROOM3	shroom family member 3	346.121	0.395803	0.33162	0.232657	1
ENSGALG00000008624	RPAP1	RNA polymerase II associated protein 1	414.184	0.231825	0.194246	0.232691	1
ENSGALG00000047148	LIPT2	lipoyl(octanoyl) transferase 2 (putative)	247.597	-0.192764	0.161522	0.232705	1
ENSGALG00000015682	UGCG	UDP-glucose ceramide glucosyltransferase	1208.35	-0.168684	0.141346	0.232707	1
ENSGALG00000009356	SKIL	SKI like proto-oncogene	493.651	0.120191	0.100713	0.232713	1
ENSGALG00000041896	RFX7	regulatory factor X7	676.557	0.209395	0.175492	0.232795	1
ENSGALG00000052647		DEAH (Asp-Glu-Ala-His) box polypeptide 33	746.902	-0.0924252	0.077467	0.232833	1
ENSGALG00000020775		dual specificity phosphatase 11 (RNA/RNP complex 1-interacting)	238.669	0.132589	0.111159	0.232952	1
ENSGALG00000037326	MAP3K9	mitogen-activated protein kinase kinase kinase 9	168.09	0.236631	0.198401	0.232992	1
ENSGALG00000037713	FNDC10	fibronectin type III domain containing 10	7.1825	0.765843	0.642189	0.233046	1
ENSGALG00000000669	ETV3	ETS variant 3	656.361	0.175536	0.147197	0.233058	1
ENSGALG00000014801	NDC80	NDC80, kinetochore complex component	360.032	-0.156057	0.130887	0.233144	1
ENSGALG00000004845	TIMM10	translocase of inner mitochondrial membrane 10	439.405	-0.295412	0.247835	0.233273	1
ENSGALG00000051197			11.637	0.943673	0.791746	0.233305	1
ENSGALG00000046353		SUN domain-containing protein 3-like	14.9195	-0.691331	0.580036	0.23331	1
ENSGALG00000004741	EPHB2	EPH receptor B2	1158.05	0.161912	0.135851	0.233324	1
ENSGALG00000010504	ADCK1	aarF domain containing kinase 1	164.521	-0.209942	0.176191	0.233435	1
ENSGALG00000016649	MTMR9	myotubularin related protein 9	1212.4	0.102767	0.0862839	0.233641	1
ENSGALG00000015033	REV3L	REV3 like, DNA directed polymerase zeta catalytic subunit	1286.77	0.325003	0.272962	0.23379	1
ENSGALG00000050753			6.68383	0.840588	0.706002	0.233799	1
ENSGALG00000025898	SMAD6	SMAD family member 6	2039.72	-0.197627	0.166001	0.233843	1
ENSGALG00000048839			10.244	1.21993	1.02475	0.233861	1
ENSGALG00000011079	GLRX5	glutaredoxin 5	1741.16	-0.16272	0.136687	0.233868	1
ENSGALG00000015446	POU2F1	POU class 2 homeobox 1	150.604	0.257394	0.216231	0.233904	1
ENSGALG00000031563	ECI1	enoyl-CoA delta isomerase 1	2561.01	-0.143648	0.120705	0.234015	1
ENSGALG00000009608			572.125	0.22073	0.185482	0.234032	1
ENSGALG00000018819		tubulin folding cofactor E like	238.675	0.198111	0.16648	0.234047	1
ENSGALG00000003906	MPHOSPH10	M-phase phosphoprotein 10	497.176	0.191748	0.161188	0.234206	1
ENSGALG00000040168	GPR61	G protein-coupled receptor 61	0.900868	3.18466	2.6779	0.234346	1
ENSGALG00000001892	CYGB	cytoglobin	1077.99	0.178058	0.149764	0.234468	1
ENSGALG00000009722	DYNC1I1	dynein cytoplasmic 1 intermediate chain 1	503.312	-0.213988	0.179991	0.234486	1
ENSGALG00000029701	INO80D	INO80 complex subunit D	208.094	0.209275	0.176034	0.234507	1
ENSGALG00000016826		ADP-ribosylhydrolase like 1	2.60766	-1.5071	1.26782	0.234546	1
ENSGALG00000016059	ETS2	ETS proto-oncogene 2, transcription factor	2299.34	-0.168607	0.141852	0.234593	1
ENSGALG00000023256	RNF8	ring finger protein 8	516.707	0.107861	0.0907696	0.234717	1
ENSGALG00000033110	SNX33	sorting nexin 33	1461.54	0.0985314	0.0829315	0.234792	1
ENSGALG00000006631	TICRR	TOPBP1 interacting checkpoint and replication regulator	306.515	-0.128959	0.108568	0.234906	1
ENSGALG00000014974	MIB1	mindbomb E3 ubiquitin protein ligase 1	2228.97	0.10099	0.0850242	0.234919	1
ENSGALG00000007092	LYSMD4	LysM domain containing 4	131.908	0.186906	0.157379	0.234984	1
ENSGALG00000054189			7.15719	2.57251	2.16656	0.235081	1
ENSGALG00000037675	COL14A1	collagen type XIV alpha 1 chain	14055.3	0.388196	0.327107	0.235324	1
ENSGALG00000023517	AGPAT2	1-acylglycerol-3-phosphate O-acyltransferase 2	1012.14	-0.13468	0.113502	0.235393	1
ENSGALG00000051509			8.58085	1.15351	0.972264	0.235457	1
ENSGALG00000036042			35.8995	-0.40741	0.343513	0.235619	1
ENSGALG00000006106	TNFRSF6B	TNF receptor superfamily member 6b	12.3002	0.715429	0.603713	0.235998	1
ENSGALG00000011439	RBMS3	RNA binding motif single stranded interacting protein 3	244.357	0.193381	0.163306	0.236348	1
ENSGALG00000015078	MLLT3	MLLT3, super elongation complex subunit	309.155	0.172932	0.146092	0.236525	1
ENSGALG00000033941	RORC	RAR related orphan receptor C	7.18447	0.917913	0.775794	0.236733	1
ENSGALG00000006022	PSMA1	proteasome subunit alpha 1	4085.95	-0.10756	0.0909214	0.236807	1
ENSGALG00000053185			225.955	-0.30019	0.253847	0.236983	1
ENSGALG00000004832	RBM41	RNA binding motif protein 41	149.421	-0.187025	0.158168	0.23703	1
ENSGALG00000016451	ROCK2	Rho associated coiled-coil containing protein kinase 2	1866.06	0.291237	0.246433	0.23728	1
ENSGALG00000041766	JOSD1	Josephin domain containing 1	292.03	-0.159621	0.135074	0.237313	1
ENSGALG00000039756	NKAIN2	Na+/K+ transporting ATPase interacting 2	175.186	-0.25032	0.211834	0.237334	1
ENSGALG00000049755	IL22RA2	interleukin 22 receptor subunit alpha 2	25.4232	-0.718907	0.6084	0.237351	1
ENSGALG00000009847	STXBP6	syntaxin binding protein 6	451.057	0.173073	0.146483	0.237397	1
ENSGALG00000038995	GRIA4	glutamate ionotropic receptor AMPA type subunit 4	25.6489	-1.43186	1.21206	0.237467	1
ENSGALG00000000541	ZC3H11B	zinc finger CCCH-type containing 11B pseudogene	1063.27	0.170615	0.144462	0.237589	1
ENSGALG00000008340	FES	FES proto-oncogene, tyrosine kinase	577.657	-0.179608	0.152132	0.237758	1
ENSGALG00000039855	SNX29	sorting nexin 29	197.297	0.147399	0.124876	0.237857	1
ENSGALG00000003485	CCND3	cyclin D3	911.492	-0.137101	0.116184	0.237988	1
ENSGALG00000049487	KCNK15	potassium two pore domain channel subfamily K member 15	147.295	-0.26714	0.22639	0.238001	1
ENSGALG00000041294	COQ2	coenzyme Q2, polyprenyltransferase	189.977	-0.161663	0.137038	0.238123	1
ENSGALG00000026210	POMK	protein-O-mannose kinase	916.334	-0.146414	0.124112	0.238123	1
ENSGALG00000009061	ACTL6A	actin like 6A	1454.41	-0.0890421	0.0754915	0.2382	1
ENSGALG00000008317	SDSL	serine dehydratase like	109.734	0.681852	0.578106	0.238216	1
ENSGALG00000010610	SNX25	sorting nexin 25	976.095	0.122008	0.103472	0.238343	1
ENSGALG00000003016	MASP2	mannan binding lectin serine peptidase 2	29.4729	-0.558688	0.47402	0.23855	1
ENSGALG00000040621	IL18R1	interleukin 18 receptor 1	141.87	-0.326568	0.277097	0.238584	1
ENSGALG00000002207	ATP6V1G3	ATPase H+ transporting V1 subunit G3	23.1145	-0.685989	0.582328	0.238792	1
ENSGALG00000012245	ADH4	alcohol dehydrogenase 4 (class II), pi polypeptide	4473.63	-0.0792897	0.0673109	0.238811	1
ENSGALG00000016217		lysine demethylase 6A	912.388	0.179569	0.152491	0.238967	1
ENSGALG00000016845	NAXD	NAD(P)HX dehydratase	1269.8	0.121681	0.103364	0.239113	1
ENSGALG00000001691	INTS11	integrator complex subunit 11	1572.62	0.0632016	0.0536983	0.239205	1
ENSGALG00000051278			57.9844	-0.500583	0.425504	0.239416	1
ENSGALG00000033828	PYCR3	pyrroline-5-carboxylate reductase-like	200.748	-0.198635	0.168865	0.239476	1
ENSGALG00000005594	OMG	oligodendrocyte myelin glycoprotein	23.8122	-0.508665	0.432458	0.239508	1
ENSGALG00000004272	ASB1	ankyrin repeat and SOCS box containing 1	948.721	-0.200242	0.170359	0.239828	1
ENSGALG00000039300	NFAT5	nuclear factor of activated T-cells 5	1645.22	0.24716	0.210334	0.239962	1
ENSGALG00000016889	RAP2A	RAP2A, member of RAS oncogene family	342.155	-0.154004	0.131063	0.23998	1
ENSGALG00000043373	ARVCF	armadillo repeat gene deleted in velocardiofacial syndrome	4037.31	0.132174	0.112506	0.240068	1
ENSGALG00000041878	AQP5	aquaporin 5	27.4192	1.65341	1.40742	0.240084	1
ENSGALG00000027630	NPR2	natriuretic peptide receptor 2	1275.95	0.21522	0.183215	0.240122	1
ENSGALG00000031056	NEMP1	nuclear envelope integral membrane protein 1	175.927	0.233446	0.198776	0.240228	1
ENSGALG00000006069	SMTNL2	smoothelin like 2	117.809	-0.182523	0.15543	0.240272	1
ENSGALG00000004093	TBX22	T-box 22	42.7291	-0.568538	0.484149	0.240273	1
ENSGALG00000037872	ATAD2B	ATPase family, AAA domain containing 2B	398.338	0.220227	0.187598	0.240423	1
ENSGALG00000001626		urotensin 2 receptor	9.93324	-0.803418	0.684576	0.240555	1
ENSGALG00000045584		V-set and immunoglobulin domain containing 10 like	10866.2	0.110309	0.0940494	0.240844	1
ENSGALG00000040992	C1QL2	complement component 1, q subcomponent-like 2	438.593	-0.41642	0.355046	0.240851	1
ENSGALG00000013414	PDLIM3	PDZ and LIM domain 3	573.364	-0.346031	0.295065	0.240905	1
ENSGALG00000012989	NINJ2	ninjurin 2	532.587	-0.362543	0.309171	0.240944	1
ENSGALG00000003470	ZMAT4	zinc finger matrin-type 4	34.4799	-0.525416	0.448107	0.240987	1
ENSGALG00000004186	NSRP1	nuclear speckle splicing regulatory protein 1	544.9	0.175811	0.149943	0.240988	1
ENSGALG00000021031	CXCR7	chemokine (C-X-C motif) receptor 7	3224.43	0.1577	0.134505	0.241016	1
ENSGALG00000005506	HESX1	HESX homeobox 1	6.93433	0.695238	0.593201	0.241193	1
ENSGALG00000003553	ABCA12	ATP binding cassette subfamily A member 12	8.61528	-0.929213	0.792966	0.24127	1
ENSGALG00000011406	NTN4	netrin 4	839.585	0.217871	0.185928	0.241276	1
ENSGALG00000014122	CYB5R1	cytochrome b5 reductase 1	10514.9	-0.0824029	0.0703523	0.241483	1
ENSGALG00000014540	KANSL3	KAT8 regulatory NSL complex subunit 3	1004.11	0.110311	0.0942002	0.241589	1
ENSGALG00000004849	WSCD2	WSC domain containing 2	67.5112	-0.532658	0.454888	0.241613	1
ENSGALG00000011312	OXSM	3-oxoacyl-ACP synthase, mitochondrial	164.236	-0.172512	0.147338	0.241655	1
ENSGALG00000008516	CPO	carboxypeptidase O	1.01535	-2.19562	1.87524	0.24166	1
ENSGALG00000030810		protein phosphatase 4 regulatory subunit 3B	2559.96	0.0780041	0.0666311	0.241725	1
ENSGALG00000037156		uncharacterized LOC420807	41.097	-0.433166	0.370052	0.241778	1
ENSGALG00000008474	CARF	calcium responsive transcription factor	97.0864	0.267985	0.229003	0.24191	1
ENSGALG00000009823	PTPRE	protein tyrosine phosphatase, receptor type E	445.11	0.145343	0.124222	0.241991	1
ENSGALG00000000962	PUS3	pseudouridylate synthase 3	323.909	-0.129583	0.110756	0.242006	1
ENSGALG00000007638	HMOX2	heme oxygenase 2	1742.24	-0.0864347	0.073891	0.242097	1
ENSGALG00000010068	KCNK17	potassium two pore domain channel subfamily K member 17	148.021	-0.331953	0.283786	0.242111	1
ENSGALG00000017071	N4BP2L2	NEDD4 binding protein 2 like 2	593.045	0.13912	0.119	0.242373	1
ENSGALG00000004266	TNFAIP8L1	TNF alpha induced protein 8 like 1	851.308	-0.148773	0.127283	0.24247	1
ENSGALG00000051922			520.112	0.414473	0.354605	0.242471	1
ENSGALG00000006808	TSPAN6	tetraspanin 6	7247	-0.102443	0.0876569	0.242534	1
ENSGALG00000017092	PAN3	PAN3 poly(A) specific ribonuclease subunit	709.224	0.119889	0.102606	0.242629	1
ENSGALG00000024326	RPUSD4	RNA pseudouridylate synthase domain containing 4	207.054	-0.18113	0.155027	0.242653	1
ENSGALG00000039151	ST8SIA3Z	ST8 alpha-N-acetyl-neuraminide alpha-2,8-sialyltransferase 3-Z	20.3175	-1.14045	0.976413	0.242805	1
ENSGALG00000005852	SRMS	src-related kinase lacking C-terminal regulatory tyrosine and N-terminal myristylation sites	6.2407	0.669488	0.573209	0.242821	1
ENSGALG00000003362	ACSS2	acyl-CoA synthetase short-chain family member 2	1180.64	-0.115059	0.0985432	0.242967	1
ENSGALG00000034777	VPS13D	vacuolar protein sorting 13 homolog D	1899.53	0.228486	0.195862	0.243385	1
ENSGALG00000049721			236.318	-0.215891	0.185155	0.243615	1
ENSGALG00000027546	BZFP1	B-locus zinc finger protein 1	155.312	-0.308163	0.264291	0.243616	1
ENSGALG00000017106	ATP8A2	ATPase phospholipid transporting 8A2	112.489	0.450294	0.386239	0.243678	1
ENSGALG00000043015	FOXS1	forkhead box S1	264.342	-0.248151	0.212867	0.243712	1
ENSGALG00000033880	CRISPLD1	cysteine rich secretory protein LCCL domain containing 1	1733.31	0.16075	0.137907	0.24376	1
ENSGALG00000021126	SLC2A11L1	solute carrier family 2 member 11-like 1	8.22683	1.76308	1.51268	0.243802	1
ENSGALG00000006760	CSTF2	cleavage stimulation factor subunit 2	1175.82	-0.0998892	0.0857065	0.243825	1
ENSGALG00000002557	ADGRD1	adhesion G protein-coupled receptor D1	1623.93	0.1689	0.144968	0.243984	1
ENSGALG00000006989		heparan sulfate glucosamine 3-O-sulfotransferase 1-like	6.38281	-1.54977	1.33025	0.244009	1
ENSGALG00000049315		SUN domain-containing protein 3-like	2.58402	-1.71494	1.47258	0.244189	1
ENSGALG00000032925	STK40	serine/threonine kinase 40	1239.3	0.0847003	0.0728066	0.244684	1
ENSGALG00000036074	RPP40	ribonuclease P/MRP subunit p40	177.034	-0.180417	0.155114	0.24478	1
ENSGALG00000010611	CFAP97	cilia and flagella associated protein 97	833.936	-0.116426	0.10012	0.244884	1
ENSGALG00000011080	BDKRB2	bradykinin receptor B2	38.8134	0.456628	0.392885	0.245136	1
ENSGALG00000012731	TBC1D7	TBC1 domain family member 7	778.982	-0.145077	0.124834	0.245169	1
ENSGALG00000039170	LHFPL5	lipoma HMGIC fusion partner-like 5	1219.11	-0.145513	0.125214	0.24519	1
ENSGALG00000016522	PPEF1	protein phosphatase with EF-hand domain 1	51.8552	-1.60637	1.38233	0.245206	1
ENSGALG00000016734	SLC9A7	solute carrier family 9 member A7	367.434	0.198463	0.17079	0.245223	1
ENSGALG00000017023	NEK5	NIMA related kinase 5	6.91699	-0.722103	0.621712	0.245449	1
ENSGALG00000004998	RAF1	Raf-1 proto-oncogene, serine/threonine kinase	2593.27	0.122391	0.105381	0.245475	1
ENSGALG00000051312			10.4066	-0.94433	0.813181	0.245528	1
ENSGALG00000006520	MYH11	myosin, heavy chain 11, smooth muscle	40087.9	0.338278	0.291303	0.245537	1
ENSGALG00000013956	MYB	MYB proto-oncogene, transcription factor	9.64108	-0.887523	0.764306	0.245555	1
ENSGALG00000037050	FABP3	fatty acid binding protein 3	220.339	-0.402745	0.346831	0.245556	1
ENSGALG00000001371	HS3ST3A1	heparan sulfate-glucosamine 3-sulfotransferase 3B1	38.0464	-0.630429	0.54301	0.245646	1
ENSGALG00000015733	MDN1	midasin AAA ATPase 1	812.744	0.2772	0.238776	0.245674	1
ENSGALG00000014700	DHX29	DExH-box helicase 29	591.526	0.215715	0.185823	0.245696	1
ENSGALG00000015017		tubulin epsilon 1	93.1777	-0.230108	0.198237	0.245735	1
ENSGALG00000013100	GRB10	growth factor receptor bound protein 10	901.17	0.150461	0.129639	0.245799	1
ENSGALG00000004545	WDR72	WD repeat domain 72	6.3924	1.28031	1.10323	0.245838	1
ENSGALG00000005957		solute carrier family 6 member 14	2.52495	-1.3788	1.18843	0.245972	1
ENSGALG00000045185		kinetochore scaffold 1	158.94	-0.240513	0.207453	0.246309	1
ENSGALG00000051505	ZNF503	zinc finger protein 503	78.6763	0.422444	0.364388	0.246324	1
ENSGALG00000027874	CHAC1	ChaC glutathione specific gamma-glutamylcyclotransferase 1	873.75	0.270551	0.233417	0.246421	1
ENSGALG00000008032		G protein-coupled receptor 22	10.3996	-2.04044	1.76046	0.24644	1
ENSGALG00000053273			9.09145	1.53355	1.3232	0.246469	1
ENSGALG00000039624	PSMA5	proteasome subunit alpha 5	2555.54	-0.0744071	0.0642039	0.24649	1
ENSGALG00000030209	CPZ	carboxypeptidase Z	1345.02	0.372825	0.321723	0.246522	1
ENSGALG00000007965	HN1	hematological and neurological expressed 1	4999.8	-0.130782	0.112909	0.246743	1
ENSGALG00000049412			192.953	-0.145698	0.125804	0.246807	1
ENSGALG00000034708	USP12	ubiquitin specific peptidase 12	86.9781	0.258425	0.223142	0.246816	1
ENSGALG00000004037	DNA2	DNA replication helicase/nuclease 2	124.277	-0.20661	0.178487	0.247041	1
ENSGALG00000046805	LMAN2L	lectin, mannose binding 2 like	497.639	-0.110699	0.0956355	0.247067	1
ENSGALG00000038978		dpy-19 like 1	1741.85	0.145948	0.126116	0.24717	1
ENSGALG00000002726	KIF1B	kinesin family member 1B	4319.28	0.195056	0.168684	0.247541	1
ENSGALG00000030254	METAP1D	methionyl aminopeptidase type 1D (mitochondrial)	49.0017	-0.279227	0.241483	0.247556	1
ENSGALG00000012374	FRMD6	FERM domain containing 6	1734.61	0.203809	0.176376	0.247871	1
ENSGALG00000043081	WDR26	WD repeat domain 26	959.506	0.127736	0.110545	0.247882	1
ENSGALG00000046160		chemokine (C-X-C motif) ligand 1-like	1.67534	2.06338	1.78615	0.248005	1
ENSGALG00000035429	XKR4	XK related 4	52.1677	0.33775	0.292495	0.248204	1
ENSGALG00000027170		zinc finger SWIM domain-containing protein 6-like	78.2021	0.338012	0.292767	0.248278	1
ENSGALG00000009687	KCNK2	potassium two pore domain channel subfamily K member 2	40.2078	0.615285	0.532993	0.248338	1
ENSGALG00000002561		Fanconi anemia complementation group E	77.5253	-0.292414	0.253335	0.248395	1
ENSGALG00000009026	CFAP69	cilia and flagella associated protein 69	6.87979	1.19533	1.03572	0.248459	1
ENSGALG00000028373	GAS2L3	growth arrest specific 2 like 3	312.597	-0.274451	0.237817	0.248483	1
ENSGALG00000033879		cullin associated and neddylation dissociated 1	3153.64	0.150632	0.130529	0.248496	1
ENSGALG00000012561	PKP4	plakophilin 4	3480.01	0.176587	0.15305	0.248586	1
ENSGALG00000027050	SENP8	SUMO/sentrin peptidase family member, NEDD8 specific	351.198	-0.120592	0.104526	0.24862	1
ENSGALG00000010009	TTC29	tetratricopeptide repeat domain 29	28.4744	0.349811	0.303258	0.248702	1
ENSGALG00000004347	NEDD4	neural precursor cell expressed, developmentally down-regulated 4, E3 ubiquitin protein ligase	535.094	0.115344	0.100007	0.248762	1
ENSGALG00000008553	INO80	INO80 complex subunit	1042.72	0.139338	0.120814	0.248775	1
ENSGALG00000004282	RCAN3	RCAN family member 3	2078.36	0.13172	0.114262	0.248999	1
ENSGALG00000007070			13.0845	0.508457	0.441093	0.249025	1
ENSGALG00000001900	PHF24	PHD finger protein 24	24.5148	-1.69349	1.46942	0.24912	1
ENSGALG00000011609			87.3564	-0.42211	0.366274	0.24914	1
ENSGALG00000006872	PISD	phosphatidylserine decarboxylase	1799.04	0.144265	0.125198	0.249203	1
ENSGALG00000044574	PLPP5	phospholipid phosphatase 5	289.958	-0.22805	0.197936	0.249264	1
ENSGALG00000042491		histone cluster 1, H4d	18.9765	-0.829521	0.720018	0.249286	1
ENSGALG00000006461	UBE3C	ubiquitin protein ligase E3C	1026.03	0.119302	0.103632	0.249647	1
ENSGALG00000003242	STAR	steroidogenic acute regulatory protein	3.08066	1.23851	1.07654	0.249956	1
ENSGALG00000049947			23.7764	-0.427753	0.371841	0.249993	1
ENSGALG00000029836	GPLD1	glycosylphosphatidylinositol specific phospholipase D1	3.34865	-2.49541	2.16929	0.250006	1
ENSGALG00000049378			7.26202	0.65043	0.565551	0.25011	1
ENSGALG00000007669	EGR1	early growth response 1	2582.05	0.351768	0.306426	0.250981	1
ENSGALG00000009098	MAMLD1	mastermind like domain containing 1	675.611	0.251804	0.219377	0.251045	1
ENSGALG00000022980	CDKN1B	cyclin dependent kinase inhibitor 1B	2615.71	0.0736291	0.0641575	0.251121	1
ENSGALG00000012011	L3HYPDH	trans-L-3-hydroxyproline dehydratase	552.713	-0.250915	0.218679	0.251212	1
ENSGALG00000005297	HHATL	hedgehog acyltransferase-like	13.5798	-0.871871	0.759916	0.251247	1
ENSGALG00000017046	POSTN	periostin	1527.3	-0.618021	0.538674	0.251258	1
ENSGALG00000017357	SRSF2	serine and arginine rich splicing factor 2	2627.02	-0.0917736	0.0800248	0.251458	1
ENSGALG00000011991	MYOZ2	myozenin 2	2.68879	-1.75367	1.52934	0.251512	1
ENSGALG00000016726	PTCHD4	patched domain containing 4	1.61341	2.72742	2.37855	0.251517	1
ENSGALG00000042686	FOXD3	forkhead box D3	489.417	-0.247609	0.215969	0.251588	1
ENSGALG00000025921		LOC431653	106.671	0.348214	0.303932	0.25192	1
ENSGALG00000047532		DNA-directed RNA polymerase III subunit RPC3-like	75.8281	-0.20389	0.178034	0.252113	1
ENSGALG00000039682	HCLS1	hematopoietic cell-specific Lyn substrate 1	886.05	-0.227112	0.198381	0.25228	1
ENSGALG00000002866	KANSL1L	KAT8 regulatory NSL complex subunit 1-like	1023.48	0.132359	0.115648	0.252417	1
ENSGALG00000004285	HNF4A	hepatocyte nuclear factor 4 alpha	78.4136	0.573629	0.501266	0.252474	1
ENSGALG00000002249	AGO1	argonaute 1, RISC catalytic component	964.219	0.223357	0.195273	0.252697	1
ENSGALG00000006942	PIK3IP1	phosphoinositide-3-kinase interacting protein 1	1151.33	-0.165028	0.14429	0.252738	1
ENSGALG00000044141	THAP9	THAP domain containing 6	237.701	0.130825	0.114392	0.252766	1
ENSGALG00000009032	PIF1	PIF1 5'-to-3' DNA helicase	30.5282	-0.425168	0.371804	0.252819	1
ENSGALG00000042123	CLDN23	claudin 23	0.962503	-2.22118	1.94249	0.252843	1
ENSGALG00000005597	CNN3	calponin 3	19715.4	0.109785	0.0960144	0.252865	1
ENSGALG00000010246	OSBPL8	oxysterol binding protein like 8	1805.04	0.137026	0.119842	0.252876	1
ENSGALG00000014963		dermatan sulfate epimerase	1843.68	0.121765	0.106495	0.252879	1
ENSGALG00000052646	EXD3	exonuclease 3'-5' domain containing 3	393.838	0.153623	0.134381	0.25296	1
ENSGALG00000003820	ARPC3	actin related protein 2/3 complex subunit 3	3566.95	-0.122261	0.106953	0.252984	1
ENSGALG00000002003	BMPR1A	bone morphogenetic protein receptor type 1A	1093.43	0.124254	0.108706	0.253029	1
ENSGALG00000041700	GNAI3	G protein subunit alpha i3	6768.34	-0.085503	0.0748043	0.253029	1
ENSGALG00000010234	MMACHC	methylmalonic aciduria (cobalamin deficiency) cblC type, with homocystinuria	141.396	0.255961	0.224016	0.253205	1
ENSGALG00000005063	ST6GALNAC4	ST6 N-acetylgalactosaminide alpha-2,6-sialyltransferase 4	1266.1	-0.173389	0.151754	0.253216	1
ENSGALG00000041473	DDX31	DEAD-box helicase 31	708.983	0.131759	0.115322	0.253234	1
ENSGALG00000038728		probable G-protein coupled receptor 83-like	1.42938	-1.94277	1.70083	0.253349	1
ENSGALG00000038627	FBXO38	F-box protein 38	668.777	0.112044	0.0981602	0.253687	1
ENSGALG00000017272	VWF	von Willebrand factor	17346.1	0.379432	0.332423	0.253697	1
ENSGALG00000001434	STOM	stomatin	2964.31	-0.122153	0.107041	0.253797	1
ENSGALG00000000589	BTN1A1	butyrophilin subfamily 1 member A1	225.838	-0.201823	0.176959	0.254075	1
ENSGALG00000008716	FLRT3	fibronectin leucine rich transmembrane protein 3	639.527	-0.20194	0.177182	0.254398	1
ENSGALG00000008301	FAM185A	family with sequence similarity 185 member A	224.785	0.159349	0.139819	0.254422	1
ENSGALG00000030966	MAPK13	mitogen-activated protein kinase 13	19.0606	0.68971	0.605277	0.254497	1
ENSGALG00000011502			302.525	0.123068	0.108014	0.254551	1
ENSGALG00000032690	DDX51	DEAD-box helicase 51	316.539	0.13833	0.121421	0.254598	1
ENSGALG00000020249	RAPGEF2	Rap guanine nucleotide exchange factor 2	2147.88	0.191827	0.168384	0.254611	1
ENSGALG00000040089	HPS3	HPS3, biogenesis of lysosomal organelles complex 2 subunit 1	698.745	0.122569	0.107592	0.25462	1
ENSGALG00000038775	SPON1	spondin 1	5000.78	0.235259	0.206531	0.254662	1
ENSGALG00000053116	LRRC61	leucine rich repeat containing 61	30.8875	0.418297	0.367229	0.254678	1
ENSGALG00000035623	LIMD1	LIM domains containing 1	907.38	-0.106755	0.0937263	0.254702	1
ENSGALG00000013042	MICAL3	microtubule associated monooxygenase, calponin and LIM domain containing 3	1591.46	0.225365	0.197864	0.254706	1
ENSGALG00000003651	NT5C3B	5'-nucleotidase, cytosolic IIIB	818.646	-0.177715	0.156062	0.254809	1
ENSGALG00000034083			117.648	-0.222368	0.195283	0.25483	1
ENSGALG00000037933	FSBP	fibrinogen silencer binding protein	542.704	-0.287941	0.252953	0.254987	1
ENSGALG00000015288	RIOK2	RIO kinase 2	876.472	0.131052	0.11513	0.254995	1
ENSGALG00000040026			8.26093	-0.928225	0.815733	0.255161	1
ENSGALG00000003529	SYNC	syncoilin, intermediate filament protein	543.396	0.242103	0.21282	0.25529	1
ENSGALG00000008267	IL5RA	interleukin 5 receptor subunit alpha	4.14243	-0.937801	0.824518	0.255374	1
ENSGALG00000037443	CRAT	carnitine O-acetyltransferase	954.46	0.0893928	0.0786235	0.25555	1
ENSGALG00000001816	MAGI3	membrane associated guanylate kinase, WW and PDZ domain containing 3	1266.91	0.265521	0.233647	0.255781	1
ENSGALG00000049420		family with sequence similarity 83, member D	115.941	0.332277	0.292414	0.255821	1
ENSGALG00000010218			9.42797	-0.690847	0.608114	0.255936	1
ENSGALG00000054589		olfactory receptor 14J1-like	4.46471	-1.21496	1.06949	0.255948	1
ENSGALG00000008287	PSMD10	proteasome 26S subunit, non-ATPase 10	872.013	-0.144382	0.127097	0.255956	1
ENSGALG00000000791		family with sequence similarity 72 member A	304.669	-0.172011	0.151455	0.256071	1
ENSGALG00000017163	ACAT1	acetyl-CoA acetyltransferase 1	2133.35	-0.0813861	0.0716687	0.256129	1
ENSGALG00000034661	ID1	inhibitor of DNA binding 1, HLH protein	1659.93	-0.333385	0.293582	0.256134	1
ENSGALG00000039022	PDE1B	phosphodiesterase 1B	12.979	-1.13035	0.995614	0.256237	1
ENSGALG00000004465	PALD1	phosphatase domain containing, paladin 1	5771.93	-0.131546	0.115889	0.256333	1
ENSGALG00000013196	ANKS6	ankyrin repeat and sterile alpha motif domain containing 6	457.262	0.121513	0.107063	0.25639	1
ENSGALG00000010673	SLC1A7	solute carrier family 1 member 7	330.592	0.733699	0.646504	0.25643	1
ENSGALG00000006507	CLMP	CXADR like membrane protein	2059.66	0.142225	0.125339	0.256491	1
ENSGALG00000012720	NUP153	nucleoporin 153	1176.08	0.216643	0.19098	0.256637	1
ENSGALG00000008864	FXR1	FMR1 autosomal homolog 1	2049	0.0983597	0.0867286	0.256749	1
ENSGALG00000037744	CACNA1S	calcium voltage-gated channel subunit alpha1 S	9.45496	0.67991	0.599697	0.256897	1
ENSGALG00000002543	CSGALNACT2	chondroitin sulfate N-acetylgalactosaminyltransferase 2	1169.62	-0.132698	0.117071	0.257012	1
ENSGALG00000023120	SULT1B1	sulfotransferase family cytosolic 1B member 1	2209.91	-0.125881	0.111115	0.25726	1
ENSGALG00000029118		tRNA methyltransferase 10B	165.387	0.165363	0.145981	0.257311	1
ENSGALG00000028807	AP1AR	adaptor related protein complex 1 associated regulatory protein	857.582	-0.198623	0.175361	0.25736	1
ENSGALG00000007701	B3GNT7	UDP-GlcNAc:betaGal beta-1,3-N-acetylglucosaminyltransferase 7	240.058	-0.209879	0.185325	0.257429	1
ENSGALG00000015977	SMOX	spermine oxidase	1247.69	0.121346	0.107176	0.257545	1
ENSGALG00000026038	ERI2	ERI1 exoribonuclease family member 2	36.6223	-0.361479	0.31927	0.257548	1
ENSGALG00000004047	GALE	UDP-galactose-4-epimerase	1193.5	-0.141069	0.124678	0.257859	1
ENSGALG00000004721		Potassium inwardly rectifying channel subfamily J member 12	28.9786	-0.794783	0.702471	0.257882	1
ENSGALG00000009067	GPR50	G protein-coupled receptor 50	439.629	-0.152711	0.134993	0.257948	1
ENSGALG00000045028		leucine rich repeat containing 19	1.60231	-1.77754	1.57138	0.257972	1
ENSGALG00000014031	ETFRF1	electron transfer flavoprotein regulatory factor 1	300.377	-0.199589	0.176472	0.258057	1
ENSGALG00000027389	RGS7BP	regulator of G-protein signaling 7 binding protein	659.992	-0.214955	0.190058	0.258058	1
ENSGALG00000036782	OPRD1	opioid receptor delta 1	4.43197	-2.81909	2.49298	0.258135	1
ENSGALG00000042330	PPP1R9B	protein phosphatase 1, regulatory (inhibitor) subunit 9B	1761.63	0.222877	0.197128	0.258215	1
ENSGALG00000016537	SCML2	sex comb on midleg-like 2 (Drosophila)	91.6401	-0.167791	0.14843	0.25829	1
ENSGALG00000053371			3633.24	0.152863	0.135245	0.258363	1
ENSGALG00000019718	KRT13	keratin 13	209.322	-0.230549	0.203996	0.258408	1
ENSGALG00000047421		glyceraldehyde-3-phosphate dehydrogenase-like	4.98869	-2.35253	2.08229	0.258568	1
ENSGALG00000008040		putative acyl-CoA dehydrogenase AidB-like	138.13	0.439556	0.389154	0.25868	1
ENSGALG00000012165	DLGAP5	DLG associated protein 5	854.166	-0.161396	0.142979	0.258978	1
ENSGALG00000008006	CAPN6	calpain 6	18513.3	0.152723	0.135312	0.259034	1
ENSGALG00000014201	PARVB	parvin beta	1200.53	-0.132068	0.117012	0.259038	1
ENSGALG00000005321	LAMA5	laminin subunit alpha 5	2632.3	0.327185	0.289962	0.259164	1
ENSGALG00000002008	RNF157	ring finger protein 157	106.305	-0.642122	0.569115	0.2592	1
ENSGALG00000037791	FRMD4B	FERM domain containing 4B	546.39	0.217017	0.192388	0.259313	1
ENSGALG00000009654		myeloid leukemia factor 1	2026.97	-0.16242	0.144041	0.259491	1
ENSGALG00000039326	HSBP1L1	heat shock factor binding protein 1 like 1	365.382	-0.251701	0.223288	0.259637	1
ENSGALG00000029379	BRD1	bromodomain containing 1	1359.47	0.138493	0.122872	0.259685	1
ENSGALG00000034584		neural precursor cell expressed, developmentally down-regulated 4-like, E3 ubiquitin protein ligase	2598.2	0.0967494	0.0858379	0.259693	1
ENSGALG00000026884		phospholipase A2 inhibitor and LY6/PLAUR domain containing	578.42	-0.269823	0.23945	0.259808	1
ENSGALG00000004438	ARSB	arylsulfatase B	1733.89	-0.151577	0.134537	0.259887	1
ENSGALG00000053315			250.782	0.457038	0.405667	0.259897	1
ENSGALG00000038848	MSX2	msh homeobox 2	888.207	-0.211933	0.188237	0.260215	1
ENSGALG00000008835	THAP10	THAP domain containing 10	143.729	-0.233406	0.207341	0.260287	1
ENSGALG00000004475		leucine-rich repeat-containing protein 32-like	24.2908	0.443823	0.394433	0.260496	1
ENSGALG00000012119	MARCO	macrophage receptor with collagenous structure	2772.5	-0.442467	0.393328	0.260618	1
ENSGALG00000032843	AAAS	aladin WD repeat nucleoporin	1020.68	-0.174355	0.155042	0.260773	1
ENSGALG00000014897		thymidylate synthetase	313.73	-0.20118	0.1789	0.260783	1
ENSGALG00000013657	ZNF236	zinc finger protein 236	249.699	0.25496	0.226779	0.260899	1
ENSGALG00000009057	TASP1	taspase 1	370.307	0.142664	0.126918	0.260983	1
ENSGALG00000048129	TEX12	testis expressed 12	5.36225	-0.802007	0.71365	0.261094	1
ENSGALG00000043415	ACP3	acid phosphatase, prostate	27.2167	0.323655	0.288103	0.261267	1
ENSGALG00000012429	BMP4	bone morphogenetic protein 4	848.715	0.218142	0.194293	0.261545	1
ENSGALG00000007260	ZEB1	zinc finger E-box binding homeobox 1	2418.88	0.200863	0.178927	0.261608	1
ENSGALG00000010286	DLST	dihydrolipoamide S-succinyltransferase	2116.59	-0.0686329	0.0611615	0.261795	1
ENSGALG00000037387	CLSTN2	calsyntenin 2	1188.94	-0.286964	0.25574	0.261824	1
ENSGALG00000050887	CACNB3	serine/arginine repetitive matrix protein 1-like	43.3483	-0.579907	0.51684	0.261853	1
ENSGALG00000010628	ACSL1	acyl-CoA synthetase long-chain family member 1	1312.66	-0.0815837	0.0727358	0.262013	1
ENSGALG00000014640	GOLPH3L	golgi phosphoprotein 3 like	2.5746	1.3262	1.18268	0.262136	1
ENSGALG00000005700	GID8	GID complex subunit 8 homolog	1383.39	-0.101698	0.0906975	0.262167	1
ENSGALG00000051378			26.6557	0.352105	0.314057	0.262224	1
ENSGALG00000002305	ZBTB41	zinc finger and BTB domain containing 41	677.037	0.107898	0.0962601	0.262329	1
ENSGALG00000006431	PANK1	pantothenate kinase 1	315.101	0.149115	0.133049	0.262394	1
ENSGALG00000001343	LAMB3	laminin subunit beta 3	2.90884	1.05307	0.940083	0.262635	1
ENSGALG00000036498	EHD2	EH domain-containing protein 2-like	2919.55	0.188843	0.168613	0.262724	1
ENSGALG00000002490	UQCRC2	ubiquinol-cytochrome c reductase core protein II	4003.36	-0.0694377	0.0620048	0.262767	1
ENSGALG00000007683			1124.62	0.125351	0.111955	0.262863	1
ENSGALG00000019036	SPCS2	signal peptidase complex subunit 2	701.418	-0.129579	0.11574	0.262898	1
ENSGALG00000003085	CDK1	cyclin dependent kinase 1	1500.89	-0.228345	0.203981	0.262953	1
ENSGALG00000041800	GLP2R	glucagon-like peptide 2 receptor	110.004	0.631129	0.56386	0.263012	1
ENSGALG00000041604	NPTXR	neuronal pentraxin receptor	93.044	-0.377489	0.337321	0.263107	1
ENSGALG00000002466	SLC2A5	solute carrier family 2 member 5	176.514	-0.23707	0.211859	0.26314	1
ENSGALG00000001225	RABGAP1	RAB GTPase activating protein 1	1717.19	0.143098	0.127915	0.263269	1
ENSGALG00000003741	MYO18A	myosin XVIIIA	3256.16	0.27708	0.24785	0.263595	1
ENSGALG00000043352		ceramide synthase 4	2087.37	0.123353	0.110348	0.263631	1
ENSGALG00000046657		uncharacterized LOC101751416	15.8503	-0.576969	0.516155	0.263643	1
ENSGALG00000023440	GABPB1	GA binding protein transcription factor beta subunit 1	1215.62	-0.110075	0.0984909	0.263732	1
ENSGALG00000001262	CLIC4	chloride intracellular channel 4	10652.3	0.122263	0.109405	0.263768	1
ENSGALG00000005483	CDH13	cadherin 13	1905.91	0.171993	0.153919	0.263815	1
ENSGALG00000028290	C1H21ORF91	chromosome 1 open reading frame, human C21orf91	456.414	-0.131279	0.117527	0.263989	1
ENSGALG00000015170	VPS13A	vacuolar protein sorting 13 homolog A	921.264	0.237339	0.212478	0.263993	1
ENSGALG00000006695	BCR	BCR, RhoGEF and GTPase activating protein	1057.83	0.143657	0.12862	0.264031	1
ENSGALG00000008036	TMEM209	transmembrane protein 209	634.222	0.112974	0.101173	0.264148	1
ENSGALG00000012640	TMEM263	transmembrane protein 263	3458.43	-0.113155	0.101336	0.264156	1
ENSGALG00000010541	BIRC6	baculoviral IAP repeat containing 6	2163.11	0.280761	0.251497	0.26427	1
ENSGALG00000028849	SCAF11	SR-related CTD-associated factor 11	1897.56	0.204484	0.18323	0.264424	1
ENSGALG00000038488	GMEB1	glucocorticoid modulatory element binding protein 1	344.826	0.124905	0.111948	0.264533	1
ENSGALG00000049966		ubiquitin-fold modifier conjugating enzyme 1	1651.95	-0.198493	0.177911	0.264555	1
ENSGALG00000007837	KAZALD1	Kazal type serine peptidase inhibitor domain 1	221.209	-0.398558	0.357245	0.264575	1
ENSGALG00000032776	WDR7	WD repeat domain 7	320.629	0.22519	0.20194	0.264794	1
ENSGALG00000009289	SLC18A2	solute carrier family 18 member A2	130.426	-0.28676	0.257201	0.264882	1
ENSGALG00000038636	LAPTM5	lysosomal protein transmembrane 5	6720.3	-0.228841	0.20531	0.265017	1
ENSGALG00000032830	SEPT7	septin 7	10163.8	0.121548	0.109073	0.265119	1
ENSGALG00000006830	CHID1	chitinase domain containing 1	491.319	0.134658	0.120841	0.265134	1
ENSGALG00000041501	AMER3	APC membrane recruitment protein 3	161.281	0.231749	0.207975	0.265145	1
ENSGALG00000011272	RAB5A	RAB5A, member RAS oncogene family	2577.55	-0.0847629	0.0760761	0.2652	1
ENSGALG00000014463	ACTN2	actinin alpha 2	123.645	0.453528	0.40728	0.265471	1
ENSGALG00000040371			11668.3	-0.140928	0.126566	0.265505	1
ENSGALG00000036484	NCAN	neurocan	713.817	-0.31758	0.285466	0.265924	1
ENSGALG00000004621	PREX1	phosphatidylinositol-3,4,5-trisphosphate dependent Rac exchange factor 1	3119.85	0.219159	0.197066	0.266092	1
ENSGALG00000029135	YEATS4	YEATS domain containing 4	409.879	-0.123502	0.111069	0.266163	1
ENSGALG00000007712	MYO1B	myosin IB	4216.59	0.1974	0.177538	0.266193	1
ENSGALG00000026542	FAM217B	family with sequence similarity 217 member B	447.04	-0.116701	0.104968	0.266235	1
ENSGALG00000034134	ZNF302	zinc finger protein 302	256.429	0.143504	0.129079	0.266244	1
ENSGALG00000028069	WNT16	Wnt family member 16	18.1112	0.756814	0.68074	0.266245	1
ENSGALG00000011293	MRPL42	mitochondrial ribosomal protein L42	655.921	-0.149723	0.134681	0.266274	1
ENSGALG00000043904	SH3RF2	SH3 domain containing ring finger 2	3.58781	-0.786185	0.707298	0.266339	1
ENSGALG00000020788	CCDC141	coiled-coil domain containing 141	398.41	0.189636	0.170633	0.266412	1
ENSGALG00000052014	PCK2	phosphoenolpyruvate carboxykinase 2, mitochondrial	916.301	-0.183135	0.164815	0.2665	1
ENSGALG00000036432	DNAJC17	DnaJ heat shock protein family (Hsp40) member C17	315.722	-0.129542	0.116583	0.266502	1
ENSGALG00000005683	ARHGAP29	Rho GTPase activating protein 29	2293.64	0.142112	0.127987	0.266842	1
ENSGALG00000006916	GDE1	glycerophosphodiester phosphodiesterase 1	235.802	-0.15284	0.137662	0.266887	1
ENSGALG00000033570		coiled-coil domain containing 15	139.185	-0.190576	0.171682	0.266977	1
ENSGALG00000002127	LSM10	LSM10, U7 small nuclear RNA associated	129.071	-0.244272	0.220061	0.266992	1
ENSGALG00000042833	MAPK14	mitogen-activated protein kinase 14	2338.44	-0.0666964	0.0600916	0.267037	1
ENSGALG00000008950	EHD4	EH domain containing 4	774.631	0.141609	0.127591	0.267054	1
ENSGALG00000054080	RIPPLY3	ripply transcriptional repressor 3	4.60774	1.27242	1.14655	0.267096	1
ENSGALG00000003911	CACNG5	calcium voltage-gated channel auxiliary subunit gamma 5	13.4764	-1.00266	0.903622	0.26717	1
ENSGALG00000001172	KBP	kainate binding protein	28.1738	-1.56288	1.40861	0.267204	1
ENSGALG00000005973	LCMT1	leucine carboxyl methyltransferase 1	434.356	-0.145892	0.131502	0.267247	1
ENSGALG00000007547	ABI1	abl interactor 1	1734.49	0.0711737	0.064174	0.267398	1
ENSGALG00000013537	TPM3	tropomyosin 3	16283.1	0.0708957	0.0639572	0.267652	1
ENSGALG00000004649	TRPV1	transient receptor potential cation channel subfamily V member 1	1.53703	1.85075	1.66967	0.267667	1
ENSGALG00000041140	HTRA1	HtrA serine peptidase 1	15707.5	0.155887	0.14066	0.267755	1
ENSGALG00000008415	ALS2	amyotrophic lateral sclerosis 2 (juvenile)	705.156	0.15833	0.142878	0.267798	1
ENSGALG00000007992	GGA3	golgi associated, gamma adaptin ear containing, ARF binding protein 3	1019.95	0.0861719	0.0777828	0.267926	1
ENSGALG00000004742	BMP15	bone morphogenetic protein 15	2.1042	1.1912	1.07564	0.268103	1
ENSGALG00000040258	FARSA	phenylalanyl-tRNA synthetase alpha subunit	1050.65	-0.117595	0.106192	0.268128	1
ENSGALG00000053013			39.7945	-0.374493	0.338226	0.268196	1
ENSGALG00000030875	HMX2	H6 family homeobox 2	0.711672	2.64044	2.38479	0.268209	1
ENSGALG00000006172	ABCC8	ATP binding cassette subfamily C member 8	373.339	-0.262182	0.236836	0.268285	1
ENSGALG00000010900	SPC25	SPC25, NDC80 kinetochore complex component	413.888	-0.191047	0.172661	0.268516	1
ENSGALG00000006254	ERCC6	ERCC excision repair 6, chromatin remodeling factor	295.355	0.163633	0.147904	0.268579	1
ENSGALG00000033557	CTSH	cathepsin H	5046.8	-0.146359	0.132318	0.268677	1
ENSGALG00000000824		myosin light chain kinase, smooth muscle-like	267.825	-0.315682	0.285627	0.269062	1
ENSGALG00000015307			214.689	0.421186	0.381115	0.269099	1
ENSGALG00000004947	POLR3A	RNA polymerase III subunit A	380.851	0.203804	0.184449	0.269188	1
ENSGALG00000053854	AKR1E2	aldo-keto reductase family 1 member E2	1806.61	-0.133726	0.121028	0.269195	1
ENSGALG00000022950	MRPL35	mitochondrial ribosomal protein L35	909.83	-0.232702	0.210624	0.269236	1
ENSGALG00000030096		podoplanin	415.899	0.317619	0.2875	0.269262	1
ENSGALG00000040272	ALG10	ALG10, alpha-1,2-glucosyltransferase	548.129	-0.1577	0.142759	0.269305	1
ENSGALG00000003185	SCPEP1	serine carboxypeptidase 1	4954.46	-0.0953	0.0862731	0.269319	1
ENSGALG00000038678	EPB41L3	erythrocyte membrane protein band 4.1 like 3	2802.37	-0.21167	0.191674	0.269455	1
ENSGALG00000005754			1.14559	-1.96084	1.77565	0.269466	1
ENSGALG00000039983	EEPD1	endonuclease/exonuclease/phosphatase family domain containing 1	1267.14	-0.122621	0.111069	0.269588	1
ENSGALG00000037549	EML3	microtubule associated protein like 3A	768.553	-0.122856	0.111357	0.269911	1
ENSGALG00000007955	SLC16A5	solute carrier family 16 member 5	5.90428	-0.923899	0.837736	0.270091	1
ENSGALG00000031679	POLE4	DNA polymerase epsilon 4, accessory subunit	102.193	-0.281955	0.255822	0.270395	1
ENSGALG00000013695	ZDHHC14	zinc finger DHHC-type containing 14	530.541	-0.157168	0.142615	0.270445	1
ENSGALG00000026674	CIB2	calcium and integrin binding family member 2	317.865	-0.350501	0.318063	0.270468	1
ENSGALG00000005689	PAX2	paired box 2	16.3065	-2.92935	2.65839	0.270493	1
ENSGALG00000042009	HMMR	hyaluronan mediated motility receptor	171.099	0.280877	0.254903	0.270505	1
ENSGALG00000048048		mucin 4, cell surface associated	2.43722	-1.30107	1.18093	0.270576	1
ENSGALG00000000525	MAP3K3	mitogen-activated protein kinase kinase kinase 3	2195.71	0.156441	0.142021	0.270666	1
ENSGALG00000004370	MAP2K6	mitogen-activated protein kinase kinase 6	254.406	-0.176577	0.160306	0.270679	1
ENSGALG00000038160		RNA polymerase I subunit A	897.047	0.177758	0.161383	0.270694	1
ENSGALG00000054150	GPR27	G protein-coupled receptor 173	919.924	-0.235401	0.213784	0.270846	1
ENSGALG00000025811		C-X9-C motif containing 1	498.278	-0.175554	0.159474	0.270969	1
ENSGALG00000015961	SUCLG1	succinate-CoA ligase alpha subunit	4692	-0.102257	0.0928947	0.27099	1
ENSGALG00000015778	GABRR1	gamma-aminobutyric acid type A receptor rho1 subunit	15.4611	-0.952612	0.865415	0.271002	1
ENSGALG00000054674			17.7814	0.591067	0.537286	0.271289	1
ENSGALG00000041820	NPSR1	neuropeptide S receptor 1	20.8434	0.608073	0.552879	0.271406	1
ENSGALG00000024085		indoleamine 2,3-dioxygenase 2	1.48396	-1.55199	1.4112	0.271433	1
ENSGALG00000010646	STOX2	storkhead box 2	416.364	0.200642	0.182496	0.27158	1
ENSGALG00000003487	RAB8B	RAB8B, member RAS oncogene family	1614.19	-0.138655	0.126121	0.271604	1
ENSGALG00000002131	NPRL2	NPR2-like, GATOR1 complex subunit	886.458	-0.131451	0.119579	0.271648	1
ENSGALG00000026536	IP6K3	inositol hexakisphosphate kinase 3	0.821923	2.22667	2.02566	0.271667	1
ENSGALG00000010967	DOCK7	dedicator of cytokinesis 7	2517.35	0.228071	0.207617	0.271979	1
ENSGALG00000013867	PTPN2	protein tyrosine phosphatase, non-receptor type 2	1366	0.105017	0.0955997	0.271982	1
ENSGALG00000023395	PLIN1	perilipin 1	2.63395	-1.39282	1.26834	0.272142	1
ENSGALG00000006646	ABCC1	ATP binding cassette subfamily C member 1	2475.94	0.171386	0.156069	0.272144	1
ENSGALG00000030732	MAPK8IP1	mitogen-activated protein kinase 8 interacting protein 1	376.801	-0.192832	0.175605	0.27216	1
ENSGALG00000045115		Fc fragment of IgE receptor II	688.792	-0.265272	0.241619	0.27225	1
ENSGALG00000014213	PRR5	proline rich 5	352.843	-0.207081	0.188654	0.272346	1
ENSGALG00000028402			0.776613	2.35975	2.14983	0.27236	1
ENSGALG00000009796	RPS6KC1	ribosomal protein S6 kinase C1	1005.49	0.111468	0.101572	0.272454	1
ENSGALG00000011211	HACL1	2-hydroxyacyl-CoA lyase 1	579.406	0.0873685	0.0796155	0.272475	1
ENSGALG00000049798	HDGFL3	hepatoma-derived growth factor, related protein 3	1748.61	-0.119756	0.109212	0.272838	1
ENSGALG00000008148	MYBPC3	myosin binding protein C, cardiac	5.00638	1.21597	1.109	0.27288	1
ENSGALG00000010016	SOCS5	suppressor of cytokine signaling 5	1090.4	0.093398	0.0852055	0.273013	1
ENSGALG00000012129	CCDC93	coiled-coil domain containing 93	1302.02	0.092946	0.0848388	0.273272	1
ENSGALG00000053422		centrosome-associated protein 350-like	112.544	0.541278	0.494104	0.273309	1
ENSGALG00000031094	EDA2R	ectodysplasin A2 receptor	56.5247	0.345309	0.315241	0.273351	1
ENSGALG00000038913	LDLRAD3	low density lipoprotein receptor class A domain containing 3	577.753	0.131013	0.119657	0.273558	1
ENSGALG00000043240	ARPP21	cAMP regulated phosphoprotein 21	86.0316	-0.249684	0.228045	0.273566	1
ENSGALG00000016464	VSNL1	visinin like 1	909.01	-0.361543	0.330298	0.273693	1
[truncated: 15,137 more rows]

## Sheet: ZT08_occl_v_open_choroid
ensembl_gene_id	gene_name	description	baseMean	log2FoldChange	lfcSE	pvalue	padj
ENSGALG00000048392			0.986381	-38.8992	3.75497	3.79395e-25
ENSGALG00000035317	ID3	inhibitor of DNA binding 3, HLH protein	5157.05	-1.39191	0.167264	8.67727e-17	1.2687e-12
ENSGALG00000033535	RGS16	regulator of G-protein signaling 16	5625.69	-2.29089	0.2915	3.87328e-15	2.83156e-11
ENSGALG00000026263	RGS8	regulator of G-protein signaling 8	538.283	-2.42678	0.321564	4.46144e-14	2.17436e-10
ENSGALG00000017295	PTHLH	parathyroid hormone like hormone	219.608	2.27499	0.309955	2.1401e-13	7.82261e-10
ENSGALG00000033083	ATOH8	atonal bHLH transcription factor 8	304.431	-1.3666	0.197817	4.90187e-12	1.43341e-08
ENSGALG00000002907	MYL1	myosin, light chain 1, alkali; skeletal, fast	3.39474	-16.9927	2.47721	6.90601e-12	1.68288e-08
ENSGALG00000039474	ID4	inhibitor of DNA binding 4, HLH protein	302.78	-1.75013	0.272758	1.39491e-10	2.91357e-07
ENSGALG00000035016	ID2	inhibitor of DNA binding 2, HLH protein	6919.68	-0.902221	0.144477	4.24515e-10	7.40938e-07
ENSGALG00000002893	STC2	stanniocalcin 2	1935.57	-1.93952	0.311144	4.56087e-10	7.40938e-07
ENSGALG00000005434	CER1	cerberus 1, DAN family BMP antagonist	827.888	-2.19445	0.357325	8.18382e-10	1.18186e-06
ENSGALG00000006323	LECT2	leukocyte cell derived chemotaxin 2	2189.06	-6.90672	1.12705	8.89166e-10	1.18186e-06
ENSGALG00000001561	MXRA8	matrix remodeling associated 8	10492.7	0.759613	0.125172	1.29072e-09	1.57263e-06
ENSGALG00000006576	GRM3	glutamate metabotropic receptor 3	1569.57	1.18242	0.196372	1.72971e-09	1.9454e-06
ENSGALG00000007956	PLXDC2	plexin domain containing 2	3681.87	0.526937	0.0881979	2.30814e-09	2.41053e-06
ENSGALG00000039705	GFPT2	glutamine-fructose-6-phosphate transaminase 2	3400.97	0.763819	0.129074	3.26528e-09	3.18278e-06
ENSGALG00000027973	CATHL1	cathelicidin-1	403.834	-5.95515	1.00952	3.65712e-09	3.34192e-06
ENSGALG00000016668	AvBD6	avian beta-defensin 6	160.009	-7.64473	1.31013	5.37612e-09	4.62378e-06
ENSGALG00000013583	FAM114A1	family with sequence similarity 114 member A1	2586.49	0.60871	0.105926	9.10773e-09	7.398e-06
ENSGALG00000002103	TPPP3	tubulin polymerization promoting protein family member 3	331.012	-1.93574	0.338101	1.03224e-08	7.56038e-06
ENSGALG00000047567			851.158	-1.38009	0.241063	1.03418e-08	7.56038e-06
ENSGALG00000019696	CATHL2	cathelicidin antimicrobial peptide	377.925	-6.77905	1.19928	1.5805e-08	1.1004e-05
ENSGALG00000010881	ASB2	ankyrin repeat and SOCS box containing 2	512.292	1.20575	0.217366	2.90466e-08	1.93041e-05
ENSGALG00000016669	DEFB4A	defensin beta 4A	860.69	-6.24884	1.13545	3.7251e-08	2.27944e-05
ENSGALG00000015895	HTR1B	5-hydroxytryptamine receptor 1B	1357.28	-1.2725	0.231252	3.74164e-08	2.27944e-05
ENSGALG00000035052	BMP3	bone morphogenetic protein 3	479.766	1.62334	0.296042	4.16998e-08	2.43877e-05
ENSGALG00000040993	BAMBI	BMP and activin membrane bound inhibitor	1920.89	-0.858908	0.15735	4.79988e-08	2.6992e-05
ENSGALG00000043535	RIPK2	receptor interacting serine/threonine kinase 2	581.134	0.640961	0.118132	5.77029e-08	3.12472e-05
ENSGALG00000036806	GDF11	growth differentiation factor 11	1335.8	-1.4525	0.273242	1.06189e-07	5.54498e-05
ENSGALG00000006565		gamma-glutamyltransferase 2	81.8945	-2.59771	0.492309	1.31609e-07	6.63534e-05
ENSGALG00000022815	AvBD1	avian beta-defensin 1	803.936	-6.41395	1.22064	1.48377e-07	7.23138e-05
ENSGALG00000003589	VTN	vitronectin	754.518	-1.81817	0.347692	1.7019e-07	8.02691e-05
ENSGALG00000005319	CDH8	cadherin 8	58.5194	-3.24402	0.626177	2.21076e-07	0.000101011
ENSGALG00000014994	CRHBP	corticotropin releasing hormone binding protein	170.333	-9.15685	1.78138	2.74285e-07	0.000121525
ENSGALG00000047285	BD7	avian beta-defensin 7	713.782	-6.0247	1.17513	2.9465e-07	0.000126605
ENSGALG00000027868	AMER2	APC membrane recruitment protein 2	102.022	-2.53235	0.494957	3.11576e-07	0.000126605
ENSGALG00000034970			444.828	0.710745	0.13892	3.11729e-07	0.000126605
ENSGALG00000050887	CACNB3	serine/arginine repetitive matrix protein 1-like	43.3483	-2.53847	0.499888	3.81279e-07	0.000150667
ENSGALG00000014144	CORIN	corin, serine peptidase	659.029	1.50805	0.300813	5.35179e-07	0.000205917
ENSGALG00000004804		transglutaminase 3	84.1108	-7.4984	1.50658	6.45407e-07	0.000241961
ENSGALG00000017029		fibrinogen-like protein 1-like	63.65	-2.46853	0.496501	6.6316e-07	0.000242402
ENSGALG00000002554	TSPAN2	tetraspanin 2	2532.7	0.786492	0.160475	9.53463e-07	0.000340014
ENSGALG00000034453	SAMD11	sterile alpha motif domain containing 11	353.881	-1.68951	0.345707	1.0233e-06	0.000354438
ENSGALG00000014515	C1QTNF7	C1q and TNF related 7	249.393	0.898147	0.183916	1.04239e-06	0.000354438
ENSGALG00000016464	VSNL1	visinin like 1	909.01	-1.60772	0.330235	1.12489e-06	0.000373795
ENSGALG00000041604	NPTXR	neuronal pentraxin receptor	93.044	-1.6169	0.336732	1.57282e-06	0.000511028
ENSGALG00000014372	SLC34A2	solute carrier family 34 member 2	30.9611	-2.46382	0.517709	1.94472e-06	0.000614835
ENSGALG00000037479	IGSF21	immunoglobin superfamily member 21	435.444	-1.31777	0.277087	1.97642e-06	0.000614835
ENSGALG00000015531	PPP2R2C	protein phosphatase 2 regulatory subunit Bgamma	123.783	-1.57711	0.332489	2.10214e-06	0.000640322
ENSGALG00000003473	SFRP1	secreted frizzled related protein 1	7382.89	-1.00214	0.211939	2.26254e-06	0.000675114
ENSGALG00000028284	PTX3	pentraxin 3	1232.92	-2.27907	0.482539	2.32289e-06	0.000679261
ENSGALG00000011275	DEPDC1	DEP domain containing 1	235.305	-0.903185	0.192068	2.57097e-06	0.000737062
ENSGALG00000043209	ADGRB2	adhesion G protein-coupled receptor B2	82.2665	-2.63373	0.560837	2.65206e-06	0.000745689
ENSGALG00000009497	AVPR2	arginine vasopressin receptor 2	40.2899	-3.35068	0.714956	2.77844e-06	0.000750153
ENSGALG00000016761	LYG2	lysozyme g2	367.061	-4.10857	0.876848	2.79129e-06	0.000750153
ENSGALG00000031424	SDC2	syndecan 2	16047.2	0.504671	0.107758	2.82186e-06	0.000750153
ENSGALG00000040418	DGAT2	diacylglycerol O-acyltransferase 2	199.526	-1.42194	0.304677	3.05575e-06	0.000797825
ENSGALG00000011109	MAPK10	mitogen-activated protein kinase 10	140.023	-2.21451	0.476183	3.31054e-06	0.000842016
ENSGALG00000006783	PLOD2	procollagen-lysine,2-oxoglutarate 5-dioxygenase 2	1639.51	0.512513	0.110248	3.34019e-06	0.000842016
ENSGALG00000007227	MSI1	musashi RNA binding protein 1	765.321	-0.732687	0.158401	3.73679e-06	0.000926028
ENSGALG00000014011	LRMP	lymphoid restricted membrane protein	212.135	0.622485	0.135135	4.09688e-06	0.000998342
ENSGALG00000006300	LDHA	lactate dehydrogenase A	5694.46	-1.52669	0.332179	4.30719e-06	0.00103238
ENSGALG00000008177	NOS1	nitric oxide synthase 1	96.717	-4.59514	1.00656	4.99005e-06	0.00117677
ENSGALG00000006588		leucine rich repeat containing 75B	82.1734	-1.46627	0.323601	5.86754e-06	0.00136173
ENSGALG00000026278		RAB41, member RAS oncogene family	527.18	-1.18414	0.262861	6.64274e-06	0.00151755
ENSGALG00000032518	NCALD	neurocalcin delta	365.445	-0.74705	0.166218	6.97651e-06	0.00154426
ENSGALG00000027198	TMEM47	transmembrane protein 47	4950.44	0.643666	0.14335	7.11636e-06	0.00154426
ENSGALG00000027184	OLFML1	olfactomedin like 1	1260.24	0.914094	0.203648	7.16953e-06	0.00154426
ENSGALG00000030068	RAB3A	RAB3A, member RAS oncogene family	517.709	-1.33684	0.297855	7.18211e-06	0.00154426
ENSGALG00000033811	PTPRN	protein tyrosine phosphatase, receptor type N	93.1842	-2.14026	0.47765	7.436e-06	0.00157568
ENSGALG00000012903	PIGN	phosphatidylinositol glycan anchor biosynthesis class N	978.655	0.586559	0.131005	7.55648e-06	0.00157833
ENSGALG00000015791	AKIRIN2	akirin 2	2220.81	0.249247	0.0557799	7.88105e-06	0.0016009
ENSGALG00000000690	GDPD4	glycerophosphodiester phosphodiesterase domain containing 4	1996.83	-0.765029	0.171283	7.95259e-06	0.0016009
ENSGALG00000041238		carboxyl-terminal PDZ ligand of neuronal nitric oxide synthase protein-like	133.301	-2.23981	0.502123	8.16965e-06	0.0016009
ENSGALG00000009855	TBC1D9	TBC1 domain family member 9	1233.45	-0.520852	0.116832	8.26858e-06	0.0016009
ENSGALG00000001812	ATCAY	ATCAY, caytaxin	91.3049	-2.36802	0.53125	8.29402e-06	0.0016009
ENSGALG00000008365	CHRM4	Gallus gallus cholinergic receptor muscarinic 4 (CHRM4), mRNA.	568.365	-1.00191	0.224808	8.32148e-06	0.0016009
ENSGALG00000034855	HK2	hexokinase 2	1769.04	-1.71997	0.386217	8.45316e-06	0.00160511
ENSGALG00000040891	RSU1	Ras suppressor protein 1	5205.52	0.352334	0.0793419	8.96625e-06	0.00168071
ENSGALG00000017179	PDGFD	platelet derived growth factor D	6066.8	0.4729	0.106831	9.5725e-06	0.00177164
ENSGALG00000046258	CIBAR1	family with sequence similarity 92 member A	1222.89	0.720449	0.163088	9.98223e-06	0.00182438
ENSGALG00000012975	IQSEC3	IQ motif and Sec7 domain 3	95.035	-3.00114	0.679889	1.01403e-05	0.00183039
ENSGALG00000009373	CTSO	cathepsin O	1518.27	0.519925	0.118006	1.05339e-05	0.00187825
ENSGALG00000006034	PITPNM3	PITPNM family member 3	110.604	-0.821953	0.187922	1.22046e-05	0.00214648
ENSGALG00000027887		C1q and tumor necrosis factor related protein 3	49.2468	-7.47861	1.71071	1.23319e-05	0.00214648
ENSGALG00000017358	YWHAG	tyrosine 3-monooxygenase/tryptophan 5-monooxygenase activation protein gamma	3090.67	-0.675432	0.154703	1.26549e-05	0.00217679
ENSGALG00000037029		phosphodiesterase 4C	233.191	-0.930198	0.213724	1.34702e-05	0.00228952
ENSGALG00000035762		protease, serine 57	48.5361	-2.93816	0.675463	1.36235e-05	0.00228952
ENSGALG00000045196	LAPTM4B	lysosomal protein transmembrane 4 beta	420.355	-2.30975	0.532933	1.46397e-05	0.002421
ENSGALG00000003777	NELL1	neural EGFL like 1	52.0571	-2.90678	0.671248	1.48829e-05	0.002421
ENSGALG00000001992	PKLR	pyruvate kinase, liver and RBC	14695.7	-0.889593	0.205499	1.49836e-05	0.002421
ENSGALG00000039587	SYNDIG1	synapse differentiation inducing 1	20.1119	-2.82677	0.653323	1.51321e-05	0.002421
ENSGALG00000034150	CATHL3	cathelicidin-3	92.8993	-7.0958	1.64119	1.5353e-05	0.002421
ENSGALG00000006795	ABCG4	ATP binding cassette subfamily G member 4	71.8206	-1.80649	0.417888	1.53993e-05	0.002421
ENSGALG00000007128	SH3BGRL	SH3 domain binding glutamate rich protein like	33077.5	0.500444	0.116032	1.6106e-05	0.00250089
ENSGALG00000005628	COL9A3	collagen type IX alpha 3 chain	369.81	-4.38486	1.01713	1.62495e-05	0.00250089
ENSGALG00000016776	TBC1D8	TBC1 domain family member 8	521.807	0.604116	0.140574	1.72735e-05	0.00263079
ENSGALG00000030687	LGI3	leucine rich repeat LGI family member 3	62.9973	-3.56051	0.829497	1.76779e-05	0.00266463
ENSGALG00000004472	ASTN1	astrotactin 1	68.6995	-2.62938	0.613381	1.81348e-05	0.0027056
ENSGALG00000025896	PLPPR4	phospholipid phosphatase related 4	45.1685	-2.70996	0.632754	1.84554e-05	0.00270707
ENSGALG00000014261	UCHL1	ubiquitin C-terminal hydrolase L1	237.145	-1.97211	0.460549	1.8515e-05	0.00270707
ENSGALG00000008604	TMEM255A	transmembrane protein 255A	170.608	-1.57663	0.368641	1.89544e-05	0.00270971
ENSGALG00000007149	CYTH3	cytohesin 3	1318.73	0.463243	0.108339	1.90404e-05	0.00270971
ENSGALG00000015573	FHL5	four and a half LIM domains 5	1568.93	1.03157	0.241286	1.9089e-05	0.00270971
ENSGALG00000026077	ALDOC	aldolase, fructose-bisphosphate C	9111.91	-1.05869	0.247951	1.95688e-05	0.00272711
ENSGALG00000050907			37.1699	7.1587	1.67718	1.96959e-05	0.00272711
ENSGALG00000011009	SCN2A	sodium voltage-gated channel alpha subunit 2	59.2927	-3.70073	0.867219	1.97804e-05	0.00272711
ENSGALG00000046204	R3HDML	R3H domain containing like	215.836	-1.91898	0.449899	1.99577e-05	0.00272711
ENSGALG00000003161	GDF3	growth differentiation factor 3	279.416	-1.99895	0.469288	2.04843e-05	0.00275335
ENSGALG00000047662	NR1D1	nuclear receptor subfamily 1 group D member 1	49.2461	-1.74926	0.410712	2.05263e-05	0.00275335
ENSGALG00000006345	TMEM43	transmembrane protein 43	2429.79	0.296734	0.0698465	2.1532e-05	0.00286199
ENSGALG00000007785	PROK2	prokineticin 2	30.5752	-2.77152	0.65352	2.2262e-05	0.00292054
ENSGALG00000028543	FGFR4	fibroblast growth factor receptor 4	893.315	-0.672456	0.158606	2.2372e-05	0.00292054
ENSGALG00000020688	CYP4A22	cytochrome P450 family 4 subfamily A member 22	214.108	-0.981709	0.231956	2.31306e-05	0.00299285
ENSGALG00000007606	PGAM1	phosphoglycerate mutase 1	7790.06	-0.788576	0.186487	2.35168e-05	0.00299536
ENSGALG00000009722	DYNC1I1	dynein cytoplasmic 1 intermediate chain 1	503.312	-0.759886	0.17972	2.35597e-05	0.00299536
ENSGALG00000007666	KCNIP2	potassium voltage-gated channel interacting protein 2	67.6842	-3.75643	0.890724	2.47277e-05	0.00311675
ENSGALG00000013452	ERP44	endoplasmic reticulum protein 44	3434.77	0.237924	0.056469	2.51592e-05	0.00311769
ENSGALG00000010792	AGMO	alkylglycerol monooxygenase	18.6857	2.12246	0.503748	2.51616e-05	0.00311769
ENSGALG00000005662	AMPD3	adenosine monophosphate deaminase 3	219.606	0.676394	0.160781	2.58878e-05	0.00318072
ENSGALG00000001698	GABRA1	gamma-aminobutyric acid type A receptor alpha1 subunit	245.598	-1.9895	0.473773	2.67769e-05	0.00326254
ENSGALG00000003554	OPTC	opticin	841.201	-4.25144	1.01354	2.73293e-05	0.00330233
ENSGALG00000034278	SVOP	SV2 related protein	38.0514	-1.72873	0.413201	2.86735e-05	0.00343635
ENSGALG00000012505	LRFN5	leucine rich repeat and fibronectin type III domain containing 5	44.5747	-3.26689	0.781865	2.93656e-05	0.00348604
ENSGALG00000010794	MEOX2	mesenchyme homeobox 2	153.8	0.892244	0.213619	2.95649e-05	0.00348604
ENSGALG00000017155	C11orf87	chromosome 1 open reading frame, human C11orf87	26.1015	-1.99029	0.476969	3.00909e-05	0.00351967
ENSGALG00000011094	PDE4B	phosphodiesterase 4B	709.493	-0.526428	0.126218	3.03533e-05	0.00352219
ENSGALG00000041140	HTRA1	HtrA serine peptidase 1	15707.5	0.586359	0.140685	3.07451e-05	0.00353956
ENSGALG00000003911	CACNG5	calcium voltage-gated channel auxiliary subunit gamma 5	13.4764	-3.52514	0.848489	3.25842e-05	0.00372199
ENSGALG00000002707	CHRNB2	cholinergic receptor nicotinic beta 2 subunit	136.142	-1.13781	0.274827	3.47151e-05	0.00390506
ENSGALG00000035679	LMO1	LIM domain only 1 (rhombotin 1)	953.662	-0.611103	0.147644	3.48778e-05	0.00390506
ENSGALG00000005422	PDLIM1	PDZ and LIM domain 1	3322.42	0.43137	0.104238	3.49882e-05	0.00390506
ENSGALG00000010027	CFL2	cofilin 2	3900.45	0.349028	0.0843835	3.53093e-05	0.00391104
ENSGALG00000007936	PGK2	phosphoglycerate kinase 2	6069.11	-0.783971	0.189657	3.57103e-05	0.00392572
ENSGALG00000031615	FAIM2	Fas apoptotic inhibitory molecule 2	179.486	-2.54877	0.620162	3.95927e-05	0.00430626
ENSGALG00000019843	AvBD4	avian beta-defensin 4	32.0947	-6.34469	1.54415	3.9761e-05	0.00430626
ENSGALG00000002048	GPRIN2	G protein regulated inducer of neurite outgrowth 2	189.16	-0.947153	0.231491	4.28549e-05	0.00457881
ENSGALG00000008080	C1QTNF4	C1q and tumor necrosis factor related protein 4	156.523	-1.87038	0.457166	4.29038e-05	0.00457881
ENSGALG00000007441	MAP6	microtubule associated protein 6	166.661	-2.48752	0.608695	4.37646e-05	0.00463683
ENSGALG00000002008	RNF157	ring finger protein 157	106.305	-2.28887	0.56037	4.41582e-05	0.00464487
ENSGALG00000039690	STMN2	stathmin 2	69.1177	-3.23256	0.791908	4.46518e-05	0.00466324
ENSGALG00000004955			42.5306	-2.70093	0.662488	4.56307e-05	0.00473168
ENSGALG00000029151	ISLR2	immunoglobulin superfamily containing leucine rich repeat 2	29.0009	-3.09008	0.758337	4.60517e-05	0.0047417
ENSGALG00000001690	GABRB2	gamma-aminobutyric acid type A receptor beta2 subunit	88.0547	-2.14835	0.527649	4.66985e-05	0.00477468
ENSGALG00000009601	NELL2	neural EGFL like 2	2904.99	-0.931252	0.228981	4.76336e-05	0.00480535
ENSGALG00000048164	LHFPL4	lipoma HMGIC fusion partner-like 4	55.4054	-1.46733	0.360805	4.76558e-05	0.00480535
ENSGALG00000028627	TIMP3	TIMP metallopeptidase inhibitor 3	8713.55	0.55603	0.137117	5.0102e-05	0.00501741
ENSGALG00000012537	KCNJ3	Potassium inwardly rectifying channel subfamily J member 3	18.8041	-3.15476	0.779415	5.17466e-05	0.00514685
ENSGALG00000005315	RPUSD1	RNA pseudouridylate synthase domain containing 1	463.397	-0.57717	0.143041	5.46063e-05	0.00536582
ENSGALG00000037925	RND1	Rho family GTPase 1	42.4637	-1.78825	0.443223	5.46822e-05	0.00536582
ENSGALG00000002958	DNER	delta/notch like EGF repeat containing	200.159	-2.14589	0.532614	5.60199e-05	0.00545079
ENSGALG00000005294	PPFIBP2	PPFIA binding protein 2	1628.45	0.707241	0.175589	5.62936e-05	0.00545079
ENSGALG00000003160	CERS1	ceramide synthase 1	225.969	-1.77657	0.441593	5.74357e-05	0.00552478
ENSGALG00000037274	SNPH	syntaphilin	47.2967	-1.47568	0.367489	5.93e-05	0.00566683
ENSGALG00000012228	MDGA2	MAM domain containing glycosylphosphatidylinositol anchor 2	123.938	-1.73814	0.433801	6.15566e-05	0.00584428
ENSGALG00000025937	FXYD6	FXYD domain containing ion transport regulator 6	7012.25	-0.519691	0.129806	6.23892e-05	0.00588512
ENSGALG00000006343	ACTA2	actin, alpha 2, smooth muscle, aorta	151617	0.645931	0.161489	6.33864e-05	0.00594085
ENSGALG00000035187	FHL3	four and a half LIM domains 3	3030.42	0.399612	0.100442	6.93372e-05	0.00644058
ENSGALG00000009995	AKAP6	A-kinase anchoring protein 6	127.424	-1.21844	0.306323	6.95993e-05	0.00644058
ENSGALG00000003758	MREG	melanoregulin	187.078	-1.21928	0.306983	7.13243e-05	0.0065587
ENSGALG00000043860	PGR2/3	tandem PRG2/PRG3 gene pair	49.9823	-5.93338	1.50115	7.73225e-05	0.00704057
ENSGALG00000035580	MPP2	membrane palmitoylated protein 2	68.4096	-1.95207	0.493956	7.75277e-05	0.00704057
ENSGALG00000043787	DEPDC6	DEP domain containing 6	1438.2	0.634332	0.160965	8.12065e-05	0.00732914
ENSGALG00000015258	DCBLD2	discoidin, CUB and LCCL domain containing 2	3770.94	0.284901	0.0725763	8.65381e-05	0.00776242
ENSGALG00000053217			111.218	-1.25092	0.318788	8.7093e-05	0.00776455
ENSGALG00000043831	LRRC73	leucine rich repeat containing 73	233.854	-2.02508	0.516317	8.77541e-05	0.00777608
ENSGALG00000048459	GAREM2	GRB2 associated regulator of MAPK1 subtype 2	23.4678	-1.75055	0.446814	8.93456e-05	0.00786941
ENSGALG00000050814		patched domain containing 3	243.349	0.577759	0.147789	9.25402e-05	0.00806488
ENSGALG00000029596	HAS2	hyaluronan synthase 2	100.058	-1.63418	0.418155	9.30328e-05	0.00806488
ENSGALG00000000808		guanylate cyclase 2D, retinal	110.29	-1.10638	0.283136	9.32197e-05	0.00806488
ENSGALG00000000367	ASIC2	acid sensing ion channel subunit 2	47.9467	-2.00522	0.513523	9.42891e-05	0.00810941
ENSGALG00000015419	PENK	proenkephalin	91.8407	-2.26309	0.580374	9.64454e-05	0.00824636
ENSGALG00000032402	VSTM2B	V-set and transmembrane domain containing 2B	21.8998	-2.42999	0.623453	9.71382e-05	0.00825732
ENSGALG00000035927	ST8SIA5	ST8 alpha-N-acetyl-neuraminide alpha-2,8-sialyltransferase 5	469.434	-1.63399	0.420139	0.000100596	0.00848588
ENSGALG00000015846	SNAP91	synaptosome associated protein 91	216.717	-2.38009	0.612522	0.000102024	0.00848588
ENSGALG00000002728	SLC16A3	solute carrier family 16 member 3	183.8	-2.93744	0.755977	0.000102067	0.00848588
ENSGALG00000042647			51.7349	-1.96615	0.50603	0.000102149	0.00848588
ENSGALG00000050931		NAC alpha domain containing	459.694	-1.29253	0.333134	0.000104501	0.00863225
ENSGALG00000008457	RIN2	Ras and Rab interactor 2	3714.9	0.278983	0.0719888	0.000106464	0.00874502
ENSGALG00000011113	SGIP1	SH3 domain GRB2 like endophilin interacting protein 1	52.6049	-2.85487	0.737245	0.000107794	0.00880475
ENSGALG00000040954	GPR37	G protein-coupled receptor 37	103.714	-2.71567	0.702036	0.000109609	0.0089033
ENSGALG00000002407	HYDIN	HYDIN, axonemal central pair apparatus protein	76.4068	-1.38181	0.357432	0.00011066	0.00893903
ENSGALG00000048467	SYP	synaptophysin	57.2802	-2.16461	0.560142	0.000111369	0.00894688
ENSGALG00000006130	STMN3	stathmin 3	57.045	-3.39955	0.880738	0.000113441	0.00906348
ENSGALG00000039985	CDH11	cadherin 11	12986.9	0.556919	0.144429	0.000115249	0.00915795
ENSGALG00000012464	SOUL	SOUL protein	4095.63	-2.34893	0.610185	0.000118341	0.00930117
ENSGALG00000023933	G0S2	G0/G1 switch 2	48.5447	-2.56274	0.665935	0.000118926	0.00930117
ENSGALG00000029863	PHYHIPL	phytanoyl-CoA 2-hydroxylase interacting protein like	214.896	-2.1734	0.565023	0.000119789	0.00930117
ENSGALG00000034377	SLC30A8	solute carrier family 30 member 8	8.92684	-3.57555	0.929634	0.000119967	0.00930117
ENSGALG00000033259	SRSF5A	serine/arginine-rich splicing factor 5a	5849.91	0.22171	0.0576521	0.000120233	0.00930117
ENSGALG00000005265	SYT9	synaptotagmin IX	243.023	-0.723354	0.188569	0.000125043	0.00961817
ENSGALG00000021620	TMEM59L	transmembrane protein 59 like	200.928	-1.58575	0.413544	0.0001258	0.00961817
ENSGALG00000015167	PRUNE2	prune homolog 2	52.0663	-3.76921	0.983216	0.000126304	0.00961817
ENSGALG00000041577	ITGA4	integrin subunit alpha 4	543.218	0.688965	0.179978	0.000129157	0.00974606
ENSGALG00000033196	EIF2S2	eukaryotic translation initiation factor 2 subunit beta	2515.93	0.240911	0.062938	0.000129316	0.00974606
ENSGALG00000037241	KCNAB2	potassium voltage-gated channel subfamily A regulatory beta subunit 2	325.58	-0.879079	0.230064	0.000132897	0.00992973
ENSGALG00000049427	RELT	RELT tumor necrosis factor receptor	85.37	-1.27376	0.333407	0.000133221	0.00992973
ENSGALG00000040256	RIMS2	regulating synaptic membrane exocytosis 2	79.0199	-2.16527	0.566917	0.000133791	0.00992973
ENSGALG00000041094	SYT1	synaptotagmin 1	402.317	-2.33596	0.612172	0.000135707	0.00996228
ENSGALG00000043254	EPX	eosinophil peroxidase	59.5724	-5.42946	1.42322	0.000136226	0.00996228
ENSGALG00000026189		ankyrin repeat domain-containing protein 40-like	127.251	-0.837582	0.219559	0.000136274	0.00996228
ENSGALG00000010950	PPP4R4	protein phosphatase 4 regulatory subunit 4	174.617	0.699575	0.183451	0.000137059	0.00996264
ENSGALG00000039817	NOG2	noggin 2	118.867	-1.9028	0.499111	0.000137641	0.00996264
ENSGALG00000009023	ING3	inhibitor of growth family member 3	1058.91	0.383662	0.100711	0.000139231	0.010028
ENSGALG00000051621	SCAMP5	secretory carrier membrane protein 5	781.729	-1.1302	0.297677	0.000146617	0.0104574
ENSGALG00000008085	NEFH	neurofilament heavy polypeptide	45.5677	-3.5148	0.925817	0.000146792	0.0104574
ENSGALG00000036964			97.2901	-2.24791	0.592254	0.000147337	0.0104574
ENSGALG00000013726	PAICS	phosphoribosylaminoimidazole carboxylase; phosphoribosylaminoimidazolesuccinocarboxamide synthase	2517.53	0.277501	0.0733654	0.000155291	0.0109687
ENSGALG00000006543	PFKL	phosphofructokinase, liver type	1239.31	-0.948017	0.250792	0.000156769	0.0110198
ENSGALG00000034281	TMCC2	transmembrane and coiled-coil domain family 2	1063.91	-0.608117	0.161139	0.000160739	0.0112448
ENSGALG00000002638		serine racemase-like	514.435	-1.30096	0.345265	0.000164549	0.0114565
ENSGALG00000029235	CPNE4	copine 4	42.978	-2.84981	0.756814	0.000166198	0.0115165
ENSGALG00000021272	SCN2B	sodium voltage-gated channel beta subunit 2	72.4598	-1.4183	0.376998	0.000168494	0.0115656
ENSGALG00000045052	MAB21L1	mab-21 like 1	69.5858	-3.37069	0.896263	0.000169351	0.0115656
ENSGALG00000030342	SARNP	SAP domain containing ribonucleoprotein	4653.2	-0.419637	0.111608	0.000169959	0.0115656
ENSGALG00000030859	GNAS	GNAS complex locus	1337.77	0.329779	0.0877127	0.000170071	0.0115656
ENSGALG00000041907	CDK5R1	cyclin dependent kinase 5 regulatory subunit 1	67.3762	-1.62609	0.433158	0.000174018	0.011702
ENSGALG00000020754	ATP6V0E2	ATPase H+ transporting V0 subunit e2	202.192	-1.6768	0.446859	0.00017514	0.011702
ENSGALG00000008445	SLC24A3	solute carrier family 24 member 3	388.735	-0.847344	0.225813	0.000175145	0.011702
ENSGALG00000032975	UBE2QL1	ubiquitin conjugating enzyme E2 Q family like 1	236.409	-0.72903	0.194293	0.000175278	0.011702
ENSGALG00000028895		glucagon receptor-like	8.55286	-5.32392	1.4202	0.00017775	0.0118131
ENSGALG00000002840	GRM4	glutamate receptor, metabotropic 4	279.79	-1.04118	0.277908	0.000179324	0.0118638
[truncated: 16,914 more rows]

## Sheet: ZT12_occl_v_open_choroid
ensembl_gene_id	gene_name	description	baseMean	log2FoldChange	lfcSE	pvalue	padj
[truncated: 17,136 more rows]

[truncated: 3 more sheets: ZT16_occl_v_open_choroid, ZT20_occl_v_open_choroid, overall_occl_vs_open_choroid]
